# Supplementary material for: Transcriptomic Analysis of the Interaction Between FLOWERING LOCUS T Induction and Photoperiodic Signaling in Response to Spaceflight
Source: Front Cell Dev Biol. 2022 Feb 1;9:813246. doi: 10.3389/fcell.2021.813246 (PMC8844200; doi:10.3389/fcell.2021.813246)
Supplement: Supplementary file 1 [file Table2.XLSX]

## Sheet: WT-SD-gr.vs.WT-LD-gr
Supplementary Table S2 Expression data of identified genes of wild-type plants grown under the short-day on ground(WT-SD-gr) was compared with those under the long-day on ground( WT-LD-gr).
probe_set_ID	gene title	gene symbol	ensembl	sample_1	sample_2	value_1	value_2	log2(value_1/value_2)	p_value
248479_at	hypothetical protein	AT5G50910	AT5G50910	WT-SD-gr	WT-LD-gr	36.3221	0.968055	5.22961	0.0158635
259797_at	---	---	AT1G64410	WT-SD-gr	WT-LD-gr	37.8011	1.72539	4.45344	0.0124033
264943_at	hypothetical protein	AT1G76910	AT1G76910	WT-SD-gr	WT-LD-gr	41.2561	2.26537	4.18679	0.00805832
256247_at	AGL91; transcription factor	AGL91	AT3G66656	WT-SD-gr	WT-LD-gr	42.6358	2.51469	4.08362	0.0350381
262301_at	SRPBCC domain-containing protein	AT1G70880	AT1G70880	WT-SD-gr	WT-LD-gr	45.6974	2.70682	4.07744	0.0242142
267613_at	PID2 (PINOID2); ATP binding / kinase/ protein kinase	PID2	AT2G26700	WT-SD-gr	WT-LD-gr	37.0918	2.25807	4.03794	0.0526039
251374_at	HAT3 (HOMEOBOX-LEUCINE ZIPPER PROTEIN 3); transcription factor	HAT3	AT3G60390	WT-SD-gr	WT-LD-gr	58.1147	4.11588	3.81963	0.0227729
255367_at	---	---	AT4G04050	WT-SD-gr	WT-LD-gr	19.7037	1.55206	3.66621	0.00900947
252296_at	Heavy metal transport/detoxification superfamily protein	AT3G48970	AT3G48970	WT-SD-gr	WT-LD-gr	33.2946	2.66162	3.64492	0.00264495
254413_at	ATMYB102 (ARABIDOPSIS MYB-LIKE 102); DNA binding / transcription factor	ATMYB102	AT4G21440	WT-SD-gr	WT-LD-gr	52.7933	4.3602	3.59789	0.0522879
253164_at	hypothetical protein	AT4G35725	AT4G35725	WT-SD-gr	WT-LD-gr	29.5402	2.48256	3.57278	0.0180396
253676_at	cytidine/deoxycytidylate deaminase-like protein	AT4G29570	AT4G29570	WT-SD-gr	WT-LD-gr	208.006	17.6057	3.56251	0.0211649
246048_at	---	---	AT5G28880	WT-SD-gr	WT-LD-gr	28.0621	2.43627	3.52588	0.0178598
249410_at	cysteine-rich receptor-like protein kinase 42	CRK42	AT5G40380	WT-SD-gr	WT-LD-gr	78.0313	6.81624	3.51701	0.0232732
261244_at	subtilisin-like serine endopeptidase family protein	AT1G20150	AT1G20150	WT-SD-gr	WT-LD-gr	36.1643	3.17318	3.51056	0.0538728
254328_at	APT3 (ADENINE PHOSPHORIBOSYL TRANSFERASE 3); adenine phosphoribosyltransferase	APT3	AT4G22570	WT-SD-gr	WT-LD-gr	139.224	12.4685	3.48105	0.0063048
256053_at	"UGT71C3 (UDP-GLUCOSYL TRANSFERASE 71C3); UDP-glycosyltransferase/ quercetin 3-O-glucosyltransferase/ transferase, transferring glycosyl groups"	UGT71C3	AT1G07260	WT-SD-gr	WT-LD-gr	31.3624	3.02083	3.37602	0.015006
261745_at	early nodulin-like protein 18	ENODL18	AT1G08500	WT-SD-gr	WT-LD-gr	128.248	12.5448	3.35377	0.0180887
260846_at	hypothetical protein	AT1G17300	AT1G17300	WT-SD-gr	WT-LD-gr	43.577	4.27051	3.35109	0.016527
264453_at	nucleolar GTP-binding protein	AT1G10300	AT1G10300	WT-SD-gr	WT-LD-gr	26.2408	2.573	3.35029	0.0493462
251297_at	GLP10 (GERMIN-LIKE PROTEIN 10); manganese ion binding / nutrient reservoir	GLP10	AT3G62020	WT-SD-gr	WT-LD-gr	56.836	5.58122	3.34815	0.0340348
263511_at	---	---	AT2G12420	WT-SD-gr	WT-LD-gr	22.8076	2.25445	3.33867	0.0210569
263941_at	---	---	---	WT-SD-gr	WT-LD-gr	15.5869	1.59353	3.29004	0.0366876
246875_at	"Cysteine-rich secretory proteins, Antigen 5, and Pathogenesis-related 1 protein superfamily protein"	AT5G26130	AT5G26130	WT-SD-gr	WT-LD-gr	57.1366	5.90473	3.27447	0.0233045
257358_at	probable protein S-acyltransferase 2	AT2G40990	AT2G40990	WT-SD-gr	WT-LD-gr	21.2445	2.26586	3.22896	0.00694634
254206_at	thaumatin-like protein 1	TLP1	AT4G24180	WT-SD-gr	WT-LD-gr	50.0626	5.36876	3.22107	0.0141261
259746_at	pentatricopeptide repeat-containing protein	AT1G71060	AT1G71060	WT-SD-gr	WT-LD-gr	78.7749	8.5466	3.20432	0.0445088
256248_at	fip1 motif-containing protein	AT3G66652	AT3G66652	WT-SD-gr	WT-LD-gr	15.2061	1.70095	3.16024	0.0188078
262339_at	WRKY56; transcription factor	WRKY56	AT1G64000	WT-SD-gr	WT-LD-gr	41.9693	4.85955	3.11044	0.0386552
262922_at	hypothetical protein	AT1G79420	AT1G79420	WT-SD-gr	WT-LD-gr	24.0091	2.81889	3.09038	0.049195
252367_at	BT2 (BTB AND TAZ DOMAIN PROTEIN 2); protein binding / transcription factor/ transcription regulator	BT2	AT3G48360	WT-SD-gr	WT-LD-gr	2075.32	244.63	3.08466	0.00628265
257986_at	AGP40 (arabinogalactan-protein 40)	AGP40	AT3G20865	WT-SD-gr	WT-LD-gr	74.3684	8.78318	3.08188	0.0320375
255161_at	---	---	AT4G07830	WT-SD-gr	WT-LD-gr	12.5993	1.49099	3.079	0.0121035
252451_at	hypothetical protein	AT3G47100	AT3G47100	WT-SD-gr	WT-LD-gr	25.6239	3.21293	2.99553	0.0321444
266736_at	CYP709B1; electron carrier/ heme binding / iron ion binding / monooxygenase/ oxygen binding	CYP709B1	AT2G46960	WT-SD-gr	WT-LD-gr	45.4158	5.72234	2.98852	0.0508995
259084_at	ATTIM23-3; P-P-bond-hydrolysis-driven protein transmembrane transporter/ protein transporter	ATTIM23-3	AT3G04800	WT-SD-gr	WT-LD-gr	45.2723	5.7266	2.98288	0.0280225
264483_at	tetratricopeptide repeat-containing protein	AT1G77230	AT1G77230	WT-SD-gr	WT-LD-gr	37.5515	4.84122	2.95543	0.0106797
265171_at	hypothetical protein	AT1G23790	AT1G23790	WT-SD-gr	WT-LD-gr	36.6294	4.88934	2.90529	0.0265706
260669_at	methyltransferase-like protein 2	AT1G19340	AT1G19340	WT-SD-gr	WT-LD-gr	88.4027	11.8003	2.90527	0.0384566
252265_at	DIN11 (DARK INDUCIBLE 11); iron ion binding / oxidoreductase	DIN11	AT3G49620	WT-SD-gr	WT-LD-gr	1218.87	162.746	2.90485	0.0278149
246313_at	pentatricopeptide repeat-containing protein	AT1G31920	AT1G31920	WT-SD-gr	WT-LD-gr	76.037	10.321	2.88112	0.0539261
257472_at	putative ubiquitin-protein ligase	AT1G56040	AT1G56040	WT-SD-gr	WT-LD-gr	21.8142	2.99527	2.86451	0.0200339
257961_at	hypothetical protein	AT3G19780	AT3G19780	WT-SD-gr	WT-LD-gr	15.9132	2.18578	2.864	0.042463
266558_at	pectin lyase-like protein	AT2G23900	AT2G23900	WT-SD-gr	WT-LD-gr	36.3039	5.10327	2.83063	0.00290962
251044_at	cysteine/histidine-rich C1 domain-containing protein	AT5G02350	AT5G02350	WT-SD-gr	WT-LD-gr	28.1819	3.99043	2.82015	0.0441387
248677_at	hypothetical protein	AT5G48860	AT5G48860	WT-SD-gr	WT-LD-gr	54.9616	7.83673	2.8101	0.0129627
263146_at	GLIP2; arylesterase/ carboxylesterase/ lipase	GLIP2	AT1G53940	WT-SD-gr	WT-LD-gr	32.1638	4.66082	2.78678	0.0420324
246046_at	---	---	AT5G28860	WT-SD-gr	WT-LD-gr	21.819	3.29032	2.72929	0.0203388
267037_at	trichome birefringence-like protein 34	TBL34	AT2G38320	WT-SD-gr	WT-LD-gr	40.444	6.11472	2.72557	0.0316568
254180_at	late embryogenesis abundant hydroxyproline-rich glycoprotein	AT4G23930	AT4G23930	WT-SD-gr	WT-LD-gr	80.3304	12.233	2.71517	0.0452519
246435_at	hypothetical protein	AT5G17460	AT5G17460	WT-SD-gr	WT-LD-gr	263.574	41.0225	2.68372	0.0250972
250169_at	pentatricopeptide repeat-containing protein	AT5G15340	AT5G15340	WT-SD-gr	WT-LD-gr	43.675	6.86899	2.66864	0.0451028
247590_at	hypothetical protein	AT5G60720	AT5G60720	WT-SD-gr	WT-LD-gr	49.5898	7.99013	2.63375	0.0475611
255394_at	---	---	AT4G03700	WT-SD-gr	WT-LD-gr	23.2665	3.78808	2.61872	0.00461317
247704_at	RTFL5 (ROTUNDIFOLIA LIKE 5)	RTFL5	AT5G59510	WT-SD-gr	WT-LD-gr	39.4819	6.53201	2.59559	0.0309222
249970_at	Eukaryotic aspartyl protease family protein	AT5G19100	AT5G19100	WT-SD-gr	WT-LD-gr	73.2034	12.2065	2.58426	0.0245706
245141_at	"BEN1; binding / catalytic/ coenzyme binding / oxidoreductase, acting on CH-OH group of donors"	BEN1	AT2G45400	WT-SD-gr	WT-LD-gr	86.6142	14.5894	2.56968	0.00377419
250783_at	"CYP79A2 (CYTOCHROME P450 79A2); oxidoreductase, acting on paired donors, with incorporation or reduction of molecular oxygen, NADH or NADPH as one donor, and incorporation of one atom of oxygen / oxygen binding"	CYP79A2	AT5G05260	WT-SD-gr	WT-LD-gr	16.4015	2.76927	2.56625	0.00142457
266454_at	transcription factor bHLH18	AT2G22750	AT2G22750	WT-SD-gr	WT-LD-gr	17.6748	3.05613	2.53191	0.0228643
252786_at	CHR38 (CHROMATIN REMODELING 38); ATP binding / DNA binding / helicase/ nucleic acid binding	CHR38	AT3G42670	WT-SD-gr	WT-LD-gr	49.5038	8.67926	2.5119	0.0427593
251455_at	"CSY5 (citrate synthase 5); citrate (SI)-synthase/ transferase, transferring acyl groups, acyl groups converted into alkyl on transfer"	CSY5	AT3G60100	WT-SD-gr	WT-LD-gr	60.083	10.8064	2.47507	0.0391138
245471_at	ribosomal protein L19e family protein	AT4G16030	AT4G16030	WT-SD-gr	WT-LD-gr	15.8185	2.93348	2.43093	0.0475813
255158_s_at	---	---	AT3G13250 /// AT4G07800	WT-SD-gr	WT-LD-gr	12.0735	2.3478	2.36247	0.0274432
255205_at	---	---	AT4G07540	WT-SD-gr	WT-LD-gr	15.0546	2.94191	2.35538	0.00785289
249993_at	OBGC-like protein	EMB269	AT5G18570	WT-SD-gr	WT-LD-gr	41.5794	8.12811	2.35488	0.0441888
259002_at	ROXY1; disulfide oxidoreductase	ROXY1	AT3G02000	WT-SD-gr	WT-LD-gr	43.5484	8.59304	2.34138	0.02529
247856_at	leucine-rich repeat protein kinase family protein	AT5G58300	AT5G58300	WT-SD-gr	WT-LD-gr	103.768	20.4963	2.33992	0.0530446
267160_at	WD-40 repeat-containing protein	AT2G37670	AT2G37670	WT-SD-gr	WT-LD-gr	27.7372	5.55019	2.32121	0.0231005
255293_at	hypothetical protein	AT4G04730	AT4G04730	WT-SD-gr	WT-LD-gr	23.9319	4.84926	2.3031	0.00541591
258645_s_at	"polygalacturonase-like protein /// exopolygalacturonase / galacturan 1,4-alpha-galacturonidase / pectinase"	AT3G07850 /// AT3G14040	AT3G07850 /// AT3G14040	WT-SD-gr	WT-LD-gr	31.8957	6.47432	2.30056	0.0287711
264072_at	---	---	---	WT-SD-gr	WT-LD-gr	17.0368	3.48254	2.29045	0.0448942
260911_at	hypothetical protein	AT1G02490	AT1G02490	WT-SD-gr	WT-LD-gr	18.8773	3.91322	2.27023	0.0370189
253240_at	"KCS17 (3-KETOACYL-COA SYNTHASE 17); acyltransferase/ catalytic/ transferase, transferring acyl groups other than amino-acyl groups"	KCS17	AT4G34510	WT-SD-gr	WT-LD-gr	18.305	3.7977	2.26904	0.0164626
267364_at	ELF4 (EARLY FLOWERING 4)	ELF4	AT2G40080	WT-SD-gr	WT-LD-gr	706.703	149.417	2.24176	0.0279602
253015_at	Rhamnogalacturonate lyase family protein	AT4G37950	AT4G37950	WT-SD-gr	WT-LD-gr	12.0437	2.55155	2.23882	0.00920622
245653_at	FBD1 (FBD-ASSOCIATED F-BOX PROTEIN)	FBD1	AT4G13985	WT-SD-gr	WT-LD-gr	20.8779	4.44862	2.23055	0.0165828
258841_at	F-box and associated interaction domains-containing protein	AT3G04660	AT3G04660	WT-SD-gr	WT-LD-gr	40.5537	8.77962	2.2076	0.0310214
245364_at	hypothetical protein	AT4G15790	AT4G15790	WT-SD-gr	WT-LD-gr	100.462	21.8579	2.20043	0.0225462
260812_at	nodulin MtN21 /EamA-like transporter protein	AT1G43650	AT1G43650	WT-SD-gr	WT-LD-gr	34.8512	7.6429	2.18902	0.0352725
249971_at	Eukaryotic aspartyl protease family protein	AT5G19110	AT5G19110	WT-SD-gr	WT-LD-gr	113.71	25.2867	2.16891	0.0424137
251036_at	hypothetical protein	AT5G02160	AT5G02160	WT-SD-gr	WT-LD-gr	8310.09	1857.28	2.16167	0.0483206
249882_at	zinc finger-like protein	AT5G22890	AT5G22890	WT-SD-gr	WT-LD-gr	33.3525	7.47589	2.15748	0.0204042
249685_at	"CCB3 (COFACTOR ASSEMBLY, COMPLEX C (B6F),)"	CCB3	AT5G36120	WT-SD-gr	WT-LD-gr	99.1916	22.4461	2.14376	0.0420924
245399_at	TIP2;2 (TONOPLAST INTRINSIC PROTEIN 2;2); water channel	TIP2;2	AT4G17340	WT-SD-gr	WT-LD-gr	3743.63	855.191	2.13012	0.0235658
260136_at	calcium-dependent lipid-binding domain-containing protein	AT1G66360	AT1G66360	WT-SD-gr	WT-LD-gr	27.976	6.45015	2.11679	0.00628918
265925_at	hypothetical protein	AT2G18610	AT2G18610	WT-SD-gr	WT-LD-gr	22.3266	5.20402	2.10106	0.0227892
253518_at	protein CTF7	CTF7	AT4G31400	WT-SD-gr	WT-LD-gr	83.3833	19.8708	2.06911	0.00850714
262144_at	pentatricopeptide repeat-containing protein	AT1G52620	AT1G52620	WT-SD-gr	WT-LD-gr	36.6911	8.75169	2.0678	0.0501119
254209_at	hypothetical protein	AT4G23490	AT4G23490	WT-SD-gr	WT-LD-gr	33.8767	8.08814	2.06641	0.0152536
265253_at	peptide transporter 4	AT2G02020	AT2G02020	WT-SD-gr	WT-LD-gr	61.0776	14.5853	2.06613	0.018052
259473_at	DNA repair metallo-beta-lactamase family protein	AT1G19025	AT1G19025	WT-SD-gr	WT-LD-gr	1051.17	251.448	2.06366	0.0538454
249135_at	hypothetical protein	AT5G43160	AT5G43160	WT-SD-gr	WT-LD-gr	18.7949	4.67203	2.00822	0.0402305
256991_at	AAA-type ATPase family protein	AT3G28600	AT3G28600	WT-SD-gr	WT-LD-gr	131.831	33.4231	1.97978	0.0189103
266622_at	zinc finger CCCH domain-containing protein 28	AT2G35430	AT2G35430	WT-SD-gr	WT-LD-gr	59.3671	15.1926	1.96629	0.0039023
253849_at	tetratricopeptide repeat domain protein	AT4G28080	AT4G28080	WT-SD-gr	WT-LD-gr	394.542	101.383	1.96036	0.00155455
253498_at	armadillo/beta-catenin-like repeat-containing protein	AT4G31890	AT4G31890	WT-SD-gr	WT-LD-gr	6.62707	1.75455	1.91727	0.0319198
266378_at	hypothetical protein	AT2G14700	AT2G14700	WT-SD-gr	WT-LD-gr	52.3618	14.3029	1.8722	0.00483526
261069_at	ATRABA2B (ARABIDOPSIS RAB GTPASE HOMOLOG A2B); GTP binding / GTPase/ protein binding	ATRABA2B	AT1G07410	WT-SD-gr	WT-LD-gr	200.643	56.3382	1.83245	0.0155192
267622_at	hypothetical protein	AT2G39690	AT2G39690	WT-SD-gr	WT-LD-gr	75.8499	21.3791	1.82695	0.00324533
257365_x_at	PDF1.2b (plant defensin 1.2b)	PDF1.2b	AT2G26020	WT-SD-gr	WT-LD-gr	7640.11	2155.87	1.82532	0.0378963
255541_s_at	"PGP5 (P-GLYCOPROTEIN 5); ATPase, coupled to transmembrane movement of substances"	PGP5	AT4G01820 /// AT4G01830	WT-SD-gr	WT-LD-gr	14.9352	4.22559	1.82149	0.0269629
248260_at	hypothetical protein	AT5G53240	AT5G53240	WT-SD-gr	WT-LD-gr	10.3929	2.96893	1.80759	0.0397484
256503_at	ATRL6 (ARABIDOPSIS RAD-LIKE 6); transcription factor	ATRL6	AT1G75250	WT-SD-gr	WT-LD-gr	19.9526	5.73727	1.79814	0.0045595
265058_s_at	MBP2 (MYROSINASE-BINDING PROTEIN 2); sugar binding / thioglucosidase binding	MBP2	AT1G52030 /// AT1G52040	WT-SD-gr	WT-LD-gr	18.9219	5.48479	1.78654	0.0165745
263549_at	MEE3 (MATERNAL EFFECT EMBRYO ARREST 3); DNA binding / transcription factor	MEE3	AT2G21650	WT-SD-gr	WT-LD-gr	413.637	121.132	1.77179	0.012957
253902_at	seed storage albumin 4	SESA4	AT4G27170	WT-SD-gr	WT-LD-gr	21.3551	6.28088	1.76555	0.0180912
251501_at	Cysteine/Histidine-rich C1 domain family protein	AT3G59120	AT3G59120	WT-SD-gr	WT-LD-gr	31.3048	9.29119	1.75245	0.0507614
256377_at	E3 ubiquitin-protein ligase SINA-like 4	AT1G66650	AT1G66650	WT-SD-gr	WT-LD-gr	85.0117	25.2367	1.75214	0.00558091
255174_at	---	---	AT4G08030	WT-SD-gr	WT-LD-gr	23.6499	7.05982	1.74413	0.0199946
256005_at	---	---	AT1G34080	WT-SD-gr	WT-LD-gr	6.98257	2.08443	1.74411	0.0237803
253318_at	pollen-specific leucine-rich repeat extensin-like protein 4	AT4G33970	AT4G33970	WT-SD-gr	WT-LD-gr	18.1703	5.48905	1.72695	0.00754122
264802_at	SYP111 (SYNTAXIN OF PLANTS 111); SNAP receptor	SYP111	AT1G08560	WT-SD-gr	WT-LD-gr	64.7349	19.6754	1.71815	0.0365937
261542_at	receptor-like protein kinase-related family protein	AT1G63560	AT1G63560	WT-SD-gr	WT-LD-gr	9.84506	3.01237	1.7085	0.00765857
258753_at	ATEXO70H3 (exocyst subunit EXO70 family protein H3); protein binding	ATEXO70H3	AT3G09530	WT-SD-gr	WT-LD-gr	13.0238	4.01276	1.69848	0.0339348
248203_at	MYB49 (myb domain protein 49); transcription factor	MYB49	AT5G54230	WT-SD-gr	WT-LD-gr	77.633	23.9906	1.6942	0.00106948
249543_at	---	---	AT5G38035	WT-SD-gr	WT-LD-gr	23.2489	7.24818	1.68147	0.0371871
252011_at	ACA1 (ALPHA CARBONIC ANHYDRASE 1); carbonate dehydratase/ zinc ion binding	ACA1	AT3G52720	WT-SD-gr	WT-LD-gr	20.5233	6.67386	1.62067	0.0109639
245245_at	hemb2; catalytic/ metal ion binding / porphobilinogen synthase	hemb2	AT1G44318	WT-SD-gr	WT-LD-gr	33.615	11.1168	1.59636	0.00243267
248204_at	ATM2 (ARABIDOPSIS THALIANA MYOSIN 2); motor	ATM2	AT5G54280	WT-SD-gr	WT-LD-gr	202.442	67.2192	1.59056	0.0328617
252740_at	probable pectinesterase/pectinesterase inhibitor 32	AT3G43270	AT3G43270	WT-SD-gr	WT-LD-gr	434.064	149.822	1.53466	0.00951374
266942_at	TXND9 (THIOREDOXIN DOMAIN-CONTAINING PROTEIN 9 HOMOLOG)	TXND9	AT2G18990	WT-SD-gr	WT-LD-gr	90.956	31.6063	1.52496	0.0383948
266732_at	EXS (ERD1/XPR1/SYG1) family protein	AT2G03240	AT2G03240	WT-SD-gr	WT-LD-gr	814.481	283.709	1.52147	0.0175037
247021_at	hypothetical protein	AT5G67040	AT5G67040	WT-SD-gr	WT-LD-gr	14.7093	5.14466	1.51558	0.0438709
245668_at	DYL1 (DORMANCY-ASSOCIATED PROTEIN-LIKE 1)	DYL1	AT1G28330	WT-SD-gr	WT-LD-gr	7792.51	2726.09	1.51526	0.0266222
255572_at	thylakoid rhodanese-like protein	TROL	AT4G01050	WT-SD-gr	WT-LD-gr	1374.41	484.417	1.50449	0.00594352
253722_at	zinc finger CCCH domain-containing protein 49	AT4G29190	AT4G29190	WT-SD-gr	WT-LD-gr	4314.58	1549.73	1.47721	0.0200343
247288_at	NPH3 (NON-PHOTOTROPIC HYPOCOTYL 3); protein binding / signal transducer	NPH3	AT5G64330	WT-SD-gr	WT-LD-gr	232.743	84.737	1.45767	0.022943
266165_at	CSD2 (COPPER/ZINC SUPEROXIDE DISMUTASE 2); superoxide dismutase	CSD2	AT2G28190	WT-SD-gr	WT-LD-gr	3602.62	1314.12	1.45495	0.051511
252304_at	hypothetical protein	AT3G49230	AT3G49230	WT-SD-gr	WT-LD-gr	39.173	14.4097	1.44282	0.033306
260792_at	pentatricopeptide repeat-containing protein	AT1G06270	AT1G06270	WT-SD-gr	WT-LD-gr	17.3482	6.43857	1.42998	0.0264399
245542_at	putative zinc finger protein CONSTANS-LIKE 11	AT4G15250	AT4G15250	WT-SD-gr	WT-LD-gr	44.6388	16.6612	1.42181	0.0181407
253515_at	SAUR-like auxin-responsive protein	AT4G31320	AT4G31320	WT-SD-gr	WT-LD-gr	24.4789	9.16395	1.4175	0.0439636
259453_at	ATGA20OX5 (ARABIDOPSIS THALIANA GIBBERELLIN 20-OXIDASE 5); gibberellin 20-oxidase	ATGA20OX5	AT1G44090	WT-SD-gr	WT-LD-gr	14.7821	5.53757	1.41653	0.0485529
245829_at	heavy-metal-associated domain-containing protein	AT1G57780	AT1G57780	WT-SD-gr	WT-LD-gr	17.2693	6.46966	1.41645	0.0492162
249230_at	hypothetical protein	AT5G42070	AT5G42070	WT-SD-gr	WT-LD-gr	192.415	72.4963	1.40824	0.0463834
248662_at	hypothetical protein	AT5G48690	AT5G48690	WT-SD-gr	WT-LD-gr	6.18605	2.35522	1.39316	0.0539441
251051_at	Dof zinc finger protein DOF5.1	AT5G02460	AT5G02460	WT-SD-gr	WT-LD-gr	19.5218	7.44212	1.3913	0.0356407
249524_at	alpha/beta-hydrolase-like protein	AT5G38520	AT5G38520	WT-SD-gr	WT-LD-gr	132.975	50.7154	1.39066	0.0339314
259978_at	CDKB2;1 (cyclin-dependent kinase B2;1); cyclin-dependent protein kinase/ kinase/ protein binding	CDKB2;1	AT1G76540	WT-SD-gr	WT-LD-gr	66.1755	25.605	1.36987	0.0387472
248727_at	CYP705A5; oxygen binding / thalian-diol desaturase	CYP705A5	AT5G47990	WT-SD-gr	WT-LD-gr	27.9354	10.8663	1.36223	0.0251682
266632_at	---	---	AT2G35570	WT-SD-gr	WT-LD-gr	8.21133	3.20939	1.35532	0.030755
263229_s_at	pectin lyase-like protein /// pectin lyase-like protein	AT1G05650 /// AT1G05660	AT1G05650 /// AT1G05660	WT-SD-gr	WT-LD-gr	31.0323	12.1547	1.35226	0.0422784
266119_at	LCR69 (LOW-MOLECULAR-WEIGHT CYSTEINE-RICH 69); peptidase inhibitor	LCR69	AT2G02100	WT-SD-gr	WT-LD-gr	1322.34	519.73	1.34726	0.0521421
263136_at	"ATTPS1 (TREHALOSE-6-PHOSPHATE SYNTHASE); alpha,alpha-trehalose-phosphate synthase (UDP-forming)/ transferase, transferring glycosyl groups"	ATTPS1	AT1G78580	WT-SD-gr	WT-LD-gr	147.375	58.4634	1.33388	0.0445809
246596_at	CA2 (CARBONIC ANHYDRASE 2); carbonate dehydratase/ zinc ion binding	CA2	AT5G14740	WT-SD-gr	WT-LD-gr	15940.8	6372.43	1.32281	0.00053378
265221_s_at	GAD3 (glutamate decarboxylase 3); calmodulin binding	GAD3	AT2G02000 /// AT2G02010	WT-SD-gr	WT-LD-gr	857.762	344.056	1.31793	0.00233837
247003_at	hypothetical protein	AT5G67550	AT5G67550	WT-SD-gr	WT-LD-gr	6.00457	2.46109	1.28676	0.0325219
244996_at	30S ribosomal protein S2	rps2	ATCG00160	WT-SD-gr	WT-LD-gr	2747.45	1126.2	1.28663	0.0298313
263823_s_at	putative dehydration-responsive element-binding protein 2H /// dehydration-responsive element-binding protein 2C	AT2G40350 /// DREB2C	AT2G40340 /// AT2G40350	WT-SD-gr	WT-LD-gr	91.54	37.8074	1.27573	0.0527244
246024_at	late embryogenesis abundant hydroxyproline-rich glycoprotein	AT5G21130	AT5G21130	WT-SD-gr	WT-LD-gr	24.1739	10.1267	1.25528	0.0524048
252840_at	---	---	AT5G32630	WT-SD-gr	WT-LD-gr	28.9494	12.1722	1.24995	0.0157226
262670_s_at	PTI1-like tyrosine-protein kinase 2 /// protein phosphatase 2C 16	AT2G30740 /// HAB1	---	WT-SD-gr	WT-LD-gr	20.3217	8.71712	1.2211	0.00239888
256983_at	TCP-1/cpn60 chaperonin family protein	AT3G13470	AT3G13470	WT-SD-gr	WT-LD-gr	420.292	180.37	1.22043	0.000985787
249445_at	calmodulin-binding protein-like protein	AT5G39380	AT5G39380	WT-SD-gr	WT-LD-gr	54.3787	23.5282	1.20865	0.00725556
263378_at	ATHPP2C5; catalytic/ protein serine/threonine phosphatase	ATHPP2C5	AT2G40180	WT-SD-gr	WT-LD-gr	81.6229	35.554	1.19896	0.0535081
257766_at	IAA2 (INDOLE-3-ACETIC ACID INDUCIBLE 2); transcription factor	IAA2	AT3G23030	WT-SD-gr	WT-LD-gr	809.218	352.787	1.19773	0.0305679
263926_at	ATEME1A (ARABIDOPSIS ESSENTIAL MEIOTIC ENDONUCLEASE 1A); endonuclease	ATEME1A	AT2G21800	WT-SD-gr	WT-LD-gr	48.7417	21.3058	1.19391	0.0248209
263215_at	FAD-binding and BBE domain-containing protein	AT1G30710	AT1G30710	WT-SD-gr	WT-LD-gr	4.07096	1.78349	1.19066	0.0316168
256409_at	E3 ubiquitin-protein ligase SINA-like 2	AT1G66620	AT1G66620	WT-SD-gr	WT-LD-gr	50.0811	22.006	1.18637	0.05401
264917_at	dynamin related protein 4C	DRP4C	AT1G60500	WT-SD-gr	WT-LD-gr	24.9816	11.0863	1.17209	0.0213215
254304_at	hypothetical protein	MRB1	AT4G22270	WT-SD-gr	WT-LD-gr	334.82	150.217	1.15634	0.0517361
264433_at	"BGLU45 (BETA-GLUCOSIDASE 45); catalytic/ cation binding / hydrolase, hydrolyzing O-glycosyl compounds"	BGLU45	AT1G61810	WT-SD-gr	WT-LD-gr	51.7503	23.5915	1.1333	0.00533097
254312_s_at	---	---	AT1G61510 /// AT4G22450	WT-SD-gr	WT-LD-gr	56.2253	26.35	1.09341	0.0445884
260968_at	Pentapeptide repeat-containing protein	AT1G12250	AT1G12250	WT-SD-gr	WT-LD-gr	473.212	223.255	1.08379	0.0520249
263114_at	PSAD-2 (photosystem I subunit D-2)	PSAD-2	AT1G03130	WT-SD-gr	WT-LD-gr	4956.14	2355.24	1.07334	0.0138676
262808_at	"putative beta-1,3-galactosyltransferase 1"	AT1G11730	AT1G11730	WT-SD-gr	WT-LD-gr	31.5157	15.0002	1.07108	0.0162489
263798_at	UBP19 (UBIQUITIN-SPECIFIC PROTEASE 19); cysteine-type endopeptidase/ ubiquitin thiolesterase	UBP19	AT2G24640	WT-SD-gr	WT-LD-gr	247.373	120.364	1.03928	0.0182587
253491_at	RNA Lariat debranching enzyme	DBR1	AT4G31770	WT-SD-gr	WT-LD-gr	152.098	75.035	1.01937	0.0456244
252654_at	Class II aaRS and biotin synthetases superfamily protein	AT3G44740	AT3G44740	WT-SD-gr	WT-LD-gr	42.5071	21.0434	1.01434	0.0500659
267526_at	PSBW (PHOTOSYSTEM II REACTION CENTER W)	PSBW	AT2G30570	WT-SD-gr	WT-LD-gr	4909.75	2444.01	1.0064	0.0532867
252635_at	alpha/beta-hydrolases family protein	AT3G44510	AT3G44510	WT-SD-gr	WT-LD-gr	10.7783	5.36724	1.00587	0.0232335
267445_at	pentatricopeptide repeat-containing protein	AT2G33680	AT2G33680	WT-SD-gr	WT-LD-gr	12.766	6.35942	1.00533	0.0357704
252061_at	hypothetical protein	AT3G52620	AT3G52620	WT-SD-gr	WT-LD-gr	9.56058	4.78234	0.999381	0.0396658
247541_at	glycine-rich protein	AT5G61660	AT5G61660	WT-SD-gr	WT-LD-gr	209.467	415.523	-0.988206	0.0131012
262894_at	NB-ARC domain-containing disease resistance protein	AT1G59780	AT1G59780	WT-SD-gr	WT-LD-gr	26.2601	52.3397	-0.995031	0.0310856
266198_at	hypothetical protein	AT2G38890	AT2G38890	WT-SD-gr	WT-LD-gr	27.1346	54.1346	-0.996419	0.0545541
256205_at	microtubule-associated protein SPIRAL2-like	AT1G50890	AT1G50890	WT-SD-gr	WT-LD-gr	48.1902	96.3197	-0.999089	0.0523711
264933_at	hypothetical protein	AT1G61160	AT1G61160	WT-SD-gr	WT-LD-gr	45.8727	91.8718	-1.00199	0.0173831
257314_at	MATE efflux family protein	AT3G26590	AT3G26590	WT-SD-gr	WT-LD-gr	281.629	566.417	-1.00807	0.0168265
254080_at	FIB2 (FIBRILLARIN 2); snoRNA binding	FIB2	AT4G25630	WT-SD-gr	WT-LD-gr	49.1945	99.1603	-1.01126	0.0288713
254917_at	hypothetical protein	AT4G11350	AT4G11350	WT-SD-gr	WT-LD-gr	108.095	218.095	-1.01266	0.000389025
261421_at	IQD30; calmodulin binding	IQD30	AT1G18840	WT-SD-gr	WT-LD-gr	32.2591	65.3131	-1.01767	0.029346
245171_at	RING-H2 finger protein ATL64	AT2G47560	AT2G47560	WT-SD-gr	WT-LD-gr	6.95798	14.1455	-1.0236	0.0204894
246486_at	NAD(P)-binding Rossmann-fold superfamily protein	AT5G15910	AT5G15910	WT-SD-gr	WT-LD-gr	237.145	482.309	-1.02419	0.013243
258781_at	hypothetical protein	AT3G11740	AT3G11740	WT-SD-gr	WT-LD-gr	60.6586	123.443	-1.02506	0.0409821
254686_at	Inosine triphosphate pyrophosphatase	AT4G13720	AT4G13720	WT-SD-gr	WT-LD-gr	126.228	257.104	-1.02632	0.0518966
250572_at	Tudor/PWWP/MBT domain-containing protein	AT5G08230	AT5G08210 /// AT5G08230	WT-SD-gr	WT-LD-gr	64.3629	131.233	-1.02783	0.0386461
256596_at	AAA-type ATPase family protein	AT3G28540	AT3G28540	WT-SD-gr	WT-LD-gr	1603.36	3286.93	-1.03564	0.0354521
257415_at	hypothetical protein	AT1G70040	AT1G70040	WT-SD-gr	WT-LD-gr	19.9451	40.8949	-1.03589	0.0301913
254863_at	ATNUDX14 (ARABIDOPSIS THALIANA NUDIX HYDROLASE HOMOLOG 14); ADP-glucose pyrophosphohydrolase/ ADP-ribose pyrophosphohydrolase/ ADP-sugar diphosphatase/ hydrolase	ATNUDX14	AT4G11980	WT-SD-gr	WT-LD-gr	46.6547	95.8257	-1.03839	0.0508626
257009_at	2-oxoglutarate-dependent dioxygenase family protein	AT3G14160	AT3G14160	WT-SD-gr	WT-LD-gr	104.979	215.653	-1.03861	0.0197466
265561_s_at	glycine-rich protein /// glycine-rich protein 9	AT2G05510 /// GRP9	AT2G05440 /// AT2G05510	WT-SD-gr	WT-LD-gr	63.4711	130.42	-1.03899	0.0349708
258960_at	SANT DNA-binding domain-containing protein	AT3G10590	AT3G10590	WT-SD-gr	WT-LD-gr	6.7617	13.9991	-1.04988	0.00389826
265983_at	HB-2 (HOMEOBOX-2); DNA binding / transcription factor	HB-2	AT2G18550	WT-SD-gr	WT-LD-gr	30.8696	64.0869	-1.05384	0.0442232
246704_at	hypothetical protein	AT5G28090	AT5G28090	WT-SD-gr	WT-LD-gr	5.85352	12.156	-1.0543	0.0484109
264396_at	putative fumarylacetoacetase	AT1G12050	AT1G12050	WT-SD-gr	WT-LD-gr	607.824	1262.77	-1.05487	0.0096847
250086_at	anac086 (Arabidopsis NAC domain containing protein 86); transcription factor	anac086	AT5G17260	WT-SD-gr	WT-LD-gr	24.5226	50.9573	-1.05518	0.0284917
254753_at	protein kinase family protein	AT4G13190	AT4G13190	WT-SD-gr	WT-LD-gr	5.43387	11.3812	-1.0666	0.0108825
264960_at	ATEXT4 (EXTENSIN 4); structural constituent of cell wall	ATEXT4	AT1G76930	WT-SD-gr	WT-LD-gr	937.677	1967.72	-1.06936	0.0104344
259931_at	hypothetical protein	AT1G34400	AT1G34400	WT-SD-gr	WT-LD-gr	27.4015	57.7332	-1.07514	0.0298687
247345_at	putative E3 ubiquitin-protein ligase ARI15	ARI15	AT5G63760	WT-SD-gr	WT-LD-gr	417.969	885.384	-1.08291	0.0524193
259636_at	RNA pseudourine synthase 1	AT1G56345	AT1G56345	WT-SD-gr	WT-LD-gr	51.2819	108.634	-1.08296	0.0295192
254971_at	NIP5;1; arsenite transmembrane transporter/ boron transporter/ water channel	NIP5;1	AT4G10380	WT-SD-gr	WT-LD-gr	114.949	245.014	-1.09187	0.00215858
261071_at	Neutral/alkaline non-lysosomal ceramidase	AT1G07380	AT1G07380	WT-SD-gr	WT-LD-gr	118.059	252.185	-1.09498	0.0444887
248309_at	hypothetical protein	AT5G52540	AT5G52540	WT-SD-gr	WT-LD-gr	197.514	423.034	-1.09882	0.0240309
252996_s_at	GGR (geranylgeranyl reductase); farnesyltranstransferase	GGR	AT4G38460	WT-SD-gr	WT-LD-gr	594.916	1277.32	-1.10237	0.0440485
262423_at	pentatricopeptide repeat-containing protein	AT1G23450	AT1G23450	WT-SD-gr	WT-LD-gr	25.4246	54.6909	-1.10508	0.0397383
245847_at	MYB64 (myb domain protein 64); DNA binding / transcription factor	MYB64	AT5G11050	WT-SD-gr	WT-LD-gr	31.7495	68.3277	-1.10573	0.053467
255207_at	hypothetical protein	AT4G07515	AT4G07515	WT-SD-gr	WT-LD-gr	1.94129	4.19202	-1.11063	0.0158318
262233_at	CHR18; ATP binding / DNA binding / helicase/ nucleic acid binding	CHR18	AT1G48310	WT-SD-gr	WT-LD-gr	51.0759	111.016	-1.12006	0.0521156
265484_at	"OTP51 (ORGANELLE TRANSCRIPT PROCESSING 51); RNA splicing factor, transesterification mechanism"	OTP51	AT2G15820	WT-SD-gr	WT-LD-gr	73.7693	160.553	-1.12196	0.00990583
264108_at	"CALS5 (CALLOSE SYNTHASE 5); 1,3-beta-glucan synthase"	CALS5	AT2G13680	WT-SD-gr	WT-LD-gr	3.04436	6.63682	-1.12435	0.0280698
257153_at	Kelch repeat-containing protein	AT3G27220	AT3G27220	WT-SD-gr	WT-LD-gr	79.4738	173.908	-1.12977	0.0339376
266453_at	putative protein kinase	AT2G43230	AT2G43230	WT-SD-gr	WT-LD-gr	27.2921	59.9292	-1.13477	0.0142434
253408_at	putative protein phosphatase 2C 61	AT4G32950	AT4G32950	WT-SD-gr	WT-LD-gr	27.455	60.4898	-1.13962	0.0388905
258703_at	galactose oxidase/kelch repeat-like protein	AT3G09750	AT3G09750	WT-SD-gr	WT-LD-gr	30.8069	68.091	-1.14421	0.0265765
256605_at	RNA-binding KH domain-containing protein	AT3G32940	AT3G32940	WT-SD-gr	WT-LD-gr	136.329	303.818	-1.15612	0.0281261
248355_at	ATEXO70A2 (exocyst subunit EXO70 family protein A2); protein binding	ATEXO70A2	AT5G52340	WT-SD-gr	WT-LD-gr	2.04487	4.5588	-1.15665	0.0216472
262378_at	"NF-YA3 (NUCLEAR FACTOR Y, SUBUNIT A3); transcription factor"	NF-YA3	AT1G72830	WT-SD-gr	WT-LD-gr	255.714	576.639	-1.17314	0.0484224
261812_at	hypothetical protein	AT1G08270	AT1G08270	WT-SD-gr	WT-LD-gr	13.1553	29.6785	-1.17377	0.0401931
256169_at	putative leucine-rich repeat protein kinase	AT1G51800	AT1G51800	WT-SD-gr	WT-LD-gr	934.975	2118.49	-1.18004	0.0474989
253404_at	PFK6 (PHOSPHOFRUCTOKINASE 6); 6-phosphofructokinase	PFK6	AT4G32840	WT-SD-gr	WT-LD-gr	122.575	277.734	-1.18004	0.00812227
249496_s_at	hypothetical protein /// hypothetical protein /// hypothetical protein	AT5G39140 /// AT5G39170 /// AT5G39200	AT5G39140 /// AT5G39170 /// AT5G39200	WT-SD-gr	WT-LD-gr	11.2863	25.6912	-1.18669	0.0399613
256177_at	protein kinase superfamily protein	AT1G51620	AT1G51620	WT-SD-gr	WT-LD-gr	151.228	344.818	-1.18911	0.0381888
246144_at	dynein light chain type 1 family protein	AT5G20110	AT5G20110	WT-SD-gr	WT-LD-gr	57.5636	131.267	-1.18928	0.00249729
245875_at	Proline-rich extensin-like family protein	AT1G26240	AT1G26240	WT-SD-gr	WT-LD-gr	23.002	52.4973	-1.19048	0.0148203
245488_at	peroxidase 40	AT4G16270	AT4G16270	WT-SD-gr	WT-LD-gr	21.6123	49.3836	-1.19218	0.0151213
266128_at	protein EMBRYO DEFECTIVE 2766	EMB2766	---	WT-SD-gr	WT-LD-gr	1.96693	4.49824	-1.19342	0.0498474
255821_at	initiator tRNA phosphoribosyl transferase-like protein	AT2G40570	AT2G40570	WT-SD-gr	WT-LD-gr	80.3036	183.839	-1.19491	0.0177135
251513_at	PRN (PIRIN); calmodulin binding	PRN	AT3G59220	WT-SD-gr	WT-LD-gr	41.4368	95.4682	-1.20411	0.0161916
265516_at	---	---	AT2G06110	WT-SD-gr	WT-LD-gr	1.09576	2.54797	-1.21742	0.0428349
253720_at	"HAD superfamily, subfamily IIIB acid phosphatase"	AT4G29270	AT4G29270	WT-SD-gr	WT-LD-gr	7.08674	16.5469	-1.22336	0.00458663
245707_at	anac077 (Arabidopsis NAC domain containing protein 77); DNA binding	anac077	AT5G04400	WT-SD-gr	WT-LD-gr	17.6023	41.45	-1.23561	0.0395248
267284_at	hypothetical protein	AT2G23700	AT2G23700	WT-SD-gr	WT-LD-gr	8.53854	20.2001	-1.24231	0.00304887
263309_at	---	---	AT2G10370	WT-SD-gr	WT-LD-gr	13.7908	32.7576	-1.24813	0.0342966
267542_at	galactosyltransferase 13	GT13	AT2G32740	WT-SD-gr	WT-LD-gr	4.61262	11.0199	-1.25646	0.0212995
265768_at	sugar transporter ERD6-like 7	AT2G48020	AT2G48020	WT-SD-gr	WT-LD-gr	706.405	1688.69	-1.25734	0.0280087
259915_at	hydroxyproline-rich glycoprotein family protein	AT1G72790	AT1G72790	WT-SD-gr	WT-LD-gr	72.468	173.318	-1.25801	0.0519269
250183_at	armadillo/beta-catenin-like repeat-containing protein	AT5G14510	AT5G14510	WT-SD-gr	WT-LD-gr	16.4234	39.295	-1.25859	0.0297877
260317_at	UBC5 (ubiquitin-conjugating enzyme 5); ubiquitin-protein ligase	UBC5	AT1G63800	WT-SD-gr	WT-LD-gr	1678.75	4036.92	-1.26587	0.0175775
250431_at	CYCD4;2 (cyclin d4;2); cyclin-dependent protein kinase	CYCD4;2	AT5G10440	WT-SD-gr	WT-LD-gr	24.1628	58.1321	-1.26655	0.0258156
256122_at	hypothetical protein	AT1G18180	AT1G18180	WT-SD-gr	WT-LD-gr	22.9691	55.3233	-1.26819	0.0265576
260721_at	F-box protein	AT1G48060	AT1G48060	WT-SD-gr	WT-LD-gr	2.41214	5.80992	-1.2682	0.00848766
266481_at	TCP10 (TCP DOMAIN PROTEIN 10); transcription factor	TCP10	AT2G31070	WT-SD-gr	WT-LD-gr	155.501	378.082	-1.28178	0.00599251
249019_at	hypothetical protein	AT5G44780	AT5G44780	WT-SD-gr	WT-LD-gr	32.8105	80.0726	-1.28715	0.0450272
259691_at	cystatin-related domain protein	AT1G63200	AT1G63200	WT-SD-gr	WT-LD-gr	23.6603	57.7691	-1.28783	0.00807852
260500_at	camphor resistance CrcB-like protein	AT2G41705	AT2G41705	WT-SD-gr	WT-LD-gr	172.866	429.808	-1.31404	0.0345737
262550_at	hydroxyproline-rich glycoprotein-like protein	AT1G31310	AT1G31310	WT-SD-gr	WT-LD-gr	19.6244	49.5787	-1.33707	0.00750176
245914_at	OEP80 (OUTER ENVELOPE PROTEIN OF 80 KDA)	OEP80	AT5G19620	WT-SD-gr	WT-LD-gr	46.172	116.881	-1.33995	0.0129274
246995_at	formin-like protein 6	FH6	AT5G67470	WT-SD-gr	WT-LD-gr	98.5288	249.474	-1.34027	0.0226912
258023_at	ATCAD4; cinnamyl-alcohol dehydrogenase	ATCAD4	AT3G19450	WT-SD-gr	WT-LD-gr	183.071	465.912	-1.34765	0.046418
261727_at	SMT3 (STEROL METHYLTRANSFERASE 3); S-adenosylmethionine-dependent methyltransferase/ sterol 24-C-methyltransferase	SMT3	AT1G76090	WT-SD-gr	WT-LD-gr	391.409	998.522	-1.35112	0.00436577
250173_at	AtMYB40 (myb domain protein 40); DNA binding / transcription factor	AtMYB40	AT5G14340	WT-SD-gr	WT-LD-gr	21.8834	55.8522	-1.35178	0.00468218
246966_at	CRY3 (cryptochrome 3); DNA binding / DNA photolyase/ FMN binding	CRY3	AT5G24850	WT-SD-gr	WT-LD-gr	94.0171	240.045	-1.35231	0.0192462
255858_at	ZFP6 (ZINC FINGER PROTEIN 6); nucleic acid binding / transcription factor/ zinc ion binding	ZFP6	AT1G67030	WT-SD-gr	WT-LD-gr	26.1109	67.8431	-1.37755	0.0447779
260265_at	LBD42 (LOB DOMAIN-CONTAINING PROTEIN 42)	LBD42	AT1G68510	WT-SD-gr	WT-LD-gr	8.83736	23.0429	-1.38263	0.0322447
266079_at	LCD1 (LOWER CELL DENSITY 1)	LCD1	AT2G37860	WT-SD-gr	WT-LD-gr	49.9214	130.389	-1.38509	0.0243923
253896_at	NB-ARC domain-containing disease resistance protein	AT4G27190	AT4G27190	WT-SD-gr	WT-LD-gr	2.14499	5.60819	-1.38657	0.0356394
262582_at	aspartate-glutamate racemase-like protein	AT1G15410	AT1G15410	WT-SD-gr	WT-LD-gr	87.8473	230.468	-1.3915	0.0135224
250747_at	UDP-glycosyltransferase 76C3	AT5G05900	AT5G05900	WT-SD-gr	WT-LD-gr	3.01649	7.9273	-1.39396	0.0437199
250307_at	CRT (chloroquine-resistance transporter)-like transporter 3	CLT3	AT5G12170	WT-SD-gr	WT-LD-gr	758.143	2009.22	-1.4061	0.0458894
257196_at	acyl activating enzyme 16	AAE16	AT3G23790	WT-SD-gr	WT-LD-gr	320.326	856.826	-1.41946	0.0500233
256275_at	ACT11 (actin-11); structural constituent of cytoskeleton	ACT11	AT3G12110	WT-SD-gr	WT-LD-gr	13.0126	34.8098	-1.41959	0.0248663
260549_at	defensin-like protein 196	AT2G43535	AT2G43535	WT-SD-gr	WT-LD-gr	22.6426	60.8452	-1.4261	0.00533434
245253_at	HPL1 (HYDROPEROXIDE LYASE 1); electron carrier/ heme binding / iron ion binding / monooxygenase	HPL1	AT4G15440	WT-SD-gr	WT-LD-gr	20.2282	55.3065	-1.45108	0.0157699
250942_at	lectin-like protein	AT5G03350	AT5G03350	WT-SD-gr	WT-LD-gr	502.941	1378.52	-1.45466	0.0170307
258388_at	ATEXPA12 (ARABIDOPSIS THALIANA EXPANSIN 12)	ATEXPA12	AT3G15370	WT-SD-gr	WT-LD-gr	25.0215	69.6625	-1.47721	0.0477876
250631_at	putative pectinesterase 50	AT5G07430	AT5G07430	WT-SD-gr	WT-LD-gr	6.96068	19.3902	-1.47803	0.000429448
253017_at	CAD6 (CINNAMYL ALCOHOL DEHYDROGENASE 6); binding / catalytic/ oxidoreductase/ zinc ion binding	CAD6	AT4G37970	WT-SD-gr	WT-LD-gr	10.1307	28.2315	-1.47857	0.00363729
260976_at	CID8 (CTC-INTERACTING DOMAIN 8); RNA binding / protein binding	CID8	AT1G53650	WT-SD-gr	WT-LD-gr	81.5625	227.79	-1.48172	0.00680954
250608_at	putative pectinesterase 49	AT5G07420	AT5G07420	WT-SD-gr	WT-LD-gr	2.30091	6.45283	-1.48773	0.0203692
255453_at	ERD (early-responsive to dehydration stress) family protein	AT4G02900	AT4G02900	WT-SD-gr	WT-LD-gr	6.27745	17.6873	-1.49447	0.0213722
258300_at	ckl10 (Casein Kinase I-like 10); ATP binding / kinase/ protein kinase/ protein serine/threonine kinase	ckl10	AT3G23340	WT-SD-gr	WT-LD-gr	33.5358	94.9217	-1.50103	0.0132146
248890_at	Disease resistance protein (TIR-NBS-LRR class) family protein	AT5G46270	AT5G46270	WT-SD-gr	WT-LD-gr	45.0305	128.112	-1.50844	0.0423244
251180_at	hypothetical protein	AT3G62640	AT3G62640	WT-SD-gr	WT-LD-gr	7.55037	21.5387	-1.51231	0.0272078
265995_at	hypothetical protein	AT2G24140	AT2G24140	WT-SD-gr	WT-LD-gr	4.63121	13.3107	-1.52312	0.0159779
246055_at	"AtAGAL1 (Arabidopsis thaliana ALPHA-GALACTOSIDASE 1); alpha-galactosidase/ catalytic/ hydrolase, hydrolyzing O-glycosyl compounds"	AtAGAL1	AT5G08380	WT-SD-gr	WT-LD-gr	456.142	1336.25	-1.55064	0.0407486
263625_at	putative F-box only protein 9	AT2G04920	AT2G04920	WT-SD-gr	WT-LD-gr	13.0445	38.6521	-1.56711	0.0376678
259736_at	"AtGH9C2 (Arabidopsis thaliana glycosyl hydrolase 9C2); carbohydrate binding / catalytic/ hydrolase, hydrolyzing O-glycosyl compounds"	AtGH9C2	AT1G64390	WT-SD-gr	WT-LD-gr	19.1574	56.914	-1.57088	0.0117032
262827_at	CYP71B29; electron carrier/ heme binding / iron ion binding / monooxygenase/ oxygen binding	CYP71B29	AT1G13100	WT-SD-gr	WT-LD-gr	213.561	640.607	-1.58479	0.0230963
263421_at	EXL5 (EXORDIUM LIKE 5)	EXL5	AT2G17230	WT-SD-gr	WT-LD-gr	246.066	738.841	-1.58622	0.0116407
250778_at	pollen_Ole_e_I domain-containing protein	AT5G05500	AT5G05500	WT-SD-gr	WT-LD-gr	17.3065	52.074	-1.58925	0.0371025
259781_at	---	---	AT1G29650	WT-SD-gr	WT-LD-gr	14.5816	44.4939	-1.60946	0.00877101
251005_at	tetratricopeptide repeat domain-containing protein	AT5G02590	AT5G02590	WT-SD-gr	WT-LD-gr	73.2073	224.445	-1.6163	0.0313142
253525_at	hypothetical protein	AT4G31330	AT4G31330	WT-SD-gr	WT-LD-gr	27.5847	84.834	-1.62078	0.0483469
252580_at	hypothetical protein	AT3G45490	AT3G45490	WT-SD-gr	WT-LD-gr	4.24208	13.058	-1.62209	0.0278655
253513_at	peroxidase 46	AT4G31760	AT4G31760	WT-SD-gr	WT-LD-gr	11.7616	36.317	-1.62656	0.0400407
250764_at	bifunctional inhibitor/lipid-transfer protein/seed storage 2S albumin superfamily protein	AT5G05960	AT5G05960	WT-SD-gr	WT-LD-gr	45.3518	140.974	-1.6362	0.0133925
246342_at	"FAR6 (FATTY ACID REDUCTASE 6); fatty acyl-CoA reductase (alcohol-forming)/ oxidoreductase, acting on the CH-CH group of donors, NAD or NADP as acceptor"	FAR6	AT3G56700	WT-SD-gr	WT-LD-gr	2.62248	8.16756	-1.63898	0.0171342
247800_at	hypothetical protein	AT5G58570	AT5G58570	WT-SD-gr	WT-LD-gr	455.604	1436.74	-1.65695	0.0322574
262213_at	RING-finger domain-containing protein	AT1G74870	AT1G74870	WT-SD-gr	WT-LD-gr	7.34567	23.3443	-1.6681	0.043262
258370_at	hypothetical protein	AT3G14395	AT3G14395	WT-SD-gr	WT-LD-gr	2.45274	7.86103	-1.68032	0.0289726
264186_at	phytyl ester synthase 1	AT1G54570	AT1G54570	WT-SD-gr	WT-LD-gr	225.607	724.053	-1.68228	0.0221914
245806_at	LHCA5; pigment binding	LHCA5	AT1G45474	WT-SD-gr	WT-LD-gr	345.068	1117.98	-1.69594	0.027144
253802_at	hypothetical protein	AT4G28180	AT4G28180	WT-SD-gr	WT-LD-gr	14.208	46.0702	-1.69713	0.0530443
251075_at	leucine-rich receptor-like protein kinase	AT5G01890	AT5G01890	WT-SD-gr	WT-LD-gr	15.4934	50.3276	-1.6997	0.0530291
266941_at	peroxidase 16	AT2G18980	AT2G18980	WT-SD-gr	WT-LD-gr	11.6835	38.3248	-1.71381	0.044296
259554_at	---	---	AT1G21220	WT-SD-gr	WT-LD-gr	24.7655	81.5218	-1.71886	0.00728319
248150_at	ATK3 (ARABIDOPSIS THALIANA KINESIN 3); ATPase/ microtubule binding / microtubule motor	ATK3	AT5G54670	WT-SD-gr	WT-LD-gr	12.6806	41.8867	-1.72387	0.0174373
267150_at	SDT (SPERMIDINE DISINAPOYL ACYLTRANSFERASE); sinapoyl spermidine:sinapoyl CoA N-acyltransferase/ spermidine:sinapoyl CoA N-acyltransferase/ transferase	SDT	AT2G23510	WT-SD-gr	WT-LD-gr	1.59203	5.29465	-1.73367	0.00142877
252843_at	glycine-rich protein	AT3G42130	AT3G42130	WT-SD-gr	WT-LD-gr	10.9599	36.7798	-1.74669	0.0455746
262615_at	ELF5A-1 (EUKARYOTIC ELONGATION FACTOR 5A-1); translation initiation factor	ELF5A-1	AT1G13950	WT-SD-gr	WT-LD-gr	155.117	532.446	-1.77928	0.00821145
261510_at	hypothetical protein	AT1G71760	AT1G71760	WT-SD-gr	WT-LD-gr	3.57161	12.2709	-1.7806	0.0342302
264786_at	nucleic acid binding / zinc ion binding protein	AT2G17920	AT2G17920	WT-SD-gr	WT-LD-gr	9.94248	34.182	-1.78156	0.00649998
266598_at	KPHMT1 (KETOPANTOATE HYDROXYMETHYLTRANSFERASE 1); 3-methyl-2-oxobutanoate hydroxymethyltransferase	KPHMT1	AT2G46110	WT-SD-gr	WT-LD-gr	10.0963	34.9072	-1.7897	0.0490674
248226_at	CBS domain-containing protein	AT5G53750	AT5G53750	WT-SD-gr	WT-LD-gr	117.472	407.091	-1.79303	0.00877318
250652_at	FLA21 (FASCICLIN-LIKE ARABINOGALACTAN PROTEIN 21 PRECURSOR)	FLA21	AT5G06920	WT-SD-gr	WT-LD-gr	22.8824	79.689	-1.80014	0.0143283
264129_at	hypothetical protein	AT1G79170	AT1G79170	WT-SD-gr	WT-LD-gr	2.71554	9.74487	-1.8434	0.0028581
245098_at	ERS1 (ETHYLENE RESPONSE SENSOR 1); ethylene binding / protein histidine kinase/ receptor	ERS1	AT2G40940	WT-SD-gr	WT-LD-gr	499.09	1792.61	-1.84469	0.00999262
262606_at	fasciclin-like arabinogalactan protein 19	AT1G15190	AT1G15190	WT-SD-gr	WT-LD-gr	8.3807	30.4722	-1.86235	0.0272521
246905_at	hypothetical protein	AT5G25570	AT5G25570	WT-SD-gr	WT-LD-gr	58.8178	215.517	-1.87348	0.0504435
245634_at	nodulin MtN21-like transporter family protein	AT1G25270	AT1G25270	WT-SD-gr	WT-LD-gr	1.32612	4.86143	-1.87416	0.049256
254729_at	PAP23 (PURPLE ACID PHOSPHATASE 23); acid phosphatase/ protein serine/threonine phosphatase	PAP23	AT4G13700	WT-SD-gr	WT-LD-gr	7.50333	27.5181	-1.87478	0.0353462
248021_at	chaperonin 60 subunit beta 3	AT5G56500	AT5G56500	WT-SD-gr	WT-LD-gr	33.9731	125.016	-1.87965	0.0449667
259360_at	Endosomal targeting BRO1-like domain-containing protein	AT1G13310	AT1G13310	WT-SD-gr	WT-LD-gr	3.71207	13.6784	-1.8816	0.0407472
252804_at	---	---	AT3G42360	WT-SD-gr	WT-LD-gr	9.43702	35.1172	-1.89578	0.0139388
258121_s_at	GGPS3 (GERANYLGERANYL PYROPHOSPHATE SYNTHASE 3); farnesyltranstransferase	GGPS3	AT3G14530 /// AT3G14550	WT-SD-gr	WT-LD-gr	8.9688	33.5698	-1.90418	0.00293556
244994_at	NADH dehydrogenase subunit 5	ndhF	ATCG01010	WT-SD-gr	WT-LD-gr	14.0043	53.2795	-1.92771	0.0213143
254234_at	polyketide cyclase/dehydrase and lipid transport superfamily protein	AT4G23680	AT4G23680	WT-SD-gr	WT-LD-gr	19.474	74.4463	-1.93465	0.0352499
267554_at	ubiquitin-conjugating enzyme E2 D/E	AT2G32790	AT2G32790	WT-SD-gr	WT-LD-gr	11.1547	42.7318	-1.93766	0.00698631
262260_at	MLP34 (MLP-LIKE PROTEIN 34)	MLP34	AT1G70850	WT-SD-gr	WT-LD-gr	7.90089	30.3125	-1.93983	0.0226646
251201_at	hypothetical protein	AT3G63020	AT3G63020	WT-SD-gr	WT-LD-gr	5.82231	22.3751	-1.94223	0.0490509
250089_at	HDG9 (HOMEODOMAIN GLABROUS 9); DNA binding / sequence-specific DNA binding / transcription factor	HDG9	AT5G17320	WT-SD-gr	WT-LD-gr	14.4043	56.5859	-1.97395	0.0343888
260563_at	UDP-glucoronosyl/UDP-glucosyl transferase family protein	UGT74F1	AT2G43840	WT-SD-gr	WT-LD-gr	4.22334	16.8129	-1.99312	0.0468588
248054_at	hypothetical protein	AT5G55820	AT5G55820	WT-SD-gr	WT-LD-gr	2.5277	10.1726	-2.0088	0.0411407
259870_at	HSP20-like chaperone	AT1G76780	AT1G76780	WT-SD-gr	WT-LD-gr	9.90249	40.0541	-2.01609	0.0412948
247563_at	PDCB1 (PLASMODESMATA CALLOSE-BINDING PROTEIN 1); callose binding / polysaccharide binding	PDCB1	AT5G61130	WT-SD-gr	WT-LD-gr	3.79465	15.3587	-2.01702	0.0500083
246013_at	calmodulin-binding protein-like protein	AT5G10660	AT5G10660	WT-SD-gr	WT-LD-gr	9.90102	40.2727	-2.02415	0.0348003
255139_s_at	Proline-rich extensin-like family protein /// Proline-rich extensin-like family protein	AT4G08400 /// AT4G08410	AT4G08400 /// AT4G08410	WT-SD-gr	WT-LD-gr	9.84706	41.7208	-2.083	0.0549623
254799_at	F-box associated ubiquitination effector family protein	AT4G13060	AT4G13060	WT-SD-gr	WT-LD-gr	2.99761	12.761	-2.08986	0.0413186
246571_at	ECA1 gametogenesis related family protein /// ECA1 gametogenesis related family protein	AT5G14995 /// AT5G15000	---	WT-SD-gr	WT-LD-gr	7.84182	34.6526	-2.1437	5.23031e-05
267403_at	AGL33 (AGAMOUS-LIKE 33); DNA binding / transcription factor	AGL33	AT2G26320	WT-SD-gr	WT-LD-gr	7.34893	32.7522	-2.15599	0.0247972
265654_s_at	---	---	AT1G52850 /// AT2G13870	WT-SD-gr	WT-LD-gr	9.49531	42.4363	-2.16001	0.0295837
255666_at	DNA-binding storekeeper protein-related transcriptional regulator	AT4G00390	AT4G00390	WT-SD-gr	WT-LD-gr	9.34042	41.8968	-2.16528	0.0432805
254217_at	hypothetical protein	AT4G23720	AT4G23720	WT-SD-gr	WT-LD-gr	17.3243	80.334	-2.21322	0.0431648
250223_at	ROXY2; electron carrier/ protein disulfide oxidoreductase	ROXY2	AT5G14070	WT-SD-gr	WT-LD-gr	10.2714	48.465	-2.23832	0.0446922
250662_at	ST2A (SULFOTRANSFERASE 2A); hydroxyjasmonate sulfotransferase/ sulfotransferase	ST2A	AT5G07010	WT-SD-gr	WT-LD-gr	653.557	3097.64	-2.24478	0.0326949
265554_at	zinc ion binding protein	AT2G07505	AT2G07505	WT-SD-gr	WT-LD-gr	10.5341	50.9969	-2.27535	0.0229719
252568_at	concanavalin A-like lectin kinase-like protein	AT3G45410	AT3G45410	WT-SD-gr	WT-LD-gr	15.2612	74.2698	-2.2829	0.0325069
251693_at	pentatricopeptide repeat-containing protein	AT3G56550	AT3G56550	WT-SD-gr	WT-LD-gr	6.01076	30.1209	-2.32515	0.0071434
261134_at	CYP722A1; electron carrier/ heme binding / iron ion binding / monooxygenase/ oxygen binding	CYP722A1	AT1G19630	WT-SD-gr	WT-LD-gr	8.27961	41.9276	-2.34027	0.0061657
255234_at	---	---	AT4G05500	WT-SD-gr	WT-LD-gr	5.65532	29.8883	-2.4019	0.0399712
263342_at	---	---	AT2G05080	WT-SD-gr	WT-LD-gr	3.75361	19.9798	-2.41219	0.0430526
249890_at	WRKY38; transcription factor	WRKY38	AT5G22570	WT-SD-gr	WT-LD-gr	77.5809	422.376	-2.44475	0.0191388
245842_at	"RXF26; carboxylesterase/ hydrolase, acting on ester bonds"	RXF26	AT1G58430	WT-SD-gr	WT-LD-gr	5.05654	27.7441	-2.45596	0.0254275
261428_at	ICS2 (ISOCHORISMATE SYNTHASE 2); isochorismate synthase	ICS2	AT1G18870	WT-SD-gr	WT-LD-gr	19.2604	107.051	-2.47458	0.0510511
248089_at	AtRAN4 (Ras-related nuclear protein 4); GTP binding / GTPase/ protein binding	AtRAN4	AT5G55080	WT-SD-gr	WT-LD-gr	6.31243	35.2014	-2.47937	0.0511673
247798_at	Subtilisin-like serine endopeptidase family protein	AT5G58830	AT5G58830	WT-SD-gr	WT-LD-gr	3.65077	20.3673	-2.47998	0.0500108
257617_at	cysteine/histidine-rich C1 domain-containing protein	AT3G26550	AT3G26550	WT-SD-gr	WT-LD-gr	4.61553	26.0902	-2.49894	0.0222263
246461_at	AAA-type ATPase family protein	AT5G16930	AT5G16930	WT-SD-gr	WT-LD-gr	5.43945	30.9436	-2.50811	0.0215304
258003_at	EXPA5 (EXPANSIN A5)	EXPA5	AT3G29030	WT-SD-gr	WT-LD-gr	3.34202	19.0793	-2.51321	0.0529881
248810_at	ADR1-L3 (ADR1-like 3); ATP binding / nucleoside-triphosphatase/ nucleotide binding / protein binding	ADR1-L3	AT5G47280	WT-SD-gr	WT-LD-gr	6.09086	35.4551	-2.54128	0.00797427
248824_at	plant invertase/pectin methylesterase inhibitor domain-containing protein	AT5G46940	AT5G46940	WT-SD-gr	WT-LD-gr	6.10995	35.988	-2.55828	0.0380702
253298_at	Wound-responsive family protein	AT4G33560	AT4G33560	WT-SD-gr	WT-LD-gr	17.7297	104.522	-2.55957	0.0150678
253347_at	glycine-rich protein	AT4G33610	AT4G33610	WT-SD-gr	WT-LD-gr	4.08449	24.3666	-2.57668	0.0206259
266965_at	nodulin MtN21-like transporter family protein	AT2G39510	AT2G39510	WT-SD-gr	WT-LD-gr	4.68836	28.3076	-2.59404	0.00731473
250684_at	GIS2 (GLABROUS INFLORESCENCE STEMS 2); nucleic acid binding / transcription factor/ zinc ion binding	GIS2	AT5G06650	WT-SD-gr	WT-LD-gr	3.16901	19.3959	-2.61364	0.0477321
262688_at	pentatricopeptide repeat-containing protein	AT1G62680	AT1G62680	WT-SD-gr	WT-LD-gr	6.75392	41.5429	-2.6208	0.00367188
267125_at	"MES4 (METHYL ESTERASE 4); hydrolase/ hydrolase, acting on ester bonds / methyl salicylate esterase"	MES4	AT2G23580	WT-SD-gr	WT-LD-gr	2.26416	14.0271	-2.63117	0.0378729
261811_at	TIL1 (TILTED 1); DNA binding / DNA-directed DNA polymerase/ nucleic acid binding / nucleotide binding / zinc ion binding	TIL1	AT1G08260	WT-SD-gr	WT-LD-gr	7.25559	45.7824	-2.65763	0.0146034
265566_at	F-box associated ubiquitination effector family protein	AT2G05600	AT2G05600	WT-SD-gr	WT-LD-gr	9.44065	59.6936	-2.66062	0.0191422
262541_at	---	---	AT1G34240	WT-SD-gr	WT-LD-gr	1.81223	11.6838	-2.68867	0.0125495
251401_at	cupredoxin superfamily protein	AT3G60270	AT3G60270	WT-SD-gr	WT-LD-gr	6.2239	40.2217	-2.69209	0.0278605
265170_at	BCA3 (BETA CARBONIC ANHYDRASE 4); carbonate dehydratase/ zinc ion binding	BCA3	AT1G23730	WT-SD-gr	WT-LD-gr	45.825	301.737	-2.71908	0.0143102
259558_at	WAK5 (WALL ASSOCIATED KINASE 5); kinase/ protein serine/threonine kinase	WAK5	AT1G21230	WT-SD-gr	WT-LD-gr	2.68936	18.4242	-2.77627	0.0121393
255387_at	RNI-like superfamily protein	AT4G03630	AT4G03630	WT-SD-gr	WT-LD-gr	2.79187	19.3878	-2.79584	0.0275454
249376_at	RPM1-interacting protein 4 (RIN4)	AT5G40645	AT5G40645	WT-SD-gr	WT-LD-gr	5.3786	37.6995	-2.80924	0.0522158
262579_at	hypothetical protein	AT1G15320	AT1G15320	WT-SD-gr	WT-LD-gr	3.20586	22.5003	-2.81116	0.0155737
246884_at	ChaC-like family protein	AT5G26220	AT5G26220	WT-SD-gr	WT-LD-gr	5.06108	35.5743	-2.81332	0.0352022
256141_at	transmembrane amino acid transporter family protein	AT1G48640	AT1G48640	WT-SD-gr	WT-LD-gr	5.19103	36.5766	-2.81683	0.0120483
255024_at	hypothetical protein	AT4G09860	AT4G09860	WT-SD-gr	WT-LD-gr	4.07815	28.7766	-2.81891	0.0465541
261158_at	putative long-chain-alcohol O-fatty-acyltransferase 9	AT1G34500	AT1G34500	WT-SD-gr	WT-LD-gr	9.38975	66.8104	-2.83091	0.00341187
263498_at	LSH10 (LIGHT SENSITIVE HYPOCOTYLS 10)	LSH10	AT2G42610	WT-SD-gr	WT-LD-gr	30.0885	214.471	-2.8335	0.0352415
262596_at	LPP2 (LIPID PHOSPHATE PHOSPHATASE 2); acid phosphatase/ phosphatidate phosphatase	LPP2	AT1G15080	WT-SD-gr	WT-LD-gr	4.38133	31.6792	-2.8541	0.0211652
263090_at	hypothetical protein	AT2G16190	AT2G16190	WT-SD-gr	WT-LD-gr	2.59754	19.0052	-2.87118	0.0134689
264075_at	---	---	AT2G10850	WT-SD-gr	WT-LD-gr	8.73552	64.1027	-2.87542	0.026099
250083_at	ATGSTF12 (ARABIDOPSIS THALIANA GLUTATHIONE S-TRANSFERASE PHI 12); glutathione transferase	ATGSTF12	AT5G17220	WT-SD-gr	WT-LD-gr	7.2171	53.3083	-2.88487	0.0328948
259509_at	---	---	AT1G43930	WT-SD-gr	WT-LD-gr	2.03643	15.0485	-2.8855	0.0323301
256476_at	---	---	AT1G42697	WT-SD-gr	WT-LD-gr	2.58446	19.4522	-2.912	0.0519695
255355_at	---	---	AT4G03890	WT-SD-gr	WT-LD-gr	3.90291	29.6405	-2.92495	0.0290399
266287_at	tropinone reductase-like protein	AT2G29150	AT2G29150	WT-SD-gr	WT-LD-gr	5.12863	39.0614	-2.9291	0.0205208
265051_at	jacalin-like lectin domain-containing protein	AT1G52100	AT1G52100	WT-SD-gr	WT-LD-gr	8.65584	67.5671	-2.96458	0.0162539
250945_at	hypothetical protein	AT5G03400	AT5G03400	WT-SD-gr	WT-LD-gr	2.8828	22.5788	-2.96943	0.0492909
259365_at	protein HRS1	HRS1	AT1G13300	WT-SD-gr	WT-LD-gr	4.90282	38.5946	-2.97672	0.0332812
248130_at	hypothetical protein	AT5G54790	AT5G54790	WT-SD-gr	WT-LD-gr	5.06148	40.3285	-2.99417	0.0479895
265106_s_at	pentatricopeptide repeat-adenylate cyclase /// pentatricopeptide repeat-containing protein	AT1G62590 /// AT1G63330	AT1G62590 /// AT1G63330	WT-SD-gr	WT-LD-gr	5.24519	42.425	-3.01585	0.0280292
253570_at	hypothetical protein	AT4G31260	AT4G31260	WT-SD-gr	WT-LD-gr	2.06078	17.711	-3.10338	0.0358625
265094_at	12S seed storage protein CRD	AT1G03890	AT1G03890	WT-SD-gr	WT-LD-gr	5.15013	45.4385	-3.14124	0.0364623
257284_at	---	---	AT3G29650	WT-SD-gr	WT-LD-gr	4.27832	38.5758	-3.17258	0.021498
249868_at	TET12 (TETRASPANIN12)	TET12	AT5G23030	WT-SD-gr	WT-LD-gr	4.36842	39.771	-3.18653	0.0411333
247170_at	protein kinase family protein	AT5G65530	AT5G65530	WT-SD-gr	WT-LD-gr	5.25766	48.8319	-3.21533	0.042419
260140_at	MYB90 (MYB DOMAIN PROTEIN 90); DNA binding / transcription factor	MYB90	AT1G66390	WT-SD-gr	WT-LD-gr	6.71279	64.0324	-3.25382	0.0525071
258596_at	LSH2 (LIGHT SENSITIVE HYPOCOTYLS 2)	LSH2	AT3G04510	WT-SD-gr	WT-LD-gr	4.81531	46.1299	-3.26	0.00937045
246878_at	self-incompatibility S1 family protein	AT5G26060	AT5G26060	WT-SD-gr	WT-LD-gr	3.72966	35.9072	-3.26715	0.0306441
261399_at	putative serine/threonine kinase	AT1G79620	AT1G79620	WT-SD-gr	WT-LD-gr	2.11883	20.4416	-3.27017	0.0219953
257604_s_at	F-box associated ubiquitination effector protein /// putative F-box protein	AT1G11810 /// AT3G13830	AT1G11810 /// AT3G13830	WT-SD-gr	WT-LD-gr	2.75615	28.3881	-3.36456	0.0538431
265774_at	cysteine-type peptidase	AT2G07240	AT2G07240	WT-SD-gr	WT-LD-gr	5.46118	56.6506	-3.37481	0.00358523
249028_at	POLH (Y-FAMILT DNA POLYMERASE H); DNA-directed DNA polymerase	POLH	AT5G44740	WT-SD-gr	WT-LD-gr	5.3082	55.8904	-3.39631	0.00876475
249853_at	ATSTE14A (ARABIDOPSIS HOMOLOG OF YEAST STE14 A); carboxyl-O-methyltransferase/ protein-S-isoprenylcysteine O-methyltransferase	ATSTE14A	AT5G23320	WT-SD-gr	WT-LD-gr	8.23214	88.0367	-3.41876	0.0116914
267167_at	ZFP10 (ZINC-FINGER PROTEIN 10); nucleic acid binding / transcription factor/ zinc ion binding	ZFP10	AT2G37740	WT-SD-gr	WT-LD-gr	3.7225	43.4076	-3.5436	0.0174632
261287_at	cysteine proteinase-like protein	AT1G37020	AT1G37020	WT-SD-gr	WT-LD-gr	3.99356	48.0551	-3.58894	0.0305582
265984_at	TPS10 (terpene synthase 10); (E)-beta-ocimene synthase/ myrcene synthase	TPS10	AT2G24210	WT-SD-gr	WT-LD-gr	3.72739	45.116	-3.5974	0.016471
265223_at	putative pectinesterase 14	AT2G36700	AT2G36700	WT-SD-gr	WT-LD-gr	1.37481	17.046	-3.63213	0.025629
266307_at	CYP705A8; electron carrier/ heme binding / iron ion binding / monooxygenase/ oxygen binding	CYP705A8	AT2G27000	WT-SD-gr	WT-LD-gr	1.23434	15.6259	-3.66213	0.0258527
257508_at	myosin heavy chain-related protein	AT1G64320	AT1G64320	WT-SD-gr	WT-LD-gr	1.04893	13.6842	-3.70552	0.0372866
251942_at	"PDR9 (PLEIOTROPIC DRUG RESISTANCE 9); ATPase, coupled to transmembrane movement of substances"	PDR9	AT3G53480	WT-SD-gr	WT-LD-gr	5.39054	71.0765	-3.72087	0.0529087
265166_at	hypothetical protein	AT1G23640	AT1G23640	WT-SD-gr	WT-LD-gr	2.6113	35.3767	-3.75996	0.0420989
256208_at	hypothetical protein	AT1G50930	AT1G50930	WT-SD-gr	WT-LD-gr	1.73755	23.7855	-3.77496	0.0420336
245857_at	---	---	AT5G28270	WT-SD-gr	WT-LD-gr	2.8633	39.2705	-3.77769	0.00113947
254071_at	hypothetical protein	AT4G25510	AT4G25510	WT-SD-gr	WT-LD-gr	2.79837	38.932	-3.7983	0.0194063
263389_at	---	---	AT2G11680	WT-SD-gr	WT-LD-gr	1.50979	21.9939	-3.86468	0.0370328
246297_at	hypothetical protein	AT3G51760	AT3G51760	WT-SD-gr	WT-LD-gr	3.17534	46.5841	-3.87485	0.00369266
260607_at	L-type lectin-domain containing receptor kinase V.4	AT2G43700	AT2G43700	WT-SD-gr	WT-LD-gr	3.33861	49.9715	-3.90378	0.0268971
258428_at	pentatricopeptide repeat-containing protein	AT3G16610	AT3G16610	WT-SD-gr	WT-LD-gr	3.5789	54.3842	-3.9256	0.0400619
247948_at	Clp amino terminal domain-containing protein	AT5G57130	AT5G57130	WT-SD-gr	WT-LD-gr	1.37622	21.352	-3.95558	0.026458
246679_at	---	---	AT5G33240	WT-SD-gr	WT-LD-gr	1.6583	26.4649	-3.99631	0.0327761
245382_at	putative AT-hook DNA-binding family protein	AT4G17800	AT4G17800	WT-SD-gr	WT-LD-gr	4.67379	74.9107	-4.00251	0.0309089
257200_at	---	---	AT3G23720	WT-SD-gr	WT-LD-gr	0.877482	14.6223	-4.05866	0.043827
253665_at	hypothetical protein	AT4G30230	AT4G30230	WT-SD-gr	WT-LD-gr	2.84591	48.6394	-4.09516	0.0442715
256532_at	pentatricopeptide repeat-containing protein	AT1G33350	AT1G33350	WT-SD-gr	WT-LD-gr	4.30189	75.6148	-4.13563	0.0377036
249763_at	putative receptor-like protein kinase	AT5G24010	AT5G24010	WT-SD-gr	WT-LD-gr	4.23272	74.4936	-4.13746	0.0512435
256619_at	Serinc-domain containing serine and sphingolipid biosynthesis protein	AT3G24460	AT3G24460	WT-SD-gr	WT-LD-gr	2.73873	54.1576	-4.30559	0.052906
256669_s_at	hypothetical protein	AT3G32200	AT3G32200 /// AT5G30420	WT-SD-gr	WT-LD-gr	2.44409	52.5834	-4.42724	0.0479054
254941_s_at	---	---	AT1G30030 /// AT4G10830	WT-SD-gr	WT-LD-gr	0.36387	7.99169	-4.45701	0.0515296
248390_at	IMPA-8 (IMPORTIN ALPHA ISOFORM 8); binding / protein transporter	IMPA-8	AT5G52000	WT-SD-gr	WT-LD-gr	1.20302	28.0779	-4.54471	0.0418104
256604_at	---	---	AT3G29632 /// AT3G29640	WT-SD-gr	WT-LD-gr	1.11183	44.1729	-5.31215	0.00937139
263139_at	ubiquitin carboxyl-terminal hydrolase-related protein	AT1G65110	AT1G65110	WT-SD-gr	WT-LD-gr	0.531487	25.2215	-5.56848	0.0517302
