# Supplementary material for: Transcriptomic Analysis of the Interaction Between FLOWERING LOCUS T Induction and Photoperiodic Signaling in Response to Spaceflight
Source: Front Cell Dev Biol. 2022 Feb 1;9:813246. doi: 10.3389/fcell.2021.813246 (PMC8844200; doi:10.3389/fcell.2021.813246)
Supplement: Supplementary file 2 [file Table3.XLSX]

## Sheet: FG-gr-SD.vs.WT-gr-LD
Supplementary Table S3 Expression data of identified genes of pHSP::FT, pHSP:GFP (FG) plants grown under the short-day on ground(FG-SD-gr) was compared with those under the long-day on ground( FG-LD-gr).
probe_set_ID	gene title	gene symbol	ensembl	sample_1	sample_2	value_1	value_2	log2(value_1/value_2)	p_value
265188_at	ALDH2B7; 3-chloroallyl aldehyde dehydrogenase/ aldehyde dehydrogenase (NAD)	ALDH2B7	AT1G23800	FG-SD-gr	FG-LD-gr	243.31	9.67456	4.65246	0.054302
259851_at	Di-glucose binding protein with Kinesin motor domain	AT1G72250	AT1G72250	FG-SD-gr	FG-LD-gr	34.3944	1.49356	4.52535	0.0136147
257529_at	Adenine nucleotide alpha hydrolases-like protein	AT3G03290	AT3G03290	FG-SD-gr	FG-LD-gr	29.6041	1.33289	4.47317	0.0389599
260932_s_at	"PGP12 (P-GLYCOPROTEIN 12); ATPase, coupled to transmembrane movement of substances"	PGP12	AT1G02520 /// AT1G02530	FG-SD-gr	FG-LD-gr	33.4945	1.5933	4.39383	0.0464855
250798_at	peroxidase 52	AT5G05340	AT5G05340	FG-SD-gr	FG-LD-gr	272.859	13.128	4.37743	0.0252226
254234_at	polyketide cyclase/dehydrase and lipid transport superfamily protein	AT4G23680	AT4G23680	FG-SD-gr	FG-LD-gr	376.869	18.789	4.3261	0.0467302
265473_at	LCR10 (Low-molecular-weight cysteine-rich 10)	LCR10	AT2G15535	FG-SD-gr	FG-LD-gr	41.8248	2.12787	4.29688	0.0389042
247957_at	ABI2 (ABA INSENSITIVE 2); protein serine/threonine phosphatase	ABI2	AT5G57050	FG-SD-gr	FG-LD-gr	122.848	6.28496	4.28883	0.0488606
263646_at	---	---	AT2G04710	FG-SD-gr	FG-LD-gr	31.4085	1.74344	4.17115	0.0509315
261463_at	pentatricopeptide repeat-containing protein	AT1G07740	AT1G07740	FG-SD-gr	FG-LD-gr	35.5394	1.97325	4.17077	0.0207674
264237_at	hypothetical protein	AT1G54700	AT1G54700	FG-SD-gr	FG-LD-gr	39.5732	2.33014	4.08604	0.0142228
257421_at	hypothetical protein	AT1G12030	AT1G12030	FG-SD-gr	FG-LD-gr	54.1582	3.39344	3.99636	0.016945
246588_at	---	---	AT5G14840	FG-SD-gr	FG-LD-gr	27.6622	1.82046	3.92554	0.0336869
256987_at	BCS1 AAA-type ATPase	AT3G28560	AT3G28560	FG-SD-gr	FG-LD-gr	29.9629	1.99975	3.90529	0.0443795
255162_at	---	---	AT4G07840	FG-SD-gr	FG-LD-gr	31.2071	2.11954	3.88005	0.0131102
263115_at	inhibition of secondary bud outgrowth protein D27-like protein	AT1G03055	AT1G03055	FG-SD-gr	FG-LD-gr	63.8637	4.38851	3.86319	0.0326989
249256_at	hypothetical protein	AT5G41620	AT5G41620	FG-SD-gr	FG-LD-gr	36.5256	2.52114	3.85676	0.047654
253192_at	transducin/WD40 domain-containing protein	AT4G35370	AT4G35370	FG-SD-gr	FG-LD-gr	53.3667	3.68652	3.85561	0.0237236
254540_s_at	Glycosyl hydrolase family protein with chitinase insertion domain /// Glycosyl hydrolase family protein with chitinase insertion domain	AT4G19770 /// AT4G19800	AT4G19770 /// AT4G19800	FG-SD-gr	FG-LD-gr	32.8165	2.48253	3.72454	0.0106673
252784_at	---	---	AT3G43040	FG-SD-gr	FG-LD-gr	19.9254	1.51662	3.71567	0.00490164
263994_at	Basic-leucine zipper (bZIP) transcription factor family protein	AT2G12900	AT2G12900	FG-SD-gr	FG-LD-gr	31.6865	2.43513	3.7018	0.0200028
264555_at	plant invertase/pectin methylesterase inhibitor superfamily protein	AT1G09360	AT1G09360	FG-SD-gr	FG-LD-gr	25.5815	2.03615	3.65118	0.0518228
257776_at	terpenoid synthase 15	AT3G29190	AT3G29190	FG-SD-gr	FG-LD-gr	56.2086	4.67175	3.58876	0.0508572
263450_at	CPK24; ATP binding / calcium ion binding / calmodulin-dependent protein kinase/ kinase/ protein kinase/ protein serine/threonine kinase	CPK24	AT2G31500	FG-SD-gr	FG-LD-gr	31.7716	2.66515	3.57545	0.0396499
262564_at	---	---	AT1G34330	FG-SD-gr	FG-LD-gr	38.5336	3.25448	3.56562	0.0493362
249939_at	pollen Ole e 1 allergen and extensin family protein	AT5G22430	AT5G22430	FG-SD-gr	FG-LD-gr	27.6557	2.33628	3.56529	0.0174652
265204_at	hypothetical protein	AT2G36650	AT2G36650	FG-SD-gr	FG-LD-gr	36.7406	3.17881	3.53082	0.0292149
257457_at	ubiquitin-specific protease family C19-related protein	AT2G05430	AT2G05430	FG-SD-gr	FG-LD-gr	34.9436	3.08405	3.50213	0.0348316
257278_at	glycine/proline-rich protein	AT3G14480	AT3G14480	FG-SD-gr	FG-LD-gr	33.6527	2.99841	3.48845	0.0352948
249553_at	protein kinase family protein	AT5G38260	AT5G38260	FG-SD-gr	FG-LD-gr	27.518	2.50643	3.45667	0.032516
251126_at	RING/FYVE/PHD zinc finger-containing protein	AT5G01070	AT5G01070	FG-SD-gr	FG-LD-gr	24.0285	2.21385	3.44012	0.0393652
255102_s_at	---	---	AT1G78095 /// AT4G08680	FG-SD-gr	FG-LD-gr	36.241	3.38005	3.4225	0.0264298
267350_at	NRPD1B; DNA binding / DNA-directed RNA polymerase	NRPD1B	AT2G40030	FG-SD-gr	FG-LD-gr	74.2354	7.06753	3.39283	0.00395178
263058_at	---	---	AT2G07650	FG-SD-gr	FG-LD-gr	34.8442	3.37527	3.36784	0.015237
262477_at	hypothetical protein	AT1G11220	AT1G11220	FG-SD-gr	FG-LD-gr	50.5359	4.93978	3.35479	0.00159303
258473_s_at	acyl-[acyl-carrier-protein] desaturase /// acyl-[acyl-carrier-protein] desaturase	AT3G02610 /// AT3G02620	AT3G02610 /// AT3G02620	FG-SD-gr	FG-LD-gr	72.3429	7.21147	3.32649	0.011787
249333_at	GLIP1 (GDSL LIPASE1); carboxylesterase/ lipase	GLIP1	AT5G40990	FG-SD-gr	FG-LD-gr	205.717	20.7155	3.31188	0.039437
247226_at	Ethylene insensitive 3 family protein	AT5G65100	AT5G65100	FG-SD-gr	FG-LD-gr	27.7208	2.82836	3.29293	0.0339381
248844_s_at	bifunctional inhibitor/lipid-transfer protein/seed storage 2S albumin superfamily protein /// Bifunctional inhibitor/lipid-transfer protein/seed storage 2S albumin superfamily protein	AT5G46890 /// AT5G46900	AT5G46890 /// AT5G46900	FG-SD-gr	FG-LD-gr	26.3155	2.6894	3.29056	0.0516283
250499_at	"BXL3 (beta-xylosidase 3); hydrolase, hydrolyzing O-glycosyl compounds"	BXL3	AT5G09730	FG-SD-gr	FG-LD-gr	31.4052	3.26526	3.26574	0.0331272
262475_at	plant invertase/pectin methylesterase inhibitor superfamily protein	AT1G50340	AT1G50340	FG-SD-gr	FG-LD-gr	31.42	3.27842	3.26061	0.0462711
257170_at	O-glycosyl hydrolases family 17 protein	AT3G23770	AT3G23770	FG-SD-gr	FG-LD-gr	26.533	2.8506	3.21845	0.0298608
263423_at	hypothetical protein	AT2G31700	AT2G31700	FG-SD-gr	FG-LD-gr	32.6196	3.5384	3.20457	0.0487531
256736_at	terpenoid synthase 25	AT3G29410	AT3G29410	FG-SD-gr	FG-LD-gr	46.9998	5.18284	3.18084	0.0205452
257859_at	SAUR-like auxin-responsive family protein	AT3G12955	AT3G12955	FG-SD-gr	FG-LD-gr	38.3518	4.37328	3.13251	0.0357597
256163_at	terpene synthase/cyclase family protein	AT1G48820	AT1G48820	FG-SD-gr	FG-LD-gr	29.0254	3.32643	3.12527	0.0417093
264623_at	ANP1 (ARABIDOPSIS NPK1-RELATED PROTEIN KINASE 1); MAP kinase kinase kinase/ kinase	ANP1	AT1G09000	FG-SD-gr	FG-LD-gr	60.5284	6.98668	3.11493	0.0111398
261093_at	protein cornichon-3	AT1G62880	AT1G62880 /// AT1G62890	FG-SD-gr	FG-LD-gr	30.8495	3.61723	3.09229	0.0470547
254865_s_at	RING/U-box domain-containing protein /// RING/U-box domain-containing protein	AT4G05350 /// AT4G12190	AT4G05350 /// AT4G12190	FG-SD-gr	FG-LD-gr	31.0598	3.6438	3.09153	0.0513964
264235_at	XIE; motor/ protein binding	XIE	AT1G54560	FG-SD-gr	FG-LD-gr	61.9536	7.27671	3.08983	0.0273095
246609_at	probable LRR receptor-like serine/threonine-protein kinase RLK	AT5G35390	AT5G35390	FG-SD-gr	FG-LD-gr	40.8882	4.81475	3.08615	0.0431412
248880_at	hypothetical protein	AT5G46200	AT5G46200	FG-SD-gr	FG-LD-gr	35.4844	4.25549	3.05979	0.035189
257320_at	hypothetical protein /// mitovirus RNA-dependent RNA polymerase	ArthMp097 /// AT2G07749	AT2G07749 /// ATMG01110	FG-SD-gr	FG-LD-gr	31.7776	3.85245	3.04416	0.0336481
259870_at	HSP20-like chaperone	AT1G76780	AT1G76780	FG-SD-gr	FG-LD-gr	50.0153	6.07644	3.04107	0.0244855
256668_at	hypothetical protein	AT3G32190	AT3G32190	FG-SD-gr	FG-LD-gr	47.948	5.9339	3.01442	0.044014
264892_at	auxin-responsive GH3 family protein	AT1G23160	AT1G23160	FG-SD-gr	FG-LD-gr	30.9206	3.91502	2.98148	0.0515855
266292_at	SAG13; alcohol dehydrogenase/ oxidoreductase	SAG13	AT2G29350	FG-SD-gr	FG-LD-gr	1564.08	199.481	2.971	0.00178552
265046_s_at	---	---	AT1G35060 /// AT1G52090 /// AT5G28173	FG-SD-gr	FG-LD-gr	38.1513	4.89057	2.96366	0.0485617
251491_at	probable fructokinase-4	AT3G59480	AT3G59480	FG-SD-gr	FG-LD-gr	46.3467	5.98727	2.9525	0.0539809
252129_at	AtHB28 (ARABIDOPSIS THALIANA HOMEOBOX PROTEIN 28); DNA binding / transcription factor	AtHB28	AT3G50890	FG-SD-gr	FG-LD-gr	21.7893	2.85655	2.93127	0.0205112
258952_at	"polynucleotidyl transferase, ribonuclease H-like superfamily protein"	AT3G01410	AT3G01410	FG-SD-gr	FG-LD-gr	30.7332	4.04083	2.92707	0.00890576
253651_at	aspartyl protease family protein	AT4G30030	AT4G30030	FG-SD-gr	FG-LD-gr	35.5768	4.70333	2.91918	0.0333361
253260_at	P-loop containing nucleoside triphosphate hydrolase family protein /// SWI/SNF complex subunit SWI3D	AT4G34420 /// CHB3	---	FG-SD-gr	FG-LD-gr	46.7881	6.2045	2.91476	0.0542158
263971_at	AtRLP29 (Receptor Like Protein 29); protein binding	AtRLP29	AT2G42800	FG-SD-gr	FG-LD-gr	47.6136	6.39809	2.89566	0.042781
255242_at	---	---	AT4G05610	FG-SD-gr	FG-LD-gr	17.0048	2.2914	2.89164	0.0384905
262349_at	protease inhibitor/seed storage/lipid transfer protein (LTP) family protein	AT2G48130	AT2G48130	FG-SD-gr	FG-LD-gr	13.1284	1.77396	2.88764	0.0319749
245522_at	condensation complex subunit 1 domain-containing protein	AT4G15890	AT4G15890	FG-SD-gr	FG-LD-gr	52.302	7.13128	2.87463	0.0219208
261736_at	F-box protein	AT1G47810	AT1G47810	FG-SD-gr	FG-LD-gr	17.514	2.4296	2.84972	0.0208007
263580_at	pentatricopeptide repeat-containing protein	AT2G17140	AT2G17140	FG-SD-gr	FG-LD-gr	22.873	3.20704	2.83433	0.0393108
259244_at	COL9 (CONSTANS-LIKE 9); transcription factor/ zinc ion binding	COL9	AT3G07650	FG-SD-gr	FG-LD-gr	129.839	18.5838	2.8046	0.0317982
246837_at	pectinacetylesterase family protein	AT5G26670	---	FG-SD-gr	FG-LD-gr	39.7962	5.74232	2.79292	0.0437418
262516_at	ATGSTU26 (ARABIDOPSIS THALIANA GLUTATHIONE S-TRANSFERASE TAU 26); glutathione transferase	ATGSTU26	AT1G17190	FG-SD-gr	FG-LD-gr	16.8054	2.44593	2.78047	0.000311281
265004_at	---	---	AT1G26990	FG-SD-gr	FG-LD-gr	24.677	3.6075	2.77409	0.016218
248227_at	Late embryogenesis abundant protein (LEA) family protein	AT5G53820	AT5G53820	FG-SD-gr	FG-LD-gr	62.0433	9.203	2.7531	0.007071
246685_at	---	---	AT5G33350	FG-SD-gr	FG-LD-gr	60.4506	9.14588	2.72456	0.0327692
247969_at	FBD / leucine rich repeat domains containing protein	AT5G56700	AT5G56700	FG-SD-gr	FG-LD-gr	25.7612	3.94272	2.70793	0.00515548
255765_at	protein kinase protein with adenine nucleotide alpha hydrolases-like domain	AT1G16760	AT1G16760	FG-SD-gr	FG-LD-gr	20.1045	3.1028	2.69588	0.0308152
258865_at	anac045 (Arabidopsis NAC domain containing protein 45); transcription factor	anac045	AT3G03200	FG-SD-gr	FG-LD-gr	16.2217	2.51074	2.69174	0.00731711
251874_at	alpha/beta-hydrolases family protein	AT3G54240	AT3G54240	FG-SD-gr	FG-LD-gr	23.0487	3.58023	2.68656	0.0105737
246357_x_at	---	---	---	FG-SD-gr	FG-LD-gr	31.2876	5.05014	2.6312	0.0393182
265794_at	hypothetical protein	AT2G01310	AT2G01310	FG-SD-gr	FG-LD-gr	19.345	3.13669	2.62464	0.0120122
249970_at	Eukaryotic aspartyl protease family protein	AT5G19100	AT5G19100	FG-SD-gr	FG-LD-gr	49.3922	8.04266	2.61854	0.0324832
266486_at	hypothetical protein	AT2G47950	AT2G47950	FG-SD-gr	FG-LD-gr	58.6203	9.64298	2.60385	0.0298507
255754_at	SAUR-like auxin-responsive protein	AT1G43040	AT1G43040	FG-SD-gr	FG-LD-gr	19.4219	3.20404	2.59973	0.00124946
246121_at	serine-rich protein-like protein	AT5G20370	AT5G20370	FG-SD-gr	FG-LD-gr	35.1719	5.88516	2.57927	0.0545806
251503_at	"ATMRP14; ATPase, coupled to transmembrane movement of substances"	ATMRP14	AT3G59140	FG-SD-gr	FG-LD-gr	28.5591	4.93261	2.53353	0.0321956
260159_at	RAD3-like DNA-binding helicase protein	AT1G79890	AT1G79890	FG-SD-gr	FG-LD-gr	40.3731	7.0223	2.52338	0.0193757
262363_at	TIR-NBS class of disease resistance protein	AT1G72850	AT1G72850	FG-SD-gr	FG-LD-gr	113.093	19.8069	2.51343	0.0409862
245617_at	SMAD/FHA domain-containing protein	AT4G14490	AT4G14490	FG-SD-gr	FG-LD-gr	14.093	2.49185	2.4997	0.00373791
249046_at	FAD-binding and BBE domain-containing protein	AT5G44400	AT5G44400	FG-SD-gr	FG-LD-gr	469.566	83.2444	2.4959	0.000168297
246694_at	---	---	---	FG-SD-gr	FG-LD-gr	14.9698	2.69711	2.47257	0.0185516
257663_at	hypothetical protein	AT3G20260	AT3G20260	FG-SD-gr	FG-LD-gr	14.1878	2.61636	2.43902	0.0080192
257812_at	F-box associated ubiquitination effector-like protein	AT3G25090	AT3G25090	FG-SD-gr	FG-LD-gr	29.646	5.47173	2.43777	0.0199707
254630_at	glycolate oxidase	AT4G18360	AT4G18360	FG-SD-gr	FG-LD-gr	721.378	135.291	2.41469	0.0176776
263368_at	"AGC (cAMP-dependent, cGMP-dependent and protein kinase C) kinase family protein"	AT2G20470	AT2G20470	FG-SD-gr	FG-LD-gr	30.2516	5.69814	2.40845	0.0322653
261340_at	APUM9 (Arabidopsis Pumilio 9); RNA binding / binding	APUM9	AT1G35730	FG-SD-gr	FG-LD-gr	16.6845	3.15921	2.40088	0.00472513
257106_at	EXS (ERD1/XPR1/SYG1) family protein	AT3G29060	AT3G29060	FG-SD-gr	FG-LD-gr	25.7901	4.91011	2.39299	0.0152581
245799_at	AtRLP6 (Receptor Like Protein 6); protein binding	AtRLP6	AT1G45616	FG-SD-gr	FG-LD-gr	9.17238	1.7597	2.38196	0.0398148
266243_at	Surfeit locus protein 6	AT2G27750	AT2G27750	FG-SD-gr	FG-LD-gr	17.6315	3.40841	2.37098	0.0249774
264786_at	nucleic acid binding / zinc ion binding protein	AT2G17920	AT2G17920	FG-SD-gr	FG-LD-gr	34.7805	6.74515	2.36635	0.0258183
263927_s_at	CAD2 (CINNAMYL ALCOHOL DEHYDROGENASE HOMOLOG 2); binding / catalytic/ oxidoreductase/ zinc ion binding	CAD2	AT2G21730 /// AT2G21890	FG-SD-gr	FG-LD-gr	42.0587	8.51399	2.3045	0.0284584
267483_at	UTR1 (UDP-GALACTOSE TRANSPORTER 1); UDP-galactose transmembrane transporter/ UDP-glucose transmembrane transporter/ pyrimidine nucleotide sugar transmembrane transporter	UTR1	AT2G02810	FG-SD-gr	FG-LD-gr	740.191	153.153	2.27292	0.0424877
266026_at	---	---	AT2G05980	FG-SD-gr	FG-LD-gr	10.2225	2.17285	2.23409	0.0443701
258407_at	putative F-box protein	AT3G17620	AT3G17620	FG-SD-gr	FG-LD-gr	7.12574	1.51969	2.22926	0.0179455
253128_at	CPK18; ATP binding / calcium ion binding / calmodulin-dependent protein kinase/ protein kinase/ protein serine/threonine kinase	CPK18	AT4G36070	FG-SD-gr	FG-LD-gr	9.92333	2.13381	2.21739	0.0490591
258237_at	ATMYB21 (ARABIDOPSIS THALIANA MYB DOMAIN PROTEIN 21); DNA binding / transcription factor	ATMYB21	AT3G27810	FG-SD-gr	FG-LD-gr	9.77439	2.10761	2.2134	0.0494687
257689_at	AtMYB10 (myb domain protein 10); DNA binding / transcription factor	AtMYB10	AT3G12820	FG-SD-gr	FG-LD-gr	19.889	4.30245	2.20874	0.020911
248898_at	KCO2 (CA2+ ACTIVATED OUTWARD RECTIFYING K+ CHANNEL 2); calcium ion binding / outward rectifier potassium channel	KCO2	AT5G46370	FG-SD-gr	FG-LD-gr	51.5899	11.2388	2.19859	0.0193947
260088_at	TIP3;1; water channel	TIP3;1	AT1G73190	FG-SD-gr	FG-LD-gr	23.9475	5.25755	2.18742	0.0350376
256996_at	Cysteine/Histidine-rich C1 domain family protein	AT3G25850	AT3G25850	FG-SD-gr	FG-LD-gr	22.4683	4.93627	2.1864	0.013044
252510_at	receptor protein kinase-like protein	AT3G46270	AT3G46270	FG-SD-gr	FG-LD-gr	13.5401	3.00293	2.17279	0.0166955
250501_at	SCPL19; serine-type carboxypeptidase/ sinapoyltransferase	SCPL19	AT5G09640	FG-SD-gr	FG-LD-gr	32.9286	7.39402	2.15491	0.0397762
254583_at	hypothetical protein	AT4G19480	AT4G19480	FG-SD-gr	FG-LD-gr	14.407	3.24535	2.15033	0.0465934
259836_at	ROPGEF11 (RHO GUANYL-NUCLEOTIDE EXCHANGE FACTOR 11); Rho guanyl-nucleotide exchange factor	ROPGEF11	AT1G52240	FG-SD-gr	FG-LD-gr	8.26524	1.87476	2.14035	0.0013496
249587_at	heavy metal transport/detoxification domain-containing protein	AT5G37860	AT5G37860	FG-SD-gr	FG-LD-gr	6.74062	1.54479	2.12547	0.00236806
267445_at	pentatricopeptide repeat-containing protein	AT2G33680	AT2G33680	FG-SD-gr	FG-LD-gr	45.0971	10.3393	2.12489	0.0457059
261643_at	TAF4B (TBP-ASSOCIATED FACTOR 4B); transcription initiation factor	TAF4B	AT1G27720	FG-SD-gr	FG-LD-gr	30.2666	7.11759	2.08827	0.0519982
256348_at	hypothetical protein	AT1G54880	AT1G54880	FG-SD-gr	FG-LD-gr	14.6663	3.46365	2.08214	0.0504924
262405_at	HDG10 (HOMEODOMAIN GLABROUS 10); DNA binding / transcription factor	HDG10	AT1G34650	FG-SD-gr	FG-LD-gr	28.1855	6.68766	2.07538	0.0340033
246563_at	hypothetical protein	AT5G15581	AT5G15581	FG-SD-gr	FG-LD-gr	22.8541	5.42635	2.0744	0.015381
265047_at	IQD27 (IQ-domain 27); calmodulin binding	IQD27	AT1G51960	FG-SD-gr	FG-LD-gr	17.4444	4.19673	2.05542	0.0116296
262659_at	probable apyrase 3	AT1G14240	AT1G14240	FG-SD-gr	FG-LD-gr	49.0096	11.817	2.05221	0.00506785
263566_at	glycine-rich protein	AT2G15340	AT2G15340	FG-SD-gr	FG-LD-gr	51.621	12.5536	2.03985	0.0269683
247494_at	calnexin 1 (CNX1)	CNX1	AT5G61790	FG-SD-gr	FG-LD-gr	2800.37	687.198	2.02682	0.0277565
245956_s_at	BIP2; ATP binding	BIP2	AT5G28540 /// AT5G42020	FG-SD-gr	FG-LD-gr	3563.09	885.558	2.00847	0.0420337
257775_at	short-chain dehydrogenase reductase 5	AT3G29260	AT3G29260	FG-SD-gr	FG-LD-gr	54.4994	13.6482	1.99753	0.0396613
262799_at	hypothetical protein	AT1G20970	AT1G20970	FG-SD-gr	FG-LD-gr	27.5842	7.007	1.97697	0.00817421
264812_at	pathogenesis-related thaumatin-like protein	AT2G17860	AT2G17860	FG-SD-gr	FG-LD-gr	33.2441	8.54751	1.95952	7.50815e-06
255286_at	RNA-directed DNA polymerase (reverse transcriptase)-related family protein	AT4G04650	AT4G04650	FG-SD-gr	FG-LD-gr	35.4268	9.13429	1.95548	0.0390243
267241_at	hypothetical protein /// hypothetical protein	AT2G02490 /// AT2G02498	AT2G02490 /// AT2G02498	FG-SD-gr	FG-LD-gr	28.2686	7.32205	1.94888	0.00252796
256073_at	E12A11; phosphatidylethanolamine binding	E12A11	AT1G18100	FG-SD-gr	FG-LD-gr	11.3825	2.98591	1.93058	0.0321758
244952_at	hypothetical protein	ArthMp023	AT2G07799 /// ATMG00260	FG-SD-gr	FG-LD-gr	36.8772	9.74934	1.91935	0.0433913
258397_at	hypothetical protein	AT3G15357	AT3G15357	FG-SD-gr	FG-LD-gr	68.3377	18.1538	1.91241	0.029581
265152_s_at	---	---	AT1G30935 /// AT1G30940	FG-SD-gr	FG-LD-gr	48.8234	12.9867	1.91054	0.00300624
255911_at	protein kinase family protein	AT1G66930	AT1G66930	FG-SD-gr	FG-LD-gr	12.0612	3.24049	1.89609	0.0229159
257438_at	pathogenesis-related protein LTP9	AT2G15325	AT2G15325	FG-SD-gr	FG-LD-gr	41.5023	11.2535	1.88281	0.0220069
245125_at	CKI1 (CYTOKININ-INDEPENDENT 1); protein histidine kinase/ two-component response regulator	CKI1	AT2G47430	FG-SD-gr	FG-LD-gr	26.7158	7.40636	1.85086	0.0326737
252487_at	"UGT76E12 (UDP-GLUCOSYL TRANSFERASE 76E12); UDP-glycosyltransferase/ quercetin 3-O-glucosyltransferase/ quercetin 7-O-glucosyltransferase/ transferase, transferring glycosyl groups"	UGT76E12	AT3G46660	FG-SD-gr	FG-LD-gr	776.524	215.355	1.85031	0.00176077
252696_at	---	---	AT3G43650	FG-SD-gr	FG-LD-gr	3.55939	0.987399	1.84993	0.0543208
265119_at	FMO GS-OX4 (FLAVIN-MONOOXYGENASE GLUCOSINOLATE S-OXYGENASE 4); 4-methylthiopropyl glucosinolate S-oxygenase/ 8-methylthiopropyl glucosinolate S-oxygenase/ flavin-containing monooxygenase/ monooxygenase	FMO GS-OX4	AT1G62570	FG-SD-gr	FG-LD-gr	545.913	153.565	1.82982	0.0475449
251085_at	hypothetical protein	AT5G01440	AT5G01440	FG-SD-gr	FG-LD-gr	3.813	1.0809	1.81869	0.014442
265751_at	---	---	AT2G10690	FG-SD-gr	FG-LD-gr	4.98692	1.42083	1.81142	0.028913
244919_at	unknown protein	CCB203	AT2G07768 /// ATMG00960	FG-SD-gr	FG-LD-gr	73.8778	21.1131	1.807	0.00337973
248407_at	putative pectinesterase/pectinesterase inhibitor 60	AT5G51500	AT5G51500	FG-SD-gr	FG-LD-gr	28.5245	8.16976	1.80384	0.025728
257316_at	---	---	AT3G30750	FG-SD-gr	FG-LD-gr	6.28825	1.82882	1.78175	0.0422022
263168_at	monothiol glutaredoxin-S1	AT1G03020	AT1G03020	FG-SD-gr	FG-LD-gr	34.1156	9.92691	1.78101	0.0454056
246616_at	aspartyl protease family protein	AT5G36260	AT5G36260	FG-SD-gr	FG-LD-gr	10.0398	2.93819	1.77274	0.0195013
266375_at	---	---	AT2G14630	FG-SD-gr	FG-LD-gr	10.521	3.19967	1.71727	0.0537654
253800_at	hydroxyproline-rich glycoprotein family protein	AT4G28160	AT4G28160	FG-SD-gr	FG-LD-gr	26.2605	8.09101	1.69851	0.0488362
253787_at	putative cysteine-rich receptor-like protein kinase 43	AT4G28670	AT4G28670	FG-SD-gr	FG-LD-gr	7.88382	2.43277	1.69629	0.0385677
246606_at	---	---	---	FG-SD-gr	FG-LD-gr	66.3562	21.2171	1.645	0.053585
255950_at	structural constituent of ribosome	AT1G22110	AT1G22110	FG-SD-gr	FG-LD-gr	51.9025	16.6366	1.64144	0.00173402
253626_at	RNI-like superfamily protein	AT4G30640	AT4G30640	FG-SD-gr	FG-LD-gr	74.6541	25.0351	1.57627	0.041415
252983_at	ELI3-1 (ELICITOR-ACTIVATED GENE 3-1); binding / catalytic/ oxidoreductase/ zinc ion binding	ELI3-1	AT4G37980	FG-SD-gr	FG-LD-gr	1742.41	584.42	1.57601	0.00262366
252778_at	---	---	AT3G42980	FG-SD-gr	FG-LD-gr	4.98798	1.68331	1.56715	0.037436
262448_at	WD40 domain-containing protein	AT1G49450	AT1G49450	FG-SD-gr	FG-LD-gr	111.329	37.7839	1.55898	0.0380488
267458_at	MLO5 (MILDEW RESISTANCE LOCUS O 5); calmodulin binding	MLO5	AT2G33670	FG-SD-gr	FG-LD-gr	83.4729	28.7088	1.53982	0.00267374
248047_at	hypothetical protein	AT5G56070	AT5G56070	FG-SD-gr	FG-LD-gr	27.1621	9.41187	1.52904	0.0493014
265468_at	cytokinin riboside 5'-monophosphate phosphoribohydrolase LOG3	AT2G37210	AT2G37210	FG-SD-gr	FG-LD-gr	27.6456	9.58253	1.52857	0.0513763
250093_at	transducin/WD40 domain-containing protein	AT5G17370	AT5G17370	FG-SD-gr	FG-LD-gr	93.003	32.3946	1.52152	0.0379305
259567_at	4-coumarate--CoA ligase-like 4	AT1G20500	AT1G20500	FG-SD-gr	FG-LD-gr	20.7018	7.265	1.51072	0.00773699
250622_at	ethylene-responsive transcription factor ERF115	AT5G07310	AT5G07310	FG-SD-gr	FG-LD-gr	66.9834	24.007	1.48035	0.0168517
264556_at	MYB61 (MYB DOMAIN PROTEIN 61); DNA binding / transcription factor	MYB61	AT1G09540	FG-SD-gr	FG-LD-gr	48.6948	17.5702	1.47064	0.0525488
259790_s_at	protein SMALL AUXIN UPREGULATED 62 /// SAUR-like auxin-responsive protein	AT1G29430 /// AT5G27780	AT1G29430 /// AT5G27780	FG-SD-gr	FG-LD-gr	47.119	17.0534	1.46625	0.0374764
249274_at	hypothetical protein	AT5G41860	AT5G41860	FG-SD-gr	FG-LD-gr	158.023	57.5578	1.45705	0.0304281
249761_at	HXXXD-type acyl-transferase-like protein	AT5G23970	AT5G23970	FG-SD-gr	FG-LD-gr	19.8633	7.23512	1.45702	0.0332425
251965_at	pentatricopeptide repeat-containing protein	AT3G53360	AT3G53360	FG-SD-gr	FG-LD-gr	57.1719	20.8355	1.45626	0.0350378
254683_at	hypothetical protein	AT4G13800	AT4G13800	FG-SD-gr	FG-LD-gr	75.6848	27.8461	1.44253	0.00601115
256104_at	"ATTPS2; alpha,alpha-trehalose-phosphate synthase (UDP-forming)/ transferase, transferring glycosyl groups"	ATTPS2	AT1G16980	FG-SD-gr	FG-LD-gr	5.64549	2.0876	1.43525	0.0146925
248658_at	ATSMC3 (ARABIDOPSIS THALIANA STRUCTURAL MAINTENANCE OF CHROMOSOME 3); ATP binding / transporter	ATSMC3	AT5G48600	FG-SD-gr	FG-LD-gr	32.131	11.9141	1.4313	0.0311351
257042_s_at	putative pentatricopeptide repeat-containing protein /// pentatricopeptide repeat-containing protein	AT3G28640 /// AT3G28660	AT3G28640 /// AT3G28660	FG-SD-gr	FG-LD-gr	120.602	44.865	1.42659	0.0271999
266301_at	AtMYB81 (myb domain protein 81); DNA binding / transcription factor	AtMYB81	AT2G26960	FG-SD-gr	FG-LD-gr	9.1009	3.42924	1.40812	0.0103867
258033_at	"ATMRP6; ATPase, coupled to transmembrane movement of substances"	MRP6	AT3G21250	FG-SD-gr	FG-LD-gr	378.815	142.868	1.40681	0.038377
256319_at	probable trehalose-phosphate phosphatase D	AT1G35910	AT1G35910	FG-SD-gr	FG-LD-gr	121.886	46.0293	1.4049	0.0360184
257356_s_at	"polynucleotidyl transferase, ribonuclease H-like protein"	AT2G36110	AT2G32490 /// AT2G36110	FG-SD-gr	FG-LD-gr	55.4866	21.2769	1.38285	0.0274972
255331_at	Chaperonin-like RbcX protein	AT4G04330	AT4G04330	FG-SD-gr	FG-LD-gr	208.796	81.2686	1.36132	0.0257009
254051_at	pentatricopeptide repeat protein OTP70	AT4G25270	AT4G25270	FG-SD-gr	FG-LD-gr	105.222	41.3248	1.34835	0.0205406
253131_at	WOX13 (WUSCHEL-RELATED HOMEOBOX 13); DNA binding / transcription factor	WOX13	AT4G35550	FG-SD-gr	FG-LD-gr	253.261	99.4781	1.34817	0.00332602
265471_at	peroxidase	AT2G37130	AT2G37130	FG-SD-gr	FG-LD-gr	5437.95	2167.85	1.32679	0.00865812
249949_at	RNA-directed DNA polymerase (reverse transcriptase)-related family protein	AT5G18880	AT5G18880	FG-SD-gr	FG-LD-gr	13.5317	5.41787	1.32055	0.0342048
251547_at	putative F-box protein	AT3G58860	AT3G58860	FG-SD-gr	FG-LD-gr	62.2234	24.9475	1.31856	0.053482
249154_at	ethylene-responsive transcription factor ERF096	AT5G43410	AT5G43410	FG-SD-gr	FG-LD-gr	7.34	2.94585	1.3171	0.037309
257128_at	CYP705A15; electron carrier/ heme binding / iron ion binding / monooxygenase/ oxygen binding	CYP705A15	AT3G20080	FG-SD-gr	FG-LD-gr	30.0597	12.1115	1.31145	0.0429685
263018_at	---	---	AT2G17610	FG-SD-gr	FG-LD-gr	56.4789	22.7937	1.30907	0.0358501
247709_at	Major facilitator superfamily protein	AT5G59250	AT5G59250	FG-SD-gr	FG-LD-gr	91.5109	36.951	1.30833	0.0359141
252833_at	AGP3 (arabinogalactan-protein 3)	AGP3	AT4G40090	FG-SD-gr	FG-LD-gr	26.9712	10.9526	1.30015	0.00463367
254318_at	S-adenosyl-L-methionine-dependent methyltransferase domain-containing protein	AT4G22530	AT4G22530	FG-SD-gr	FG-LD-gr	354.648	145.415	1.28621	0.0111185
254166_at	SHD (SHEPHERD); ATP binding / unfolded protein binding	SHD	AT4G24190	FG-SD-gr	FG-LD-gr	2268.93	936.247	1.27705	0.015393
263765_at	SFH3 (SEC14-LIKE 3); phosphatidylinositol transporter	SFH3	AT2G21540	FG-SD-gr	FG-LD-gr	32.0873	13.2808	1.27266	0.0232442
262496_at	"TRAM, LAG1 and CLN8 (TLC) lipid-sensing domain containing protein"	AT1G21790	AT1G21790	FG-SD-gr	FG-LD-gr	512.992	213	1.26808	0.00680077
255348_at	hypothetical protein	AT4G03820	AT4G03820	FG-SD-gr	FG-LD-gr	150.6	62.563	1.26734	0.0426366
261242_at	SBT3.3; identical protein binding / serine-type endopeptidase	SBT3.3	AT1G32960	FG-SD-gr	FG-LD-gr	480.493	200.632	1.25996	0.0325045
264271_at	BGLU6 (BETA GLUCOSIDASE 6)	BGLU6	AT1G60270	FG-SD-gr	FG-LD-gr	39.0943	16.3244	1.25993	0.00676482
260225_at	GSTU10 (GLUTATHIONE S-TRANSFERASE TAU 10); glutathione transferase	GSTU10	AT1G74590	FG-SD-gr	FG-LD-gr	1663.87	695.439	1.25855	0.0405649
258047_at	4CL2 (4-COUMARATE:COA LIGASE 2); 4-coumarate-CoA ligase	4CL2	AT3G21240	FG-SD-gr	FG-LD-gr	462.293	194.849	1.24645	0.0103452
258107_at	ALF5 (ABERRANT LATERAL ROOT FORMATION 5); antiporter/ drug transporter/ transporter	ALF5	AT3G23560	FG-SD-gr	FG-LD-gr	544.72	230.695	1.23953	0.0509429
267593_at	AtRLP25 (Receptor Like Protein 25); protein binding	AtRLP25	AT2G33030	FG-SD-gr	FG-LD-gr	22.9529	9.75185	1.23493	0.0470895
256719_at	---	---	AT2G13160 /// AT2G34130 /// AT2G34135 /// AT4G02314 /// AT4G04430	FG-SD-gr	FG-LD-gr	3.91831	1.66628	1.2336	0.0284628
252248_at	AtRLP44 (Receptor Like Protein 44); protein binding	AtRLP44	AT3G49750	FG-SD-gr	FG-LD-gr	30.8422	13.162	1.22853	0.053407
249446_at	leucine-rich repeat protein kinase	AT5G39390	AT5G39390	FG-SD-gr	FG-LD-gr	53.8804	23.0244	1.2266	0.0368379
253841_at	"BGLU10 (BETA GLUCOSIDASE 10); catalytic/ cation binding / hydrolase, hydrolyzing O-glycosyl compounds"	BGLU10	AT4G27830	FG-SD-gr	FG-LD-gr	2309.03	986.805	1.22645	0.0376096
247133_at	chalcone--flavonone isomerase 2 /// Chalcone-flavanone isomerase family protein	AT5G66220 /// AT5G66230	AT5G66220 /// AT5G66230	FG-SD-gr	FG-LD-gr	85.1406	36.6879	1.21454	0.0340107
265436_at	---	---	AT2G21000	FG-SD-gr	FG-LD-gr	1.87366	0.814198	1.20241	0.0276076
261467_at	VOZ1 (VASCULAR PLANT ONE ZINC FINGER PROTEIN); transcription activator	VOZ1	AT1G28520	FG-SD-gr	FG-LD-gr	215.224	93.5835	1.20151	0.0264073
249275_at	pectin lyase-like superfamily protein	AT5G41870	AT5G41870	FG-SD-gr	FG-LD-gr	170.98	74.6006	1.19657	0.00208641
262071_at	CF9	CF9	AT1G59510	FG-SD-gr	FG-LD-gr	60.9092	26.6488	1.19259	0.0493623
250625_at	calnexin2	AT5G07340	AT5G07340	FG-SD-gr	FG-LD-gr	389.071	170.268	1.19222	0.0298285
254806_at	probable trehalose-phosphate phosphatase F /// uncharacerized protein	AT4G12430 /// CPuORF26	AT4G12430 /// AT4G12432	FG-SD-gr	FG-LD-gr	135.308	59.4253	1.1871	0.0174317
250161_at	transmembrane amino acid transporter family protein	AT5G15240	AT5G15240	FG-SD-gr	FG-LD-gr	383.918	172.352	1.15544	0.0182006
249947_at	3-ketodihydrosphinganine reductase-like protein	AT5G19200	AT5G19200	FG-SD-gr	FG-LD-gr	127.613	57.3284	1.15445	0.00987998
266879_at	ADL1D (ARABIDOPSIS DYNAMIN-RELATED PROTEIN 1D); GTP binding / GTPase	ADL1D	AT2G44590	FG-SD-gr	FG-LD-gr	37.0298	16.6509	1.15309	0.0371602
261380_at	hypothetical protein	AT1G05400	AT1G05400	FG-SD-gr	FG-LD-gr	88.9696	40.028	1.1523	0.0245669
262560_at	hypothetical protein	AT1G34280	AT1G34280	FG-SD-gr	FG-LD-gr	75.0023	34.0283	1.1402	0.0500268
266880_at	ELMO/CED-12 domain-containing protein	AT2G44770	AT2G44770	FG-SD-gr	FG-LD-gr	892.216	405.512	1.13765	0.006647
245728_at	Cytochrome P450 superfamily protein	AT1G73340	AT1G73340	FG-SD-gr	FG-LD-gr	13.1912	6.01808	1.1322	0.018211
251988_at	CYP71B31; electron carrier/ heme binding / iron ion binding / monooxygenase/ oxygen binding	CYP71B31	AT3G53300	FG-SD-gr	FG-LD-gr	13.019	5.95464	1.12853	0.0334534
265747_s_at	hypothetical protein /// hypothetical protein	AT2G06570 /// AT2G06645	AT2G06570 /// AT2G06645	FG-SD-gr	FG-LD-gr	4.48953	2.06588	1.1198	0.0543881
260907_at	hypothetical protein	AT1G02575	AT1G02575	FG-SD-gr	FG-LD-gr	85.407	39.6267	1.10788	0.0437181
261816_at	CHX6B (CATION/H+ EXCHANGER 6B); monovalent cation:proton antiporter	CHX6B	AT1G08135	FG-SD-gr	FG-LD-gr	64.5856	30.1218	1.10041	0.0317869
254316_at	---	---	---	FG-SD-gr	FG-LD-gr	43.5484	20.3494	1.09764	0.00112654
257460_at	SAUR-like auxin-responsive protein	AT1G75580	AT1G75580	FG-SD-gr	FG-LD-gr	67.4993	31.7093	1.08997	0.0135058
255250_at	AtMYB74 (myb domain protein 74); DNA binding / transcription factor	AtMYB74	AT4G05100	FG-SD-gr	FG-LD-gr	235.73	111.022	1.0863	0.0527805
259095_at	ACP1 (acyl carrier protein 1); acyl carrier	ACP1	AT3G05020	FG-SD-gr	FG-LD-gr	1594.89	751.751	1.08513	0.0525583
245682_at	RING/FYVE/PHD zinc finger superfamily protein	AT5G08750	AT5G08750	FG-SD-gr	FG-LD-gr	801.003	379.481	1.07778	0.0318257
263299_s_at	hypothetical protein	AT2G11570	AT2G11570 /// AT2G11600	FG-SD-gr	FG-LD-gr	37.7428	17.9766	1.07008	0.0262214
255271_at	ubiquitin family protein	AT4G05260	AT4G05260	FG-SD-gr	FG-LD-gr	82.1237	39.2517	1.06504	0.0094079
259822_at	MYB20 (myb domain protein 20); DNA binding / transcription factor	MYB20	AT1G66230	FG-SD-gr	FG-LD-gr	190.218	91.0008	1.0637	0.0371809
267368_at	ATCS; ATP binding / ATP citrate synthase/ citrate (SI)-synthase	ATCS	AT2G44350	FG-SD-gr	FG-LD-gr	2130.81	1026.51	1.05366	0.0352505
252517_at	putative receptor-like protein kinase	AT3G46340	AT3G46340	FG-SD-gr	FG-LD-gr	48.557	23.4853	1.04792	0.00680602
257719_at	AtALMT9 (aluminum-activated malate transporter 9); anion channel	AtALMT9	AT3G18440	FG-SD-gr	FG-LD-gr	392.619	189.898	1.04791	0.027549
257231_at	DEGP12 (DEGP PROTEASE 12); catalytic/ protein binding / serine-type endopeptidase/ serine-type peptidase	DEGP12	AT3G16550	FG-SD-gr	FG-LD-gr	22.9918	11.1318	1.04643	0.00868139
259253_at	hypothetical protein	AT3G07640	AT3G07640	FG-SD-gr	FG-LD-gr	615.663	299.496	1.0396	0.054182
261908_at	stigma-specific stig1-like protein	AT1G50650	AT1G50650	FG-SD-gr	FG-LD-gr	26.8824	13.1048	1.03657	0.0312821
261829_at	"PGP10 (P-GLYCOPROTEIN 10); ATPase, coupled to transmembrane movement of substances"	PGP10	AT1G10680	FG-SD-gr	FG-LD-gr	4.8851	2.3932	1.02945	0.00438039
257523_at	"beta-1,4-N-acetylglucosaminyltransferase family protein"	AT3G01620	AT3G01620	FG-SD-gr	FG-LD-gr	78.252	38.4474	1.02524	0.0443236
249178_at	SCP2 (STEROL CARRIER PROTEIN 2); oxidoreductase/ sterol carrier	SCP2	AT5G42890	FG-SD-gr	FG-LD-gr	2793.6	1377.05	1.02055	0.0468204
256364_at	WRKY67; transcription factor	WRKY67	AT1G66550	FG-SD-gr	FG-LD-gr	75.4083	37.2982	1.01562	0.0394902
262018_at	hypothetical protein	AT1G35617	AT1G35617	FG-SD-gr	FG-LD-gr	64.7205	32.036	1.01453	0.0481239
263482_at	GDSL esterase/lipase	AT2G03980	AT2G03980	FG-SD-gr	FG-LD-gr	2095.01	1038.26	1.01279	0.0295208
253785_s_at	"ATM2 (ABC TRANSPORTER OF THE MITOCHONDRION 2); ATPase, coupled to transmembrane movement of substances / transporter"	ATM2	AT4G28620 /// AT4G28630	FG-SD-gr	FG-LD-gr	38.2794	18.9893	1.01138	0.0240116
247776_at	phosphoinositide-specific phospholipase C family protein	PLC4	AT5G58700	FG-SD-gr	FG-LD-gr	145.702	72.3582	1.00979	0.0390212
267410_at	EDA18 (embryo sac development arrest 18); protein binding / zinc ion binding	EDA18	AT2G34920	FG-SD-gr	FG-LD-gr	41.727	20.8004	1.00437	0.0257411
252660_at	hypothetical protein	AT3G44440	AT3G44440	FG-SD-gr	FG-LD-gr	40.6152	20.2717	1.00255	0.0111241
254718_at	"disease resistance-responsive, dirigent domain-containing protein"	AT4G13580	AT4G13580	FG-SD-gr	FG-LD-gr	3.09901	6.30272	-1.02417	0.0293649
253197_at	Rossmann-fold NAD(P)-binding domain-containing protein	AT4G35250	AT4G35250	FG-SD-gr	FG-LD-gr	375.573	773.261	-1.04186	0.0218334
262236_at	hypothetical protein	AT1G48330	AT1G48330	FG-SD-gr	FG-LD-gr	107.738	222.703	-1.0476	0.0479642
267588_at	cysteine/histidine-rich C1 domain-containing protein	AT2G42060	AT2G42060	FG-SD-gr	FG-LD-gr	42.1818	87.3684	-1.05049	0.0305242
256456_at	Erythronate-4-phosphate dehydrogenase family protein	AT1G75180	AT1G75180	FG-SD-gr	FG-LD-gr	477.791	1000.18	-1.06581	0.0498299
256343_at	Methylthiotransferase	AT1G72090	AT1G72090	FG-SD-gr	FG-LD-gr	77.0517	165.019	-1.09874	0.010891
264730_at	mitochondrial transcription termination factor family protein	AT1G62085	AT1G62085	FG-SD-gr	FG-LD-gr	32.0941	68.9586	-1.10342	0.00277335
246927_s_at	Flotillin-like protein 1 /// SPFH/Band 7/PHB domain-containing membrane-associated protein	AT5G25250 /// AT5G25260	AT5G25250 /// AT5G25260	FG-SD-gr	FG-LD-gr	581.477	1250.82	-1.10508	0.0324232
254627_at	hypothetical protein	AT4G18395	AT4G18395	FG-SD-gr	FG-LD-gr	20.761	44.8616	-1.1116	0.0112257
264314_at	hypothetical protein	AT1G70420	AT1G70420	FG-SD-gr	FG-LD-gr	434.612	946.075	-1.12222	0.0332753
AFFX-TrpnX-M_at	---	---	---	FG-SD-gr	FG-LD-gr	1.31562	2.87956	-1.13011	0.0336857
251937_at	hypothetical protein /// conserved peptide upstream open reading frame 46	AT3G53400 /// CPuORF46	AT3G53400 /// AT3G53402	FG-SD-gr	FG-LD-gr	106.266	232.743	-1.13105	0.0363182
251012_at	hypothetical protein	AT5G02580	AT5G02580	FG-SD-gr	FG-LD-gr	392.749	862.194	-1.1344	0.0151931
252373_at	EDS1 (enhanced disease susceptibility 1); lipase/ signal transducer/ triacylglycerol lipase	EDS1	AT3G48090	FG-SD-gr	FG-LD-gr	452.783	1010.48	-1.15814	0.0352984
260735_at	protein CHILLING SENSITIVE 1	AT1G17610	AT1G17610	FG-SD-gr	FG-LD-gr	51.2969	114.869	-1.16304	0.0163162
252164_at	P-loop containing nucleoside triphosphate hydrolases superfamily protein	AT3G50620	AT3G50620	FG-SD-gr	FG-LD-gr	26.776	59.9859	-1.16368	0.032326
265350_at	rhamnogalacturonate lyase-like protein	AT2G22620	AT2G22620	FG-SD-gr	FG-LD-gr	3.13134	7.0365	-1.16808	0.0320561
249709_at	iqd33 (IQ-domain 33); calmodulin binding	iqd33	AT5G35670	FG-SD-gr	FG-LD-gr	5.9198	13.3054	-1.16839	0.0487182
256447_at	probable peptide/nitrate transporter	AT1G33440	AT1G33440	FG-SD-gr	FG-LD-gr	20.7953	47.2777	-1.1849	0.0353692
257745_at	hypothetical protein	AT3G29240	AT3G29240	FG-SD-gr	FG-LD-gr	2441.69	5606.99	-1.19935	0.0144016
248962_at	FK506-binding protein 1 (FKBP13)	FKBP13	AT5G45680	FG-SD-gr	FG-LD-gr	202.91	466.067	-1.1997	0.000346428
250975_at	hypothetical protein	AT5G03050	AT5G03050	FG-SD-gr	FG-LD-gr	95.4881	221.229	-1.21215	0.00919517
254802_at	xyloglucan endotransglucosylase/hydrolase 2	XTH2	AT4G13090	FG-SD-gr	FG-LD-gr	8.14908	18.9755	-1.21943	0.0346007
252343_at	non-specific phospholipase C6	NPC6	AT3G48610	FG-SD-gr	FG-LD-gr	87.6475	205.492	-1.2293	0.000470361
249296_at	kinesin-like protein	AT5G41310	AT5G41310	FG-SD-gr	FG-LD-gr	2.31402	5.4728	-1.24188	0.00859993
247413_at	CC-NBS-LRR class disease resistance protein	AT5G63020	AT5G63020	FG-SD-gr	FG-LD-gr	189.943	456.52	-1.26511	0.0209902
246195_at	UBC17 (UBIQUITIN-CONJUGATING ENZYME 17); small conjugating protein ligase/ ubiquitin-protein ligase	UBC17	AT4G36410	FG-SD-gr	FG-LD-gr	150.505	362.349	-1.26756	0.0507311
262760_at	putative pectin methylesterase/invertase inhibitor	AT1G10770	AT1G10770	FG-SD-gr	FG-LD-gr	3.89161	9.3757	-1.26856	0.0247408
256183_at	ATMKK4 (ARABIDOPSIS THALIANA MITOGEN-ACTIVATED PROTEIN KINASE KINASE 4); MAP kinase kinase/ kinase	MKK4	AT1G51660	FG-SD-gr	FG-LD-gr	672.47	1624.31	-1.27229	0.00630918
259878_at	indole glucosinolate o-methyltransferase 5	AT1G76790	AT1G76790	FG-SD-gr	FG-LD-gr	22.3618	54.0929	-1.2744	0.000199656
261346_at	eukaryotic aspartyl protease family protein	AT1G79720	AT1G79720	FG-SD-gr	FG-LD-gr	207.408	504.801	-1.28325	0.0315042
256741_at	XH domain-containing protein	AT3G29375	AT3G29375	FG-SD-gr	FG-LD-gr	36.9337	90.7027	-1.29621	0.0380395
260769_at	myb/SANT-like DNA-binding domain-containing protein	AT1G49010	AT1G49010	FG-SD-gr	FG-LD-gr	70.1971	172.518	-1.29726	0.0130278
254524_at	VQ motif-containing protein	AT4G20000	AT4G20000	FG-SD-gr	FG-LD-gr	704.151	1739.92	-1.30506	0.019106
246600_at	SAG101 (SENESCENCE-ASSOCIATED GENE 101); carboxylesterase/ triacylglycerol lipase	SAG101	AT5G14930	FG-SD-gr	FG-LD-gr	330.732	817.418	-1.30541	0.0500315
262556_at	ubiquitin-specific protease family C19-related protein	AT1G31370	AT1G31370	FG-SD-gr	FG-LD-gr	5.72991	14.1885	-1.30814	0.0175799
266859_at	AGL41 (AGAMOUS-LIKE 41); DNA binding / transcription factor	AGL41	AT2G26880	FG-SD-gr	FG-LD-gr	4.43227	11.088	-1.32288	0.0151206
261981_at	GDSL esterase/lipase	AT1G33811	AT1G33811	FG-SD-gr	FG-LD-gr	49.2684	123.318	-1.32365	0.0396801
256139_at	auxin-responsive GH3 family protein	AT1G48660	AT1G48660	FG-SD-gr	FG-LD-gr	4.05957	10.2131	-1.33102	0.0429629
252167_at	Rossmann-fold NAD(P)-binding domain-containing protein	AT3G50560	AT3G50560	FG-SD-gr	FG-LD-gr	70.4411	177.832	-1.33602	0.0315823
260220_at	MYB31 (MYB DOMAIN PROTEIN 31); DNA binding / transcription factor	MYB31	AT1G74650	FG-SD-gr	FG-LD-gr	111.097	284.748	-1.35786	0.00194194
263089_at	---	---	AT2G16000	FG-SD-gr	FG-LD-gr	25.0287	64.8095	-1.37262	0.00746368
250884_at	CPSRP54 (CHLOROPLAST SIGNAL RECOGNITION PARTICLE 54 KDA SUBUNIT); 7S RNA binding / GTP binding / mRNA binding / signal sequence binding	CPSRP54	AT5G03940	FG-SD-gr	FG-LD-gr	300.587	780.977	-1.3775	0.0451776
253108_at	FD; DNA binding / protein binding / transcription activator/ transcription factor	FD	AT4G35900	FG-SD-gr	FG-LD-gr	21.5785	56.7242	-1.39437	0.0445672
252648_at	TIR-NBS-LRR class disease resistance protein	AT3G44630	AT3G44630	FG-SD-gr	FG-LD-gr	598.311	1579.88	-1.40085	0.0522204
263353_at	pentatricopeptide repeat-containing protein	AT2G22070	AT2G22070	FG-SD-gr	FG-LD-gr	13.1109	34.6635	-1.40265	0.00853441
261801_at	AAE14 (Acyl-Activating Enzyme 14); AMP binding / o-succinylbenzoate-CoA ligase	AAE14	AT1G30520	FG-SD-gr	FG-LD-gr	56.4185	150.091	-1.41159	0.0490272
264496_at	---	---	AT1G27285	FG-SD-gr	FG-LD-gr	3.22984	8.59848	-1.41262	0.00800198
264591_at	pentatricopeptide repeat-containing protein	AT2G17670	AT2G17670	FG-SD-gr	FG-LD-gr	48.2695	130.209	-1.43165	0.0294143
258051_at	TRZ4 (TRNASE Z 4); 3'-tRNA processing endoribonuclease/ catalytic	TRZ4	AT3G16260	FG-SD-gr	FG-LD-gr	63.2472	171.195	-1.43657	0.030123
250044_at	putative TIR-NBS-LRR class disease resistance protein	AT5G17680	AT5G17680	FG-SD-gr	FG-LD-gr	53.8138	145.682	-1.43678	0.0411815
253450_at	MUS308 and mammalian DNA polymerase-like protein	AT4G32700	---	FG-SD-gr	FG-LD-gr	11.318	30.6771	-1.43855	0.0118806
245184_at	hypothetical protein	AT1G67790	AT1G67790	FG-SD-gr	FG-LD-gr	20.6092	56.8917	-1.46493	0.0199178
263204_at	chr31 (chromatin remodeling 31); ATP binding / DNA binding / helicase/ nucleic acid binding	chr31	AT1G05490	FG-SD-gr	FG-LD-gr	6.70219	18.6094	-1.47333	0.0497051
258753_at	ATEXO70H3 (exocyst subunit EXO70 family protein H3); protein binding	ATEXO70H3	AT3G09530	FG-SD-gr	FG-LD-gr	2.72322	7.57432	-1.4758	0.0102917
247457_at	hypothetical protein	AT5G62170	AT5G62170	FG-SD-gr	FG-LD-gr	18.2763	50.9981	-1.48047	0.0381861
257882_at	hypothetical protein	AT3G16930	AT3G16930	FG-SD-gr	FG-LD-gr	1.80256	5.06714	-1.49113	0.0505233
263230_at	pentatricopeptide repeat-containing protein	AT1G05670	AT1G05670	FG-SD-gr	FG-LD-gr	27.316	76.92	-1.49361	0.03831
256612_at	hypothetical protein	AT3G29280	AT3G29280	FG-SD-gr	FG-LD-gr	15.2626	42.9935	-1.49411	0.0388809
261111_at	BLH11 (BEL1-LIKE HOMEODOMAIN 11); transcription factor	BLH11	AT1G75430	FG-SD-gr	FG-LD-gr	8.52376	24.1848	-1.50454	0.00406664
249986_at	hypothetical protein	AT5G18460	AT5G18460	FG-SD-gr	FG-LD-gr	23.1173	65.6967	-1.50685	0.00483579
266670_at	"UGT71C2 (UDP-GLUCOSYL TRANSFERASE 71C2); UDP-glycosyltransferase/ quercetin 3'-O-glucosyltransferase/ quercetin 3-O-glucosyltransferase/ quercetin 7-O-glucosyltransferase/ transferase, transferring glycosyl groups"	UGT71C2	AT2G29740	FG-SD-gr	FG-LD-gr	85.7123	243.757	-1.50787	0.00268189
249044_at	PHT4;6 (PHOSPHATE TRANSPORTER 4;6); carbohydrate transmembrane transporter/ inorganic phosphate transmembrane transporter/ organic anion transmembrane transporter/ sugar:hydrogen symporter	PHT4;6	AT5G44370	FG-SD-gr	FG-LD-gr	62.6731	181.08	-1.53071	0.000195423
262970_at	protein disulfide-isomerase LQY1	AT1G75690	AT1G75690	FG-SD-gr	FG-LD-gr	147.712	430.767	-1.54412	0.0310749
255790_at	BUB1-related protein BUBR1	BUBR1	AT2G33560	FG-SD-gr	FG-LD-gr	4.33341	12.7	-1.55125	0.0277442
259834_at	Dof zinc finger protein DOF1.10	AT1G69570	AT1G69570	FG-SD-gr	FG-LD-gr	184.725	545.18	-1.56135	0.0256929
267022_at	hypothetical protein	AT2G34230	AT2G34230	FG-SD-gr	FG-LD-gr	3.60734	10.8341	-1.58657	0.00739707
254017_at	hypothetical protein	AT4G26170	AT4G26170	FG-SD-gr	FG-LD-gr	2.49937	7.6176	-1.60778	0.0518273
252742_at	hypothetical protein	AT3G43290	AT3G43290	FG-SD-gr	FG-LD-gr	22.475	69.6564	-1.63194	0.0540746
248212_at	Cysteine/Histidine-rich C1 domain family protein	AT5G54020	AT5G54020	FG-SD-gr	FG-LD-gr	4.88289	15.1557	-1.63405	0.000197498
265890_s_at	---	---	AT1G40107 /// AT2G14980 /// AT4G08070 /// AT5G28526	FG-SD-gr	FG-LD-gr	1.52845	4.80844	-1.6535	0.026371
252500_at	PR-6 proteinase inhibitor family protein	AT3G46860	AT3G46860	FG-SD-gr	FG-LD-gr	9.64392	30.4685	-1.65963	0.0379514
245594_at	acylamino acid-releasing enzyme	AT4G14570	AT4G14570	FG-SD-gr	FG-LD-gr	23.0853	73.5954	-1.67264	0.0375677
250003_at	hypothetical protein	AT5G18710	AT5G18710	FG-SD-gr	FG-LD-gr	8.09802	25.8192	-1.6728	0.00626951
246672_at	---	---	AT5G30470	FG-SD-gr	FG-LD-gr	10.4624	33.6234	-1.68425	0.0535968
256867_at	hypothetical protein	AT3G26390	AT3G26390	FG-SD-gr	FG-LD-gr	6.62235	21.2975	-1.68527	0.0251389
248094_at	trigger factor type chaperone family protein	AT5G55220	AT5G55220	FG-SD-gr	FG-LD-gr	42.7399	138.109	-1.69215	0.0023825
254900_at	RALFL28 (ralf-like 28); signal transducer	RALFL28	AT4G11510	FG-SD-gr	FG-LD-gr	13.3494	43.5149	-1.70473	0.0459059
251167_at	defensin-like protein	AT3G63360	AT3G63360	FG-SD-gr	FG-LD-gr	5.18019	16.9558	-1.7107	0.00119915
257835_at	CYP82G1; electron carrier/ heme binding / iron ion binding / monooxygenase/ oxygen binding	CYP82G1	AT3G25180	FG-SD-gr	FG-LD-gr	14.1219	46.2334	-1.711	0.000175011
252684_at	TIR-NBS-LRR class disease resistance protein	AT3G44400	AT3G44400	FG-SD-gr	FG-LD-gr	80.1883	263.663	-1.71723	0.00987651
259664_at	AGP21	AGP21	AT1G55330	FG-SD-gr	FG-LD-gr	321.239	1061.78	-1.72477	0.0304357
258724_at	MYB-like transcription factor	AT3G09600	AT3G09600	FG-SD-gr	FG-LD-gr	24.3661	80.7253	-1.72814	0.0155034
247575_at	GR-RBP3 (glycine-rich RNA-binding protein 3); ATP binding / RNA binding	GR-RBP3	AT5G61030	FG-SD-gr	FG-LD-gr	34.0192	112.909	-1.73074	0.0317831
265709_at	---	---	AT2G03540	FG-SD-gr	FG-LD-gr	115.438	385.898	-1.74111	0.041239
253471_at	---	---	AT4G32220	FG-SD-gr	FG-LD-gr	15.8672	53.1284	-1.74344	0.0300597
262553_at	RECQL2 (ARABIDOPSIS RECQ HELICASE L2); 3'-5' DNA helicase/ ATP-dependent helicase/ four-way junction helicase/ protein binding	RECQL2	AT1G31360	FG-SD-gr	FG-LD-gr	8.04337	27.0698	-1.75081	0.00810376
263725_at	hypothetical protein	AT2G13550	AT2G13550	FG-SD-gr	FG-LD-gr	4.65104	16.0624	-1.78806	0.0536868
255344_s_at	putative cysteine-rich receptor-like protein kinase 39 /// cysteine-rich receptor-like protein kinase 40	CRK39 /// CRK40	AT4G04540 /// AT4G04570	FG-SD-gr	FG-LD-gr	291.002	1010.61	-1.79613	0.0253354
251424_at	hypothetical protein	AT3G60560	AT3G60560	FG-SD-gr	FG-LD-gr	1.23411	4.30529	-1.80265	0.00728851
245233_at	CAP160 protein	AT4G25580	AT4G25580	FG-SD-gr	FG-LD-gr	107	373.678	-1.80418	0.0322706
267417_at	RING-H2 finger protein ATL38	AT2G34990	AT2G34990	FG-SD-gr	FG-LD-gr	8.5508	29.8646	-1.8043	0.018891
246387_at	hypothetical protein	AT1G77400	AT1G77400	FG-SD-gr	FG-LD-gr	29.1769	102.061	-1.80653	0.0163032
262598_at	hypothetical protein	AT1G15260	AT1G15260	FG-SD-gr	FG-LD-gr	23.6126	82.6867	-1.8081	0.0423876
255530_at	hypothetical protein	AT4G02140	AT4G02140	FG-SD-gr	FG-LD-gr	4.47881	15.7802	-1.81693	0.0427425
255579_at	transcription factor bHLH57	AT4G01460	AT4G01460	FG-SD-gr	FG-LD-gr	17.3057	61.7291	-1.8347	0.0316565
248397_at	RING/U-box domain-containing protein	AT5G52140	AT5G52140	FG-SD-gr	FG-LD-gr	8.28419	29.6071	-1.83751	0.00214809
248037_at	OPT1 (OLIGOPEPTIDE TRANSPORTER 1); oligopeptide transporter	OPT1	AT5G55930	FG-SD-gr	FG-LD-gr	263.051	950.092	-1.85273	0.0241431
261187_at	"glucan endo-1,3-beta-glucosidase 11"	AT1G32860	AT1G32860	FG-SD-gr	FG-LD-gr	17.9746	65.8398	-1.873	0.0125179
245401_at	hypothetical protein	AT4G17670	AT4G17670	FG-SD-gr	FG-LD-gr	296.884	1088.6	-1.8745	0.0303645
265066_at	FLA9 (FASCICLIN-LIKE ARABINOOGALACTAN 9)	FLA9	AT1G03870	FG-SD-gr	FG-LD-gr	158.67	592.488	-1.90075	0.0296922
267200_at	putative serine/threonine kinase	AT2G31010	AT2G31010	FG-SD-gr	FG-LD-gr	26.3698	98.7338	-1.90466	0.046241
262539_at	hypothetical protein	AT1G17200	AT1G17200	FG-SD-gr	FG-LD-gr	103.808	392.129	-1.91741	0.0202257
249033_at	Toll-Interleukin-Resistance domain-containing protein	AT5G44920	AT5G44920	FG-SD-gr	FG-LD-gr	61.9573	235.43	-1.92595	0.033301
257282_at	---	---	AT3G29732	FG-SD-gr	FG-LD-gr	7.38448	28.6489	-1.95591	0.0417324
251974_at	AtMYB27 (myb domain protein 27); DNA binding / transcription factor	AtMYB27	AT3G53200	FG-SD-gr	FG-LD-gr	4.84868	19.0771	-1.97618	0.0305725
251155_at	hypothetical protein	AT3G63160	AT3G63160	FG-SD-gr	FG-LD-gr	675.536	2679.72	-1.98798	0.021243
246925_at	CYP71B14; electron carrier/ heme binding / iron ion binding / monooxygenase/ oxygen binding	CYP71B14	AT5G25180	FG-SD-gr	FG-LD-gr	517.704	2056.96	-1.99031	0.0528623
257974_at	leucine-rich repeat-containing protein	AT3G20820	AT3G20820	FG-SD-gr	FG-LD-gr	145.472	581.73	-1.9996	0.012181
257442_at	RmlC-like cupins superfamily protein	AT2G28680	AT2G28680	FG-SD-gr	FG-LD-gr	5.05913	20.2474	-2.00077	0.0263721
252138_at	peroxidase 36	AT3G50990	AT3G50990	FG-SD-gr	FG-LD-gr	3.36923	13.5985	-2.01295	0.0268566
261814_at	alpha/beta-Hydrolases superfamily protein	AT1G08310	AT1G08310	FG-SD-gr	FG-LD-gr	176.703	722.67	-2.03201	0.000840173
261441_at	ANAC010 (ARABIDOPSIS NAC DOMAIN CONTAINING PROTEIN 10); transcription activator/ transcription factor	ANAC010	AT1G28470	FG-SD-gr	FG-LD-gr	21.2456	87.9437	-2.04942	0.0158722
261958_at	glutaredoxin-like protein	AT1G64500	AT1G64500	FG-SD-gr	FG-LD-gr	27.9797	115.968	-2.05128	0.036869
250631_at	putative pectinesterase 50	AT5G07430	AT5G07430	FG-SD-gr	FG-LD-gr	5.50458	23.1557	-2.07266	0.048509
253628_at	"XTH18 (XYLOGLUCAN ENDOTRANSGLUCOSYLASE/HYDROLASE 18); hydrolase, acting on glycosyl bonds / hydrolase, hydrolyzing O-glycosyl compounds / xyloglucan:xyloglucosyl transferase"	XTH18	AT4G30280	FG-SD-gr	FG-LD-gr	465.363	1960.99	-2.07516	0.00290548
267254_at	SNRK2.9 (SNF1-RELATED PROTEIN KINASE 2.9); ATP binding / kinase/ protein kinase/ protein serine/threonine kinase	SNRK2.9	AT2G23030	FG-SD-gr	FG-LD-gr	5.47772	23.1821	-2.08137	0.022472
264011_at	pentatricopeptide repeat-containing protein	AT2G21090	AT2G21090	FG-SD-gr	FG-LD-gr	12.0287	52.5624	-2.12755	0.0415249
246072_at	PI (PISTILLATA); DNA binding / transcription factor	PI	AT5G20240	FG-SD-gr	FG-LD-gr	110.222	488.013	-2.14651	0.00571039
263041_at	TAR1 (TRYPTOPHAN AMINOTRANSFERASE RELATED 1); L-tryptophan:2-oxoglutarate aminotransferase/ L-tryptophan:pyruvate aminotransferase/ carbon-sulfur lyase	TAR1	AT1G23320	FG-SD-gr	FG-LD-gr	5.71222	25.5919	-2.16357	0.0525663
257254_at	methyltransferase	AT3G21950	AT3G21950	FG-SD-gr	FG-LD-gr	14.8136	66.493	-2.16628	0.0116095
252322_at	hypothetical protein	AT3G48550	AT3G48550	FG-SD-gr	FG-LD-gr	7.39662	33.3476	-2.17264	0.0378792
257930_at	transcriptional factor B3 family protein	AT3G17010	AT3G17010	FG-SD-gr	FG-LD-gr	8.52065	38.4504	-2.17396	0.02064
254332_at	leucine-rich repeat protein kinase-like protein	AT4G22730	AT4G22730	FG-SD-gr	FG-LD-gr	2.92354	13.2479	-2.17997	0.0456
255267_at	probable UDP-3-O-acylglucosamine N-acyltransferase 1	AT4G05210	AT4G05210	FG-SD-gr	FG-LD-gr	3.83306	17.4538	-2.18697	0.0271241
257155_at	RNI-like superfamily protein	AT3G27290	AT3G27290	FG-SD-gr	FG-LD-gr	7.16059	32.7011	-2.19119	0.0341375
255228_at	RNI-like superfamily protein	AT4G05470	AT4G05470	FG-SD-gr	FG-LD-gr	3.67055	16.7631	-2.19122	0.0376074
262395_at	elongator protein 2	ELP2	AT1G49540	FG-SD-gr	FG-LD-gr	12.0665	55.1628	-2.19269	0.0165728
263607_at	hypothetical protein	AT2G16270	AT2G16270	FG-SD-gr	FG-LD-gr	7.65668	35.0633	-2.19517	0.041926
259576_at	RING-H2 finger protein ATL34	AT1G35330	AT1G35330	FG-SD-gr	FG-LD-gr	5.89807	27.0421	-2.19689	0.00237729
257465_at	pentatricopeptide repeat-containing protein	AT1G13040	AT1G13040	FG-SD-gr	FG-LD-gr	1.87316	8.59123	-2.19739	0.0494632
258003_at	EXPA5 (EXPANSIN A5)	EXPA5	AT3G29030	FG-SD-gr	FG-LD-gr	14.4108	66.7159	-2.21088	0.0243012
255955_at	hypothetical protein	AT1G22030	AT1G22030	FG-SD-gr	FG-LD-gr	8.91287	41.9559	-2.23491	0.0316661
250573_at	hypothetical protein /// Tudor/PWWP/MBT domain-containing protein	AT5G08220 /// AT5G08230	AT5G08220 /// AT5G08230	FG-SD-gr	FG-LD-gr	2.24757	10.607	-2.23858	0.0272512
256709_at	---	---	AT3G30330	FG-SD-gr	FG-LD-gr	6.62076	31.9057	-2.26874	0.04538
256990_at	hypothetical protein	AT3G28590	AT3G28590	FG-SD-gr	FG-LD-gr	20.6607	100.94	-2.28853	0.00166978
254614_at	pentatricopeptide repeat-containing protein	AT4G19191	AT4G19191	FG-SD-gr	FG-LD-gr	8.73249	42.7566	-2.29168	0.0474277
261917_at	Regulator of chromosome condensation (RCC1) family with FYVE zinc finger domain	AT1G65920	AT1G65920	FG-SD-gr	FG-LD-gr	5.36245	26.7489	-2.31851	0.00468166
258144_at	glycosyltransferase family 61 protein	AT3G18180	AT3G18180	FG-SD-gr	FG-LD-gr	6.3128	31.6233	-2.32464	0.0406157
258054_at	DELTA-TIP; ammonia transporter/ methylammonium transmembrane transporter/ water channel	DELTA-TIP	AT3G16240	FG-SD-gr	FG-LD-gr	676.432	3467.5	-2.35788	0.0433016
247135_at	SAUR-like auxin-responsive protein	AT5G66260	AT5G66260	FG-SD-gr	FG-LD-gr	3.87025	19.8755	-2.36049	0.0211132
256465_at	hypothetical protein	AT1G32570	AT1G32570	FG-SD-gr	FG-LD-gr	5.80092	29.8755	-2.36461	0.0385885
254209_at	hypothetical protein	AT4G23490	AT4G23490	FG-SD-gr	FG-LD-gr	9.1617	47.3708	-2.37031	0.00765144
247424_at	AtVEX1 (VEGETATIVE CELL EXPRESSED1)	AtVEX1	AT5G62850	FG-SD-gr	FG-LD-gr	5.72055	29.633	-2.37298	0.0524104
249381_at	60S acidic ribosomal protein P2-5	AT5G40040	AT5G40040	FG-SD-gr	FG-LD-gr	5.69296	29.5712	-2.37694	0.0488667
263640_at	hypothetical protein	AT2G25270	AT2G25270	FG-SD-gr	FG-LD-gr	7.97524	41.7297	-2.38748	7.24902e-05
257361_at	---	---	AT2G07740	FG-SD-gr	FG-LD-gr	4.83598	25.4984	-2.39853	0.0125844
260559_at	putative polygalacturonase	AT2G43860	AT2G43860	FG-SD-gr	FG-LD-gr	4.09684	21.8007	-2.41179	0.00800646
246722_at	---	---	AT5G29020	FG-SD-gr	FG-LD-gr	7.40319	39.4574	-2.41408	0.0362287
248274_at	ATOPT9 (ARABIDOPSIS THALIANA OLIGOPEPTIDE TRANSPORTER 9); oligopeptide transporter	ATOPT9	AT5G53510	FG-SD-gr	FG-LD-gr	6.21772	33.512	-2.43022	0.00902567
257303_at	myosin heavy chain-like protein	AT3G30230	AT3G30230	FG-SD-gr	FG-LD-gr	5.84057	31.8898	-2.44891	0.0289835
263561_at	hypothetical protein	AT2G15360	AT2G15360	FG-SD-gr	FG-LD-gr	2.41491	13.4582	-2.47844	0.00332389
264275_at	anac024 (Arabidopsis NAC domain containing protein 24); transcription factor	anac024	AT1G60350	FG-SD-gr	FG-LD-gr	7.46956	42.1128	-2.49516	0.0451265
263238_at	SAUR-like auxin-responsive protein	AT2G16580	AT2G16580	FG-SD-gr	FG-LD-gr	4.56076	26.2404	-2.52444	0.0484611
247236_at	hypothetical protein	AT5G64590	AT5G64590	FG-SD-gr	FG-LD-gr	3.4138	19.7079	-2.52932	0.0285712
248548_at	adenine/guanine permease AZG2	AZG2	AT5G50300	FG-SD-gr	FG-LD-gr	7.24737	42.8664	-2.56432	0.00215116
261074_at	GDP-mannose transporter	GONST2	AT1G07290	FG-SD-gr	FG-LD-gr	7.86234	47.0279	-2.58049	0.0289164
263858_at	hypothetical protein	AT2G04370	AT2G04370	FG-SD-gr	FG-LD-gr	3.92568	23.8678	-2.60405	0.0511347
256518_at	hypothetical protein	AT1G66080	AT1G66080	FG-SD-gr	FG-LD-gr	79.783	488.276	-2.61354	0.0428099
259787_at	protein SMALL AUXIN UPREGULATED 65	AT1G29460	AT1G29460	FG-SD-gr	FG-LD-gr	2.6248	16.4329	-2.64631	0.0415037
248626_at	LRR receptor-like serine/threonine-protein kinase RCH1	AT5G48940	AT5G48940	FG-SD-gr	FG-LD-gr	4.52224	28.3979	-2.65068	0.0349366
251966_at	concanavalin A-like lectin protein kinase family protein	AT3G53380	AT3G53380	FG-SD-gr	FG-LD-gr	3.57764	22.7017	-2.66572	0.0231084
247732_at	pentatricopeptide repeat-containing protein	AT5G59600	AT5G59600	FG-SD-gr	FG-LD-gr	5.47725	34.9149	-2.67232	0.0025515
259368_at	aspartyl protease family protein	AT1G69100	AT1G69100	FG-SD-gr	FG-LD-gr	4.96587	32.0902	-2.69201	0.027457
253054_at	HLS1 (HOOKLESS 1); N-acetyltransferase	HLS1	AT4G37580	FG-SD-gr	FG-LD-gr	3.87087	25.6172	-2.72638	0.0231597
250907_at	hypothetical protein	AT5G03670	AT5G03670	FG-SD-gr	FG-LD-gr	3.8914	25.849	-2.73175	0.0375823
258325_at	AT-HSFA6B; DNA binding / transcription factor	HSFA6B	AT3G22830	FG-SD-gr	FG-LD-gr	4.22769	28.1983	-2.73767	0.0400913
255180_at	---	---	AT3G30833 /// AT4G08100	FG-SD-gr	FG-LD-gr	0.488253	3.36304	-2.78407	0.0282875
261245_at	GDSL-like lipase/acylhydrolase-like protein	AT1G20135	AT1G20135	FG-SD-gr	FG-LD-gr	4.22766	29.2326	-2.78965	0.0520412
254674_at	ethylene-responsive transcription factor ERF091	AT4G18450	AT4G18450	FG-SD-gr	FG-LD-gr	4.51431	31.4983	-2.8027	0.0487826
262268_at	---	---	AT1G42410	FG-SD-gr	FG-LD-gr	3.36997	24.9202	-2.88651	0.0376834
257433_at	hypothetical protein	AT2G21990	AT2G21990	FG-SD-gr	FG-LD-gr	4.78359	36.1706	-2.91865	0.0450631
255390_at	---	---	AT4G03660	FG-SD-gr	FG-LD-gr	3.3576	26.4468	-2.97759	0.0342429
262300_at	putative NAD(P)H-dependent hydroxypyruvate reductase 2	AT1G70870	AT1G70870	FG-SD-gr	FG-LD-gr	1.84765	14.9478	-3.01616	0.0545902
267595_at	"AtGH9B8 (Arabidopsis thaliana glycosyl hydrolase 9B8); catalytic/ hydrolase, hydrolyzing O-glycosyl compounds"	AtGH9B8	AT2G32990	FG-SD-gr	FG-LD-gr	4.15321	33.757	-3.02289	0.0435919
245113_at	MIZ1 (mizu-kussei 1)	MIZ1	AT2G41660	FG-SD-gr	FG-LD-gr	5.37814	46.9962	-3.12737	0.0213311
255298_at	methionine sulfoxide reductase domain-containing protein / SeIR domain-containing protein	ATMSRB6	AT4G04840	FG-SD-gr	FG-LD-gr	9.64955	87.2394	-3.17645	0.0307172
251836_at	alpha/beta-Hydrolases superfamily protein	AT3G55190	AT3G55190	FG-SD-gr	FG-LD-gr	3.60708	32.676	-3.17933	0.0339571
254774_at	"EF-hand, calcium binding motif-containing protein"	AT4G13440	AT4G13440	FG-SD-gr	FG-LD-gr	3.07413	27.8797	-3.18097	0.0493946
255805_at	B-box type zinc finger-containing protein	AT4G10240	AT4G10240	FG-SD-gr	FG-LD-gr	1.60415	15.0937	-3.23407	0.0461942
263211_at	GLP7 (GERMIN-LIKE PROTEIN 7); manganese ion binding / nutrient reservoir	GLP7	AT1G10460	FG-SD-gr	FG-LD-gr	4.71387	45.6837	-3.2767	0.0183559
247004_at	DG1 (DELAYED GREENING 1)	DG1	AT5G67570	FG-SD-gr	FG-LD-gr	5.40147	52.3503	-3.27677	0.0252735
246362_at	---	---	AT1G36795 /// AT3G33066	FG-SD-gr	FG-LD-gr	1.7516	17.7226	-3.33885	0.0471327
256609_at	---	---	AT3G30843	FG-SD-gr	FG-LD-gr	1.78343	18.2559	-3.35564	0.0536404
248593_at	putative pectinesterase/pectinesterase inhibitor 58	AT5G49180	AT5G49180	FG-SD-gr	FG-LD-gr	3.22848	36.3511	-3.49307	0.00115563
264973_at	probable peptide/nitrate transporter	AT1G27040	AT1G27040	FG-SD-gr	FG-LD-gr	2.80908	32.1417	-3.51627	0.00806392
249578_at	hypothetical protein	AT5G37730	AT5G37730	FG-SD-gr	FG-LD-gr	3.97073	45.5593	-3.52027	0.0506212
257392_at	FLA3 (FASCICLIN-LIKE ARABINOGALACTAN PROTEIN 3 PRECURSOR)	FLA3	AT2G24450	FG-SD-gr	FG-LD-gr	2.55349	29.3157	-3.52113	0.0325846
253887_at	OPT6 (OLIGOPEPTIDE TRANSPORTER 1); oligopeptide transporter	OPT6	AT4G27730	FG-SD-gr	FG-LD-gr	12.1008	144.378	-3.57667	0.00622655
255312_at	---	---	AT4G04560	FG-SD-gr	FG-LD-gr	0.906418	10.9254	-3.59136	0.0437069
256884_at	pentatricopeptide repeat-containing protein	AT3G15200	AT3G15200	FG-SD-gr	FG-LD-gr	5.28148	64.4177	-3.60844	0.0132307
247730_at	UGT76E1 (UDP-GLUCOSYL TRANSFERASE 76E1); UDP-glycosyltransferase/ quercetin 3-O-glucosyltransferase/ quercetin 7-O-glucosyltransferase	UGT76E1	AT5G59580	FG-SD-gr	FG-LD-gr	3.98225	49.4624	-3.63468	0.0388666
259918_at	AP2-like ethylene-responsive transcription factor AIL1	AT1G72570	AT1G72570	FG-SD-gr	FG-LD-gr	1.64201	20.5538	-3.64587	0.0080284
245784_at	alpha/beta-hydrolase-like protein	AT1G32190	AT1G32190	FG-SD-gr	FG-LD-gr	7.73098	102.637	-3.73075	0.00275438
263893_at	WRKY59; transcription factor	WRKY59	AT2G21900	FG-SD-gr	FG-LD-gr	3.31568	44.0224	-3.73086	0.0530244
260583_x_at	hypothetical protein	DUF5	AT2G47220	FG-SD-gr	FG-LD-gr	2.83303	39.6006	-3.8051	0.0275346
256714_at	cysteine proteinase-like protein	AT2G34080	AT2G34080	FG-SD-gr	FG-LD-gr	3.34828	48.9882	-3.87094	0.0172619
264016_at	SAUR-like auxin-responsive protein	AT2G21220	AT2G21220	FG-SD-gr	FG-LD-gr	3.96747	59.5343	-3.90743	0.0233068
245447_at	phospholipase A1-Ibeta2	PLA-I{beta]2	AT4G16820	FG-SD-gr	FG-LD-gr	3.26019	50.1263	-3.94254	0.0312063
246933_at	ZFP3 (ZINC FINGER PROTEIN 3); nucleic acid binding / transcription factor/ zinc ion binding	ZFP3	AT5G25160	FG-SD-gr	FG-LD-gr	2.21201	35.4754	-4.00339	0.0110009
266067_s_at	hypothetical protein /// hypothetical protein	AT2G18810 /// AT2G31720	AT2G18810 /// AT2G31720	FG-SD-gr	FG-LD-gr	2.33475	39.4985	-4.08046	0.0176436
246141_at	WD40 domain-containing protein	AT5G19920	AT5G19920	FG-SD-gr	FG-LD-gr	3.85733	76.6099	-4.31186	0.0328165
265859_at	---	---	AT2G01700	FG-SD-gr	FG-LD-gr	2.05017	43.904	-4.42054	0.02922
247965_at	AGP14 (ARABINOGALACTAN PROTEIN 14)	AGP14	AT5G56540	FG-SD-gr	FG-LD-gr	6.66665	160.533	-4.58976	0.0219737
