# Supplementary material for: Transcriptomic Analysis of the Interaction Between FLOWERING LOCUS T Induction and Photoperiodic Signaling in Response to Spaceflight
Source: Front Cell Dev Biol. 2022 Feb 1;9:813246. doi: 10.3389/fcell.2021.813246 (PMC8844200; doi:10.3389/fcell.2021.813246)
Supplement: Supplementary file 3 [file Table9.XLSX]

## Sheet: introduction
Introduction
Supplementary Table 9	Pair-wise comparison of altered expression of genes in response to spaceflight in pHSP::FT, pHSP:GFP (FG) transgenic plants under the SD with those under the LD conditions
	sp-common, genes that are regulated by spaceflight in similar behaviors under both daylength(fold change<2 and P≥0.05).
	sp-daylength, genes that are regulated differentially under the SD versus the LD (fold change≥2 and P<0.05).
	nc, no change.
	+, up-regulation.
	-, down-regulation.

## Sheet: sp-common
Suppl. table S9a Expression of genes in FG samples are regulated by the spaceflight condition and exhibited similar behaviors under both the LD and the SD conditions (fold change<2 and P≥0.05).
probe_set_ID	gene title	gene symbol	Ensembl	sample_1	sample_2	value_1	value_2	log2 (value_2/value_1)
261569_at	LHY (LATE ELONGATED HYPOCOTYL); DNA binding / transcription factor	LHY	AT1G01060	FG-LD-sp.vs.FG-LD-gr	FG-SD-sp.vs.FG-SD-gr	15.5588	25.9581	0.73845
266385_at	PR1 (PATHOGENESIS-RELATED GENE 1)	PR1	AT2G14610	FG-LD-sp.vs.FG-LD-gr	FG-SD-sp.vs.FG-SD-gr	12.9898	14.3683	0.14551
251476_at	hypothetical protein	AT3G59670	AT3G59670	FG-LD-sp.vs.FG-LD-gr	FG-SD-sp.vs.FG-SD-gr	8.29554	8.66986	0.0636736
255842_at	scpl46 (serine carboxypeptidase-like 46); serine-type carboxypeptidase	scpl46	AT2G33530	FG-LD-sp.vs.FG-LD-gr	FG-SD-sp.vs.FG-SD-gr	5.73796	5.77902	0.010288
257966_at	hypothetical protein	AT3G19800	AT3G19800	FG-LD-sp.vs.FG-LD-gr	FG-SD-sp.vs.FG-SD-gr	5.36379	7.11745	0.408107
250243_at	GUN5 (GENOMES UNCOUPLED 5); magnesium chelatase	GUN5	AT5G13630	FG-LD-sp.vs.FG-LD-gr	FG-SD-sp.vs.FG-SD-gr	5.33599	8.5295	0.676707
263852_at	ATNUDT6 (Arabidopsis thaliana Nudix hydrolase homolog 6); ADP-ribose diphosphatase/ NAD or NADH binding / hydrolase	ATNUDT6	AT2G04450	FG-LD-sp.vs.FG-LD-gr	FG-SD-sp.vs.FG-SD-gr	5.06393	7.99975	0.659697
267591_at	RTFL8 (ROTUNDIFOLIA LIKE 8)	RTFL8	AT2G39705	FG-LD-sp.vs.FG-LD-gr	FG-SD-sp.vs.FG-SD-gr	5.04264	5.82615	0.208365
249415_at	CDF2 (CYCLING DOF FACTOR 2); DNA binding / protein binding / transcription factor	CDF2	AT5G39660	FG-LD-sp.vs.FG-LD-gr	FG-SD-sp.vs.FG-SD-gr	4.80232	6.66269	0.472371
266462_at	tryptophan-rich sensory protein-like protein	TSPO	AT2G47770	FG-LD-sp.vs.FG-LD-gr	FG-SD-sp.vs.FG-SD-gr	4.20667	5.95332	0.501017
257180_at	NOL1/NOP2/sun family protein / antitermination NusB domain-containing protein	AT3G13180	AT3G13180	FG-LD-sp.vs.FG-LD-gr	FG-SD-sp.vs.FG-SD-gr	4.1765	4.65601	0.156799
245242_at	CH1 (CHLORINA 1); chlorophyllide a oxygenase	CH1	AT1G44446	FG-LD-sp.vs.FG-LD-gr	FG-SD-sp.vs.FG-SD-gr	4.01649	4.49989	0.163957
260357_at	AFP1 (ABI FIVE BINDING PROTEIN)	AFP1	AT1G69260	FG-LD-sp.vs.FG-LD-gr	FG-SD-sp.vs.FG-SD-gr	3.97606	4.01548	0.0142348
251519_at	GUN4; enzyme binding / tetrapyrrole binding	GUN4	AT3G59400	FG-LD-sp.vs.FG-LD-gr	FG-SD-sp.vs.FG-SD-gr	3.77325	4.05553	0.104082
264591_at	pentatricopeptide repeat-containing protein	AT2G17670	AT2G17670	FG-LD-sp.vs.FG-LD-gr	FG-SD-sp.vs.FG-SD-gr	3.73862	4.05418	0.116903
262281_at	putative nitrite transporter	AT1G68570	AT1G68570	FG-LD-sp.vs.FG-LD-gr	FG-SD-sp.vs.FG-SD-gr	3.66602	4.44211	0.277033
254669_at	DEG5 (DEGP PROTEASE 5); catalytic/ serine-type endopeptidase/ serine-type peptidase	DEG5	AT4G18370	FG-LD-sp.vs.FG-LD-gr	FG-SD-sp.vs.FG-SD-gr	3.54552	3.85891	0.122195
259231_at	PP2CA (ARABIDOPSIS THALIANA PROTEIN PHOSPHATASE 2CA); protein binding / protein serine/threonine phosphatase	PP2CA	AT3G11410	FG-LD-sp.vs.FG-LD-gr	FG-SD-sp.vs.FG-SD-gr	3.26092	4.76265	0.546486
265570_at	hypothetical protein	AT2G28310	AT2G28310	FG-LD-sp.vs.FG-LD-gr	FG-SD-sp.vs.FG-SD-gr	3.22631	4.30566	0.416347
266778_at	CYP707A2; (+)-abscisic acid 8'-hydroxylase/ oxygen binding	CYP707A2	AT2G29090	FG-LD-sp.vs.FG-LD-gr	FG-SD-sp.vs.FG-SD-gr	3.19269	3.50972	0.136585
252888_at	APL3; glucose-1-phosphate adenylyltransferase	APL3	AT4G39210	FG-LD-sp.vs.FG-LD-gr	FG-SD-sp.vs.FG-SD-gr	3.16716	3.69484	0.222322
247335_at	DEAD-box ATP-dependent RNA helicase 31	AT5G63630	AT5G63630	FG-LD-sp.vs.FG-LD-gr	FG-SD-sp.vs.FG-SD-gr	3.14863	4.09396	0.378772
252102_at	LTI30 (LOW TEMPERATURE-INDUCED 30)	LTI30	AT3G50970	FG-LD-sp.vs.FG-LD-gr	FG-SD-sp.vs.FG-SD-gr	3.13543	3.8532	0.297394
254638_at	Rho termination factor	AT4G18740	AT4G18740	FG-LD-sp.vs.FG-LD-gr	FG-SD-sp.vs.FG-SD-gr	3.10586	3.11384	0.00370391
252289_at	SWAP (Suppressor-of-White-APricot)/surp RNA-binding domain-containing protein	AT3G49130	AT3G49130	FG-LD-sp.vs.FG-LD-gr	FG-SD-sp.vs.FG-SD-gr	3.0102	3.62422	0.267811
261377_at	hypothetical protein	AT1G18850	AT1G18850	FG-LD-sp.vs.FG-LD-gr	FG-SD-sp.vs.FG-SD-gr	2.99477	3.09606	0.0479916
258724_at	MYB-like transcription factor	AT3G09600	AT3G09600	FG-LD-sp.vs.FG-LD-gr	FG-SD-sp.vs.FG-SD-gr	2.99038	3.88175	0.376376
262844_at	plant invertase/pectin methylesterase inhibitor domain-containing protein	AT1G14890	AT1G14890	FG-LD-sp.vs.FG-LD-gr	FG-SD-sp.vs.FG-SD-gr	2.97631	5.15362	0.792059
265076_at	CPN60B (CHAPERONIN 60 BETA); ATP binding / protein binding	CPN60B	AT1G55490	FG-LD-sp.vs.FG-LD-gr	FG-SD-sp.vs.FG-SD-gr	2.95749	3.64374	0.301049
254142_at	DHHC-type zinc finger family protein	AT4G24630	AT4G24630	FG-LD-sp.vs.FG-LD-gr	FG-SD-sp.vs.FG-SD-gr	2.93802	3.00089	0.0305478
258861_at	putative DEAD/DEAH box helicase	AT3G02060	AT3G02060	FG-LD-sp.vs.FG-LD-gr	FG-SD-sp.vs.FG-SD-gr	2.92734	3.12326	0.0934627
260203_at	ANAC019 (Arabidopsis NAC domain containing protein 19); transcription factor	ANAC019	AT1G52890	FG-LD-sp.vs.FG-LD-gr	FG-SD-sp.vs.FG-SD-gr	2.92462	2.94655	0.0107778
261191_at	granule-bound starch synthase 1	AT1G32900	AT1G32900	FG-LD-sp.vs.FG-LD-gr	FG-SD-sp.vs.FG-SD-gr	2.89662	2.9106	0.00694372
265993_at	hypothetical protein	---	AT2G24160	FG-LD-sp.vs.FG-LD-gr	FG-SD-sp.vs.FG-SD-gr	2.86521	3.33873	0.220659
246480_at	TCP-1/cpn60 chaperonin family protein	AT5G16070	AT5G16070	FG-LD-sp.vs.FG-LD-gr	FG-SD-sp.vs.FG-SD-gr	2.863	2.8635	0.000250805
257000_at	hypothetical protein	AT3G14120	AT3G14120	FG-LD-sp.vs.FG-LD-gr	FG-SD-sp.vs.FG-SD-gr	2.84191	4.58445	0.68989
259227_at	3'-5'-exoribonuclease family protein	AT3G07750	AT3G07750	FG-LD-sp.vs.FG-LD-gr	FG-SD-sp.vs.FG-SD-gr	2.83446	3.14821	0.151457
261315_at	ERF8; DNA binding / transcription factor/ transcription repressor	ERF8	AT1G53170	FG-LD-sp.vs.FG-LD-gr	FG-SD-sp.vs.FG-SD-gr	2.82266	2.97444	0.0755604
264148_at	ANAC003 (Arabidopsis NAC domain containing protein 3); transcription factor	ANAC003	AT1G02220	FG-LD-sp.vs.FG-LD-gr	FG-SD-sp.vs.FG-SD-gr	2.81293	2.9813	0.0838713
246623_at	ATNUC-L1; nucleic acid binding / nucleotide binding	ATNUC-L1	AT1G48920	FG-LD-sp.vs.FG-LD-gr	FG-SD-sp.vs.FG-SD-gr	2.77578	3.41523	0.299089
257237_at	polynucleotide 3'-phosphatase ZDP	AT3G14890	AT3G14890	FG-LD-sp.vs.FG-LD-gr	FG-SD-sp.vs.FG-SD-gr	2.74467	4.97571	0.858267
265699_at	probable carboxylesterase 7	AT2G03550	AT2G03550	FG-LD-sp.vs.FG-LD-gr	FG-SD-sp.vs.FG-SD-gr	2.72039	3.02927	0.155156
256122_at	hypothetical protein	AT1G18180	AT1G18180	FG-LD-sp.vs.FG-LD-gr	FG-SD-sp.vs.FG-SD-gr	2.69413	5.09766	0.920017
266716_at	PSI-P (PHOTOSYSTEM I P SUBUNIT); DNA binding	PSI-P	AT2G46820	FG-LD-sp.vs.FG-LD-gr	FG-SD-sp.vs.FG-SD-gr	2.68248	3.27471	0.287802
245937_at	Mpv17/PMP22 family protein	AT5G19750	AT5G19750	FG-LD-sp.vs.FG-LD-gr	FG-SD-sp.vs.FG-SD-gr	2.68194	2.97396	0.149105
262632_at	PSBP-1 (PHOTOSYSTEM II SUBUNIT P-1); poly(U) binding	PSBP-1	AT1G06680	FG-LD-sp.vs.FG-LD-gr	FG-SD-sp.vs.FG-SD-gr	2.67246	3.21774	0.267881
249672_at	exosome complex exonuclease RRP6L2	AT5G35910	AT5G35910	FG-LD-sp.vs.FG-LD-gr	FG-SD-sp.vs.FG-SD-gr	2.65628	3.36008	0.33909
252863_at	MIPS1 (MYO-INOSITOL-1-PHOSTPATE SYNTHASE 1); inositol-3-phosphate synthase	MIPS1	AT4G39800	FG-LD-sp.vs.FG-LD-gr	FG-SD-sp.vs.FG-SD-gr	2.6388	3.39893	0.365199
260734_at	TIR-NBS-LRR class disease resistance protein	AT1G17600	AT1G17600	FG-LD-sp.vs.FG-LD-gr	FG-SD-sp.vs.FG-SD-gr	2.62992	4.91265	0.901483
259561_at	WAK1 (CELL WALL-ASSOCIATED KINASE); kinase	WAK1	AT1G21250	FG-LD-sp.vs.FG-LD-gr	FG-SD-sp.vs.FG-SD-gr	2.62461	3.33426	0.345268
251066_at	RING-H2 finger protein ATL74	AT5G01880	AT5G01880	FG-LD-sp.vs.FG-LD-gr	FG-SD-sp.vs.FG-SD-gr	2.61732	2.95923	0.17713
245998_at	SUS1 (SUCROSE SYNTHASE 1); UDP-glycosyltransferase/ sucrose synthase	SUS1	AT5G20830	FG-LD-sp.vs.FG-LD-gr	FG-SD-sp.vs.FG-SD-gr	2.61502	3.91335	0.581585
260910_at	IMPA-6 (IMPORTIN ALPHA ISOFORM 6); binding / protein transporter	IMPA-6	AT1G02690	FG-LD-sp.vs.FG-LD-gr	FG-SD-sp.vs.FG-SD-gr	2.57759	2.75304	0.0950004
257722_at	protein ASPARTIC PROTEASE IN GUARD CELL 1	AT3G18490	AT3G18490	FG-LD-sp.vs.FG-LD-gr	FG-SD-sp.vs.FG-SD-gr	2.56467	3.72816	0.539691
247274_at	chaperone DnaJ-domain containing protein	AT5G64360	AT5G64360	FG-LD-sp.vs.FG-LD-gr	FG-SD-sp.vs.FG-SD-gr	2.55689	2.73278	0.0959817
264069_at	CPN60A (CHAPERONIN-60ALPHA); ATP binding / protein binding	CPN60A	AT2G28000	FG-LD-sp.vs.FG-LD-gr	FG-SD-sp.vs.FG-SD-gr	2.5527	2.68876	0.0749195
253854_at	CCT motif family protein	AT4G27900	AT4G27900	FG-LD-sp.vs.FG-LD-gr	FG-SD-sp.vs.FG-SD-gr	2.5507	3.0532	0.259427
256002_at	CARB (CARBAMOYL PHOSPHATE SYNTHETASE B); ATP binding / carbamoyl-phosphate synthase/ catalytic	CARB	AT1G29900	FG-LD-sp.vs.FG-LD-gr	FG-SD-sp.vs.FG-SD-gr	2.53644	2.91288	0.199642
251970_at	UGT73D1 (UDP-glucosyl transferase 73D1); UDP-glycosyltransferase/ transferase, transferring hexosyl groups	UGT73D1	AT3G53150	FG-LD-sp.vs.FG-LD-gr	FG-SD-sp.vs.FG-SD-gr	2.52881	4.39596	0.797719
252403_at	lipase class 3 family protein / disease resistance protein-related protein	AT3G48080	AT3G48080	FG-LD-sp.vs.FG-LD-gr	FG-SD-sp.vs.FG-SD-gr	2.52243	3.98163	0.658547
265698_at	hypothetical protein	AT2G32160	AT2G32160	FG-LD-sp.vs.FG-LD-gr	FG-SD-sp.vs.FG-SD-gr	2.51567	2.72715	0.116451
265464_at	protein ROP interactive partner 2	RIP3	AT2G37080	FG-LD-sp.vs.FG-LD-gr	FG-SD-sp.vs.FG-SD-gr	2.51304	3.02752	0.268701
262448_at	WD40 domain-containing protein	AT1G49450	AT1G49450	FG-LD-sp.vs.FG-LD-gr	FG-SD-sp.vs.FG-SD-gr	2.49414	2.69765	0.113161
247241_at	hypothetical protein	AT5G64680	AT5G64680	FG-LD-sp.vs.FG-LD-gr	FG-SD-sp.vs.FG-SD-gr	2.48705	3.14826	0.340116
265109_s_at	CC-NBS-LRR class disease resistance protein /// CC-NBS-LRR class disease resistance protein	AT1G62630 /// AT1G63360	AT1G62630 /// AT1G63360	FG-LD-sp.vs.FG-LD-gr	FG-SD-sp.vs.FG-SD-gr	2.47295	3.7868	0.614743
267503_at	probable carboxylesterase 8	AT2G45600	AT2G45600	FG-LD-sp.vs.FG-LD-gr	FG-SD-sp.vs.FG-SD-gr	2.46868	4.81027	0.96238
248773_at	FRA1 (FRAGILE FIBER 1); microtubule motor	FRA1	AT5G47820	FG-LD-sp.vs.FG-LD-gr	FG-SD-sp.vs.FG-SD-gr	2.46696	3.4543	0.485661
259840_at	PSAH2 (PHOTOSYSTEM I SUBUNIT H2)	PSAH2	AT1G52230	FG-LD-sp.vs.FG-LD-gr	FG-SD-sp.vs.FG-SD-gr	2.46539	2.50585	0.0234801
251400_at	phosphoglycerate mutase family protein	AT3G60420	AT3G60420	FG-LD-sp.vs.FG-LD-gr	FG-SD-sp.vs.FG-SD-gr	2.45693	4.37796	0.8334
253547_at	FAD6 (FATTY ACID DESATURASE 6); omega-6 fatty acid desaturase	FAD6	AT4G30950	FG-LD-sp.vs.FG-LD-gr	FG-SD-sp.vs.FG-SD-gr	2.44937	2.51797	0.0398523
260804_at	VQ motif-containing protein	AT1G78410	AT1G78410	FG-LD-sp.vs.FG-LD-gr	FG-SD-sp.vs.FG-SD-gr	2.44928	2.82867	0.207765
256514_at	NAD(P)-binding Rossmann-fold superfamily protein	AT1G66130	AT1G66130	FG-LD-sp.vs.FG-LD-gr	FG-SD-sp.vs.FG-SD-gr	2.44899	2.53261	0.0484364
249002_at	NagB/RpiA/CoA transferase-like superfamily protein	AT5G44520	AT5G44520	FG-LD-sp.vs.FG-LD-gr	FG-SD-sp.vs.FG-SD-gr	2.43621	2.62771	0.109165
262617_at	POR C (PROTOCHLOROPHYLLIDE OXIDOREDUCTASE); NADPH dehydrogenase/ oxidoreductase/ protochlorophyllide reductase	POR C	AT1G06590	FG-LD-sp.vs.FG-LD-gr	FG-SD-sp.vs.FG-SD-gr	2.43237	3.39367	0.480481
256299_at	ATEXPA1 (ARABIDOPSIS THALIANA EXPANSIN A1)	ATEXPA1	AT1G69530	FG-LD-sp.vs.FG-LD-gr	FG-SD-sp.vs.FG-SD-gr	2.4321	3.76401	0.630069
254959_at	UGE5 (UDP-D-glucose/UDP-D-galactose 4-epimerase 5); UDP-glucose 4-epimerase/ protein dimerization	UGE5	AT4G10955 /// AT4G10960	FG-LD-sp.vs.FG-LD-gr	FG-SD-sp.vs.FG-SD-gr	2.39651	3.63233	0.599958
248828_at	chlorophyll A-B binding family protein	AT5G47110	AT5G47110	FG-LD-sp.vs.FG-LD-gr	FG-SD-sp.vs.FG-SD-gr	2.39616	3.01157	0.329793
248303_at	FTSH11 (FtsH protease 11); ATP-dependent peptidase/ ATPase/ metallopeptidase	FTSH11	AT5G53170	FG-LD-sp.vs.FG-LD-gr	FG-SD-sp.vs.FG-SD-gr	2.39616	2.9816	0.315361
259914_at	NAD(P)-binding Rossmann-fold superfamily protein	AT1G72640	AT1G72640	FG-LD-sp.vs.FG-LD-gr	FG-SD-sp.vs.FG-SD-gr	2.38677	2.86122	0.261573
249860_at	Serine carboxypeptidase S28 family protein	AT5G22860	AT5G22860	FG-LD-sp.vs.FG-LD-gr	FG-SD-sp.vs.FG-SD-gr	2.38616	2.57302	0.108777
248223_at	hypothetical protein	AT5G53620	AT5G53620	FG-LD-sp.vs.FG-LD-gr	FG-SD-sp.vs.FG-SD-gr	2.38386	3.49841	0.553403
266288_s_at	APUM1 (Arabidopsis Pumilio 1); RNA binding / binding	APUM1	AT2G29140 /// AT2G29200	FG-LD-sp.vs.FG-LD-gr	FG-SD-sp.vs.FG-SD-gr	2.37831	3.01395	0.341717
260282_at	EMB2753 (EMBRYO DEFECTIVE 2753); binding	EMB2753	AT1G80410	FG-LD-sp.vs.FG-LD-gr	FG-SD-sp.vs.FG-SD-gr	2.36722	3.04627	0.363846
261861_at	Saccharopine dehydrogenase	AT1G50450	AT1G50450	FG-LD-sp.vs.FG-LD-gr	FG-SD-sp.vs.FG-SD-gr	2.36537	2.99921	0.342517
263954_at	putative sucrose-phosphatase 2	AT2G35840	AT2G35840	FG-LD-sp.vs.FG-LD-gr	FG-SD-sp.vs.FG-SD-gr	2.36123	3.71111	0.652312
252429_at	CDF3 (CYCLING DOF FACTOR 3); DNA binding / protein binding / transcription factor	CDF3	AT3G47500	FG-LD-sp.vs.FG-LD-gr	FG-SD-sp.vs.FG-SD-gr	2.35975	3.1942	0.436817
245569_at	NRPE7; DNA-directed RNA polymerase	NRPE7	AT4G14660	FG-LD-sp.vs.FG-LD-gr	FG-SD-sp.vs.FG-SD-gr	2.33122	2.59498	0.15464
258687_at	ubiquitin-like superfamily protein	AT3G07860	AT3G07860	FG-LD-sp.vs.FG-LD-gr	FG-SD-sp.vs.FG-SD-gr	2.32892	3.19124	0.454458
251282_at	CRF6 (CYTOKININ RESPONSE FACTOR 6); DNA binding / transcription factor	CRF6	AT3G61630	FG-LD-sp.vs.FG-LD-gr	FG-SD-sp.vs.FG-SD-gr	2.32646	2.79044	0.262356
246800_at	SHM2 (SERINE HYDROXYMETHYLTRANSFERASE 2); catalytic/ glycine hydroxymethyltransferase/ pyridoxal phosphate binding	SHM2	AT5G26780	FG-LD-sp.vs.FG-LD-gr	FG-SD-sp.vs.FG-SD-gr	2.29888	2.7194	0.242356
255020_at	tRNA synthetase class I (I, L, M and V) family protein	AT4G10320	AT4G10320	FG-LD-sp.vs.FG-LD-gr	FG-SD-sp.vs.FG-SD-gr	2.29556	2.61713	0.189137
262112_at	hypothetical protein	AT1G02870	AT1G02870	FG-LD-sp.vs.FG-LD-gr	FG-SD-sp.vs.FG-SD-gr	2.26968	2.47856	0.127014
267095_at	FAC1 (EMBRYONIC FACTOR1); AMP deaminase	FAC1	AT2G38280	FG-LD-sp.vs.FG-LD-gr	FG-SD-sp.vs.FG-SD-gr	2.26272	2.69024	0.249677
265929_s_at	UDP-glycosyltransferase family protein /// UDP-glycosyltransferase 72D1	AT2G18560 /// AT2G18570	AT2G18560 /// AT2G18570	FG-LD-sp.vs.FG-LD-gr	FG-SD-sp.vs.FG-SD-gr	2.25271	4.18219	0.892595
253695_at	PRMT11 (ARGININE METHYLTRANSFERASE 11); protein-arginine N-methyltransferase	PRMT11	AT4G29510	FG-LD-sp.vs.FG-LD-gr	FG-SD-sp.vs.FG-SD-gr	2.24616	2.95118	0.393832
245015_at	RuBisCO large subunit	rbcL	ATCG00490	FG-LD-sp.vs.FG-LD-gr	FG-SD-sp.vs.FG-SD-gr	2.23581	2.98183	0.4154
266951_at	pentatricopeptide repeat-containing protein	AT2G18940	AT2G18940	FG-LD-sp.vs.FG-LD-gr	FG-SD-sp.vs.FG-SD-gr	2.22674	2.59759	0.222241
254496_at	ATAAH (Arabidopsis thaliana Allantoate Amidohydrolase); allantoate deiminase/ metallopeptidase	ATAAH	AT4G20070	FG-LD-sp.vs.FG-LD-gr	FG-SD-sp.vs.FG-SD-gr	2.21716	3.12546	0.495356
254943_at	hypothetical protein	AT4G10890	AT4G10890	FG-LD-sp.vs.FG-LD-gr	FG-SD-sp.vs.FG-SD-gr	2.21036	2.94034	0.4117
245932_at	Inositol monophosphatase family protein	AT5G09290	AT5G09290	FG-LD-sp.vs.FG-LD-gr	FG-SD-sp.vs.FG-SD-gr	2.20374	3.24079	0.55639
266410_at	EMB2765 (EMBRYO DEFECTIVE 2765)	EMB2765	AT2G38770	FG-LD-sp.vs.FG-LD-gr	FG-SD-sp.vs.FG-SD-gr	2.19928	2.39198	0.121175
245368_at	photosystem II reaction center PsbP family protein	AT4G15510	AT4G15510	FG-LD-sp.vs.FG-LD-gr	FG-SD-sp.vs.FG-SD-gr	2.19113	3.28362	0.583611
246031_at	LA RNA-binding protein	AT5G21160	AT5G21160	FG-LD-sp.vs.FG-LD-gr	FG-SD-sp.vs.FG-SD-gr	2.18818	2.64883	0.275622
258457_at	IGPD; imidazoleglycerol-phosphate dehydratase	IGPD	AT3G22425	FG-LD-sp.vs.FG-LD-gr	FG-SD-sp.vs.FG-SD-gr	2.16257	2.21513	0.0346409
248167_at	hypothetical protein	AT5G54530	AT5G54530	FG-LD-sp.vs.FG-LD-gr	FG-SD-sp.vs.FG-SD-gr	2.15337	2.96277	0.460355
267406_at	MEE22 (MATERNAL EFFECT EMBRYO ARREST 22)	MEE22	AT2G34780	FG-LD-sp.vs.FG-LD-gr	FG-SD-sp.vs.FG-SD-gr	2.15096	2.92791	0.444892
261947_at	ubiquitin-like protein	AT1G64470	AT1G64470	FG-LD-sp.vs.FG-LD-gr	FG-SD-sp.vs.FG-SD-gr	2.14763	2.90867	0.437611
245778_at	RNA recognition motif-containing protein	AT1G73530	AT1G73530	FG-LD-sp.vs.FG-LD-gr	FG-SD-sp.vs.FG-SD-gr	2.13985	2.2785	0.0905787
264450_s_at	SNL6 (SIN3-LIKE 6)	SNL6	AT1G10250 /// AT1G10450	FG-LD-sp.vs.FG-LD-gr	FG-SD-sp.vs.FG-SD-gr	2.13187	2.61497	0.294677
247889_at	APO2 (ACCUMULATION OF PHOTOSYSTEM ONE 2)	APO2	AT5G57930	FG-LD-sp.vs.FG-LD-gr	FG-SD-sp.vs.FG-SD-gr	2.1277	2.71171	0.349909
258546_at	emb1974 (embryo defective 1974)	emb1974	AT3G07060	FG-LD-sp.vs.FG-LD-gr	FG-SD-sp.vs.FG-SD-gr	2.11651	2.92048	0.464518
265274_at	zinc finger CCCH domain-containing protein 24	AT2G28450	AT2G28450	FG-LD-sp.vs.FG-LD-gr	FG-SD-sp.vs.FG-SD-gr	2.09648	3.56387	0.765476
263618_at	APC2; ubiquitin protein ligase binding / ubiquitin-protein ligase	APC2	AT2G04660	FG-LD-sp.vs.FG-LD-gr	FG-SD-sp.vs.FG-SD-gr	2.09554	4.05767	0.953326
266118_at	LCR68 (LOW-MOLECULAR-WEIGHT CYSTEINE-RICH 68); peptidase inhibitor	LCR68	AT2G02130	FG-LD-sp.vs.FG-LD-gr	FG-SD-sp.vs.FG-SD-gr	2.09464	2.30132	0.135762
266284_at	APUM2 (Arabidopsis Pumilio 2); RNA binding / binding	APUM2	AT2G29190	FG-LD-sp.vs.FG-LD-gr	FG-SD-sp.vs.FG-SD-gr	2.09364	2.10827	0.0100494
257911_at	GLYR1 (GLYOXYLATE REDUCTASE 1); 3-hydroxybutyrate dehydrogenase/ phosphogluconate dehydrogenase (decarboxylating)	GLYR1	AT3G25530	FG-LD-sp.vs.FG-LD-gr	FG-SD-sp.vs.FG-SD-gr	2.08853	2.5041	0.261803
258723_at	MYB-like transcription factor	AT3G09600	AT3G09600	FG-LD-sp.vs.FG-LD-gr	FG-SD-sp.vs.FG-SD-gr	2.07591	3.14634	0.599935
265547_at	cytokinin riboside 5'-monophosphate phosphoribohydrolase LOG1	LOG1	AT2G28305	FG-LD-sp.vs.FG-LD-gr	FG-SD-sp.vs.FG-SD-gr	2.06909	3.02048	0.545784
264965_at	SWIM zinc finger domain-containing protein	AT1G60560	AT1G60560	FG-LD-sp.vs.FG-LD-gr	FG-SD-sp.vs.FG-SD-gr	2.06696	2.16385	0.0660919
259942_at	ATWHY2 (A. THALIANA WHIRLY 2); DNA binding	ATWHY2	AT1G71260	FG-LD-sp.vs.FG-LD-gr	FG-SD-sp.vs.FG-SD-gr	2.05553	3.02915	0.559406
251506_at	hypothetical protein	AT3G59090	AT3G59090	FG-LD-sp.vs.FG-LD-gr	FG-SD-sp.vs.FG-SD-gr	2.04404	2.08548	0.028961
259937_s_at	ATNAP5; ATPase, coupled to transmembrane movement of substances / transporter	ATNAP5	AT1G71330 /// AT3G13080	FG-LD-sp.vs.FG-LD-gr	FG-SD-sp.vs.FG-SD-gr	2.04054	2.62659	0.364239
246846_at	hypothetical protein	AT5G26760	AT5G26760	FG-LD-sp.vs.FG-LD-gr	FG-SD-sp.vs.FG-SD-gr	2.02749	2.28867	0.174818
249258_at	lactoylglutathione lyase family protein / glyoxalase I family protein	AT5G41650	AT5G41650	FG-LD-sp.vs.FG-LD-gr	FG-SD-sp.vs.FG-SD-gr	2.026	2.46885	0.285203
251146_at	CCD1 (CAROTENOID CLEAVAGE DIOXYGENASE 1); 9-cis-epoxycarotenoid dioxygenase	CCD1	AT3G63520	FG-LD-sp.vs.FG-LD-gr	FG-SD-sp.vs.FG-SD-gr	2.01821	2.86562	0.505776
250706_at	DHS (DEOXYHYPUSINE SYNTHASE)	DHS	AT5G05920	FG-LD-sp.vs.FG-LD-gr	FG-SD-sp.vs.FG-SD-gr	2.00844	2.19083	0.125406
257612_at	ARO4 (ARMADILLO REPEAT ONLY 4); binding	ARO4	AT3G26600	FG-LD-sp.vs.FG-LD-gr	FG-SD-sp.vs.FG-SD-gr	2.00492	3.40996	0.766209
260167_at	hypothetical protein	AT1G71970	AT1G71970	FG-LD-sp.vs.FG-LD-gr	FG-SD-sp.vs.FG-SD-gr	2.00115	2.64509	0.402487
257860_at	polyketide cyclase/dehydrase and lipid transport superfamily protein	AT3G13062	AT3G13062	FG-LD-sp.vs.FG-LD-gr	FG-SD-sp.vs.FG-SD-gr	2.00025	2.87116	0.521454
250301_at	hypothetical protein	AT5G11970	AT5G11970	FG-LD-sp.vs.FG-LD-gr	FG-SD-sp.vs.FG-SD-gr	0.466232	0.469853	0.0111604
264910_at	TIR class disease resistance protein	AT1G61100	AT1G61100	FG-LD-sp.vs.FG-LD-gr	FG-SD-sp.vs.FG-SD-gr	0.458123	0.483492	0.0777574
266094_at	Yos1-like protein	AT2G37975	AT2G37975	FG-LD-sp.vs.FG-LD-gr	FG-SD-sp.vs.FG-SD-gr	0.45567	0.48992	0.104557
264826_at	2A6; oxidoreductase	2A6	AT1G03410	FG-LD-sp.vs.FG-LD-gr	FG-SD-sp.vs.FG-SD-gr	0.445977	0.498167	0.159661
252652_at	ADT4 (arogenate dehydratase 4); arogenate dehydratase/ prephenate dehydratase	ADT4	AT3G44720	FG-LD-sp.vs.FG-LD-gr	FG-SD-sp.vs.FG-SD-gr	0.444825	0.449549	0.0152398
259747_at	probable 3-hydroxyisobutyrate dehydrogenase-like 2	AT1G71170	AT1G71170	FG-LD-sp.vs.FG-LD-gr	FG-SD-sp.vs.FG-SD-gr	0.44265	0.495231	0.161936
245809_at	XF1; squalene monooxygenase	XF1	AT1G58440	FG-LD-sp.vs.FG-LD-gr	FG-SD-sp.vs.FG-SD-gr	0.435504	0.465579	0.0963404
265709_at	hypothetical protein	---	AT2G03540	FG-LD-sp.vs.FG-LD-gr	FG-SD-sp.vs.FG-SD-gr	0.434491	0.492283	0.180162
259137_at	putative calcium-binding protein CML49	AT3G10300	AT3G10300	FG-LD-sp.vs.FG-LD-gr	FG-SD-sp.vs.FG-SD-gr	0.433945	0.459519	0.0826128
261609_at	PI-PLC X domain-containing protein	AT1G49740	AT1G49740	FG-LD-sp.vs.FG-LD-gr	FG-SD-sp.vs.FG-SD-gr	0.433944	0.442441	0.0279773
259546_at	phosphate transporter PHO1-8	AT1G35350	AT1G35350	FG-LD-sp.vs.FG-LD-gr	FG-SD-sp.vs.FG-SD-gr	0.432976	0.49003	0.178583
258046_at	ATMKK5 (ARABIDOPSIS THALIANA MITOGEN-ACTIVATED PROTEIN KINASE KINASE 5); MAP kinase kinase/ kinase	MKK5	AT3G21220	FG-LD-sp.vs.FG-LD-gr	FG-SD-sp.vs.FG-SD-gr	0.427254	0.467617	0.130234
261165_at	EMB3003 (embryo defective 3003); acyltransferase/ dihydrolipoyllysine-residue acetyltransferase/ protein binding	EMB3003	AT1G34430	FG-LD-sp.vs.FG-LD-gr	FG-SD-sp.vs.FG-SD-gr	0.426685	0.493439	0.2097
264521_at	hypothetical protein	AT1G10020	AT1G10020	FG-LD-sp.vs.FG-LD-gr	FG-SD-sp.vs.FG-SD-gr	0.425908	0.439866	0.0465219
256257_at	ATE2 (ARGININE-TRNA PROTEIN TRANSFERASE 2); arginyltransferase	ATE2	AT3G11240	FG-LD-sp.vs.FG-LD-gr	FG-SD-sp.vs.FG-SD-gr	0.424957	0.491855	0.210915
251906_at	ATCHX20 (CATION/H+ EXCHANGER 20); monovalent cation:proton antiporter/ sodium:hydrogen antiporter	ATCHX20	AT3G53720	FG-LD-sp.vs.FG-LD-gr	FG-SD-sp.vs.FG-SD-gr	0.42101	0.443025	0.0735333
253631_at	GAE1 (UDP-D-GLUCURONATE 4-EPIMERASE 1); UDP-glucuronate 4-epimerase/ catalytic	GAE1	AT4G30440	FG-LD-sp.vs.FG-LD-gr	FG-SD-sp.vs.FG-SD-gr	0.414027	0.451	0.123402
259859_at	putative protein phosphatase 2C 15	AT1G68410	AT1G68410	FG-LD-sp.vs.FG-LD-gr	FG-SD-sp.vs.FG-SD-gr	0.411242	0.423489	0.0423363
250323_at	proline-rich family protein	AT5G12880	AT5G12880	FG-LD-sp.vs.FG-LD-gr	FG-SD-sp.vs.FG-SD-gr	0.403187	0.42506	0.0762166
253113_at	senescence/dehydration-associated protein	AT4G35985	AT4G35985	FG-LD-sp.vs.FG-LD-gr	FG-SD-sp.vs.FG-SD-gr	0.397486	0.43672	0.135804
246612_at	hypothetical protein	AT5G35320	AT5G35320	FG-LD-sp.vs.FG-LD-gr	FG-SD-sp.vs.FG-SD-gr	0.395466	0.470686	0.251212
249139_at	AZF3 (ARABIDOPSIS ZINC-FINGER PROTEIN 3); DNA binding / nucleic acid binding / transcription factor/ transcription repressor/ zinc ion binding	AZF3	AT5G43170	FG-LD-sp.vs.FG-LD-gr	FG-SD-sp.vs.FG-SD-gr	0.394092	0.470933	0.256989
255568_at	WRKY22; transcription factor	WRKY22	AT4G01250	FG-LD-sp.vs.FG-LD-gr	FG-SD-sp.vs.FG-SD-gr	0.392684	0.481378	0.293801
245677_at	hypothetical protein	AT1G56660	AT1G56660	FG-LD-sp.vs.FG-LD-gr	FG-SD-sp.vs.FG-SD-gr	0.39203	0.447305	0.190297
245740_at	AAP5; amino acid transmembrane transporter/ basic amino acid transmembrane transporter	AAP5	AT1G44100	FG-LD-sp.vs.FG-LD-gr	FG-SD-sp.vs.FG-SD-gr	0.384751	0.441976	0.200042
260798_at	F-box protein	AT1G78280	AT1G78280	FG-LD-sp.vs.FG-LD-gr	FG-SD-sp.vs.FG-SD-gr	0.384012	0.495312	0.367189
255999_at	WRKY71; transcription factor	WRKY71	AT1G29860	FG-LD-sp.vs.FG-LD-gr	FG-SD-sp.vs.FG-SD-gr	0.383599	0.488255	0.348033
249719_at	putative auxin-responsive protein	AT5G35735	AT5G35735	FG-LD-sp.vs.FG-LD-gr	FG-SD-sp.vs.FG-SD-gr	0.373595	0.409332	0.131796
249746_at	TIP (TCV-INTERACTING PROTEIN); transcription coactivator/ transcription factor	TIP	AT5G24590	FG-LD-sp.vs.FG-LD-gr	FG-SD-sp.vs.FG-SD-gr	0.371633	0.46507	0.32357
246018_at	hypothetical protein	AT5G10695	AT5G10695	FG-LD-sp.vs.FG-LD-gr	FG-SD-sp.vs.FG-SD-gr	0.370978	0.439779	0.245443
260179_at	HWI1 (HOPW1-1-INDUCED GENE1)	HWI1	AT1G70690	FG-LD-sp.vs.FG-LD-gr	FG-SD-sp.vs.FG-SD-gr	0.36946	0.47238	0.354531
253606_at	gamma-glutamyl peptidase 1	AT4G30530	AT4G30530	FG-LD-sp.vs.FG-LD-gr	FG-SD-sp.vs.FG-SD-gr	0.366573	0.474947	0.373666
251478_at	IQD13 (IQ-domain 13); calmodulin binding	IQD13	AT3G59690	FG-LD-sp.vs.FG-LD-gr	FG-SD-sp.vs.FG-SD-gr	0.35996	0.377379	0.0681767
266995_at	CYP710A1 (cytochrome P450, family 710, subfamily A, polypeptide 1); C-22 sterol desaturase/ oxygen binding	CYP710A1	AT2G34500	FG-LD-sp.vs.FG-LD-gr	FG-SD-sp.vs.FG-SD-gr	0.353849	0.453802	0.358929
266962_at	phosphatidylinositol N-acetyglucosaminlytransferase subunit P-like protein	AT2G39435	AT2G39435	FG-LD-sp.vs.FG-LD-gr	FG-SD-sp.vs.FG-SD-gr	0.349294	0.355619	0.0258871
262901_at	formin-like protein 7	AT1G59910	AT1G59910	FG-LD-sp.vs.FG-LD-gr	FG-SD-sp.vs.FG-SD-gr	0.346493	0.453226	0.387403
267386_at	DNA-binding bromodomain-containing protein	AT2G44430	AT2G44430	FG-LD-sp.vs.FG-LD-gr	FG-SD-sp.vs.FG-SD-gr	0.345256	0.41942	0.280731
248176_at	Fh5 (FORMIN HOMOLOGY5); actin binding	Fh5	AT5G54650	FG-LD-sp.vs.FG-LD-gr	FG-SD-sp.vs.FG-SD-gr	0.344681	0.476006	0.465718
254204_at	lysophosphatidic acid acyltransferase	AT4G24160	AT4G24160	FG-LD-sp.vs.FG-LD-gr	FG-SD-sp.vs.FG-SD-gr	0.343692	0.457474	0.412573
250350_at	hypothetical protein	AT5G12010	AT5G12010	FG-LD-sp.vs.FG-LD-gr	FG-SD-sp.vs.FG-SD-gr	0.342413	0.479897	0.486987
252114_at	strictosidine synthase family protein	AT3G51450	AT3G51450	FG-LD-sp.vs.FG-LD-gr	FG-SD-sp.vs.FG-SD-gr	0.340292	0.359122	0.0776993
265030_at	putative G-type lectin S-receptor-like serine/threonine-protein kinase	AT1G61610	AT1G61610	FG-LD-sp.vs.FG-LD-gr	FG-SD-sp.vs.FG-SD-gr	0.336728	0.350974	0.0597777
255012_at	hydrolase, alpha/beta fold family protein	AT4G10030	AT4G10030	FG-LD-sp.vs.FG-LD-gr	FG-SD-sp.vs.FG-SD-gr	0.33279	0.467694	0.49095
245788_at	hypothetical protein	AT1G32120	AT1G32120	FG-LD-sp.vs.FG-LD-gr	FG-SD-sp.vs.FG-SD-gr	0.330095	0.361684	0.131845
249284_at	hypothetical protein	AT5G41810	AT5G41810	FG-LD-sp.vs.FG-LD-gr	FG-SD-sp.vs.FG-SD-gr	0.32858	0.367724	0.162377
257784_at	MUB4 (MEMBRANE-ANCHORED UBIQUITIN-FOLD PROTEIN 4 PRECURSOR)	MUB4	AT3G26980	FG-LD-sp.vs.FG-LD-gr	FG-SD-sp.vs.FG-SD-gr	0.326861	0.387012	0.243701
245041_at	AR781	AR781	AT2G26530	FG-LD-sp.vs.FG-LD-gr	FG-SD-sp.vs.FG-SD-gr	0.325467	0.366532	0.171428
264365_s_at	aspartyl protease-like protein /// aspartyl protease-like protein	AT1G03220 /// AT1G03230	AT1G03220 /// AT1G03230	FG-LD-sp.vs.FG-LD-gr	FG-SD-sp.vs.FG-SD-gr	0.320469	0.455593	0.507562
256017_at	JAZ1 (JASMONATE-ZIM-DOMAIN PROTEIN 1); protein binding	JAZ1	AT1G19180	FG-LD-sp.vs.FG-LD-gr	FG-SD-sp.vs.FG-SD-gr	0.319857	0.371181	0.214695
263548_at	CCR2 (COLD, CIRCADIAN RHYTHM, AND RNA BINDING 2); RNA binding / double-stranded DNA binding / single-stranded DNA binding	CCR2	AT2G21660	FG-LD-sp.vs.FG-LD-gr	FG-SD-sp.vs.FG-SD-gr	0.31874	0.459538	0.527806
248914_at	AtRABA1c (Arabidopsis Rab GTPase homolog A1c); GTP binding	AtRABA1c	AT5G45750	FG-LD-sp.vs.FG-LD-gr	FG-SD-sp.vs.FG-SD-gr	0.318506	0.332209	0.0607733
245749_at	hypothetical protein	AT1G51090	AT1G51090	FG-LD-sp.vs.FG-LD-gr	FG-SD-sp.vs.FG-SD-gr	0.318262	0.436356	0.45529
250448_at	probable folate-biopterin transporter 6	AT5G10820	AT5G10820	FG-LD-sp.vs.FG-LD-gr	FG-SD-sp.vs.FG-SD-gr	0.31586	0.42814	0.438798
260391_at	SS2 (STRICTOSIDINE SYNTHASE 2); strictosidine synthase	SS2	AT1G74020	FG-LD-sp.vs.FG-LD-gr	FG-SD-sp.vs.FG-SD-gr	0.314834	0.357058	0.181564
252958_at	MYB4; DNA binding / transcription factor	MYB4	AT4G38620	FG-LD-sp.vs.FG-LD-gr	FG-SD-sp.vs.FG-SD-gr	0.311472	0.395287	0.343798
251961_at	AtPPa4 (Arabidopsis thaliana pyrophosphorylase 4); inorganic diphosphatase	AtPPa4	AT3G53620	FG-LD-sp.vs.FG-LD-gr	FG-SD-sp.vs.FG-SD-gr	0.309745	0.349368	0.173667
249783_at	SOS3 (SALT OVERLY SENSITIVE 3); calcium ion binding / calcium-dependent protein serine/threonine phosphatase	SOS3	AT5G24270	FG-LD-sp.vs.FG-LD-gr	FG-SD-sp.vs.FG-SD-gr	0.309544	0.482883	0.641527
258415_at	MTO3 (METHIONINE OVER-ACCUMULATOR 3); methionine adenosyltransferase	MTO3	AT3G17390	FG-LD-sp.vs.FG-LD-gr	FG-SD-sp.vs.FG-SD-gr	0.308487	0.331619	0.104313
252739_at	hypothetical protein	AT3G43250	AT3G43250	FG-LD-sp.vs.FG-LD-gr	FG-SD-sp.vs.FG-SD-gr	0.307349	0.356264	0.213066
259884_at	U-box domain-containing protein 43	AT1G76390	AT1G76390	FG-LD-sp.vs.FG-LD-gr	FG-SD-sp.vs.FG-SD-gr	0.306953	0.465735	0.60149
260387_at	SOT16 (SULFOTRANSFERASE 16); desulfoglucosinolate sulfotransferase/ sulfotransferase	SOT16	AT1G74100	FG-LD-sp.vs.FG-LD-gr	FG-SD-sp.vs.FG-SD-gr	0.306725	0.353092	0.203096
263957_at	TPX2 (targeting protein for Xklp2)-like protein	AT2G35880	AT2G35880	FG-LD-sp.vs.FG-LD-gr	FG-SD-sp.vs.FG-SD-gr	0.304069	0.494721	0.702217
246779_at	PNC2 (PEROXISOMAL ADENINE NUCLEOTIDE CARRIER 2); ADP transmembrane transporter/ ATP transmembrane transporter/ binding	PNC2	AT5G27520	FG-LD-sp.vs.FG-LD-gr	FG-SD-sp.vs.FG-SD-gr	0.3038	0.444228	0.548177
267623_at	hypothetical protein	AT2G39650	AT2G39650	FG-LD-sp.vs.FG-LD-gr	FG-SD-sp.vs.FG-SD-gr	0.301299	0.446535	0.567578
253292_at	hypothetical protein	AT4G33985	AT4G33985	FG-LD-sp.vs.FG-LD-gr	FG-SD-sp.vs.FG-SD-gr	0.301169	0.334088	0.149652
255647_at	ECA2 (ER-TYPE CA2+-ATPASE 2); calcium-transporting ATPase	ECA2	AT4G00900	FG-LD-sp.vs.FG-LD-gr	FG-SD-sp.vs.FG-SD-gr	0.300665	0.412002	0.454496
263783_at	WRKY46; transcription factor	WRKY46	AT2G46400	FG-LD-sp.vs.FG-LD-gr	FG-SD-sp.vs.FG-SD-gr	0.300086	0.411571	0.455766
254387_at	methionine sulfoxide reductase domain-containing protein / SeIR domain-containing protein	ATMSRB9	AT4G21850	FG-LD-sp.vs.FG-LD-gr	FG-SD-sp.vs.FG-SD-gr	0.296317	0.407115	0.458298
260744_at	hypothetical protein	AT1G15010	AT1G15010	FG-LD-sp.vs.FG-LD-gr	FG-SD-sp.vs.FG-SD-gr	0.295087	0.380888	0.368223
254409_at	cysteine-rich receptor-like protein kinase 28	CRK28	AT4G21400	FG-LD-sp.vs.FG-LD-gr	FG-SD-sp.vs.FG-SD-gr	0.294654	0.488768	0.730131
249527_at	proline dehydrogenase 2	AT5G38710	AT5G38710	FG-LD-sp.vs.FG-LD-gr	FG-SD-sp.vs.FG-SD-gr	0.289537	0.421534	0.5419
247186_at	O-fucosyltransferase family protein	AT5G65470	AT5G65470	FG-LD-sp.vs.FG-LD-gr	FG-SD-sp.vs.FG-SD-gr	0.289098	0.415738	0.524114
246383_at	pentatricopeptide repeat-containing protein	AT1G77360	AT1G77360	FG-LD-sp.vs.FG-LD-gr	FG-SD-sp.vs.FG-SD-gr	0.288393	0.432337	0.584121
267606_at	KCS11 (3-KETOACYL-COA SYNTHASE 11); acyltransferase/ catalytic/ transferase, transferring acyl groups other than amino-acyl groups	KCS11	AT2G26640	FG-LD-sp.vs.FG-LD-gr	FG-SD-sp.vs.FG-SD-gr	0.287157	0.450545	0.649833
265737_at	ATPAP1 (PHOSPHATIDIC ACID PHOSPHATASE 1); phosphatidate phosphatase	ATPAP1	AT2G01180	FG-LD-sp.vs.FG-LD-gr	FG-SD-sp.vs.FG-SD-gr	0.277024	0.385403	0.476357
251114_at	trihelix transcription factor GT-3a	AT5G01380	AT5G01380	FG-LD-sp.vs.FG-LD-gr	FG-SD-sp.vs.FG-SD-gr	0.274134	0.311102	0.182508
250358_at	AGP15 (ARABINOGALACTAN PROTEIN 15)	AGP15	AT5G11740	FG-LD-sp.vs.FG-LD-gr	FG-SD-sp.vs.FG-SD-gr	0.271906	0.321962	0.243783
263800_at	Ankyrin repeat family protein	AT2G24600	AT2G24600	FG-LD-sp.vs.FG-LD-gr	FG-SD-sp.vs.FG-SD-gr	0.27151	0.40605	0.580653
262987_at	caleosin-7	AT1G23240	AT1G23240	FG-LD-sp.vs.FG-LD-gr	FG-SD-sp.vs.FG-SD-gr	0.268983	0.375637	0.481821
245252_at	ATERF-1 (ETHYLENE RESPONSIVE ELEMENT BINDING FACTOR 1); DNA binding / transcription activator/ transcription factor	ATERF-1	AT4G17500	FG-LD-sp.vs.FG-LD-gr	FG-SD-sp.vs.FG-SD-gr	0.264141	0.389026	0.558558
250918_at	GDSL esterase/lipase	AT5G03610	AT5G03610	FG-LD-sp.vs.FG-LD-gr	FG-SD-sp.vs.FG-SD-gr	0.263001	0.381269	0.535742
260033_at	ATNUDX1 (ARABIDOPSIS THALIANA NUDIX HYDROLASE 1); dihydroneopterin triphosphate pyrophosphohydrolase/ hydrolase	ATNUDX1	AT1G68760	FG-LD-sp.vs.FG-LD-gr	FG-SD-sp.vs.FG-SD-gr	0.261358	0.341605	0.386304
266800_at	VQ motif-containing protein	AT2G22880	AT2G22880	FG-LD-sp.vs.FG-LD-gr	FG-SD-sp.vs.FG-SD-gr	0.25766	0.271338	0.074622
261934_at	UGT85A1; UDP-glycosyltransferase/ cis-zeatin O-beta-D-glucosyltransferase/ glucuronosyltransferase/ trans-zeatin O-beta-D-glucosyltransferase/ transferase, transferring glycosyl groups / transferase, transferring hexosyl groups	UGT85A1	AT1G22400	FG-LD-sp.vs.FG-LD-gr	FG-SD-sp.vs.FG-SD-gr	0.255575	0.304275	0.251627
246702_at	Cytidine/deoxycytidylate deaminase family protein	AT5G28050	AT5G28050	FG-LD-sp.vs.FG-LD-gr	FG-SD-sp.vs.FG-SD-gr	0.252124	0.41934	0.733987
251774_at	Hs1pro-1 protein	AT3G55840	AT3G55840	FG-LD-sp.vs.FG-LD-gr	FG-SD-sp.vs.FG-SD-gr	0.25212	0.283935	0.171453
252179_at	GATL2 (Galacturonosyltransferase-like 2); polygalacturonate 4-alpha-galacturonosyltransferase/ transferase, transferring glycosyl groups / transferase, transferring hexosyl groups	GATL2	AT3G50760	FG-LD-sp.vs.FG-LD-gr	FG-SD-sp.vs.FG-SD-gr	0.251438	0.29625	0.236611
255430_at	tic20-IV (TRANSLOCON AT THE INNER ENVELOPE MEMBRANE OF CHLOROPLASTS 20-IV)	tic20-IV	AT4G03320	FG-LD-sp.vs.FG-LD-gr	FG-SD-sp.vs.FG-SD-gr	0.250533	0.431083	0.782965
261713_at	MYC2; DNA binding / transcription activator/ transcription factor	MYC2	AT1G32640	FG-LD-sp.vs.FG-LD-gr	FG-SD-sp.vs.FG-SD-gr	0.248924	0.256791	0.0448845
257239_at	hypothetical protein	AT3G24100	---	FG-LD-sp.vs.FG-LD-gr	FG-SD-sp.vs.FG-SD-gr	0.248385	0.395241	0.670152
264787_at	ERD7 (EARLY-RESPONSIVE TO DEHYDRATION 7)	ERD7	AT2G17840	FG-LD-sp.vs.FG-LD-gr	FG-SD-sp.vs.FG-SD-gr	0.247792	0.451658	0.866103
258947_at	putative calcium-binding protein CML40	AT3G01830	AT3G01830	FG-LD-sp.vs.FG-LD-gr	FG-SD-sp.vs.FG-SD-gr	0.244349	0.331524	0.440174
256964_at	AGP12 (ARABINOGALACTAN PROTEIN 12)	AGP12	AT3G13520	FG-LD-sp.vs.FG-LD-gr	FG-SD-sp.vs.FG-SD-gr	0.243998	0.250674	0.0389392
267604_at	ZFN2 (ZINC FINGER NUCLEASE 2); DNA binding / nuclease/ nucleic acid binding	ZFN2	AT2G32930	FG-LD-sp.vs.FG-LD-gr	FG-SD-sp.vs.FG-SD-gr	0.241817	0.313821	0.376026
262159_at	hypothetical protein	AT1G52720	AT1G52720	FG-LD-sp.vs.FG-LD-gr	FG-SD-sp.vs.FG-SD-gr	0.240037	0.344895	0.522899
256865_at	GAE6 (UDP-D-GLUCURONATE 4-EPIMERASE 6); UDP-glucuronate 4-epimerase/ catalytic	GAE6	AT3G23820	FG-LD-sp.vs.FG-LD-gr	FG-SD-sp.vs.FG-SD-gr	0.239351	0.240349	0.00600412
261365_at	putative proton pump interactor protein	AT1G53110	AT1G53110	FG-LD-sp.vs.FG-LD-gr	FG-SD-sp.vs.FG-SD-gr	0.236024	0.426745	0.854442
261892_at	WRKY40; transcription factor	WRKY40	AT1G80840	FG-LD-sp.vs.FG-LD-gr	FG-SD-sp.vs.FG-SD-gr	0.235451	0.346346	0.556783
259134_at	hypothetical protein	AT3G05390	AT3G05390	FG-LD-sp.vs.FG-LD-gr	FG-SD-sp.vs.FG-SD-gr	0.235058	0.394004	0.74519
264954_at	carboxyvinyl-carboxyphosphonate phosphorylmutase	AT1G77060	AT1G77060	FG-LD-sp.vs.FG-LD-gr	FG-SD-sp.vs.FG-SD-gr	0.235007	0.330634	0.492532
262171_at	TIFY10B	TIFY10B	AT1G74950	FG-LD-sp.vs.FG-LD-gr	FG-SD-sp.vs.FG-SD-gr	0.230999	0.237526	0.0401974
247933_at	hypothetical protein	AT5G56980	AT5G56980	FG-LD-sp.vs.FG-LD-gr	FG-SD-sp.vs.FG-SD-gr	0.229316	0.242824	0.082572
258979_at	heat shock protein 70-3	AT3G09440	AT3G09440	FG-LD-sp.vs.FG-LD-gr	FG-SD-sp.vs.FG-SD-gr	0.227532	0.360795	0.66511
265670_s_at	hypothetical protein /// hypothetical protein	AT2G32190 /// AT2G32210	AT2G32190 /// AT2G32210	FG-LD-sp.vs.FG-LD-gr	FG-SD-sp.vs.FG-SD-gr	0.227041	0.421934	0.894066
265008_at	MLO6 (MILDEW RESISTANCE LOCUS O 6); calmodulin binding	MLO6	AT1G61560	FG-LD-sp.vs.FG-LD-gr	FG-SD-sp.vs.FG-SD-gr	0.226037	0.366293	0.696438
252679_at	putative CCR4-associated factor 1	AT3G44260	AT3G44260	FG-LD-sp.vs.FG-LD-gr	FG-SD-sp.vs.FG-SD-gr	0.22538	0.412543	0.872182
264857_at	LGT9; polygalacturonate 4-alpha-galacturonosyltransferase/ transferase, transferring glycosyl groups / transferase, transferring hexosyl groups	LGT9	AT1G24170	FG-LD-sp.vs.FG-LD-gr	FG-SD-sp.vs.FG-SD-gr	0.224787	0.30605	0.445205
245755_at	hypothetical protein	AT1G35210	AT1G35210	FG-LD-sp.vs.FG-LD-gr	FG-SD-sp.vs.FG-SD-gr	0.222832	0.230182	0.0468206
265221_s_at	GAD3 (glutamate decarboxylase 3); calmodulin binding	GAD3	AT2G02000 /// AT2G02010	FG-LD-sp.vs.FG-LD-gr	FG-SD-sp.vs.FG-SD-gr	0.221394	0.33913	0.615223
266299_at	ATGSTU5 (ARABIDOPSIS THALIANA GLUTATHIONE S-TRANSFERASE TAU 5); glutathione binding / glutathione transferase	ATGSTU5	AT2G29450	FG-LD-sp.vs.FG-LD-gr	FG-SD-sp.vs.FG-SD-gr	0.217463	0.229955	0.0805814
248611_at	WRKY48; transcription factor	WRKY48	AT5G49520	FG-LD-sp.vs.FG-LD-gr	FG-SD-sp.vs.FG-SD-gr	0.216199	0.308093	0.511007
258830_at	PPPDE putative thiol peptidase family protein	AT3G07090	AT3G07090	FG-LD-sp.vs.FG-LD-gr	FG-SD-sp.vs.FG-SD-gr	0.214889	0.333499	0.634091
265643_at	proline-rich family protein	AT2G27390	AT2G27390	FG-LD-sp.vs.FG-LD-gr	FG-SD-sp.vs.FG-SD-gr	0.2096	0.350412	0.741412
251861_at	zinc finger (GATA type) family protein	BME3	AT3G54810	FG-LD-sp.vs.FG-LD-gr	FG-SD-sp.vs.FG-SD-gr	0.208598	0.254102	0.284686
266832_at	MAPKKK14; ATP binding / kinase/ protein kinase/ protein serine/threonine kinase	MAPKKK14	AT2G30040	FG-LD-sp.vs.FG-LD-gr	FG-SD-sp.vs.FG-SD-gr	0.206278	0.26281	0.349434
267336_at	heat shock protein	AT2G19310	AT2G19310	FG-LD-sp.vs.FG-LD-gr	FG-SD-sp.vs.FG-SD-gr	0.206191	0.267196	0.373919
262360_at	PEPR1 (PEP1 receptor 1); ATP binding / kinase/ protein binding / protein serine/threonine kinase	PEPR1	AT1G73080	FG-LD-sp.vs.FG-LD-gr	FG-SD-sp.vs.FG-SD-gr	0.199337	0.241319	0.275729
254524_at	VQ motif-containing protein	AT4G20000	AT4G20000	FG-LD-sp.vs.FG-LD-gr	FG-SD-sp.vs.FG-SD-gr	0.199127	0.299433	0.588544
264153_at	ATPP2-A5 (ARABIDOPSIS THALIANA PHLOEM PROTEIN 2 A5); carbohydrate binding	ATPP2-A5	AT1G65390	FG-LD-sp.vs.FG-LD-gr	FG-SD-sp.vs.FG-SD-gr	0.198852	0.376851	0.922297
256526_at	TIR-NBS class of disease resistance protein	AT1G66090	AT1G66090	FG-LD-sp.vs.FG-LD-gr	FG-SD-sp.vs.FG-SD-gr	0.196194	0.249932	0.349255
250483_at	MES5 (METHYL ESTERASE 5); hydrolase	MES5	AT5G10300	FG-LD-sp.vs.FG-LD-gr	FG-SD-sp.vs.FG-SD-gr	0.193774	0.259768	0.422855
253632_at	TET9 (TETRASPANIN9)	TET9	AT4G30430	FG-LD-sp.vs.FG-LD-gr	FG-SD-sp.vs.FG-SD-gr	0.19263	0.194603	0.0146984
245127_at	ATMHX (ARABIDOPSIS THALIANA MAGNESIUM/PROTON EXCHANGER); calcium:sodium antiporter/ cation:cation antiporter	ATMHX	AT2G47600	FG-LD-sp.vs.FG-LD-gr	FG-SD-sp.vs.FG-SD-gr	0.190139	0.249689	0.393075
245362_at	HAT1; DNA binding / transcription factor	HAT1	AT4G17460	FG-LD-sp.vs.FG-LD-gr	FG-SD-sp.vs.FG-SD-gr	0.18564	0.338123	0.865038
254889_at	ATOSM34 (osmotin 34)	ATOSM34	AT4G11650	FG-LD-sp.vs.FG-LD-gr	FG-SD-sp.vs.FG-SD-gr	0.184553	0.274385	0.572166
248392_at	MATE efflux family protein	AT5G52050	AT5G52050	FG-LD-sp.vs.FG-LD-gr	FG-SD-sp.vs.FG-SD-gr	0.184071	0.222123	0.271098
258336_at	A37; protein heterodimerization	PDX1.2	AT3G16050	FG-LD-sp.vs.FG-LD-gr	FG-SD-sp.vs.FG-SD-gr	0.181979	0.230801	0.342875
247913_at	hypothetical protein	AT5G57510	AT5G57510	FG-LD-sp.vs.FG-LD-gr	FG-SD-sp.vs.FG-SD-gr	0.181775	0.300827	0.726777
248904_at	hypothetical protein	AT5G46295	AT5G46295	FG-LD-sp.vs.FG-LD-gr	FG-SD-sp.vs.FG-SD-gr	0.178605	0.290596	0.702247
248448_at	ethylene-responsive transcription factor ERF105	AT5G51190	AT5G51190	FG-LD-sp.vs.FG-LD-gr	FG-SD-sp.vs.FG-SD-gr	0.175024	0.292699	0.741864
263421_at	EXL5 (EXORDIUM LIKE 5)	EXL5	AT2G17230	FG-LD-sp.vs.FG-LD-gr	FG-SD-sp.vs.FG-SD-gr	0.171279	0.174243	0.024754
267040_at	putative methyltransferase PMT25	AT2G34300	AT2G34300	FG-LD-sp.vs.FG-LD-gr	FG-SD-sp.vs.FG-SD-gr	0.168615	0.261421	0.632645
264289_at	MATE efflux family protein	AT1G61890	AT1G61890	FG-LD-sp.vs.FG-LD-gr	FG-SD-sp.vs.FG-SD-gr	0.168564	0.228322	0.437773
262733_s_at	ARAB-1; carboxylesterase/ hydrolase, acting on ester bonds	ARAB-1	AT1G28660 /// AT1G28670	FG-LD-sp.vs.FG-LD-gr	FG-SD-sp.vs.FG-SD-gr	0.164573	0.31548	0.938819
248395_at	AtPP2-A14 (Phloem protein 2-A14); carbohydrate binding	AtPP2-A14	AT5G52120	FG-LD-sp.vs.FG-LD-gr	FG-SD-sp.vs.FG-SD-gr	0.163445	0.165553	0.0184905
256009_at	ethylene-responsive transcription factor ERF017	AT1G19210	AT1G19210	FG-LD-sp.vs.FG-LD-gr	FG-SD-sp.vs.FG-SD-gr	0.162416	0.196278	0.273205
254158_at	hypothetical protein	AT4G24380	AT4G24380	FG-LD-sp.vs.FG-LD-gr	FG-SD-sp.vs.FG-SD-gr	0.161257	0.183825	0.188971
265530_at	OPR3 (OPDA-REDUCTASE 3); 12-oxophytodienoate reductase	OPR3	AT2G06050	FG-LD-sp.vs.FG-LD-gr	FG-SD-sp.vs.FG-SD-gr	0.159122	0.172723	0.118327
266316_at	late embryogenesis abundant hydroxyproline-rich glycoprotein	AT2G27080	AT2G27080	FG-LD-sp.vs.FG-LD-gr	FG-SD-sp.vs.FG-SD-gr	0.15376	0.197836	0.363623
267411_at	disease resistance family protein / LRR family protein	AT2G34930	AT2G34930	FG-LD-sp.vs.FG-LD-gr	FG-SD-sp.vs.FG-SD-gr	0.151282	0.160718	0.0872914
261037_at	LOX3; electron carrier/ iron ion binding / lipoxygenase/ metal ion binding / oxidoreductase, acting on single donors with incorporation of molecular oxygen, incorporation of two atoms of oxygen	LOX3	AT1G17420	FG-LD-sp.vs.FG-LD-gr	FG-SD-sp.vs.FG-SD-gr	0.143897	0.257085	0.837206
254562_at	CYP707A1; (+)-abscisic acid 8'-hydroxylase/ oxygen binding	CYP707A1	AT4G19230	FG-LD-sp.vs.FG-LD-gr	FG-SD-sp.vs.FG-SD-gr	0.138226	0.158185	0.194583
247925_at	TCH4 (Touch 4); hydrolase, acting on glycosyl bonds / xyloglucan:xyloglucosyl transferase	TCH4	AT5G57560	FG-LD-sp.vs.FG-LD-gr	FG-SD-sp.vs.FG-SD-gr	0.137925	0.236769	0.779601
252488_at	UDP-glycosyltransferase 76E3	AT3G46700	AT3G46700	FG-LD-sp.vs.FG-LD-gr	FG-SD-sp.vs.FG-SD-gr	0.137009	0.154944	0.177473
264213_at	ATPP2-A5 (ARABIDOPSIS THALIANA PHLOEM PROTEIN 2 A5); carbohydrate binding	ATPP2-A5	AT1G65390	FG-LD-sp.vs.FG-LD-gr	FG-SD-sp.vs.FG-SD-gr	0.136468	0.200612	0.555847
265618_at	hypothetical protein	AT2G25460	AT2G25460	FG-LD-sp.vs.FG-LD-gr	FG-SD-sp.vs.FG-SD-gr	0.135148	0.144602	0.0975478
265841_at	putative glucuronosyltransferase PGSIP8	AT2G35710	AT2G35710	FG-LD-sp.vs.FG-LD-gr	FG-SD-sp.vs.FG-SD-gr	0.130373	0.240242	0.881851
249361_at	protein kinase family protein	AT5G40540	AT5G40540	FG-LD-sp.vs.FG-LD-gr	FG-SD-sp.vs.FG-SD-gr	0.129319	0.177944	0.46048
247205_at	PROPEP2 (Elicitor peptide 2 precursor)	PROPEP2	AT5G64890	FG-LD-sp.vs.FG-LD-gr	FG-SD-sp.vs.FG-SD-gr	0.128829	0.201983	0.648779
259664_at	AGP21	AGP21	AT1G55330	FG-LD-sp.vs.FG-LD-gr	FG-SD-sp.vs.FG-SD-gr	0.120221	0.163037	0.439508
245250_at	ATERF6 (ETHYLENE RESPONSIVE ELEMENT BINDING FACTOR 6); DNA binding / transcription factor	ATERF6	AT4G17490	FG-LD-sp.vs.FG-LD-gr	FG-SD-sp.vs.FG-SD-gr	0.1187	0.229419	0.950671
253915_at	EF-hand, calcium binding motif-containing protein	AT4G27280	AT4G27280	FG-LD-sp.vs.FG-LD-gr	FG-SD-sp.vs.FG-SD-gr	0.11847	0.208681	0.81678
245228_at	COBL2 (COBRA-LIKE PROTEIN 2 PRECURSOR)	COBL2	AT3G29810	FG-LD-sp.vs.FG-LD-gr	FG-SD-sp.vs.FG-SD-gr	0.112506	0.122183	0.119034
247213_at	PROPEP1	PROPEP1	AT5G64900	FG-LD-sp.vs.FG-LD-gr	FG-SD-sp.vs.FG-SD-gr	0.109844	0.119668	0.123576
265632_at	F-box protein	AT2G14290	AT2G14290	FG-LD-sp.vs.FG-LD-gr	FG-SD-sp.vs.FG-SD-gr	0.0832753	0.129395	0.635824
264887_at	polyketide cyclase/dehydrase and lipid transport superfamily protein	AT1G23120	AT1G23120	FG-LD-sp.vs.FG-LD-gr	FG-SD-sp.vs.FG-SD-gr	0.0795095	0.152676	0.941279
264923_s_at	TPX2 (thioredoxin-dependent peroxidase 2); antioxidant/ oxidoreductase	TPX2	AT1G60740 /// AT1G65970	FG-LD-sp.vs.FG-LD-gr	FG-SD-sp.vs.FG-SD-gr	0.0765485	0.0858608	0.165626
256321_at	LOX1; lipoxygenase	LOX1	AT1G55020	FG-LD-sp.vs.FG-LD-gr	FG-SD-sp.vs.FG-SD-gr	0.0668509	0.12562	0.910046
266712_at	D-arabinono-1,4-lactone oxidase-like protein	AT2G46750	AT2G46750	FG-LD-sp.vs.FG-LD-gr	FG-SD-sp.vs.FG-SD-gr	0.0641318	0.106662	0.733928
257644_at	AOC3 (ALLENE OXIDE CYCLASE 3); allene-oxide cyclase	AOC3	AT3G25780	FG-LD-sp.vs.FG-LD-gr	FG-SD-sp.vs.FG-SD-gr	0.0626516	0.0905288	0.531026
262947_at	GASA1 (GAST1 PROTEIN HOMOLOG 1)	GASA1	AT1G75750	FG-LD-sp.vs.FG-LD-gr	FG-SD-sp.vs.FG-SD-gr	0.061437	0.0959084	0.642548
260556_at	chitinase family protein	AT2G43620	AT2G43620	FG-LD-sp.vs.FG-LD-gr	FG-SD-sp.vs.FG-SD-gr	0.0599363	0.11415	0.929433
248332_at	ATHSP90.1 (HEAT SHOCK PROTEIN 90.1); ATP binding / unfolded protein binding	ATHSP90.1	AT5G52640	FG-LD-sp.vs.FG-LD-gr	FG-SD-sp.vs.FG-SD-gr	0.0577195	0.106371	0.881978
266821_at	ERF13 (ETHYLENE-RESPONSIVE ELEMENT BINDING FACTOR 13); DNA binding / transcription factor	ERF13	AT2G44840	FG-LD-sp.vs.FG-LD-gr	FG-SD-sp.vs.FG-SD-gr	0.0572375	0.0610316	0.0925969
256159_at	JAZ8 (JASMONATE-ZIM-DOMAIN PROTEIN 8)	JAZ8	AT1G30135	FG-LD-sp.vs.FG-LD-gr	FG-SD-sp.vs.FG-SD-gr	0.0489378	0.0638761	0.384326
249337_at	glycerophosphoryl diester phosphodiesterase family protein	AT5G41080	AT5G41080	FG-LD-sp.vs.FG-LD-gr	FG-SD-sp.vs.FG-SD-gr	0.046734	0.0584749	0.323345
254042_at	XTR6 (XYLOGLUCAN ENDOTRANSGLYCOSYLASE 6); hydrolase, acting on glycosyl bonds / hydrolase, hydrolyzing O-glycosyl compounds / xyloglucan:xyloglucosyl transferase	XTR6	AT4G25810	FG-LD-sp.vs.FG-LD-gr	FG-SD-sp.vs.FG-SD-gr	0.0299282	0.0424507	0.504282
256057_at	NDA1 (ALTERNATIVE NAD(P)H DEHYDROGENASE 1); NADH dehydrogenase	NDA1	AT1G07180	FG-LD-sp.vs.FG-LD-gr	FG-SD-sp.vs.FG-SD-gr	22.1343	20.1937	-0.132381
249876_at	CaS (Calcium sensing receptor)	CaS	AT5G23060	FG-LD-sp.vs.FG-LD-gr	FG-SD-sp.vs.FG-SD-gr	21.8647	15.4115	-0.504593
265959_at	Thioredoxin superfamily protein	AT2G37240	AT2G37240	FG-LD-sp.vs.FG-LD-gr	FG-SD-sp.vs.FG-SD-gr	14.2401	8.63412	-0.721841
248764_at	NF-YB2 (NUCLEAR FACTOR Y, SUBUNIT B2); transcription factor	NF-YB2	AT5G47640	FG-LD-sp.vs.FG-LD-gr	FG-SD-sp.vs.FG-SD-gr	13.2046	8.19208	-0.688739
246523_at	COL1 (constans-like 1); transcription factor/ zinc ion binding	COL1	AT5G15850	FG-LD-sp.vs.FG-LD-gr	FG-SD-sp.vs.FG-SD-gr	13.2023	7.96476	-0.729082
246490_at	CPuORF10 (Conserved peptide upstream open reading frame 10)	CPuORF10	AT5G15948 /// AT5G15950	FG-LD-sp.vs.FG-LD-gr	FG-SD-sp.vs.FG-SD-gr	12.2964	5.77248	-1.09098
250075_at	hydrolase-like protein	AT5G17670	AT5G17670	FG-LD-sp.vs.FG-LD-gr	FG-SD-sp.vs.FG-SD-gr	12.2951	10.756	-0.192953
254074_at	CBF1 (C-REPEAT/DRE BINDING FACTOR 1); DNA binding / transcription activator/ transcription factor	CBF1	AT4G25490	FG-LD-sp.vs.FG-LD-gr	FG-SD-sp.vs.FG-SD-gr	11.3821	10.9308	-0.0583658
259275_at	hypothetical protein	AT3G01060	AT3G01060	FG-LD-sp.vs.FG-LD-gr	FG-SD-sp.vs.FG-SD-gr	10.6534	6.50619	-0.711435
246411_at	FAD/NAD(P)-binding oxidoreductase domain-containing protein	AT1G57770	AT1G57770	FG-LD-sp.vs.FG-LD-gr	FG-SD-sp.vs.FG-SD-gr	9.8455	4.63899	-1.08565
256569_at	hypothetical protein	AT3G19550	AT3G19550	FG-LD-sp.vs.FG-LD-gr	FG-SD-sp.vs.FG-SD-gr	9.61239	5.68681	-0.757277
262288_at	CRR23 ((chlororespiratory reduction 23)	CRR23	AT1G70760	FG-LD-sp.vs.FG-LD-gr	FG-SD-sp.vs.FG-SD-gr	9.32618	4.83783	-0.946925
250498_at	PMDH2 (peroxisomal NAD-malate dehydrogenase 2); malate dehydrogenase	PMDH2	AT5G09660	FG-LD-sp.vs.FG-LD-gr	FG-SD-sp.vs.FG-SD-gr	8.52701	4.70221	-0.858701
266719_at	CCA1 (CIRCADIAN CLOCK ASSOCIATED 1); DNA binding / transcription activator/ transcription factor/ transcription repressor	CCA1	AT2G46830	FG-LD-sp.vs.FG-LD-gr	FG-SD-sp.vs.FG-SD-gr	8.06066	5.72265	-0.494213
247232_at	ATATH13; transporter	ATH13	AT5G64940	FG-LD-sp.vs.FG-LD-gr	FG-SD-sp.vs.FG-SD-gr	8.01573	5.48391	-0.54763
258545_at	nucleolar GTP-binding protein NSN1	AT3G07050	AT3G07050	FG-LD-sp.vs.FG-LD-gr	FG-SD-sp.vs.FG-SD-gr	7.87778	3.87704	-1.02284
245745_at	putative plastid-lipid-associated protein 12	AT1G51110	AT1G51110	FG-LD-sp.vs.FG-LD-gr	FG-SD-sp.vs.FG-SD-gr	7.83014	4.97991	-0.652916
257253_at	ABC1 protein kinase 6	AT3G24190	AT3G24190	FG-LD-sp.vs.FG-LD-gr	FG-SD-sp.vs.FG-SD-gr	7.63015	4.07611	-0.904518
248566_s_at	ATFRO7 (FERRIC REDUCTION OXIDASE 7); ferric-chelate reductase/ oxidoreductase	ATFRO7	AT5G49730 /// AT5G49740	FG-LD-sp.vs.FG-LD-gr	FG-SD-sp.vs.FG-SD-gr	7.49252	4.21799	-0.828895
263402_at	MATE efflux family protein	AT2G04050	AT2G04050	FG-LD-sp.vs.FG-LD-gr	FG-SD-sp.vs.FG-SD-gr	7.19156	4.87564	-0.560714
258929_at	peptidyl-prolyl cis-trans isomerase FKBP16-4	AT3G10060	AT3G10060	FG-LD-sp.vs.FG-LD-gr	FG-SD-sp.vs.FG-SD-gr	7.17662	3.73075	-0.943837
249524_at	alpha/beta-hydrolase-like protein	AT5G38520	AT5G38520	FG-LD-sp.vs.FG-LD-gr	FG-SD-sp.vs.FG-SD-gr	6.98383	5.79415	-0.269421
250538_at	STRS2 (STRESS RESPONSE SUPPRESSOR 2); ATP-dependent helicase/ RNA binding	STRS2	AT5G08620	FG-LD-sp.vs.FG-LD-gr	FG-SD-sp.vs.FG-SD-gr	6.98338	3.15812	-1.14486
251029_at	mitochondrial glycoprotein family protein	AT5G02050	AT5G02050	FG-LD-sp.vs.FG-LD-gr	FG-SD-sp.vs.FG-SD-gr	6.70538	3.95948	-0.760009
251593_at	NRPA1; DNA binding / DNA-directed RNA polymerase/ zinc ion binding	NRPA1	AT3G57660	FG-LD-sp.vs.FG-LD-gr	FG-SD-sp.vs.FG-SD-gr	6.42531	5.73306	-0.164461
248801_at	HAT2; DNA binding / transcription factor/ transcription repressor	HAT2	AT5G47370	FG-LD-sp.vs.FG-LD-gr	FG-SD-sp.vs.FG-SD-gr	6.21847	4.2154	-0.560889
260157_at	ribosomal RNA processing Brix domain protein	AT1G52930	AT1G52930	FG-LD-sp.vs.FG-LD-gr	FG-SD-sp.vs.FG-SD-gr	6.20333	3.16342	-0.971556
248311_at	BETA-OHASE 2 (BETA-CAROTENE HYDROXYLASE 2); carotene beta-ring hydroxylase	BETA-OHASE 2	AT5G52570	FG-LD-sp.vs.FG-LD-gr	FG-SD-sp.vs.FG-SD-gr	6.12835	2.83283	-1.11326
258966_at	DNA gyrase subunit A	GYRA	AT3G10690	FG-LD-sp.vs.FG-LD-gr	FG-SD-sp.vs.FG-SD-gr	6.05776	5.5277	-0.132106
253048_at	acetamidase/formamidase family protein	AT4G37560	AT4G37560	FG-LD-sp.vs.FG-LD-gr	FG-SD-sp.vs.FG-SD-gr	6.0365	3.56282	-0.760692
262970_at	protein disulfide-isomerase LQY1	AT1G75690	AT1G75690	FG-LD-sp.vs.FG-LD-gr	FG-SD-sp.vs.FG-SD-gr	5.92329	2.73774	-1.11341
264666_at	pentatricopeptide repeat-containing protein	AT1G09680	AT1G09680	FG-LD-sp.vs.FG-LD-gr	FG-SD-sp.vs.FG-SD-gr	5.87701	3.66861	-0.679848
264913_at	pentatricopeptide repeat-containing protein	AT1G60770	AT1G60770	FG-LD-sp.vs.FG-LD-gr	FG-SD-sp.vs.FG-SD-gr	5.85608	3.14172	-0.898382
249677_at	P-loop containing nucleoside triphosphate hydrolases superfamily protein	AT5G35970	AT5G35970	FG-LD-sp.vs.FG-LD-gr	FG-SD-sp.vs.FG-SD-gr	5.79284	5.02763	-0.204392
251740_at	ROC2 (ROTAMASE CYCLOPHILIN 2); cyclosporin A binding / peptidyl-prolyl cis-trans isomerase	ROC2	AT3G56070	FG-LD-sp.vs.FG-LD-gr	FG-SD-sp.vs.FG-SD-gr	5.75856	3.75608	-0.616481
264185_at	thylakoid lumen protein 18.3	TLP18.3	AT1G54780	FG-LD-sp.vs.FG-LD-gr	FG-SD-sp.vs.FG-SD-gr	5.75552	3.36692	-0.773518
262263_at	PIN3 (PIN-FORMED 3); auxin:hydrogen symporter/ transporter	PIN3	AT1G70940	FG-LD-sp.vs.FG-LD-gr	FG-SD-sp.vs.FG-SD-gr	5.70736	2.81482	-1.01978
254075_at	CBF2 (C-REPEAT/DRE BINDING FACTOR 2); DNA binding / transcription activator/ transcription factor	CBF2	AT4G25470	FG-LD-sp.vs.FG-LD-gr	FG-SD-sp.vs.FG-SD-gr	5.64513	4.70968	-0.261379
266551_at	hypothetical protein	AT2G35260	AT2G35260	FG-LD-sp.vs.FG-LD-gr	FG-SD-sp.vs.FG-SD-gr	5.60256	4.42129	-0.34162
259228_at	galactose oxidase/kelch repeat-containing protein	AT3G07720	AT3G07720	FG-LD-sp.vs.FG-LD-gr	FG-SD-sp.vs.FG-SD-gr	5.5975	2.59701	-1.10793
251667_at	NAP57 (Arabidopsis thaliana homologue of NAP57); pseudouridine synthase	NAP57	AT3G57150	FG-LD-sp.vs.FG-LD-gr	FG-SD-sp.vs.FG-SD-gr	5.55597	2.84037	-0.967959
257033_at	ATPREP1 (PRESEQUENCE PROTEASE 1); metalloendopeptidase	ATPREP1	AT3G19170	FG-LD-sp.vs.FG-LD-gr	FG-SD-sp.vs.FG-SD-gr	5.54864	2.59015	-1.0991
261422_at	NDF6 (NDH DEPENDENT FLOW 6)	NDF6	AT1G18730	FG-LD-sp.vs.FG-LD-gr	FG-SD-sp.vs.FG-SD-gr	5.51994	3.02005	-0.870082
260235_at	NRP1 (NAP1-RELATED PROTEIN 1); DNA binding / chromatin binding / histone binding	NRP1	AT1G74560	FG-LD-sp.vs.FG-LD-gr	FG-SD-sp.vs.FG-SD-gr	5.50843	2.6472	-1.05718
263760_at	SULA; binding / catalytic/ coenzyme binding	SULA	AT2G21280	FG-LD-sp.vs.FG-LD-gr	FG-SD-sp.vs.FG-SD-gr	5.5002	3.16919	-0.795372
251193_at	APG3 (ALBINO AND PALE GREEN); translation release factor/ translation release factor, codon specific	APG3	AT3G62910	FG-LD-sp.vs.FG-LD-gr	FG-SD-sp.vs.FG-SD-gr	5.49153	3.71329	-0.564511
257168_at	HCF101 (HIGH-CHLOROPHYLL-FLUORESCENCE 101); ATP binding	HCF101	AT3G24430	FG-LD-sp.vs.FG-LD-gr	FG-SD-sp.vs.FG-SD-gr	5.42664	3.93318	-0.464366
266363_at	haloacid dehalogenase-like hydrolase domain-containing protein	AT2G41250	AT2G41250	FG-LD-sp.vs.FG-LD-gr	FG-SD-sp.vs.FG-SD-gr	5.341	3.16683	-0.754069
251243_at	hypothetical protein	AT3G61870	AT3G61870	FG-LD-sp.vs.FG-LD-gr	FG-SD-sp.vs.FG-SD-gr	5.33046	2.47024	-1.10961
246055_at	AtAGAL1 (Arabidopsis thaliana ALPHA-GALACTOSIDASE 1); alpha-galactosidase/ catalytic/ hydrolase, hydrolyzing O-glycosyl compounds	AtAGAL1	AT5G08380	FG-LD-sp.vs.FG-LD-gr	FG-SD-sp.vs.FG-SD-gr	5.31886	3.84511	-0.468093
249710_at	GS2 (GLUTAMINE SYNTHETASE 2); glutamate-ammonia ligase	GS2	AT5G35630	FG-LD-sp.vs.FG-LD-gr	FG-SD-sp.vs.FG-SD-gr	5.31549	3.8671	-0.458952
254271_at	cysteine-rich receptor-like protein kinase 7	CRK7	AT4G23150	FG-LD-sp.vs.FG-LD-gr	FG-SD-sp.vs.FG-SD-gr	5.28813	2.72053	-0.958868
252984_at	ELI3-2 (ELICITOR-ACTIVATED GENE 3-2); aryl-alcohol dehydrogenase/ mannitol dehydrogenase	ELI3-2	AT4G37990	FG-LD-sp.vs.FG-LD-gr	FG-SD-sp.vs.FG-SD-gr	5.28697	2.41323	-1.13147
258505_at	U3snoRNP10 and NUC211 domain-containing protein	AT3G06530	AT3G06530	FG-LD-sp.vs.FG-LD-gr	FG-SD-sp.vs.FG-SD-gr	5.27975	2.86837	-0.88024
263495_at	COR15B (COLD REGULATED 15B)	COR15B	AT2G42530	FG-LD-sp.vs.FG-LD-gr	FG-SD-sp.vs.FG-SD-gr	5.27946	3.73805	-0.498106
248036_at	nucleolar protein, putative	OLI2	AT5G55920	FG-LD-sp.vs.FG-LD-gr	FG-SD-sp.vs.FG-SD-gr	5.2716	3.20804	-0.716549
262028_at	transcription factor TCP23	AT1G35560	AT1G35560	FG-LD-sp.vs.FG-LD-gr	FG-SD-sp.vs.FG-SD-gr	5.21371	2.49083	-1.06568
256797_at	DEAD-box ATP-dependent RNA helicase 51	AT3G18600	AT3G18600	FG-LD-sp.vs.FG-LD-gr	FG-SD-sp.vs.FG-SD-gr	5.20687	4.86474	-0.0980564
259559_at	WAK3 (wall associated kinase 3); kinase/ protein serine/threonine kinase	WAK3	AT1G21240	FG-LD-sp.vs.FG-LD-gr	FG-SD-sp.vs.FG-SD-gr	5.19282	4.90356	-0.0826895
260294_at	putative GMP synthase / glutamine amidotransferase	AT1G63660	AT1G63660	FG-LD-sp.vs.FG-LD-gr	FG-SD-sp.vs.FG-SD-gr	5.17956	4.55702	-0.18474
257891_at	RFC3 (REGULATOR OF FATTY-ACID COMPOSITION 3); structural constituent of ribosome	RFC3	AT3G17170	FG-LD-sp.vs.FG-LD-gr	FG-SD-sp.vs.FG-SD-gr	5.17736	3.91849	-0.40192
250133_at	ATF2; enzyme activator	TRXF2	AT5G16400	FG-LD-sp.vs.FG-LD-gr	FG-SD-sp.vs.FG-SD-gr	5.15637	3.87791	-0.411077
255053_at	DEAD-box ATP-dependent RNA helicase 39	RH39	AT4G09730	FG-LD-sp.vs.FG-LD-gr	FG-SD-sp.vs.FG-SD-gr	5.15247	3.49542	-0.559799
267562_at	radical SAM domain-containing protein	AT2G39670	AT2G39670	FG-LD-sp.vs.FG-LD-gr	FG-SD-sp.vs.FG-SD-gr	5.14293	4.7447	-0.116272
262634_at	uncharacterized oxidoreductase	AT1G06690	AT1G06690	FG-LD-sp.vs.FG-LD-gr	FG-SD-sp.vs.FG-SD-gr	5.1191	2.69434	-0.925956
255749_at	STRS1 (STRESS RESPONSE SUPPRESSOR 1); ATP binding / ATP-dependent helicase/ helicase/ nucleic acid binding	STRS1	AT1G31970	FG-LD-sp.vs.FG-LD-gr	FG-SD-sp.vs.FG-SD-gr	5.06826	3.08045	-0.718349
255685_s_at	amino acid dehydrogenase family protein /// Amino acid dehydrogenase family protein	AT4G00600 /// AT4G00620	AT4G00600 /// AT4G00620	FG-LD-sp.vs.FG-LD-gr	FG-SD-sp.vs.FG-SD-gr	5.05613	2.41627	-1.06525
248739_at	GFA2 (GAMETOPHYTIC FACTOR 2); heat shock protein binding / unfolded protein binding	GFA2	AT5G48030	FG-LD-sp.vs.FG-LD-gr	FG-SD-sp.vs.FG-SD-gr	5.04612	2.48815	-1.0201
246308_at	G4; chlorophyll synthetase	G4	AT3G51820	FG-LD-sp.vs.FG-LD-gr	FG-SD-sp.vs.FG-SD-gr	4.95595	3.0868	-0.683049
250528_at	U3 ribonucleoprotein (Utp) family protein	AT5G08600	AT5G08600	FG-LD-sp.vs.FG-LD-gr	FG-SD-sp.vs.FG-SD-gr	4.94775	3.6358	-0.444499
263406_at	AIR3; serine-type endopeptidase	AIR3	AT2G04160	FG-LD-sp.vs.FG-LD-gr	FG-SD-sp.vs.FG-SD-gr	4.88455	3.39866	-0.523258
255559_at	protein kinase family protein	AT4G02010	AT4G02010	FG-LD-sp.vs.FG-LD-gr	FG-SD-sp.vs.FG-SD-gr	4.88421	2.26367	-1.10946
247222_at	ATGCN5 (A. THALIANA GENERAL CONTROL NON-REPRESSIBLE 5); transporter	ATGCN5	AT5G64840	FG-LD-sp.vs.FG-LD-gr	FG-SD-sp.vs.FG-SD-gr	4.83628	2.96753	-0.704633
245155_at	hypothetical protein	AT5G12470	AT5G12470	FG-LD-sp.vs.FG-LD-gr	FG-SD-sp.vs.FG-SD-gr	4.76829	2.52306	-0.918298
250418_at	transducin/WD40 domain-containing protein	AT5G11240	AT5G11240	FG-LD-sp.vs.FG-LD-gr	FG-SD-sp.vs.FG-SD-gr	4.75266	2.68527	-0.823668
249785_at	SSI1 (SUPPRESSOR OF SALICYLIC ACID INSENSITIVITY 1); starch synthase/ transferase, transferring glycosyl groups	SSI1	AT5G24300	FG-LD-sp.vs.FG-LD-gr	FG-SD-sp.vs.FG-SD-gr	4.75183	2.35275	-1.01414
247585_at	hypothetical protein	AT5G60680	AT5G60680	FG-LD-sp.vs.FG-LD-gr	FG-SD-sp.vs.FG-SD-gr	4.74947	3.5956	-0.401535
251833_at	hypothetical protein	AT3G55160	AT3G55160	FG-LD-sp.vs.FG-LD-gr	FG-SD-sp.vs.FG-SD-gr	4.74252	3.24363	-0.548043
248854_at	pentatricopeptide repeat-containing protein	AT5G46580	AT5G46580	FG-LD-sp.vs.FG-LD-gr	FG-SD-sp.vs.FG-SD-gr	4.72545	2.24887	-1.07125
247926_at	methyltransferase-like protein	AT5G57280	AT5G57280	FG-LD-sp.vs.FG-LD-gr	FG-SD-sp.vs.FG-SD-gr	4.62672	2.30064	-1.00796
248242_at	pyridoxal reductase	AT5G53580	AT5G53580	FG-LD-sp.vs.FG-LD-gr	FG-SD-sp.vs.FG-SD-gr	4.60265	3.03018	-0.603061
255852_at	SVL2 (SHV3-LIKE 2); glycerophosphodiester phosphodiesterase/ kinase	SVL2	AT1G66970	FG-LD-sp.vs.FG-LD-gr	FG-SD-sp.vs.FG-SD-gr	4.58219	2.61518	-0.809129
251705_at	WRKY70; transcription factor/ transcription repressor	WRKY70	AT3G56400	FG-LD-sp.vs.FG-LD-gr	FG-SD-sp.vs.FG-SD-gr	4.56266	2.24764	-1.02147
261536_at	KEA1 (K EFFLUX ANTIPORTER 1); potassium ion transmembrane transporter/ potassium:hydrogen antiporter	KEA1	AT1G01790	FG-LD-sp.vs.FG-LD-gr	FG-SD-sp.vs.FG-SD-gr	4.56134	2.12285	-1.10346
256661_at	protein ribosomal RNA processing 5	AT3G11964	AT3G11964	FG-LD-sp.vs.FG-LD-gr	FG-SD-sp.vs.FG-SD-gr	4.50803	3.86208	-0.223118
247972_at	HAG2 (HISTONE ACETYLTRANSFERASE OF THE GNAT FAMILY 2); H4 histone acetyltransferase/ histone acetyltransferase	HAG2	AT5G56740	FG-LD-sp.vs.FG-LD-gr	FG-SD-sp.vs.FG-SD-gr	4.48279	2.32701	-0.945916
245061_at	RCA (RUBISCO ACTIVASE); ADP binding / ATP binding / enzyme regulator/ ribulose-1,5-bisphosphate carboxylase/oxygenase activator	RCA	AT2G39730	FG-LD-sp.vs.FG-LD-gr	FG-SD-sp.vs.FG-SD-gr	4.45439	3.04344	-0.549523
251760_at	mitochondrial glycoprotein family protein	AT3G55605	AT3G55605	FG-LD-sp.vs.FG-LD-gr	FG-SD-sp.vs.FG-SD-gr	4.42588	3.57247	-0.309043
258316_at	putative rRNA-processing protein EBP2-like protein	AT3G22660	AT3G22660	FG-LD-sp.vs.FG-LD-gr	FG-SD-sp.vs.FG-SD-gr	4.4176	2.71061	-0.704643
259599_at	SCPL45 (SERINE CARBOXYPEPTIDASE-LIKE 45 PRECURSOR); serine-type carboxypeptidase	SCPL45	AT1G28110	FG-LD-sp.vs.FG-LD-gr	FG-SD-sp.vs.FG-SD-gr	4.41546	2.16943	-1.02525
259347_at	H/ACA ribonucleoprotein complex, subunit Gar1/Naf1 protein	AT3G03920	AT3G03920	FG-LD-sp.vs.FG-LD-gr	FG-SD-sp.vs.FG-SD-gr	4.40541	2.8906	-0.607906
266079_at	LCD1 (LOWER CELL DENSITY 1)	LCD1	AT2G37860	FG-LD-sp.vs.FG-LD-gr	FG-SD-sp.vs.FG-SD-gr	4.39892	2.97564	-0.56395
250146_at	PDF1B (PEPTIDE DEFORMYLASE 1B); iron ion binding / peptide deformylase	PDF1B	AT5G14660	FG-LD-sp.vs.FG-LD-gr	FG-SD-sp.vs.FG-SD-gr	4.39369	2.05946	-1.09317
245512_at	RNA binding protein	AT4G15770	AT4G15770	FG-LD-sp.vs.FG-LD-gr	FG-SD-sp.vs.FG-SD-gr	4.39158	2.21429	-0.987894
245063_at	mitochondrial glycoprotein family protein	AT2G39795	AT2G39795	FG-LD-sp.vs.FG-LD-gr	FG-SD-sp.vs.FG-SD-gr	4.37917	2.26774	-0.949404
246527_at	alpha-L RNA-binding motif/ribosomal protein S4 family protein	AT5G15750	AT5G15750	FG-LD-sp.vs.FG-LD-gr	FG-SD-sp.vs.FG-SD-gr	4.35239	2.03353	-1.09782
249519_at	APE1 (ACCLIMATION OF PHOTOSYNTHESIS TO ENVIRONMENT)	APE1	AT5G38660	FG-LD-sp.vs.FG-LD-gr	FG-SD-sp.vs.FG-SD-gr	4.33398	2.44495	-0.825891
247025_at	ABA1 (ABA DEFICIENT 1); zeaxanthin epoxidase	ABA1	AT5G67030	FG-LD-sp.vs.FG-LD-gr	FG-SD-sp.vs.FG-SD-gr	4.31583	3.63845	-0.246316
247314_at	SAL2; 3'(2'),5'-bisphosphate nucleotidase/ inositol or phosphatidylinositol phosphatase	SAL2	AT5G64000	FG-LD-sp.vs.FG-LD-gr	FG-SD-sp.vs.FG-SD-gr	4.29871	3.15289	-0.447232
267027_at	MATE efflux family protein	AT2G38330	AT2G38330	FG-LD-sp.vs.FG-LD-gr	FG-SD-sp.vs.FG-SD-gr	4.28381	2.10269	-1.02666
249901_at	HD2B (HISTONE DEACETYLASE 2B); histone deacetylase	HD2B	AT5G22650	FG-LD-sp.vs.FG-LD-gr	FG-SD-sp.vs.FG-SD-gr	4.25502	2.46073	-0.790082
248851_s_at	TIR-NBS-LRR class disease resistance protein /// TIR-NBS-LRR class disease resistance protein	AT5G46260 /// AT5G46490	AT5G46260 /// AT5G46490	FG-LD-sp.vs.FG-LD-gr	FG-SD-sp.vs.FG-SD-gr	4.25035	2.50055	-0.765335
251916_at	probable peptide/nitrate transporter	AT3G53960	AT3G53960	FG-LD-sp.vs.FG-LD-gr	FG-SD-sp.vs.FG-SD-gr	4.21907	2.73731	-0.624166
257658_at	RNA-binding KH domain-containing protein	AT3G13230	AT3G13230	FG-LD-sp.vs.FG-LD-gr	FG-SD-sp.vs.FG-SD-gr	4.21447	2.92825	-0.525311
257856_at	Lojap-related protein	AT3G12930	AT3G12930	FG-LD-sp.vs.FG-LD-gr	FG-SD-sp.vs.FG-SD-gr	4.21346	2.36971	-0.830293
265474_at	pentatricopeptide repeat-containing protein	AT2G15690	AT2G15690	FG-LD-sp.vs.FG-LD-gr	FG-SD-sp.vs.FG-SD-gr	4.21046	2.58427	-0.704223
266510_at	SWA1 (SLOW WALKER1); nucleotide binding	SWA1	AT2G47990	FG-LD-sp.vs.FG-LD-gr	FG-SD-sp.vs.FG-SD-gr	4.19126	3.37486	-0.312555
248336_at	hypothetical protein	AT5G52420	AT5G52420	FG-LD-sp.vs.FG-LD-gr	FG-SD-sp.vs.FG-SD-gr	4.18981	2.61874	-0.67801
249942_at	GAPB (GLYCERALDEHYDE-3-PHOSPHATE DEHYDROGENASE B SUBUNIT); glyceraldehyde-3-phosphate dehydrogenase (NADP+)/ glyceraldehyde-3-phosphate dehydrogenase	GAPB	AT5G22300	FG-LD-sp.vs.FG-LD-gr	FG-SD-sp.vs.FG-SD-gr	4.17382	2.58742	-0.68985
251305_at	peptidyl-prolyl cis-trans isomerase, chloroplast / cyclophilin / rotamase / cyclosporin A-binding protein (ROC4)	ROC4	AT3G62030	FG-LD-sp.vs.FG-LD-gr	FG-SD-sp.vs.FG-SD-gr	4.17276	2.74154	-0.606019
259943_at	nuclear transport factor 2 (NTF2) family protein	AT1G71480	AT1G71480	FG-LD-sp.vs.FG-LD-gr	FG-SD-sp.vs.FG-SD-gr	4.15089	2.25954	-0.877394
246210_at	ribosomal protein L12 family protein	AT4G36420	AT4G36420	FG-LD-sp.vs.FG-LD-gr	FG-SD-sp.vs.FG-SD-gr	4.14453	2.20961	-0.907418
265161_at	vacuolar sorting receptor 6	VSR6	AT1G30900	FG-LD-sp.vs.FG-LD-gr	FG-SD-sp.vs.FG-SD-gr	4.13915	3.58331	-0.208042
254623_at	CHLI1; ATPase/ magnesium chelatase	CHLI1	AT4G18480	FG-LD-sp.vs.FG-LD-gr	FG-SD-sp.vs.FG-SD-gr	4.11636	2.16889	-0.924414
252098_at	aspartyl protease family protein	AT3G51330	AT3G51330	FG-LD-sp.vs.FG-LD-gr	FG-SD-sp.vs.FG-SD-gr	4.03695	2.20088	-0.875185
263705_at	IMPL1 (MYO-INOSITOL MONOPHOSPHATASE LIKE 1); 3'(2'),5'-bisphosphate nucleotidase/ inositol or phosphatidylinositol phosphatase/ inositol-1(or 4)-monophosphatase	IMPL1	AT1G31190	FG-LD-sp.vs.FG-LD-gr	FG-SD-sp.vs.FG-SD-gr	4.0334	2.02088	-0.99701
260858_at	RING/FYVE/PHD zinc finger-containing protein	AT1G43770	AT1G43770	FG-LD-sp.vs.FG-LD-gr	FG-SD-sp.vs.FG-SD-gr	4.02001	2.04793	-0.973033
263824_at	transducin/WD-40 repeat-containing protein	AT2G40360	AT2G40360	FG-LD-sp.vs.FG-LD-gr	FG-SD-sp.vs.FG-SD-gr	4.01601	2.13002	-0.914893
252917_at	B-box type zinc finger-containing protein	AT4G38960	AT4G38960	FG-LD-sp.vs.FG-LD-gr	FG-SD-sp.vs.FG-SD-gr	3.98827	2.98279	-0.419102
266990_at	ATATH8; transporter	ATATH8	AT2G39190	FG-LD-sp.vs.FG-LD-gr	FG-SD-sp.vs.FG-SD-gr	3.96031	2.65924	-0.5746
253253_at	SAUR-like auxin-responsive family protein	AT4G34750	AT4G34750	FG-LD-sp.vs.FG-LD-gr	FG-SD-sp.vs.FG-SD-gr	3.93367	2.74364	-0.519783
252252_at	RID3 (ROOT INITIATION DEFECTIVE 3); nucleotide binding	RID3	AT3G49180	FG-LD-sp.vs.FG-LD-gr	FG-SD-sp.vs.FG-SD-gr	3.92684	2.8165	-0.479466
261692_at	CRT3 (CALRETICULIN 3); calcium ion binding / unfolded protein binding	CRT3	AT1G08450	FG-LD-sp.vs.FG-LD-gr	FG-SD-sp.vs.FG-SD-gr	3.91769	2.57947	-0.602926
266076_at	DEAD-box ATP-dependent RNA helicase 17	AT2G40700	AT2G40700	FG-LD-sp.vs.FG-LD-gr	FG-SD-sp.vs.FG-SD-gr	3.91213	2.81496	-0.474841
266291_at	tropinone reductase-like protein	AT2G29320	AT2G29320	FG-LD-sp.vs.FG-LD-gr	FG-SD-sp.vs.FG-SD-gr	3.91166	2.87808	-0.442676
259295_at	pentatricopeptide repeat-containing protein	AT3G05340	AT3G05340	FG-LD-sp.vs.FG-LD-gr	FG-SD-sp.vs.FG-SD-gr	3.91019	2.05483	-0.92822
246110_at	SOUL heme-binding protein	AT5G20140	AT5G20140	FG-LD-sp.vs.FG-LD-gr	FG-SD-sp.vs.FG-SD-gr	3.89528	2.15806	-0.851994
254093_at	AtMC2 (metacaspase 2); cysteine-type endopeptidase	AtMC2	AT4G25110	FG-LD-sp.vs.FG-LD-gr	FG-SD-sp.vs.FG-SD-gr	3.89171	3.71515	-0.0669837
255793_at	hypothetical protein	AT2G33250	AT2G33250	FG-LD-sp.vs.FG-LD-gr	FG-SD-sp.vs.FG-SD-gr	3.87191	2.05442	-0.914315
259690_at	replication factor C 2	RFC2	AT1G63160	FG-LD-sp.vs.FG-LD-gr	FG-SD-sp.vs.FG-SD-gr	3.85648	2.32817	-0.728089
265339_at	AtPPa2 (Arabidopsis thaliana pyrophosphorylase 2); inorganic diphosphatase/ pyrophosphatase	AtPPa2	AT2G18230	FG-LD-sp.vs.FG-LD-gr	FG-SD-sp.vs.FG-SD-gr	3.85272	2.63661	-0.547194
256497_at	ECS1	ECS1	AT1G31580	FG-LD-sp.vs.FG-LD-gr	FG-SD-sp.vs.FG-SD-gr	3.83957	2.30093	-0.738727
254079_at	FtsJ-like methyltransferase family protein	AT4G25730	AT4G25730	FG-LD-sp.vs.FG-LD-gr	FG-SD-sp.vs.FG-SD-gr	3.83396	2.56073	-0.582277
267115_s_at	ATCSLB04; cellulose synthase/ transferase/ transferase, transferring glycosyl groups	ATCSLB04	AT2G32530 /// AT2G32540	FG-LD-sp.vs.FG-LD-gr	FG-SD-sp.vs.FG-SD-gr	3.83177	2.2388	-0.775286
257045_at	ARC5 (ACCUMULATION AND REPLICATION OF CHLOROPLAST 5); GTP binding / GTPase	ARC5	AT3G19720	FG-LD-sp.vs.FG-LD-gr	FG-SD-sp.vs.FG-SD-gr	3.79181	3.7347	-0.0218942
254684_at	GR-RBP2 (GLYCINE-RICH RNA-BINDING PROTEIN 2); ATP binding / RNA binding / double-stranded DNA binding / single-stranded DNA binding	GR-RBP2	AT4G13850	FG-LD-sp.vs.FG-LD-gr	FG-SD-sp.vs.FG-SD-gr	3.7822	2.05182	-0.882318
258202_at	DNA binding / DNA-directed RNA polymerase	AT3G13940	AT3G13940	FG-LD-sp.vs.FG-LD-gr	FG-SD-sp.vs.FG-SD-gr	3.77138	2.52161	-0.580747
246594_at	P5CR (PYRROLINE-5- CARBOXYLATE (P5C) REDUCTASE); pyrroline-5-carboxylate reductase	P5CR	AT5G14800	FG-LD-sp.vs.FG-LD-gr	FG-SD-sp.vs.FG-SD-gr	3.76265	2.05438	-0.873043
263403_at	TX1; antiporter/ multidrug efflux pump/ multidrug transporter/ transporter	TX1	AT2G04040	FG-LD-sp.vs.FG-LD-gr	FG-SD-sp.vs.FG-SD-gr	3.75671	2.17222	-0.790297
256207_at	nucleolar GTP-binding protein 1	AT1G50920	AT1G50920	FG-LD-sp.vs.FG-LD-gr	FG-SD-sp.vs.FG-SD-gr	3.75596	2.22095	-0.758006
261130_at	PRMT10; [myelin basic protein]-arginine N-methyltransferase/ histone-arginine N-methyltransferase/ methyltransferase/ protein-arginine omega-N asymmetric methyltransferase/ protein-arginine omega-N monomethyltransferase	PRMT10	AT1G04870	FG-LD-sp.vs.FG-LD-gr	FG-SD-sp.vs.FG-SD-gr	3.73931	2.98449	-0.325286
257218_at	RNA-editing factor interacting protein 1	AT3G15000	AT3G15000	FG-LD-sp.vs.FG-LD-gr	FG-SD-sp.vs.FG-SD-gr	3.72728	2.06236	-0.853824
256140_at	DEA(D/H)-box RNA helicase family protein	AT1G48650	AT1G48650	FG-LD-sp.vs.FG-LD-gr	FG-SD-sp.vs.FG-SD-gr	3.71887	2.78867	-0.415289
250435_at	RING1; protein binding / ubiquitin-protein ligase/ zinc ion binding	RING1	AT5G10380	FG-LD-sp.vs.FG-LD-gr	FG-SD-sp.vs.FG-SD-gr	3.70959	3.01967	-0.296869
261598_at	leucine-rich repeat (LRR) family protein	AT1G49750	AT1G49750	FG-LD-sp.vs.FG-LD-gr	FG-SD-sp.vs.FG-SD-gr	3.69567	2.12128	-0.800897
258396_at	ribosomal RNA processing brix domain-containing protein	AT3G15460	AT3G15460	FG-LD-sp.vs.FG-LD-gr	FG-SD-sp.vs.FG-SD-gr	3.67605	2.6215	-0.487763
252229_at	hypothetical protein	AT3G49890	AT3G49890	FG-LD-sp.vs.FG-LD-gr	FG-SD-sp.vs.FG-SD-gr	3.67294	2.88839	-0.34667
246310_at	SULTR3;1 (SULFATE TRANSPORTER 3;1); secondary active sulfate transmembrane transporter/ sulfate transmembrane transporter/ transporter	SULTR3;1	AT3G51895	FG-LD-sp.vs.FG-LD-gr	FG-SD-sp.vs.FG-SD-gr	3.63984	3.00097	-0.278446
262272_at	hypothetical protein	AT1G42440	AT1G42440	FG-LD-sp.vs.FG-LD-gr	FG-SD-sp.vs.FG-SD-gr	3.63984	2.2808	-0.674332
246122_at	PHT4;5; inorganic phosphate transmembrane transporter	PHT4;5	AT5G20380	FG-LD-sp.vs.FG-LD-gr	FG-SD-sp.vs.FG-SD-gr	3.5813	2.84329	-0.332925
261048_at	UGT72B3 (UDP-GLUCOSYL TRANSFERASE 72B3); UDP-glycosyltransferase/ quercetin 3-O-glucosyltransferase/ transferase, transferring glycosyl groups	UGT72B3	AT1G01420	FG-LD-sp.vs.FG-LD-gr	FG-SD-sp.vs.FG-SD-gr	3.57563	2.81817	-0.343438
247853_at	PHOT2 (PHOTOTROPIN 2); FMN binding / blue light photoreceptor/ kinase/ protein serine/threonine kinase	PHOT2	AT5G58140	FG-LD-sp.vs.FG-LD-gr	FG-SD-sp.vs.FG-SD-gr	3.57417	3.04622	-0.230588
262875_at	G-TMT (GAMMA-TOCOPHEROL METHYLTRANSFERASE); tocopherol O-methyltransferase	G-TMT	AT1G64970	FG-LD-sp.vs.FG-LD-gr	FG-SD-sp.vs.FG-SD-gr	3.54882	2.98607	-0.249091
263383_at	putative serine/threonine protein kinase	AT2G40120	AT2G40120	FG-LD-sp.vs.FG-LD-gr	FG-SD-sp.vs.FG-SD-gr	3.54803	3.08302	-0.202673
259936_at	EBS1 (EMS-mutagenized bri1 suppressor 1); UDP-glucose:glycoprotein glucosyltransferase/ transferase, transferring glycosyl groups / transferase, transferring hexosyl groups	EBS1	---	FG-LD-sp.vs.FG-LD-gr	FG-SD-sp.vs.FG-SD-gr	3.52717	2.3613	-0.578931
255194_at	WD-40 protein PCN	AT4G07410	AT4G07410	FG-LD-sp.vs.FG-LD-gr	FG-SD-sp.vs.FG-SD-gr	3.49299	2.52758	-0.466705
266300_at	PIN4 (PIN-FORMED 4); auxin:hydrogen symporter/ transporter	PIN4	AT2G01420	FG-LD-sp.vs.FG-LD-gr	FG-SD-sp.vs.FG-SD-gr	3.48691	2.56743	-0.441624
262584_at	periodic tryptophan protein 2	PWP2	AT1G15440	FG-LD-sp.vs.FG-LD-gr	FG-SD-sp.vs.FG-SD-gr	3.47837	2.75876	-0.334391
259258_at	Rubisco methyltransferase family protein	AT3G07670	AT3G07670	FG-LD-sp.vs.FG-LD-gr	FG-SD-sp.vs.FG-SD-gr	3.45895	2.4723	-0.484481
256890_at	GRP4 (GLYCINE-RICH RNA-BINDING PROTEIN 4); RNA binding / double-stranded DNA binding / single-stranded DNA binding	GRP4	AT3G23830	FG-LD-sp.vs.FG-LD-gr	FG-SD-sp.vs.FG-SD-gr	3.45232	3.07213	-0.168326
253420_at	F-type H+-transporting ATPase subunit b	AT4G32260	AT4G32260	FG-LD-sp.vs.FG-LD-gr	FG-SD-sp.vs.FG-SD-gr	3.44304	2.16312	-0.670566
259835_at	TRZ3 (TRNASE Z 3); 3'-tRNA processing endoribonuclease/ catalytic	TRZ3	AT1G52160	FG-LD-sp.vs.FG-LD-gr	FG-SD-sp.vs.FG-SD-gr	3.44268	2.9422	-0.226636
250443_at	RBK1 (Rop Binding protein Kinases 1); ATP binding / kinase/ protein kinase/ protein serine/threonine kinase	RBK1	AT5G10520	FG-LD-sp.vs.FG-LD-gr	FG-SD-sp.vs.FG-SD-gr	3.39081	2.43542	-0.47746
264942_at	F-box protein	AT1G67340	AT1G67340	FG-LD-sp.vs.FG-LD-gr	FG-SD-sp.vs.FG-SD-gr	3.36349	2.37975	-0.499147
245933_at	VPS9B	VPS9B	AT5G09320	FG-LD-sp.vs.FG-LD-gr	FG-SD-sp.vs.FG-SD-gr	3.35736	2.79322	-0.265397
260250_at	PUR4 (purine biosynthesis 4); ATP binding / catalytic/ phosphoribosylformylglycinamidine synthase	PUR4	AT1G74260	FG-LD-sp.vs.FG-LD-gr	FG-SD-sp.vs.FG-SD-gr	3.34595	2.508	-0.415878
266617_at	tetratricopeptide repeat-containing protein	AT2G29670	AT2G29670	FG-LD-sp.vs.FG-LD-gr	FG-SD-sp.vs.FG-SD-gr	3.31867	2.85871	-0.215241
250293_s_at	auxin-responsive GH3 family protein /// auxin-responsive GH3 family protein	AT5G13360 /// AT5G13370	AT5G13360 /// AT5G13370	FG-LD-sp.vs.FG-LD-gr	FG-SD-sp.vs.FG-SD-gr	3.30558	2.08732	-0.663256
246559_at	WD-40 repeat family protein	AT5G15550	AT5G15550	FG-LD-sp.vs.FG-LD-gr	FG-SD-sp.vs.FG-SD-gr	3.29261	2.50853	-0.39239
263751_at	ATP binding microtubule motor family protein	AT2G21300	AT2G21300	FG-LD-sp.vs.FG-LD-gr	FG-SD-sp.vs.FG-SD-gr	3.28933	2.37369	-0.470664
247277_at	DNA polymerase V family protein	AT5G64420	AT5G64420	FG-LD-sp.vs.FG-LD-gr	FG-SD-sp.vs.FG-SD-gr	3.28497	2.28507	-0.52364
261296_at	hypothetical protein	AT1G48460	AT1G48460	FG-LD-sp.vs.FG-LD-gr	FG-SD-sp.vs.FG-SD-gr	3.22934	2.32496	-0.474031
255118_at	Nitrilase/cyanide hydratase and apolipoprotein N-acyltransferase family protein	AT4G08790	AT4G08790	FG-LD-sp.vs.FG-LD-gr	FG-SD-sp.vs.FG-SD-gr	3.22674	2.42926	-0.40956
258333_at	MFP1 (MAR BINDING FILAMENT-LIKE PROTEIN 1); DNA binding	MFP1	AT3G16000	FG-LD-sp.vs.FG-LD-gr	FG-SD-sp.vs.FG-SD-gr	3.22393	2.89685	-0.154333
260540_at	nodule inception protein-like protein 8	AT2G43500	AT2G43500	FG-LD-sp.vs.FG-LD-gr	FG-SD-sp.vs.FG-SD-gr	3.21927	2.50834	-0.360003
250867_at	thioredoxin family protein	AT5G03880	AT5G03880	FG-LD-sp.vs.FG-LD-gr	FG-SD-sp.vs.FG-SD-gr	3.2097	2.44401	-0.393193
247435_at	ATGSTU9 (ARABIDOPSIS THALIANA GLUTATHIONE S-TRANSFERASE TAU 9); glutathione transferase	ATGSTU9	AT5G62480	FG-LD-sp.vs.FG-LD-gr	FG-SD-sp.vs.FG-SD-gr	3.2048	2.20271	-0.540953
252622_at	cysteine proteinases superfamily protein	AT3G45310	AT3G45310	FG-LD-sp.vs.FG-LD-gr	FG-SD-sp.vs.FG-SD-gr	3.18603	2.00489	-0.668241
260323_at	IMP4	IMP4	AT1G63780	FG-LD-sp.vs.FG-LD-gr	FG-SD-sp.vs.FG-SD-gr	3.17965	2.19273	-0.536139
249927_at	APL1 (ADP GLUCOSE PYROPHOSPHORYLASE LARGE SUBUNIT 1); glucose-1-phosphate adenylyltransferase	APL1	AT5G19220	FG-LD-sp.vs.FG-LD-gr	FG-SD-sp.vs.FG-SD-gr	3.15823	2.121	-0.574367
247555_at	ECT3	ECT3	AT5G61020	FG-LD-sp.vs.FG-LD-gr	FG-SD-sp.vs.FG-SD-gr	3.15614	2.71879	-0.215201
246889_at	B3 domain-containing protein	AT5G25470	AT5G25470	FG-LD-sp.vs.FG-LD-gr	FG-SD-sp.vs.FG-SD-gr	3.15087	2.72779	-0.208019
257125_at	ATTCP-1; ATP binding / protein binding / unfolded protein binding	ATTCP-1	AT3G20050	FG-LD-sp.vs.FG-LD-gr	FG-SD-sp.vs.FG-SD-gr	3.14937	2.61455	-0.268504
253272_at	SEP1 (STRESS ENHANCED PROTEIN 1); chlorophyll binding	42979	AT4G34190	FG-LD-sp.vs.FG-LD-gr	FG-SD-sp.vs.FG-SD-gr	3.14167	2.3751	-0.403542
251953_at	CPuORF51 (Conserved peptide upstream open reading frame 51)	CPuORF51	AT3G53668 /// AT3G53670	FG-LD-sp.vs.FG-LD-gr	FG-SD-sp.vs.FG-SD-gr	3.14131	2.3323	-0.429615
254281_at	putative sodium/metabolite cotransporter BASS6	AT4G22840	AT4G22840	FG-LD-sp.vs.FG-LD-gr	FG-SD-sp.vs.FG-SD-gr	3.12277	2.01583	-0.631449
259633_at	haloacid dehalogenase-like hydrolase family protein	AT1G56500	AT1G56500	FG-LD-sp.vs.FG-LD-gr	FG-SD-sp.vs.FG-SD-gr	3.10956	2.26054	-0.460047
251657_at	nucleolar essential protein-related protein	AT3G57000	AT3G57000	FG-LD-sp.vs.FG-LD-gr	FG-SD-sp.vs.FG-SD-gr	3.10509	2.34711	-0.40375
245311_at	60S ribosomal protein L36a /// 60S ribosomal protein L36a	AT3G23390 /// AT4G14320	AT4G14320	FG-LD-sp.vs.FG-LD-gr	FG-SD-sp.vs.FG-SD-gr	3.09374	2.28896	-0.434663
257224_at	putative phospholipid-transporting ATPase 8	AT3G27870	AT3G27870	FG-LD-sp.vs.FG-LD-gr	FG-SD-sp.vs.FG-SD-gr	3.08328	2.04618	-0.591538
246457_at	TOZ (TORMOZEMBRYO DEFECTIVE); nucleotide binding	TOZ	AT5G16750	FG-LD-sp.vs.FG-LD-gr	FG-SD-sp.vs.FG-SD-gr	3.06959	2.43308	-0.33526
261810_at	ATLIG1 (ARABIDOPSIS THALIANA DNA LIGASE 1); ATP binding / DNA binding / DNA ligase (ATP)	ATLIG1	AT1G08130	FG-LD-sp.vs.FG-LD-gr	FG-SD-sp.vs.FG-SD-gr	3.05475	2.74253	-0.155547
248263_at	PMEPCRF (PECTIN METHYLESTERASE PCR FRAGMENT F); pectinesterase	PMEPCRF	AT5G53370	FG-LD-sp.vs.FG-LD-gr	FG-SD-sp.vs.FG-SD-gr	3.0438	2.86456	-0.0875631
248362_at	FIB1 (FIBRILLARIN 1); snoRNA binding	FIB1	AT5G52470	FG-LD-sp.vs.FG-LD-gr	FG-SD-sp.vs.FG-SD-gr	3.0376	2.32865	-0.383439
250732_at	phosphatidylinositol/phosphatidylglycerol transfer protein domain-containing protein	AT5G06480	AT5G06480	FG-LD-sp.vs.FG-LD-gr	FG-SD-sp.vs.FG-SD-gr	3.00953	2.11368	-0.509777
261725_at	SmD3 (snRNP core protein SmD3)	SmD3	AT1G76300	FG-LD-sp.vs.FG-LD-gr	FG-SD-sp.vs.FG-SD-gr	2.99388	2.44597	-0.29161
254398_at	oxygen-evolving enhancer protein 3, chloroplast, putative (PSBQ1) (PSBQ)	PSBQA	AT4G21280	FG-LD-sp.vs.FG-LD-gr	FG-SD-sp.vs.FG-SD-gr	2.9683	2.31292	-0.359922
253881_at	ARM repeat superfamily protein	AT4G27640	AT4G27640	FG-LD-sp.vs.FG-LD-gr	FG-SD-sp.vs.FG-SD-gr	2.96024	2.31241	-0.356316
247401_at	DXR (1-DEOXY-D-XYLULOSE 5-PHOSPHATE REDUCTOISOMERASE); 1-deoxy-D-xylulose-5-phosphate reductoisomerase	DXR	AT5G62790	FG-LD-sp.vs.FG-LD-gr	FG-SD-sp.vs.FG-SD-gr	2.95975	2.89514	-0.0318433
249315_at	RNA-binding protein NOB1	AT5G41190	AT5G41190	FG-LD-sp.vs.FG-LD-gr	FG-SD-sp.vs.FG-SD-gr	2.95375	2.6938	-0.132909
258977_s_at	AK3 (ASPARTATE KINASE 3); aspartate kinase	AK3	AT3G02020 /// AT5G14060	FG-LD-sp.vs.FG-LD-gr	FG-SD-sp.vs.FG-SD-gr	2.9479	2.63798	-0.160257
262544_at	hypothetical protein	AT1G15420	AT1G15420	FG-LD-sp.vs.FG-LD-gr	FG-SD-sp.vs.FG-SD-gr	2.92852	2.43045	-0.26895
266127_s_at	elongation factor G /// elongation factor EF-G	AT1G45332 /// AT2G45030	AT1G45332 /// AT2G45030	FG-LD-sp.vs.FG-LD-gr	FG-SD-sp.vs.FG-SD-gr	2.92711	2.45944	-0.251146
245353_at	hypothetical protein	AT4G16000	AT4G16000	FG-LD-sp.vs.FG-LD-gr	FG-SD-sp.vs.FG-SD-gr	2.90293	2.56123	-0.18067
258913_at	putative boron transporter 3	AT3G06450	AT3G06450	FG-LD-sp.vs.FG-LD-gr	FG-SD-sp.vs.FG-SD-gr	2.89282	2.09471	-0.465728
260036_at	STN7 (Stt7 homolog STN7); kinase/ protein kinase	STN7	AT1G68830	FG-LD-sp.vs.FG-LD-gr	FG-SD-sp.vs.FG-SD-gr	2.86303	2.09099	-0.453359
257222_at	DEGP1 (DegP protease 1); serine-type endopeptidase/ serine-type peptidase	DEGP1	AT3G27925	FG-LD-sp.vs.FG-LD-gr	FG-SD-sp.vs.FG-SD-gr	2.84942	2.4464	-0.220009
267084_at	VQ motif-containing protein	AT2G41180	AT2G41180	FG-LD-sp.vs.FG-LD-gr	FG-SD-sp.vs.FG-SD-gr	2.84343	2.52447	-0.171655
253028_at	pde191 (pigment defective 191)	pde191	AT4G38160	FG-LD-sp.vs.FG-LD-gr	FG-SD-sp.vs.FG-SD-gr	2.8335	2.49143	-0.185609
250009_at	nuclear FMRP-interacting protein	AT5G18440	AT5G18440	FG-LD-sp.vs.FG-LD-gr	FG-SD-sp.vs.FG-SD-gr	2.82869	2.16042	-0.388821
249096_at	pfkB-like carbohydrate kinase family protein	AT5G43910	AT5G43910	FG-LD-sp.vs.FG-LD-gr	FG-SD-sp.vs.FG-SD-gr	2.81759	2.59608	-0.118128
253558_at	SKB1 (SHK1 BINDING PROTEIN 1); protein methyltransferase	SKB1	AT4G31120	FG-LD-sp.vs.FG-LD-gr	FG-SD-sp.vs.FG-SD-gr	2.8166	2.02644	-0.475005
266745_at	PKS1 (PHYTOCHROME KINASE SUBSTRATE 1); protein binding	PKS1	AT2G02950	FG-LD-sp.vs.FG-LD-gr	FG-SD-sp.vs.FG-SD-gr	2.81366	2.16855	-0.375719
254735_at	AtRLP47 (Receptor Like Protein 47); protein binding	AtRLP47	AT4G13810	FG-LD-sp.vs.FG-LD-gr	FG-SD-sp.vs.FG-SD-gr	2.78409	2.38952	-0.220484
267274_at	mitochondrial substrate carrier family protein	AT2G30160	AT2G30160	FG-LD-sp.vs.FG-LD-gr	FG-SD-sp.vs.FG-SD-gr	2.77376	2.3311	-0.250834
266466_at	transducin/WD-40 repeat-containing protein	AT2G47790	AT2G47790	FG-LD-sp.vs.FG-LD-gr	FG-SD-sp.vs.FG-SD-gr	2.77276	2.381	-0.219753
260670_at	NFD5 (NUCLEAR FUSION DEFECTIVE 5)	NFD5	AT1G19520	FG-LD-sp.vs.FG-LD-gr	FG-SD-sp.vs.FG-SD-gr	2.76414	2.07634	-0.412786
259812_at	hypothetical protein	AT1G49840	AT1G49840	FG-LD-sp.vs.FG-LD-gr	FG-SD-sp.vs.FG-SD-gr	2.73597	2.00449	-0.448819
266237_at	ATRPC14 (RNA POLYMERASE 14 KDA SUBUNIT); DNA binding / DNA-directed RNA polymerase/ protein dimerization	ATRPC14	AT2G29540	FG-LD-sp.vs.FG-LD-gr	FG-SD-sp.vs.FG-SD-gr	2.72933	2.14407	-0.348194
253053_at	hydrolase, alpha/beta fold family protein	AT4G37470	AT4G37470	FG-LD-sp.vs.FG-LD-gr	FG-SD-sp.vs.FG-SD-gr	2.72223	2.61064	-0.0603893
253027_at	pentatricopeptide repeat-containing protein	AT4G38150	AT4G38150	FG-LD-sp.vs.FG-LD-gr	FG-SD-sp.vs.FG-SD-gr	2.71694	2.37047	-0.196809
246019_at	pentatricopeptide repeat-containing protein	AT5G10690	AT5G10690	FG-LD-sp.vs.FG-LD-gr	FG-SD-sp.vs.FG-SD-gr	2.70792	2.04693	-0.403726
248743_at	hypothetical protein	AT5G48240	AT5G48240	FG-LD-sp.vs.FG-LD-gr	FG-SD-sp.vs.FG-SD-gr	2.70304	2.06903	-0.385624
258495_at	nucleotide/sugar transporter family protein	AT3G02690	AT3G02690	FG-LD-sp.vs.FG-LD-gr	FG-SD-sp.vs.FG-SD-gr	2.69732	2.2016	-0.292978
266647_at	haloacid dehalogenase-like hydrolase family protein	AT2G25870	---	FG-LD-sp.vs.FG-LD-gr	FG-SD-sp.vs.FG-SD-gr	2.69601	2.31032	-0.222735
246926_at	hypothetical protein	AT5G25240	AT5G25240	FG-LD-sp.vs.FG-LD-gr	FG-SD-sp.vs.FG-SD-gr	2.69497	2.06475	-0.384299
263111_s_at	Protein kinase superfamily protein /// probable inactive receptor-like protein kinase	AT1G65190 /// AT1G65250	AT1G65190 /// AT1G65250	FG-LD-sp.vs.FG-LD-gr	FG-SD-sp.vs.FG-SD-gr	2.68636	2.13107	-0.334074
253438_at	SHM3 (SERINE HYDROXYMETHYLTRANSFERASE 3); catalytic/ glycine hydroxymethyltransferase/ pyridoxal phosphate binding	SHM3	AT4G32520	FG-LD-sp.vs.FG-LD-gr	FG-SD-sp.vs.FG-SD-gr	2.67408	2.38375	-0.165813
246503_at	40S ribosomal protein S7-3	AT5G16130	AT5G16130	FG-LD-sp.vs.FG-LD-gr	FG-SD-sp.vs.FG-SD-gr	2.67241	2.02481	-0.40036
260128_at	S-adenosylmethionine-dependent methyltransferase domain-containing protein	AT1G36310	AT1G36310	FG-LD-sp.vs.FG-LD-gr	FG-SD-sp.vs.FG-SD-gr	2.65169	2.05062	-0.370851
264916_at	ACLA-2; ATP citrate synthase	ACLA-2	AT1G60810	FG-LD-sp.vs.FG-LD-gr	FG-SD-sp.vs.FG-SD-gr	2.64829	2.22894	-0.248704
253252_at	ATASE2 (GLN PHOSPHORIBOSYL PYROPHOSPHATE AMIDOTRANSFERASE 2); amidophosphoribosyltransferase	ATASE2	AT4G34740	FG-LD-sp.vs.FG-LD-gr	FG-SD-sp.vs.FG-SD-gr	2.62535	2.50299	-0.0688603
266173_at	hypothetical protein	AT2G02410	AT2G02410	FG-LD-sp.vs.FG-LD-gr	FG-SD-sp.vs.FG-SD-gr	2.61962	2.04946	-0.354111
265668_at	Acyl-CoA N-acyltransferases (NAT) superfamily protein	AT2G32020	AT2G32020	FG-LD-sp.vs.FG-LD-gr	FG-SD-sp.vs.FG-SD-gr	2.60774	2.28252	-0.192171
257193_at	pentatricopeptide repeat-containing protein	AT3G13160	AT3G13160	FG-LD-sp.vs.FG-LD-gr	FG-SD-sp.vs.FG-SD-gr	2.59227	2.31225	-0.164916
261603_at	ATRBP47A (Arabidopsis thaliana RNA-binding protein 47a); RNA binding	ATRBP47A	AT1G49600	FG-LD-sp.vs.FG-LD-gr	FG-SD-sp.vs.FG-SD-gr	2.59127	2.58691	-0.00242872
250715_at	ATO (ATROPOS); nucleic acid binding / zinc ion binding	ATO	AT5G06160	FG-LD-sp.vs.FG-LD-gr	FG-SD-sp.vs.FG-SD-gr	2.5746	2.52401	-0.0286297
253176_at	WD repeat-containing protein 42A	AT4G35140	AT4G35140	FG-LD-sp.vs.FG-LD-gr	FG-SD-sp.vs.FG-SD-gr	2.55858	2.00766	-0.349825
262786_at	alpha/beta-Hydrolases superfamily protein	AT1G10740	AT1G10740	FG-LD-sp.vs.FG-LD-gr	FG-SD-sp.vs.FG-SD-gr	2.55812	2.12636	-0.266697
250906_at	SBE2.2 (starch branching enzyme 2.2); 1,4-alpha-glucan branching enzyme	SBE2.2	AT5G03650	FG-LD-sp.vs.FG-LD-gr	FG-SD-sp.vs.FG-SD-gr	2.55203	2.40565	-0.0852173
260309_at	AOAT2 (ALANINE-2-OXOGLUTARATE AMINOTRANSFERASE 2); L-alanine:2-oxoglutarate aminotransferase/ glycine:2-oxoglutarate aminotransferase	AOAT2	AT1G70580	FG-LD-sp.vs.FG-LD-gr	FG-SD-sp.vs.FG-SD-gr	2.53783	2.3836	-0.090455
247943_at	Tautomerase/MIF superfamily protein	AT5G57170	AT5G57170	FG-LD-sp.vs.FG-LD-gr	FG-SD-sp.vs.FG-SD-gr	2.52402	2.52067	-0.00192085
246910_at	polynucleotidyl transferase, ribonuclease H-like superfamily protein	AT5G25800	AT5G25800	FG-LD-sp.vs.FG-LD-gr	FG-SD-sp.vs.FG-SD-gr	2.51128	2.10518	-0.254484
255706_at	ATRPS13A (ARABIDOPSIS THALIANA RIBOSOMAL PROTEIN S13A); structural constituent of ribosome	ATRPS13A	AT4G00100	FG-LD-sp.vs.FG-LD-gr	FG-SD-sp.vs.FG-SD-gr	2.49991	2.04497	-0.289796
247813_at	lactate/malate dehydrogenase family protein	AT5G58330	AT5G58330	FG-LD-sp.vs.FG-LD-gr	FG-SD-sp.vs.FG-SD-gr	2.49498	2.12972	-0.228367
263936_at	RNA helicase family protein	AT2G35920	AT2G35920	FG-LD-sp.vs.FG-LD-gr	FG-SD-sp.vs.FG-SD-gr	2.48112	2.41138	-0.0411285
248128_at	THI1; protein homodimerization	THI1	AT5G54770	FG-LD-sp.vs.FG-LD-gr	FG-SD-sp.vs.FG-SD-gr	2.45354	2.05867	-0.25315
250300_at	hypothetical protein	AT5G11890	AT5G11890	FG-LD-sp.vs.FG-LD-gr	FG-SD-sp.vs.FG-SD-gr	2.45057	2.43052	-0.0118492
266474_at	protein TRICHOME BIREFRINGENCE-LIKE 40	AT2G31110	AT2G31110	FG-LD-sp.vs.FG-LD-gr	FG-SD-sp.vs.FG-SD-gr	2.44774	2.14204	-0.192465
252968_at	tRNA-dihydrouridine(47) synthase [NAD(P)(+)]-like	AT4G38890	AT4G38890	FG-LD-sp.vs.FG-LD-gr	FG-SD-sp.vs.FG-SD-gr	2.43551	2.30607	-0.0787823
250275_at	hypothetical protein	AT5G13030	AT5G13030	FG-LD-sp.vs.FG-LD-gr	FG-SD-sp.vs.FG-SD-gr	2.43523	2.0884	-0.221659
253545_at	AIG2-like protein	AT4G31310	AT4G31310	FG-LD-sp.vs.FG-LD-gr	FG-SD-sp.vs.FG-SD-gr	2.43454	2.03603	-0.257891
247607_at	pentatricopeptide repeat-containing protein	AT5G60960	AT5G60960	FG-LD-sp.vs.FG-LD-gr	FG-SD-sp.vs.FG-SD-gr	2.43082	2.22046	-0.130579
247453_at	hypothetical protein	AT5G62440	AT5G62440	FG-LD-sp.vs.FG-LD-gr	FG-SD-sp.vs.FG-SD-gr	2.41206	2.07668	-0.215993
248971_at	TIR-NBS-LRR class disease resistance protein	AT5G45000	AT5G45000	FG-LD-sp.vs.FG-LD-gr	FG-SD-sp.vs.FG-SD-gr	2.39771	2.05902	-0.219701
255791_at	DAL1 (DIFFERENTIATION AND GREENING-LIKE 1)	DAL1	AT2G33430	FG-LD-sp.vs.FG-LD-gr	FG-SD-sp.vs.FG-SD-gr	2.36348	2.03199	-0.21802
264286_at	PPR336 (pentatricopeptide repeat 336)	PPR336	AT1G61870	FG-LD-sp.vs.FG-LD-gr	FG-SD-sp.vs.FG-SD-gr	2.35054	2.12708	-0.144117
267018_at	SVR1 (SUPPRESSOR OF VARIEGATION 1); RNA binding / pseudouridine synthase	SVR1	AT2G39140	FG-LD-sp.vs.FG-LD-gr	FG-SD-sp.vs.FG-SD-gr	2.34888	2.07111	-0.181566
257036_at	PIF / Ping-Pong transposase	AT3G19120	AT3G19120	FG-LD-sp.vs.FG-LD-gr	FG-SD-sp.vs.FG-SD-gr	2.33603	2.13379	-0.130638
257710_at	hypothetical protein	AT3G27350	AT3G27350	FG-LD-sp.vs.FG-LD-gr	FG-SD-sp.vs.FG-SD-gr	2.33581	2.18412	-0.0968738
258286_at	ATP binding microtubule motor family protein	AT3G16060	AT3G16060	FG-LD-sp.vs.FG-LD-gr	FG-SD-sp.vs.FG-SD-gr	2.31713	2.19936	-0.0752529
249875_at	HCF136; protein binding	HCF136	AT5G23120	FG-LD-sp.vs.FG-LD-gr	FG-SD-sp.vs.FG-SD-gr	2.29038	2.16881	-0.07868
264562_at	BTB/POZ domain-containing protein	AT1G55760	AT1G55760	FG-LD-sp.vs.FG-LD-gr	FG-SD-sp.vs.FG-SD-gr	2.28812	2.15971	-0.0833278
252587_at	DWD motif protein	AT3G45620	AT3G45620	FG-LD-sp.vs.FG-LD-gr	FG-SD-sp.vs.FG-SD-gr	2.26195	2.05453	-0.13876
248815_at	Intron maturase, type II family protein	AT5G46920	AT5G46920	FG-LD-sp.vs.FG-LD-gr	FG-SD-sp.vs.FG-SD-gr	2.25131	2.04335	-0.139829
246762_at	CYCH;1 (CYCLIN H;1); cyclin-dependent protein kinase/ protein binding / protein kinase	CYCH;1	AT5G27620	FG-LD-sp.vs.FG-LD-gr	FG-SD-sp.vs.FG-SD-gr	2.21902	2.08705	-0.0884576
250824_at	aarF domain-containing protein kinase	AT5G05200	AT5G05200	FG-LD-sp.vs.FG-LD-gr	FG-SD-sp.vs.FG-SD-gr	2.19218	2.05498	-0.0932359
258634_at	RNA recognition motif-containing protein	AT3G08000	AT3G08000	FG-LD-sp.vs.FG-LD-gr	FG-SD-sp.vs.FG-SD-gr	2.16767	2.06146	-0.0724767
245565_at	putative mitochondrial transcription termination factor	AT4G14605	AT4G14605	FG-LD-sp.vs.FG-LD-gr	FG-SD-sp.vs.FG-SD-gr	2.1622	2.04724	-0.0788203
259543_at	small nuclear ribonucleoprotein-like protein	AT1G20580	AT1G20580	FG-LD-sp.vs.FG-LD-gr	FG-SD-sp.vs.FG-SD-gr	2.1544	2.1263	-0.0189433
267545_at	GRP23 (GLYCINE-RICH PROTEIN 23)	GRP23	AT2G32690	FG-LD-sp.vs.FG-LD-gr	FG-SD-sp.vs.FG-SD-gr	2.13753	2.02978	-0.074623
255475_at	AAA-type ATPase family protein	AT4G02480	AT4G02480	FG-LD-sp.vs.FG-LD-gr	FG-SD-sp.vs.FG-SD-gr	2.12827	2.05449	-0.0508999
267644_s_at	TRAF-like family protein /// TRAF-like family protein	AT2G32870 /// AT2G32880	AT2G32870 /// AT2G32880	FG-LD-sp.vs.FG-LD-gr	FG-SD-sp.vs.FG-SD-gr	2.11917	2.08464	-0.0237023
247032_at	SDN3 (SMALL RNA DEGRADING NUCLEASE 3); exonuclease/ nucleic acid binding	SDN3	AT5G67240	FG-LD-sp.vs.FG-LD-gr	FG-SD-sp.vs.FG-SD-gr	2.08062	2.02554	-0.0387102
253697_at	alkaline-phosphatase-like protein	AT4G29700	AT4G29700	FG-LD-sp.vs.FG-LD-gr	FG-SD-sp.vs.FG-SD-gr	0.498737	0.329621	-0.597472
254376_at	TOM1 (TOBAMOVIRUS MULTIPLICATION 1); protein binding	TOM1	AT4G21790	FG-LD-sp.vs.FG-LD-gr	FG-SD-sp.vs.FG-SD-gr	0.498495	0.482428	-0.0472656
260705_at	TOM2A (TOBAMOVIRUS MULTIPLICATION 2A); protein binding	TOM2A	AT1G32400	FG-LD-sp.vs.FG-LD-gr	FG-SD-sp.vs.FG-SD-gr	0.497722	0.445975	-0.158379
253478_at	regulator of Vps4 activity protein	AT4G32350	AT4G32350	FG-LD-sp.vs.FG-LD-gr	FG-SD-sp.vs.FG-SD-gr	0.497482	0.388574	-0.356456
262480_at	G-type lectin S-receptor-like serine/threonine-protein kinase	AT1G11340	AT1G11340	FG-LD-sp.vs.FG-LD-gr	FG-SD-sp.vs.FG-SD-gr	0.497234	0.363825	-0.450682
247874_at	protein SUPPRESSOR OF MAX2 1	AT5G57710	AT5G57710	FG-LD-sp.vs.FG-LD-gr	FG-SD-sp.vs.FG-SD-gr	0.497119	0.443532	-0.164554
266479_at	LSH3 (LIGHT SENSITIVE HYPOCOTYLS 3)	LSH3	AT2G31160	FG-LD-sp.vs.FG-LD-gr	FG-SD-sp.vs.FG-SD-gr	0.493926	0.467244	-0.0801175
246340_s_at	FAMT (farnesoic acid carboxyl-O-methyltransferase); S-adenosylmethionine-dependent methyltransferase/ farnesoic acid O-methyltransferase	FAMT	AT3G44860 /// AT3G44870	FG-LD-sp.vs.FG-LD-gr	FG-SD-sp.vs.FG-SD-gr	0.492964	0.278744	-0.822542
266101_at	inositol phosphorylceramide synthase 2	AtIPCS2	AT2G37940	FG-LD-sp.vs.FG-LD-gr	FG-SD-sp.vs.FG-SD-gr	0.487675	0.441056	-0.144959
267565_at	CYP71A12 (cytochrome P450, family 71, subfamily A, polypeptide 12); electron carrier/ heme binding / iron ion binding / monooxygenase/ oxygen binding	CYP71A12	AT2G30750	FG-LD-sp.vs.FG-LD-gr	FG-SD-sp.vs.FG-SD-gr	0.48762	0.276361	-0.819202
252870_at	AKN2 (APS-kinase 2); ATP binding / adenylylsulfate kinase/ kinase/ transferase, transferring phosphorus-containing groups	AKN2	AT4G39940	FG-LD-sp.vs.FG-LD-gr	FG-SD-sp.vs.FG-SD-gr	0.486612	0.246731	-0.979834
256880_at	SRPBCC ligand-binding domain-containing protein	AT3G26450	AT3G26450	FG-LD-sp.vs.FG-LD-gr	FG-SD-sp.vs.FG-SD-gr	0.486151	0.32506	-0.580698
264389_at	putative ERD4 protein	AT1G11960	AT1G11960	FG-LD-sp.vs.FG-LD-gr	FG-SD-sp.vs.FG-SD-gr	0.485467	0.231557	-1.068
245305_at	pollen Ole e 1 allergen and extensin family protein	AT4G17215	AT4G17215	FG-LD-sp.vs.FG-LD-gr	FG-SD-sp.vs.FG-SD-gr	0.485256	0.301155	-0.688237
251181_at	plant invertase/pectin methylesterase inhibitor superfamily protein	AT3G62820	AT3G62820	FG-LD-sp.vs.FG-LD-gr	FG-SD-sp.vs.FG-SD-gr	0.484067	0.309817	-0.643793
254561_at	hypothetical protein	AT4G19160	AT4G19160	FG-LD-sp.vs.FG-LD-gr	FG-SD-sp.vs.FG-SD-gr	0.483325	0.257478	-0.908545
254897_at	putative cysteine-rich receptor-like protein kinase 31	CRK31	AT4G11470	FG-LD-sp.vs.FG-LD-gr	FG-SD-sp.vs.FG-SD-gr	0.481063	0.459043	-0.0675977
252131_at	BCS1 (CYTOCHROME BC1 SYNTHESIS); ATP binding / ATPase/ nucleoside-triphosphatase/ nucleotide binding	BCS1	AT3G50930	FG-LD-sp.vs.FG-LD-gr	FG-SD-sp.vs.FG-SD-gr	0.48006	0.426023	-0.172283
249583_at	TCH2 (TOUCH 2); calcium ion binding	TCH2	AT5G37770	FG-LD-sp.vs.FG-LD-gr	FG-SD-sp.vs.FG-SD-gr	0.479552	0.453545	-0.0804432
248091_at	VTC5 (VITAMIN C DEFECTIVE 5); GDP-D-glucose phosphorylase/ galactose-1-phosphate guanylyltransferase (GDP)/ quercetin 4'-O-glucosyltransferase	VTC5	AT5G55120	FG-LD-sp.vs.FG-LD-gr	FG-SD-sp.vs.FG-SD-gr	0.479007	0.316932	-0.595874
251281_at	AGP20	AGP20	AT3G61640	FG-LD-sp.vs.FG-LD-gr	FG-SD-sp.vs.FG-SD-gr	0.477055	0.449579	-0.0855808
259479_at	hypothetical protein	AT1G19020	AT1G19020	FG-LD-sp.vs.FG-LD-gr	FG-SD-sp.vs.FG-SD-gr	0.476701	0.449206	-0.085707
254434_at	ethylene-responsive/regulated nuclear protein	AT4G20880	AT4G20880	FG-LD-sp.vs.FG-LD-gr	FG-SD-sp.vs.FG-SD-gr	0.47399	0.365493	-0.375014
263591_at	ATMAP65-6; microtubule binding	ATMAP65-6	AT2G01910	FG-LD-sp.vs.FG-LD-gr	FG-SD-sp.vs.FG-SD-gr	0.473546	0.372683	-0.345556
260399_at	lipoxygenase 4	AT1G72520	AT1G72520	FG-LD-sp.vs.FG-LD-gr	FG-SD-sp.vs.FG-SD-gr	0.470376	0.393505	-0.257432
251300_at	serine protease inhibitor, Kazal-type family protein	AT3G61980	AT3G61980	FG-LD-sp.vs.FG-LD-gr	FG-SD-sp.vs.FG-SD-gr	0.469485	0.422999	-0.150426
263049_at	alpha/beta-Hydrolases superfamily protein	AT2G05260	AT2G05260	FG-LD-sp.vs.FG-LD-gr	FG-SD-sp.vs.FG-SD-gr	0.468416	0.358649	-0.385217
262284_at	nitrate-inducible, GARP-type transcriptional repressor 1-like protein	AT1G68670	AT1G68670	FG-LD-sp.vs.FG-LD-gr	FG-SD-sp.vs.FG-SD-gr	0.467294	0.464452	-0.00880115
266014_s_at	hypothetical protein /// hypothetical protein /// hypothetical protein	ArthMp016 /// ArthMp055 /// AT2G07722	AT2G07722 /// ATMG00170 /// ATMG00620	FG-LD-sp.vs.FG-LD-gr	FG-SD-sp.vs.FG-SD-gr	0.466229	0.34509	-0.43407
257071_at	ATCSLC04 (CELLULOSE-SYNTHASE LIKE C4); cellulose synthase/ transferase, transferring glycosyl groups	ATCSLC04	AT3G28180	FG-LD-sp.vs.FG-LD-gr	FG-SD-sp.vs.FG-SD-gr	0.461891	0.420034	-0.137045
260429_at	JAZ6 (JASMONATE-ZIM-DOMAIN PROTEIN 6)	JAZ6	AT1G72450	FG-LD-sp.vs.FG-LD-gr	FG-SD-sp.vs.FG-SD-gr	0.460505	0.419845	-0.133361
251879_at	late embryogenesis abundant hydroxyproline-rich glycoprotein	AT3G54200	AT3G54200	FG-LD-sp.vs.FG-LD-gr	FG-SD-sp.vs.FG-SD-gr	0.460127	0.370357	-0.313113
266799_at	ATPSK2 (PHYTOSULFOKINE 2 PRECURSOR); growth factor	ATPSK2	AT2G22860	FG-LD-sp.vs.FG-LD-gr	FG-SD-sp.vs.FG-SD-gr	0.459601	0.26756	-0.780518
266658_at	hypothetical protein	AT2G25735	AT2G25735	FG-LD-sp.vs.FG-LD-gr	FG-SD-sp.vs.FG-SD-gr	0.456471	0.408221	-0.161174
247293_at	protein TUNICAMYCIN INDUCED 1	AT5G64510	AT5G64510	FG-LD-sp.vs.FG-LD-gr	FG-SD-sp.vs.FG-SD-gr	0.455798	0.369893	-0.301286
262868_at	putative nucleotide-diphospho-sugar transferase	AT1G64980	AT1G64980	FG-LD-sp.vs.FG-LD-gr	FG-SD-sp.vs.FG-SD-gr	0.453088	0.438899	-0.0459033
251683_at	protein kinase family protein	AT3G57120	AT3G57120	FG-LD-sp.vs.FG-LD-gr	FG-SD-sp.vs.FG-SD-gr	0.452898	0.422325	-0.100834
267470_at	C4H (CINNAMATE-4-HYDROXYLASE); trans-cinnamate 4-monooxygenase	C4H	AT2G30490	FG-LD-sp.vs.FG-LD-gr	FG-SD-sp.vs.FG-SD-gr	0.451672	0.336109	-0.426345
259685_at	AtPP2-A11 (Phloem protein 2-A11); carbohydrate binding	AtPP2-A11	AT1G63090	FG-LD-sp.vs.FG-LD-gr	FG-SD-sp.vs.FG-SD-gr	0.451576	0.346512	-0.382063
256458_at	sugar transporter ERD6-like 6	AT1G75220	AT1G75220	FG-LD-sp.vs.FG-LD-gr	FG-SD-sp.vs.FG-SD-gr	0.450728	0.35124	-0.359801
266581_at	Late embryogenesis abundant protein	AT2G46140	AT2G46140	FG-LD-sp.vs.FG-LD-gr	FG-SD-sp.vs.FG-SD-gr	0.446321	0.330279	-0.434398
263137_at	gamma-glutamyl hydrolase, putative / gamma-Glu-X carboxypeptidase, putative / conjugase, putative	ATGGH1	AT1G78660	FG-LD-sp.vs.FG-LD-gr	FG-SD-sp.vs.FG-SD-gr	0.442447	0.384474	-0.202617
264852_at	MLO8 (MILDEW RESISTANCE LOCUS O 8); calmodulin binding	MLO8	AT2G17480	FG-LD-sp.vs.FG-LD-gr	FG-SD-sp.vs.FG-SD-gr	0.440715	0.209094	-1.07569
267536_at	PLDBETA1 (PHOSPHOLIPASE D BETA 1); phospholipase D	PLDBETA1	AT2G42010	FG-LD-sp.vs.FG-LD-gr	FG-SD-sp.vs.FG-SD-gr	0.440358	0.409793	-0.103783
261021_at	FAD-binding and BBE domain-containing protein	AT1G26380	AT1G26380	FG-LD-sp.vs.FG-LD-gr	FG-SD-sp.vs.FG-SD-gr	0.440207	0.338603	-0.378587
247109_at	ATPSK5 (PHYTOSULFOKINE 5 PRECURSOR); growth factor	ATPSK5	AT5G65870	FG-LD-sp.vs.FG-LD-gr	FG-SD-sp.vs.FG-SD-gr	0.439484	0.286283	-0.618367
250289_at	GSH-induced LITAF domain protein	AT5G13190	AT5G13190	FG-LD-sp.vs.FG-LD-gr	FG-SD-sp.vs.FG-SD-gr	0.434579	0.316871	-0.455722
244901_at	unknown protein	ORF25	ATMG00640	FG-LD-sp.vs.FG-LD-gr	FG-SD-sp.vs.FG-SD-gr	0.4343	0.344525	-0.334084
256576_at	PMZ; zinc ion binding	PMZ	AT3G28210	FG-LD-sp.vs.FG-LD-gr	FG-SD-sp.vs.FG-SD-gr	0.43392	0.425822	-0.027179
254656_at	hypothetical protein	AT4G18070	AT4G18070	FG-LD-sp.vs.FG-LD-gr	FG-SD-sp.vs.FG-SD-gr	0.432776	0.23183	-0.900554
260327_at	RING/U-box domain-containing protein	AT1G63840	AT1G63840	FG-LD-sp.vs.FG-LD-gr	FG-SD-sp.vs.FG-SD-gr	0.430075	0.40164	-0.098685
247292_at	pumilio homolog 26	AT5G64490	AT5G64490	FG-LD-sp.vs.FG-LD-gr	FG-SD-sp.vs.FG-SD-gr	0.426208	0.38508	-0.146398
251964_at	DNA-binding protein S1FA1	AT3G53370	AT3G53370	FG-LD-sp.vs.FG-LD-gr	FG-SD-sp.vs.FG-SD-gr	0.424306	0.315549	-0.427241
252193_at	MYB77; DNA binding / transcription factor	MYB77	AT3G50060	FG-LD-sp.vs.FG-LD-gr	FG-SD-sp.vs.FG-SD-gr	0.423142	0.224793	-0.912544
266319_s_at	KCS13 (3-KETOACYL-COA SYNTHASE 13); acyltransferase/ catalytic/ transferase, transferring acyl groups other than amino-acyl groups	KCS13	AT2G46720 /// AT3G10280	FG-LD-sp.vs.FG-LD-gr	FG-SD-sp.vs.FG-SD-gr	0.421968	0.297129	-0.506046
267393_at	O-fucosyltransferase family protein	AT2G44500	AT2G44500	FG-LD-sp.vs.FG-LD-gr	FG-SD-sp.vs.FG-SD-gr	0.418504	0.395513	-0.081516
265118_at	acid beta-fructofuranosidase 3	AT1G62660	AT1G62660	FG-LD-sp.vs.FG-LD-gr	FG-SD-sp.vs.FG-SD-gr	0.418022	0.300838	-0.474592
260405_at	ATGSTU11 (GLUTATHIONE S-TRANSFERASE TAU 11); glutathione transferase	ATGSTU11	AT1G69930	FG-LD-sp.vs.FG-LD-gr	FG-SD-sp.vs.FG-SD-gr	0.413774	0.317865	-0.380427
264512_at	hypothetical protein	AT1G09575	AT1G09575	FG-LD-sp.vs.FG-LD-gr	FG-SD-sp.vs.FG-SD-gr	0.411192	0.391698	-0.0700673
257785_at	MUB4 (MEMBRANE-ANCHORED UBIQUITIN-FOLD PROTEIN 4 PRECURSOR)	MUB4	AT3G26980	FG-LD-sp.vs.FG-LD-gr	FG-SD-sp.vs.FG-SD-gr	0.40875	0.396117	-0.0452935
262671_at	CPK29; ATP binding / calcium ion binding / calmodulin-dependent protein kinase/ kinase/ protein kinase	CPK29	AT1G76040	FG-LD-sp.vs.FG-LD-gr	FG-SD-sp.vs.FG-SD-gr	0.40598	0.357997	-0.181461
248205_at	hypothetical protein	AT5G54300	AT5G54300	FG-LD-sp.vs.FG-LD-gr	FG-SD-sp.vs.FG-SD-gr	0.404657	0.294115	-0.460319
256457_at	DNA glycosylase superfamily protein	AT1G75230	AT1G75230	FG-LD-sp.vs.FG-LD-gr	FG-SD-sp.vs.FG-SD-gr	0.403083	0.376481	-0.0984978
248133_at	hypothetical protein	AT5G54850	AT5G54850	FG-LD-sp.vs.FG-LD-gr	FG-SD-sp.vs.FG-SD-gr	0.400589	0.313547	-0.35344
246370_at	hypothetical protein	AT1G51920	AT1G51920	FG-LD-sp.vs.FG-LD-gr	FG-SD-sp.vs.FG-SD-gr	0.396307	0.199497	-0.990251
251544_at	GAUT15 (Galacturonosyltransferase 15); polygalacturonate 4-alpha-galacturonosyltransferase/ transferase, transferring glycosyl groups / transferase, transferring hexosyl groups	GAUT15	AT3G58790	FG-LD-sp.vs.FG-LD-gr	FG-SD-sp.vs.FG-SD-gr	0.394126	0.337387	-0.224252
262616_at	2-oxoglutarate-dependent dioxygenase-like protein	AT1G06620	AT1G06620	FG-LD-sp.vs.FG-LD-gr	FG-SD-sp.vs.FG-SD-gr	0.392322	0.351046	-0.16038
263184_at	UGT75B1 (UDP-GLUCOSYLTRANSFERASE 75B1); UDP-glucose:4-aminobenzoate acylglucosyltransferase/ UDP-glucosyltransferase/ UDP-glycosyltransferase/ abscisic acid glucosyltransferase/ transferase, transferring glycosyl groups	UGT75B1	AT1G05560	FG-LD-sp.vs.FG-LD-gr	FG-SD-sp.vs.FG-SD-gr	0.390645	0.194117	-1.00894
255667_at	PLDBETA2; phospholipase D	PLDBETA2	AT4G00240	FG-LD-sp.vs.FG-LD-gr	FG-SD-sp.vs.FG-SD-gr	0.390083	0.249189	-0.64654
247597_at	AtRABA1f (Arabidopsis Rab GTPase homolog A1f); GTP binding	AtRABA1f	AT5G60860	FG-LD-sp.vs.FG-LD-gr	FG-SD-sp.vs.FG-SD-gr	0.389547	0.277376	-0.489954
256177_at	protein kinase superfamily protein	AT1G51620	AT1G51620	FG-LD-sp.vs.FG-LD-gr	FG-SD-sp.vs.FG-SD-gr	0.382813	0.307328	-0.316864
261501_at	serine/threonine-protein kinase-like protein	AT1G28390	AT1G28390	FG-LD-sp.vs.FG-LD-gr	FG-SD-sp.vs.FG-SD-gr	0.381191	0.34657	-0.137366
246584_at	hypothetical protein	AT5G14730	AT5G14730	FG-LD-sp.vs.FG-LD-gr	FG-SD-sp.vs.FG-SD-gr	0.379318	0.301867	-0.329494
267209_at	hypothetical protein	AT2G30930	AT2G30930	FG-LD-sp.vs.FG-LD-gr	FG-SD-sp.vs.FG-SD-gr	0.374039	0.315933	-0.243569
261261_at	phosphate transporter PHO1-7	AT1G26730	AT1G26730	FG-LD-sp.vs.FG-LD-gr	FG-SD-sp.vs.FG-SD-gr	0.372547	0.319243	-0.222769
263754_at	DNAJ heat shock N-terminal domain-containing protein	AT2G21510	AT2G21510	FG-LD-sp.vs.FG-LD-gr	FG-SD-sp.vs.FG-SD-gr	0.372017	0.311669	-0.255355
263513_at	hypothetical protein	AT2G12400	AT2G12400	FG-LD-sp.vs.FG-LD-gr	FG-SD-sp.vs.FG-SD-gr	0.363325	0.18396	-0.981867
252280_at	iqd21 (IQ-domain 21); calmodulin binding	iqd21	AT3G49260	FG-LD-sp.vs.FG-LD-gr	FG-SD-sp.vs.FG-SD-gr	0.362268	0.270311	-0.422436
252058_at	late embryogenesis abundant hydroxyproline-rich glycoprotein	AT3G52470	AT3G52470	FG-LD-sp.vs.FG-LD-gr	FG-SD-sp.vs.FG-SD-gr	0.354169	0.304875	-0.216216
258616_at	leucine-rich repeat protein kinase family protein	AT3G02880	AT3G02880	FG-LD-sp.vs.FG-LD-gr	FG-SD-sp.vs.FG-SD-gr	0.353486	0.319902	-0.144021
260103_at	hypothetical protein	AT1G35430	AT1G35430	FG-LD-sp.vs.FG-LD-gr	FG-SD-sp.vs.FG-SD-gr	0.345708	0.341197	-0.0189504
251640_at	hypothetical protein	AT3G57450	AT3G57450	FG-LD-sp.vs.FG-LD-gr	FG-SD-sp.vs.FG-SD-gr	0.34462	0.286513	-0.266405
252989_at	sks9 (SKU5 Similar 9); copper ion binding / oxidoreductase	sks9	AT4G38420	FG-LD-sp.vs.FG-LD-gr	FG-SD-sp.vs.FG-SD-gr	0.340551	0.22063	-0.626241
252671_at	FAD/NAD(P)-binding oxidoreductase family protein	AT3G44190	AT3G44190	FG-LD-sp.vs.FG-LD-gr	FG-SD-sp.vs.FG-SD-gr	0.340373	0.199087	-0.773716
252677_at	NIT3 (NITRILASE 3); indole-3-acetonitrile nitrilase/ indole-3-acetonitrile nitrile hydratase/ nitrilase	NIT3	AT3G44320	FG-LD-sp.vs.FG-LD-gr	FG-SD-sp.vs.FG-SD-gr	0.333905	0.153298	-1.12309
260656_at	hypothetical protein	AT1G19380	AT1G19380	FG-LD-sp.vs.FG-LD-gr	FG-SD-sp.vs.FG-SD-gr	0.332297	0.179734	-0.886606
250149_at	Rossmann-fold NAD(P)-binding domain-containing protein	AT5G14700	AT5G14700	FG-LD-sp.vs.FG-LD-gr	FG-SD-sp.vs.FG-SD-gr	0.331435	0.186399	-0.830331
249379_at	hypothetical protein	AT5G40460	AT5G40460	FG-LD-sp.vs.FG-LD-gr	FG-SD-sp.vs.FG-SD-gr	0.329943	0.296326	-0.155032
250267_at	hypothetical protein	AT5G12930	AT5G12930	FG-LD-sp.vs.FG-LD-gr	FG-SD-sp.vs.FG-SD-gr	0.323534	0.313017	-0.0476753
264717_at	ATFH8 (formin 8); actin binding / actin filament binding / profilin binding	ATFH8	AT1G70140	FG-LD-sp.vs.FG-LD-gr	FG-SD-sp.vs.FG-SD-gr	0.321703	0.298644	-0.107302
264005_at	AGP2 (ARABINOGALACTAN PROTEIN 2)	AGP2	AT2G22470	FG-LD-sp.vs.FG-LD-gr	FG-SD-sp.vs.FG-SD-gr	0.319915	0.28454	-0.169058
245112_at	GPDHC1; NAD or NADH binding / glycerol-3-phosphate dehydrogenase (NAD+)	GPDHC1	AT2G41540	FG-LD-sp.vs.FG-LD-gr	FG-SD-sp.vs.FG-SD-gr	0.309731	0.206015	-0.588267
258037_at	4CL5 (4-coumarate:CoA ligase 5); 4-coumarate-CoA ligase	4CL5	AT3G21230	FG-LD-sp.vs.FG-LD-gr	FG-SD-sp.vs.FG-SD-gr	0.308064	0.286337	-0.105516
258338_at	probable isoaspartyl peptidase/L-asparaginase 2	AT3G16150	AT3G16150	FG-LD-sp.vs.FG-LD-gr	FG-SD-sp.vs.FG-SD-gr	0.303363	0.152117	-0.99586
251192_at	XT1 (XYLOSYLTRANSFERASE 1); UDP-xylosyltransferase/ transferase/ transferase, transferring glycosyl groups / xyloglucan 6-xylosyltransferase	XT1	AT3G62720	FG-LD-sp.vs.FG-LD-gr	FG-SD-sp.vs.FG-SD-gr	0.303138	0.233374	-0.37733
249208_at	AOS (ALLENE OXIDE SYNTHASE); allene oxide synthase/ hydro-lyase/ oxygen binding	AOS	AT5G42650	FG-LD-sp.vs.FG-LD-gr	FG-SD-sp.vs.FG-SD-gr	0.297191	0.136964	-1.11759
253796_at	hypothetical protein	AT4G28460	AT4G28460	FG-LD-sp.vs.FG-LD-gr	FG-SD-sp.vs.FG-SD-gr	0.295168	0.275594	-0.0989944
265116_at	vacuolar calcium-binding protein-like protein	AT1G62480	AT1G62480	FG-LD-sp.vs.FG-LD-gr	FG-SD-sp.vs.FG-SD-gr	0.275973	0.2011	-0.456612
265005_at	hypothetical protein	AT1G61667	AT1G61667	FG-LD-sp.vs.FG-LD-gr	FG-SD-sp.vs.FG-SD-gr	0.273488	0.181837	-0.588836
252234_at	ATPSK4 (PHYTOSULFOKINE 4 PRECURSOR); growth factor	ATPSK4	AT3G49780	FG-LD-sp.vs.FG-LD-gr	FG-SD-sp.vs.FG-SD-gr	0.271302	0.197798	-0.455877
257076_at	hypothetical protein	AT3G19680	AT3G19680	FG-LD-sp.vs.FG-LD-gr	FG-SD-sp.vs.FG-SD-gr	0.267364	0.183131	-0.545935
258056_at	biotin/lipoate A/B protein ligase family protein	AT3G29010	AT3G29010	FG-LD-sp.vs.FG-LD-gr	FG-SD-sp.vs.FG-SD-gr	0.262437	0.242886	-0.111691
266246_at	CYP94C1; fatty acid (omega-1)-hydroxylase/ oxygen binding	CYP94C1	AT2G27690	FG-LD-sp.vs.FG-LD-gr	FG-SD-sp.vs.FG-SD-gr	0.26077	0.151779	-0.780811
245244_at	ILL6; IAA-amino acid conjugate hydrolase/ metallopeptidase	ILL6	AT1G44350	FG-LD-sp.vs.FG-LD-gr	FG-SD-sp.vs.FG-SD-gr	0.258277	0.23876	-0.11336
259354_at	heavy-metal-associated domain-containing protein	AT3G05220	AT3G05220	FG-LD-sp.vs.FG-LD-gr	FG-SD-sp.vs.FG-SD-gr	0.258148	0.207882	-0.312438
259037_at	protein Fes1A	Fes1A	AT3G09350	FG-LD-sp.vs.FG-LD-gr	FG-SD-sp.vs.FG-SD-gr	0.24504	0.217208	-0.173941
252368_at	CYP94B3; electron carrier/ heme binding / iron ion binding / monooxygenase/ oxygen binding	CYP94B3	AT3G48520	FG-LD-sp.vs.FG-LD-gr	FG-SD-sp.vs.FG-SD-gr	0.238264	0.202171	-0.23698
259325_at	O-fucosyltransferase family protein	AT3G05320	AT3G05320	FG-LD-sp.vs.FG-LD-gr	FG-SD-sp.vs.FG-SD-gr	0.237947	0.121917	-0.964745
246944_at	cytochrome bd ubiquinol oxidase	AT5G25450	AT5G25450	FG-LD-sp.vs.FG-LD-gr	FG-SD-sp.vs.FG-SD-gr	0.232434	0.215132	-0.111594
267263_at	Late embryogenesis abundant protein, group 6	AT2G23110	AT2G23110	FG-LD-sp.vs.FG-LD-gr	FG-SD-sp.vs.FG-SD-gr	0.23194	0.135906	-0.771137
255549_at	GPAT3 (GLYCEROL-3-PHOSPHATE ACYLTRANSFERASE 3); acyltransferase	GPAT3	AT4G01950	FG-LD-sp.vs.FG-LD-gr	FG-SD-sp.vs.FG-SD-gr	0.23122	0.145006	-0.673149
251494_at	PTI1-like tyrosine-protein kinase 3	AT3G59350	AT3G59350	FG-LD-sp.vs.FG-LD-gr	FG-SD-sp.vs.FG-SD-gr	0.213958	0.178679	-0.259962
266010_at	zinc finger protein ZAT11	AT2G37430	AT2G37430	FG-LD-sp.vs.FG-LD-gr	FG-SD-sp.vs.FG-SD-gr	0.21203	0.1752	-0.275272
252364_at	RPM1-interacting protein 4 (RIN4)	AT3G48450	AT3G48450	FG-LD-sp.vs.FG-LD-gr	FG-SD-sp.vs.FG-SD-gr	0.211691	0.103037	-1.03879
256522_at	U-box domain-containing protein	CMPG1	AT1G66160	FG-LD-sp.vs.FG-LD-gr	FG-SD-sp.vs.FG-SD-gr	0.207423	0.198549	-0.0630816
262354_at	VHA-E3 (VACUOLAR H+-ATPASE SUBUNIT E ISOFORM 3); proton-transporting ATPase, rotational mechanism	VHA-E3	AT1G64200	FG-LD-sp.vs.FG-LD-gr	FG-SD-sp.vs.FG-SD-gr	0.207326	0.150688	-0.460335
252475_s_at	PCL1 (PHYTOCLOCK 1); DNA binding / transcription factor	PCL1	AT3G46640 /// AT5G59570	FG-LD-sp.vs.FG-LD-gr	FG-SD-sp.vs.FG-SD-gr	0.20032	0.12808	-0.645264
250199_at	MPL1 (MYZUS PERSICAE-INDUCED LIPASE 1); catalytic	MPL1	AT5G14180	FG-LD-sp.vs.FG-LD-gr	FG-SD-sp.vs.FG-SD-gr	0.197207	0.187823	-0.0703343
254787_at	hypothetical protein	AT4G12690	AT4G12690	FG-LD-sp.vs.FG-LD-gr	FG-SD-sp.vs.FG-SD-gr	0.187692	0.184114	-0.0277607
261033_at	JAZ5 (JASMONATE-ZIM-DOMAIN PROTEIN 5)	JAZ5	AT1G17380	FG-LD-sp.vs.FG-LD-gr	FG-SD-sp.vs.FG-SD-gr	0.187136	0.164003	-0.190358
266884_at	UCC2 (UCLACYANIN 2); copper ion binding / electron carrier	UCC2	AT2G44790	FG-LD-sp.vs.FG-LD-gr	FG-SD-sp.vs.FG-SD-gr	0.183467	0.145609	-0.333427
250793_at	oxidoreductase, 2OG-Fe(II) oxygenase family protein	AT5G05600	AT5G05600	FG-LD-sp.vs.FG-LD-gr	FG-SD-sp.vs.FG-SD-gr	0.181576	0.148642	-0.28874
262756_at	OCT6 (ORGANIC CATION/CARNITINE TRANSPORTER 6); carbohydrate transmembrane transporter/ sugar:hydrogen symporter	43014	AT1G16370	FG-LD-sp.vs.FG-LD-gr	FG-SD-sp.vs.FG-SD-gr	0.180718	0.11804	-0.614465
262640_at	plant invertase/pectin methylesterase inhibitor domain-containing protein	AT1G62760	AT1G62760	FG-LD-sp.vs.FG-LD-gr	FG-SD-sp.vs.FG-SD-gr	0.177492	0.167687	-0.0819815
263972_at	hypothetical protein	AT2G42760	AT2G42760	FG-LD-sp.vs.FG-LD-gr	FG-SD-sp.vs.FG-SD-gr	0.168062	0.146766	-0.195481
248964_at	CYP707A3; (+)-abscisic acid 8'-hydroxylase/ oxygen binding	CYP707A3	AT5G45340	FG-LD-sp.vs.FG-LD-gr	FG-SD-sp.vs.FG-SD-gr	0.145351	0.109754	-0.405262
249459_at	peroxidase 62	AT5G39580	AT5G39580	FG-LD-sp.vs.FG-LD-gr	FG-SD-sp.vs.FG-SD-gr	0.134126	0.099967	-0.42407
265414_at	Major facilitator superfamily protein	AT2G16660	AT2G16660	FG-LD-sp.vs.FG-LD-gr	FG-SD-sp.vs.FG-SD-gr	0.120602	0.0910809	-0.405031
245757_at	PHI-1 (PHOSPHATE-INDUCED 1)	PHI-1	AT1G35140	FG-LD-sp.vs.FG-LD-gr	FG-SD-sp.vs.FG-SD-gr	0.101887	0.0476366	-1.09682
251438_s_at	defensin-like protein 206 /// defensin-like protein	AT3G59930 /// AT5G33355	AT3G59930 /// AT5G33355	FG-LD-sp.vs.FG-LD-gr	FG-SD-sp.vs.FG-SD-gr	0.0894406	0.0510377	-0.809365
261899_at	CCR2 (CINNAMOYL COA REDUCTASE); cinnamoyl-CoA reductase	CCR2	AT1G80820	FG-LD-sp.vs.FG-LD-gr	FG-SD-sp.vs.FG-SD-gr	0.0807093	0.0437254	-0.884265
250292_at	JAZ10 (JASMONATE-ZIM-DOMAIN PROTEIN 10)	JAZ10	AT5G13220	FG-LD-sp.vs.FG-LD-gr	FG-SD-sp.vs.FG-SD-gr	0.0797352	0.0688197	-0.212395

## Sheet: sp-daylength  
Suppl. table S9b Expression of genes in FG samples are regulated by spaceflight conditions and exhibited differentially behavior under the SD versus the LD (fold change≥2 and P<0.05).
probe_set_ID	gene title	gene symbol	ensembl	sample_1	sample_2	value_1	value_2	log2 (value_2/value_1)
266720_s_at	APRR9 (ARABIDOPSIS PSEUDO-RESPONSE REGULATOR 9); protein binding / transcription regulator/ two-component response regulator	APRR9	AT2G46670 /// AT2G46790	FG-LD-sp.vs.FG-LD-gr	FG-SD-sp.vs.FG-SD-gr	0.118215	7.99242	6.07914
259417_at	HFR1 (LONG HYPOCOTYL IN FAR-RED); DNA binding / protein binding / transcription factor	HFR1	AT1G02340	FG-LD-sp.vs.FG-LD-gr	FG-SD-sp.vs.FG-SD-gr	0.0576012	2.04999	5.15338
253101_at	CYP91A2 (CYTOCHROME P450 MONOOXYGENASE 91A2); electron carrier/ heme binding / iron ion binding / monooxygenase/ oxygen binding	CYP91A2	AT4G37430	FG-LD-sp.vs.FG-LD-gr	FG-SD-sp.vs.FG-SD-gr	0.109933	2.73048	4.63446
252395_at	AHA4; ATPase/ hydrogen-exporting ATPase, phosphorylative mechanism	AHA4	AT3G47950	FG-LD-sp.vs.FG-LD-gr	FG-SD-sp.vs.FG-SD-gr	0.102443	2.07029	4.33694
257551_at	hypothetical protein	---	AT3G13270	FG-LD-sp.vs.FG-LD-gr	FG-SD-sp.vs.FG-SD-gr	0.146452	2.72376	4.2171
248969_at	hypothetical protein	AT5G45310	AT5G45310	FG-LD-sp.vs.FG-LD-gr	FG-SD-sp.vs.FG-SD-gr	0.261923	4.52864	4.11186
260023_at	ATGA2OX2 (GIBBERELLIN 2-OXIDASE); gibberellin 2-beta-dioxygenase	ATGA2OX2	AT1G30040	FG-LD-sp.vs.FG-LD-gr	FG-SD-sp.vs.FG-SD-gr	0.0162724	0.250681	3.94535
248895_at	FLS2 (FLAGELLIN-SENSITIVE 2); ATP binding / kinase/ protein binding / protein serine/threonine kinase/ transmembrane receptor protein serine/threonine kinase	FLS2	AT5G46330	FG-LD-sp.vs.FG-LD-gr	FG-SD-sp.vs.FG-SD-gr	0.238829	3.4569	3.85543
249477_s_at	germin-like protein subfamily 1 member 10 /// germin-like protein subfamily 1 member 11	AT5G38930 /// AT5G38940	AT5G38930 /// AT5G38940	FG-LD-sp.vs.FG-LD-gr	FG-SD-sp.vs.FG-SD-gr	0.27715	3.91041	3.81858
256789_at	seven in absentia (SINA) domain-containing protein	AT3G13672	AT3G13672	FG-LD-sp.vs.FG-LD-gr	FG-SD-sp.vs.FG-SD-gr	0.441606	6.21562	3.81506
247866_at	XTR3 (XYLOGLUCAN ENDOTRANSGLYCOSYLASE 3); hydrolase, acting on glycosyl bonds / xyloglucan:xyloglucosyl transferase	XTR3	AT5G57550	FG-LD-sp.vs.FG-LD-gr	FG-SD-sp.vs.FG-SD-gr	0.0302092	0.405156	3.74542
254597_at	protein AtS40-3	AtS40-3	AT4G18980	FG-LD-sp.vs.FG-LD-gr	FG-SD-sp.vs.FG-SD-gr	0.352584	4.43712	3.65358
260668_at	hypothetical protein	AT1G19530	AT1G19530	FG-LD-sp.vs.FG-LD-gr	FG-SD-sp.vs.FG-SD-gr	0.027891	0.347614	3.63961
253999_at	ACS7; 1-aminocyclopropane-1-carboxylate synthase	ACS7	AT4G26200	FG-LD-sp.vs.FG-LD-gr	FG-SD-sp.vs.FG-SD-gr	0.17106	2.12822	3.63707
254314_at	protease inhibitor/seed storage/lipid transfer protein (LTP) family protein	AT4G22470	AT4G22470	FG-LD-sp.vs.FG-LD-gr	FG-SD-sp.vs.FG-SD-gr	0.211649	2.51877	3.57297
245392_at	monothiol glutaredoxin-S4	AT4G15680	AT4G15680	FG-LD-sp.vs.FG-LD-gr	FG-SD-sp.vs.FG-SD-gr	0.311732	3.4997	3.48885
261429_at	WRKY61; transcription factor	WRKY61	AT1G18860	FG-LD-sp.vs.FG-LD-gr	FG-SD-sp.vs.FG-SD-gr	0.18452	2.05044	3.47408
264762_at	G-type lectin S-receptor-like serine/threonine-protein kinase	AT1G61460	AT1G61460	FG-LD-sp.vs.FG-LD-gr	FG-SD-sp.vs.FG-SD-gr	0.226055	2.39025	3.40242
264957_at	SKP2B; ubiquitin-protein ligase	SKP2B	AT1G77000	FG-LD-sp.vs.FG-LD-gr	FG-SD-sp.vs.FG-SD-gr	0.215873	2.2484	3.38065
265672_at	cysteine proteinase inhibitor 2	CYS2	AT2G31980	FG-LD-sp.vs.FG-LD-gr	FG-SD-sp.vs.FG-SD-gr	0.0359627	0.358561	3.31764
255577_at	late embryogenesis abundant hydroxyproline-rich glycoprotein	AT4G01410	AT4G01410	FG-LD-sp.vs.FG-LD-gr	FG-SD-sp.vs.FG-SD-gr	0.0378725	0.365068	3.26894
258939_at	hypothetical protein	AT3G10020	AT3G10020	FG-LD-sp.vs.FG-LD-gr	FG-SD-sp.vs.FG-SD-gr	0.356606	3.41335	3.25879
248236_at	early nodulin-like protein 1	ENODL1	AT5G53870	FG-LD-sp.vs.FG-LD-gr	FG-SD-sp.vs.FG-SD-gr	0.226576	2.16197	3.25428
256746_at	alpha-glucan phosphorylase 1	AT3G29320	AT3G29320	FG-LD-sp.vs.FG-LD-gr	FG-SD-sp.vs.FG-SD-gr	0.332918	3.09107	3.21486
257824_at	auxin-responsive family protein	AT3G25290	AT3G25290	FG-LD-sp.vs.FG-LD-gr	FG-SD-sp.vs.FG-SD-gr	0.0437785	0.387534	3.14603
259766_at	hypothetical protein	AT1G64360	AT1G64360	FG-LD-sp.vs.FG-LD-gr	FG-SD-sp.vs.FG-SD-gr	0.492861	4.31654	3.13062
253628_at	XTH18 (XYLOGLUCAN ENDOTRANSGLUCOSYLASE/HYDROLASE 18); hydrolase, acting on glycosyl bonds / hydrolase, hydrolyzing O-glycosyl compounds / xyloglucan:xyloglucosyl transferase	XTH18	AT4G30280	FG-LD-sp.vs.FG-LD-gr	FG-SD-sp.vs.FG-SD-gr	0.00946355	0.0816833	3.10959
259842_at	CPuORF32 (Conserved peptide upstream open reading frame 32)	CPuORF32	AT1G73600 /// AT1G73602	FG-LD-sp.vs.FG-LD-gr	FG-SD-sp.vs.FG-SD-gr	0.0499718	0.421836	3.0775
264124_at	ATOCT2 (ARABIDOPSIS THALIANA ORGANIC CATION/CARNITINE TRANSPORTER 2); carbohydrate transmembrane transporter/ sugar:hydrogen symporter	ATOCT2	AT1G79360	FG-LD-sp.vs.FG-LD-gr	FG-SD-sp.vs.FG-SD-gr	0.286903	2.41748	3.07487
249320_at	TIR-NBS-LRR class disease resistance protein	AT5G40910	AT5G40910	FG-LD-sp.vs.FG-LD-gr	FG-SD-sp.vs.FG-SD-gr	0.413346	3.27508	2.98611
251291_at	SAUR-like auxin-responsive protein	AT3G61900	AT3G61900	FG-LD-sp.vs.FG-LD-gr	FG-SD-sp.vs.FG-SD-gr	0.407942	3.21886	2.98012
246925_at	CYP71B14; electron carrier/ heme binding / iron ion binding / monooxygenase/ oxygen binding	CYP71B14	AT5G25180	FG-LD-sp.vs.FG-LD-gr	FG-SD-sp.vs.FG-SD-gr	0.278307	2.12871	2.93523
258005_at	Granulin repeat cysteine protease family protein	AT3G19390	AT3G19390	FG-LD-sp.vs.FG-LD-gr	FG-SD-sp.vs.FG-SD-gr	0.0642434	0.481493	2.90589
260639_at	hypothetical protein	AT1G53180	AT1G53180	FG-LD-sp.vs.FG-LD-gr	FG-SD-sp.vs.FG-SD-gr	0.330964	2.46745	2.89827
265740_at	RHA2B (RING-H2 FINGER PROTEIN 2B); protein binding / ubiquitin-protein ligase/ zinc ion binding	RHA2B	AT2G01150	FG-LD-sp.vs.FG-LD-gr	FG-SD-sp.vs.FG-SD-gr	0.0576569	0.427298	2.88968
264211_at	GI (GIGANTEA)	GI	AT1G22770	FG-LD-sp.vs.FG-LD-gr	FG-SD-sp.vs.FG-SD-gr	0.0372669	0.274238	2.87946
252563_at	ATEXLA1 (ARABIDOPSIS THALIANA EXPANSIN-LIKE A1)	ATEXLA1	AT3G45970	FG-LD-sp.vs.FG-LD-gr	FG-SD-sp.vs.FG-SD-gr	0.0490313	0.343312	2.80775
245052_at	Probable pectinesterase/pectinesterase inhibitor 12	AT2G26440	AT2G26440	FG-LD-sp.vs.FG-LD-gr	FG-SD-sp.vs.FG-SD-gr	0.427555	2.99152	2.8067
258887_at	PLDP2; phospholipase D	PLDP2	AT3G05630	FG-LD-sp.vs.FG-LD-gr	FG-SD-sp.vs.FG-SD-gr	0.316711	2.16977	2.7763
261077_at	protein phosphatase 2C 3	HAI2	AT1G07430	FG-LD-sp.vs.FG-LD-gr	FG-SD-sp.vs.FG-SD-gr	2.33746	15.8329	2.75991
260741_at	putative glutamine amidotransferase	AT1G15040	AT1G15040	FG-LD-sp.vs.FG-LD-gr	FG-SD-sp.vs.FG-SD-gr	0.0631421	0.416666	2.72222
253737_at	cupin domain-containing protein	AT4G28703	AT4G28703	FG-LD-sp.vs.FG-LD-gr	FG-SD-sp.vs.FG-SD-gr	0.474951	3.10103	2.7069
245659_at	Telomerase activating protein Est1	AT1G28260	AT1G28260	FG-LD-sp.vs.FG-LD-gr	FG-SD-sp.vs.FG-SD-gr	0.308525	2.00911	2.70309
253041_at	PCK1 (PHOSPHOENOLPYRUVATE CARBOXYKINASE 1); ATP binding / phosphoenolpyruvate carboxykinase (ATP)/ phosphoenolpyruvate carboxykinase/ purine nucleotide binding	PCK1	AT4G37870	FG-LD-sp.vs.FG-LD-gr	FG-SD-sp.vs.FG-SD-gr	0.0719192	0.467697	2.70113
250900_at	ATB' ALPHA; protein phosphatase type 2A regulator	ATB' ALPHA	AT5G03470	FG-LD-sp.vs.FG-LD-gr	FG-SD-sp.vs.FG-SD-gr	0.323037	2.06549	2.67672
266545_at	hypothetical protein	AT2G35290	AT2G35290	FG-LD-sp.vs.FG-LD-gr	FG-SD-sp.vs.FG-SD-gr	0.0512924	0.322125	2.6508
256245_at	HSP70 (heat shock protein 70); ATP binding	HSP70	AT3G12580	FG-LD-sp.vs.FG-LD-gr	FG-SD-sp.vs.FG-SD-gr	0.00881516	0.0548953	2.63863
248163_at	DFL1 (DWARF IN LIGHT 1); indole-3-acetic acid amido synthetase	DFL1	AT5G54510	FG-LD-sp.vs.FG-LD-gr	FG-SD-sp.vs.FG-SD-gr	0.0747444	0.459462	2.61991
252977_at	phospholipase like protein (PEARLI 4)	AT4G38560	AT4G38560	FG-LD-sp.vs.FG-LD-gr	FG-SD-sp.vs.FG-SD-gr	0.419209	2.53989	2.59903
249009_at	MAP18 (Microtubule-associated Protein 18); microtubule binding	MAP18	AT5G44610	FG-LD-sp.vs.FG-LD-gr	FG-SD-sp.vs.FG-SD-gr	0.0420758	0.250315	2.57268
247919_at	eukaryotic translation initiation factor-like protein	AT5G57650	AT5G57650	FG-LD-sp.vs.FG-LD-gr	FG-SD-sp.vs.FG-SD-gr	0.409649	2.42269	2.56415
245505_at	monothiol glutaredoxin-S5	AT4G15690	AT4G15690	FG-LD-sp.vs.FG-LD-gr	FG-SD-sp.vs.FG-SD-gr	0.384168	2.26914	2.56234
246272_at	MES9 (METHYL ESTERASE 9); hydrolase, acting on ester bonds / methyl indole-3-acetate esterase/ methyl jasmonate esterase/ methyl salicylate esterase	MES9	AT4G37150	FG-LD-sp.vs.FG-LD-gr	FG-SD-sp.vs.FG-SD-gr	0.35467	2.02961	2.51665
250213_at	TBP1 (TELOMERIC DNA BINDING PROTEIN 1); DNA binding / double-stranded telomeric DNA binding	TBP1	AT5G13820	FG-LD-sp.vs.FG-LD-gr	FG-SD-sp.vs.FG-SD-gr	0.369582	2.1114	2.51424
249065_at	zinc finger CCCH domain-containing protein 61	AT5G44260	AT5G44260	FG-LD-sp.vs.FG-LD-gr	FG-SD-sp.vs.FG-SD-gr	0.49306	2.6043	2.40106
260774_at	serine/threonine-protein kinase SRK2C	AT1G78290	AT1G78290	FG-LD-sp.vs.FG-LD-gr	FG-SD-sp.vs.FG-SD-gr	0.470382	2.44828	2.37986
253871_at	PORB (PROTOCHLOROPHYLLIDE OXIDOREDUCTASE B); oxidoreductase/ protochlorophyllide reductase	PORB	AT4G27440	FG-LD-sp.vs.FG-LD-gr	FG-SD-sp.vs.FG-SD-gr	0.46831	2.3569	2.33136
266841_at	ATHSFA2; DNA binding / transcription factor	ATHSFA2	AT2G26150	FG-LD-sp.vs.FG-LD-gr	FG-SD-sp.vs.FG-SD-gr	0.0157974	0.0788705	2.31979
250975_at	hypothetical protein	AT5G03050	AT5G03050	FG-LD-sp.vs.FG-LD-gr	FG-SD-sp.vs.FG-SD-gr	0.454628	2.2583	2.31248
254193_at	hypothetical protein	AT4G23870	AT4G23870	FG-LD-sp.vs.FG-LD-gr	FG-SD-sp.vs.FG-SD-gr	0.474877	2.32593	2.29218
265276_at	hypothetical protein	AT2G28400	AT2G28400	FG-LD-sp.vs.FG-LD-gr	FG-SD-sp.vs.FG-SD-gr	0.451551	2.1737	2.26719
252320_at	probable xyloglucan endotransglucosylase/hydrolase 11	XTH11	AT3G48580	FG-LD-sp.vs.FG-LD-gr	FG-SD-sp.vs.FG-SD-gr	0.090163	0.433631	2.26586
265723_at	transmembrane receptor protein	AT2G32140	AT2G32140	FG-LD-sp.vs.FG-LD-gr	FG-SD-sp.vs.FG-SD-gr	0.0432808	0.205671	2.24854
257697_at	aspartyl protease family protein	AT3G12700	AT3G12700	FG-LD-sp.vs.FG-LD-gr	FG-SD-sp.vs.FG-SD-gr	0.0767318	0.357954	2.22188
262603_at	Lactoylglutathione lyase / glyoxalase I family protein	AT1G15380	AT1G15380	FG-LD-sp.vs.FG-LD-gr	FG-SD-sp.vs.FG-SD-gr	0.0754941	0.346809	2.19971
259977_at	PLATZ transcription factor family protein	AT1G76590	AT1G76590	FG-LD-sp.vs.FG-LD-gr	FG-SD-sp.vs.FG-SD-gr	0.439319	2.00776	2.19225
264209_at	RABG3B; GTP binding	RABG3B	AT1G22740	FG-LD-sp.vs.FG-LD-gr	FG-SD-sp.vs.FG-SD-gr	0.110874	0.498892	2.16981
264280_at	BGLU46 (BETA GLUCOSIDASE 46); catalytic/ cation binding / hydrolase, hydrolyzing O-glycosyl compounds	BGLU46	AT1G61820	FG-LD-sp.vs.FG-LD-gr	FG-SD-sp.vs.FG-SD-gr	0.0349428	0.156259	2.16087
263881_at	hypothetical protein	AT2G21820	AT2G21820	FG-LD-sp.vs.FG-LD-gr	FG-SD-sp.vs.FG-SD-gr	0.109431	0.482811	2.14144
253104_at	pathogenesis-related thaumatin family protein	AT4G36010	AT4G36010	FG-LD-sp.vs.FG-LD-gr	FG-SD-sp.vs.FG-SD-gr	0.0871539	0.378526	2.11876
247684_at	Leucine-rich repeat protein kinase family protein	AT5G59670	AT5G59670	FG-LD-sp.vs.FG-LD-gr	FG-SD-sp.vs.FG-SD-gr	15.0646	63.1076	2.06665
254200_at	hypothetical protein	AT4G24110	AT4G24110	FG-LD-sp.vs.FG-LD-gr	FG-SD-sp.vs.FG-SD-gr	0.0576152	0.239771	2.05713
255078_at	APX4 (ASCORBATE PEROXIDASE 4); heme binding / peroxidase	APX4	AT4G09010	FG-LD-sp.vs.FG-LD-gr	FG-SD-sp.vs.FG-SD-gr	2.4678	10.2648	2.05641
266901_at	JAZ7 (JASMONATE-ZIM-DOMAIN PROTEIN 7)	JAZ7	AT2G34600	FG-LD-sp.vs.FG-LD-gr	FG-SD-sp.vs.FG-SD-gr	0.0233322	0.0963408	2.04582
265070_at	BCDH BETA1 (BRANCHED-CHAIN ALPHA-KETO ACID DECARBOXYLASE E1 BETA SUBUNIT); 3-methyl-2-oxobutanoate dehydrogenase (2-methylpropanoyl-transferring)/ catalytic	BCDH BETA1	AT1G55510	FG-LD-sp.vs.FG-LD-gr	FG-SD-sp.vs.FG-SD-gr	0.119898	0.47428	1.98393
253812_at	putative wound-responsive protein	AT4G28240	AT4G28240	FG-LD-sp.vs.FG-LD-gr	FG-SD-sp.vs.FG-SD-gr	2.07309	8.14978	1.97498
247431_at	SRO5 (SIMILAR TO RCD ONE 5); NAD+ ADP-ribosyltransferase	SRO5	AT5G62520	FG-LD-sp.vs.FG-LD-gr	FG-SD-sp.vs.FG-SD-gr	0.0899522	0.353567	1.97475
251766_at	yippee family putative zinc-binding protein /// hypothetical protein	AT3G55890 /// AT3G55910	AT3G55910	FG-LD-sp.vs.FG-LD-gr	FG-SD-sp.vs.FG-SD-gr	0.115431	0.441802	1.93637
263374_at	DNAJ heat shock family protein	AT2G20560	AT2G20560	FG-LD-sp.vs.FG-LD-gr	FG-SD-sp.vs.FG-SD-gr	0.0274845	0.104383	1.9252
245947_at	ACL5 (ACAULIS 5); spermine synthase/ thermospermine synthase	ACL5	AT5G19530	FG-LD-sp.vs.FG-LD-gr	FG-SD-sp.vs.FG-SD-gr	8.86034	33.3844	1.91374
267265_at	serine-type carboxypeptidase	SCPL13	AT2G22980	FG-LD-sp.vs.FG-LD-gr	FG-SD-sp.vs.FG-SD-gr	0.132161	0.483957	1.87258
246935_at	EBF2 (EIN3-BINDING F BOX PROTEIN 2); protein binding	EBF2	AT5G25350	FG-LD-sp.vs.FG-LD-gr	FG-SD-sp.vs.FG-SD-gr	3.31246	11.9682	1.85323
261135_at	PDF1.4	PDF1.4	AT1G19610	FG-LD-sp.vs.FG-LD-gr	FG-SD-sp.vs.FG-SD-gr	0.11342	0.404565	1.83469
263096_at	AHB1 (ARABIDOPSIS HEMOGLOBIN 1); oxygen binding / oxygen transporter	AHB1	AT2G16060	FG-LD-sp.vs.FG-LD-gr	FG-SD-sp.vs.FG-SD-gr	0.114705	0.406915	1.82679
252415_at	ASN1 (GLUTAMINE-DEPENDENT ASPARAGINE SYNTHASE 1); asparagine synthase (glutamine-hydrolyzing)	ASN1	AT3G47340	FG-LD-sp.vs.FG-LD-gr	FG-SD-sp.vs.FG-SD-gr	0.0675389	0.235818	1.80388
248819_at	S-ribonuclease binding protein	AT5G47050	AT5G47050	FG-LD-sp.vs.FG-LD-gr	FG-SD-sp.vs.FG-SD-gr	0.143876	0.491839	1.77336
264638_at	FT (FLOWERING LOCUS T); phosphatidylethanolamine binding / protein binding	FT	AT1G65480	FG-LD-sp.vs.FG-LD-gr	FG-SD-sp.vs.FG-SD-gr	0.0831501	0.282231	1.76309
258166_at	transducin/WD40 domain-containing protein	AT3G21540	AT3G21540	FG-LD-sp.vs.FG-LD-gr	FG-SD-sp.vs.FG-SD-gr	3.18913	10.4569	1.71322
249101_at	unusual seine protease inhibitor	AT5G43580	AT5G43580	FG-LD-sp.vs.FG-LD-gr	FG-SD-sp.vs.FG-SD-gr	0.0732779	0.238276	1.70118
257919_at	MYB15 (MYB DOMAIN PROTEIN 15); DNA binding / transcription factor	MYB15	AT3G23250	FG-LD-sp.vs.FG-LD-gr	FG-SD-sp.vs.FG-SD-gr	0.0411947	0.126893	1.62308
260109_at	TET10 (TETRASPANIN10)	TET10	AT1G63260	FG-LD-sp.vs.FG-LD-gr	FG-SD-sp.vs.FG-SD-gr	0.13553	0.415439	1.61603
256763_at	COBL8 (COBRA-LIKE PROTEIN 8 PRECURSOR)	COBL8	AT3G16860	FG-LD-sp.vs.FG-LD-gr	FG-SD-sp.vs.FG-SD-gr	0.156366	0.468718	1.58379
258133_at	MBF1C (MULTIPROTEIN BRIDGING FACTOR 1C); DNA binding / transcription coactivator/ transcription factor	MBF1C	AT3G24500	FG-LD-sp.vs.FG-LD-gr	FG-SD-sp.vs.FG-SD-gr	0.0307238	0.0909614	1.5659
245594_at	acylamino acid-releasing enzyme	AT4G14570	AT4G14570	FG-LD-sp.vs.FG-LD-gr	FG-SD-sp.vs.FG-SD-gr	2.49585	7.38605	1.56527
264301_at	pathogenesis-related protein	AT1G78780	AT1G78780	FG-LD-sp.vs.FG-LD-gr	FG-SD-sp.vs.FG-SD-gr	0.0906131	0.267981	1.56434
247668_at	APRR3 (ARABIDOPSIS PSEUDO-RESPONSE REGULATOR 3); transcription regulator/ two-component response regulator	APRR3	AT5G60100	FG-LD-sp.vs.FG-LD-gr	FG-SD-sp.vs.FG-SD-gr	0.13043	0.38176	1.54939
256999_at	chaperone DnaJ-domain containing protein	AT3G14200	AT3G14200	FG-LD-sp.vs.FG-LD-gr	FG-SD-sp.vs.FG-SD-gr	0.0330103	0.0964093	1.54626
256300_at	NAP (NAC-like, activated by AP3/PI); transcription factor	NAP	AT1G69490	FG-LD-sp.vs.FG-LD-gr	FG-SD-sp.vs.FG-SD-gr	3.34748	9.67176	1.5307
261081_at	serine/arginine rich-like protein SR45a	AT1G07350	AT1G07350	FG-LD-sp.vs.FG-LD-gr	FG-SD-sp.vs.FG-SD-gr	0.110245	0.316662	1.52223
253643_at	hypothetical protein	AT4G29780	AT4G29780	FG-LD-sp.vs.FG-LD-gr	FG-SD-sp.vs.FG-SD-gr	0.162913	0.451824	1.47166
265674_at	hypothetical protein	AT2G32190	AT2G32190	FG-LD-sp.vs.FG-LD-gr	FG-SD-sp.vs.FG-SD-gr	0.128917	0.355803	1.46463
253215_at	major facilitator family protein	AT4G34950	AT4G34950	FG-LD-sp.vs.FG-LD-gr	FG-SD-sp.vs.FG-SD-gr	0.137314	0.377473	1.4589
267361_at	acid phosphatase class IIIB protein	AT2G39920	AT2G39920	FG-LD-sp.vs.FG-LD-gr	FG-SD-sp.vs.FG-SD-gr	0.174709	0.474461	1.44134
253722_at	zinc finger CCCH domain-containing protein 49	AT4G29190	AT4G29190	FG-LD-sp.vs.FG-LD-gr	FG-SD-sp.vs.FG-SD-gr	2.73668	7.41699	1.43841
251336_at	BAP1 (BON ASSOCIATION PROTEIN 1); phospholipid binding / protein binding	BAP1	AT3G61190	FG-LD-sp.vs.FG-LD-gr	FG-SD-sp.vs.FG-SD-gr	0.135944	0.360065	1.40524
255881_at	DIN9 (DARK INDUCIBLE 9); mannose-6-phosphate isomerase	DIN9	AT1G67070	FG-LD-sp.vs.FG-LD-gr	FG-SD-sp.vs.FG-SD-gr	0.11504	0.304491	1.40426
250152_at	hypothetical protein	AT5G15120	AT5G15120	FG-LD-sp.vs.FG-LD-gr	FG-SD-sp.vs.FG-SD-gr	0.0738198	0.194777	1.39975
267055_at	PRA1.B4 (PRENYLATED RAB ACCEPTOR 1.B4)	PRA1.B4	AT2G38360	FG-LD-sp.vs.FG-LD-gr	FG-SD-sp.vs.FG-SD-gr	0.18219	0.475519	1.38406
253827_at	hypothetical protein	AT4G28085	AT4G28085	FG-LD-sp.vs.FG-LD-gr	FG-SD-sp.vs.FG-SD-gr	0.143582	0.36904	1.3619
262656_at	RING finger domain-containing protein	AT1G14200	AT1G14200	FG-LD-sp.vs.FG-LD-gr	FG-SD-sp.vs.FG-SD-gr	0.174725	0.446749	1.35438
262648_at	[fructose-bisphosphate aldolase]-lysine N-methyltransferase	AT1G14030	AT1G14030	FG-LD-sp.vs.FG-LD-gr	FG-SD-sp.vs.FG-SD-gr	2.3028	5.85088	1.34527
259729_at	ethylene-responsive transcription factor ERF013	AT1G77640	AT1G77640	FG-LD-sp.vs.FG-LD-gr	FG-SD-sp.vs.FG-SD-gr	0.0659616	0.165906	1.33067
263499_at	TTL3 (TETRATRICOPETIDE-REPEAT THIOREDOXIN-LIKE 3); binding / protein binding	TTL3	AT2G42580	FG-LD-sp.vs.FG-LD-gr	FG-SD-sp.vs.FG-SD-gr	0.192147	0.479946	1.32067
247208_at	SPFH/Band 7/PHB domain-containing membrane-associated protein family	AT5G64870	AT5G64870	FG-LD-sp.vs.FG-LD-gr	FG-SD-sp.vs.FG-SD-gr	0.0574808	0.143443	1.31932
256297_at	cytochrome P450, family 704, subfamily B, polypeptide 1	CYP704B1	AT1G69500	FG-LD-sp.vs.FG-LD-gr	FG-SD-sp.vs.FG-SD-gr	2.03477	5.06483	1.31565
250098_at	hypothetical protein	AT5G17350	AT5G17350	FG-LD-sp.vs.FG-LD-gr	FG-SD-sp.vs.FG-SD-gr	0.118096	0.292796	1.30994
247136_at	thiosulfate sulfurtransferase 18	STR18	AT5G66170	FG-LD-sp.vs.FG-LD-gr	FG-SD-sp.vs.FG-SD-gr	0.0641128	0.158109	1.30224
249197_at	CML37 (CALMODULIN LIKE 37); calcium ion binding	CML37	AT5G42380	FG-LD-sp.vs.FG-LD-gr	FG-SD-sp.vs.FG-SD-gr	0.175424	0.429113	1.29051
256343_at	Methylthiotransferase	AT1G72090	AT1G72090	FG-LD-sp.vs.FG-LD-gr	FG-SD-sp.vs.FG-SD-gr	2.11881	5.17205	1.28748
259615_at	hypothetical protein	AT1G47980	AT1G47980	FG-LD-sp.vs.FG-LD-gr	FG-SD-sp.vs.FG-SD-gr	3.54244	8.62524	1.28382
266834_s_at	putative protein phosphatase 2C 25 /// putative protein phosphatase 2C-like protein 45 /// putative protein phosphatase 2C 53	AT2G30020 /// AT3G27140 /// AT4G08260	AT2G30020 /// AT3G27140 /// AT4G08260	FG-LD-sp.vs.FG-LD-gr	FG-SD-sp.vs.FG-SD-gr	0.175189	0.42064	1.26367
253830_at	hypothetical protein	AT4G27652	AT4G27652	FG-LD-sp.vs.FG-LD-gr	FG-SD-sp.vs.FG-SD-gr	0.178313	0.416612	1.22429
254147_at	protein embryo defective 140	EMB140	AT4G24270	FG-LD-sp.vs.FG-LD-gr	FG-SD-sp.vs.FG-SD-gr	2.02939	4.73653	1.22278
251293_at	hypothetical protein	AT3G61930	AT3G61930	FG-LD-sp.vs.FG-LD-gr	FG-SD-sp.vs.FG-SD-gr	0.187992	0.435391	1.21164
249816_at	CPSF100 (CLEAVAGE AND POLYADENYLATION SPECIFICITY FACTOR 100); DNA binding / protein binding	CPSF100	AT5G23880	FG-LD-sp.vs.FG-LD-gr	FG-SD-sp.vs.FG-SD-gr	2.78952	6.46028	1.21158
254839_at	carboxylate clamp-tetratricopeptide repeat protein	AT4G12400	AT4G12400	FG-LD-sp.vs.FG-LD-gr	FG-SD-sp.vs.FG-SD-gr	0.0740315	0.169852	1.19807
261272_at	Mediator complex, subunit Med10	AT1G26665	AT1G26665	FG-LD-sp.vs.FG-LD-gr	FG-SD-sp.vs.FG-SD-gr	0.197958	0.453276	1.19519
262911_s_at	class I heat shock protein /// HSP20-like chaperone	AT1G07400 /// AT1G59860	AT1G07400 /// AT1G59860	FG-LD-sp.vs.FG-LD-gr	FG-SD-sp.vs.FG-SD-gr	0.0151443	0.0344696	1.18655
256436_at	2-oxoglutarate (2OG) and Fe(II)-dependent oxygenase superfamily protein	AT3G11150	AT3G11150	FG-LD-sp.vs.FG-LD-gr	FG-SD-sp.vs.FG-SD-gr	0.100084	0.224389	1.16478
255668_s_at	DNA-binding storekeeper protein-related transcriptional regulator /// DNA-binding storekeeper protein-related transcriptional regulator	AT4G00238 /// AT4G00250	AT4G00238 /// AT4G00250	FG-LD-sp.vs.FG-LD-gr	FG-SD-sp.vs.FG-SD-gr	2.23965	5.00937	1.16135
255481_at	PMS1 (POSTMEIOTIC SEGREGATION 1); ATP binding / mismatched DNA binding	PMS1	AT4G02460	FG-LD-sp.vs.FG-LD-gr	FG-SD-sp.vs.FG-SD-gr	3.12448	6.98665	1.16099
254066_at	DREB1A (DEHYDRATION RESPONSE ELEMENT B1A); DNA binding / transcription activator/ transcription factor	DREB1A	AT4G25480	FG-LD-sp.vs.FG-LD-gr	FG-SD-sp.vs.FG-SD-gr	14.0719	31.2962	1.15317
266749_at	Pto-interacting 1-4	AT2G47060	AT2G47060	FG-LD-sp.vs.FG-LD-gr	FG-SD-sp.vs.FG-SD-gr	0.194899	0.427016	1.13156
260386_at	strictosidine synthase-like protein	AT1G74010	AT1G74010	FG-LD-sp.vs.FG-LD-gr	FG-SD-sp.vs.FG-SD-gr	0.215071	0.469222	1.12545
245209_at	hypothetical protein	AT5G12340	AT5G12340	FG-LD-sp.vs.FG-LD-gr	FG-SD-sp.vs.FG-SD-gr	0.160808	0.350362	1.1235
266261_at	zinc finger A20 and AN1 domain-containing stress-associated protein 3	AT2G27580	AT2G27580	FG-LD-sp.vs.FG-LD-gr	FG-SD-sp.vs.FG-SD-gr	0.206371	0.44798	1.1182
249456_at	Saccharopine dehydrogenase	AT5G39410	AT5G39410	FG-LD-sp.vs.FG-LD-gr	FG-SD-sp.vs.FG-SD-gr	0.217327	0.464243	1.09501
256480_at	SAR1 (suppressor of auxin resistance1)	SAR1	AT1G33410	FG-LD-sp.vs.FG-LD-gr	FG-SD-sp.vs.FG-SD-gr	3.10029	6.59535	1.08905
252014_at	IQ calmodulin-binding motif family protein	AT3G52870	AT3G52870	FG-LD-sp.vs.FG-LD-gr	FG-SD-sp.vs.FG-SD-gr	0.236054	0.499741	1.08207
253832_at	hypothetical protein	AT4G27654	AT4G27654	FG-LD-sp.vs.FG-LD-gr	FG-SD-sp.vs.FG-SD-gr	0.0693653	0.144723	1.06101
253666_at	MERI5B (meristem-5); hydrolase, acting on glycosyl bonds / xyloglucan:xyloglucosyl transferase	MERI5B	AT4G30270	FG-LD-sp.vs.FG-LD-gr	FG-SD-sp.vs.FG-SD-gr	0.212444	0.441853	1.05648
251197_at	glutaredoxin-C14	AT3G62960	AT3G62960	FG-LD-sp.vs.FG-LD-gr	FG-SD-sp.vs.FG-SD-gr	2.16542	4.50179	1.05585
245098_at	ERS1 (ETHYLENE RESPONSE SENSOR 1); ethylene binding / protein histidine kinase/ receptor	ERS1	AT2G40940	FG-LD-sp.vs.FG-LD-gr	FG-SD-sp.vs.FG-SD-gr	2.63713	5.47568	1.05407
252084_at	AtSAT1 (Arabidopsis thaliana sterol O-acyltransferase 1); acyltransferase	AtSAT1	AT3G51970	FG-LD-sp.vs.FG-LD-gr	FG-SD-sp.vs.FG-SD-gr	0.165199	0.342196	1.05062
260536_at	ETFQO (electron-transfer flavoprotein:ubiquinone oxidoreductase); catalytic/ electron carrier/ electron-transferring-flavoprotein dehydrogenase	ETFQO	AT2G43400	FG-LD-sp.vs.FG-LD-gr	FG-SD-sp.vs.FG-SD-gr	0.187287	0.38579	1.04257
256725_at	trichome birefringence-like 37 protein	TBL37	AT2G34070	FG-LD-sp.vs.FG-LD-gr	FG-SD-sp.vs.FG-SD-gr	2.56557	5.26456	1.03703
247026_at	MAPKKK19; ATP binding / kinase/ protein kinase/ protein serine/threonine kinase	MAPKKK19	AT5G67080	FG-LD-sp.vs.FG-LD-gr	FG-SD-sp.vs.FG-SD-gr	0.230148	0.471441	1.03451
254878_at	AT-HSFB2B; transcription factor/ transcription repressor	AT-HSFB2B	AT4G11660	FG-LD-sp.vs.FG-LD-gr	FG-SD-sp.vs.FG-SD-gr	0.220129	0.448438	1.02656
253259_at	RRTF1 ({REDOX RESPONSIVE TRANSCRIPTION FACTOR 1); DNA binding / transcription factor	RRTF1	AT4G34410	FG-LD-sp.vs.FG-LD-gr	FG-SD-sp.vs.FG-SD-gr	0.08716	0.174061	0.997855
257925_at	hypothetical protein	AT3G23170	AT3G23170	FG-LD-sp.vs.FG-LD-gr	FG-SD-sp.vs.FG-SD-gr	0.162603	0.323575	0.992743
253485_at	WRKY18; transcription factor	WRKY18	AT4G31800	FG-LD-sp.vs.FG-LD-gr	FG-SD-sp.vs.FG-SD-gr	0.175597	0.346686	0.98136
262226_at	hypothetical protein /// hypothetical protein	AT1G53885 /// AT1G53903	AT1G53885 /// AT1G53903	FG-LD-sp.vs.FG-LD-gr	FG-SD-sp.vs.FG-SD-gr	0.122627	0.240872	0.97399
263182_at	hypothetical protein	AT1G05575	AT1G05575	FG-LD-sp.vs.FG-LD-gr	FG-SD-sp.vs.FG-SD-gr	0.181426	0.354595	0.96679
261926_at	PATL2 (PATELLIN 2); transporter	PATL2	AT1G22530	FG-LD-sp.vs.FG-LD-gr	FG-SD-sp.vs.FG-SD-gr	0.199491	0.389318	0.964623
267518_at	Kinase interacting (KIP1-like) family protein	AT2G30500	AT2G30500	FG-LD-sp.vs.FG-LD-gr	FG-SD-sp.vs.FG-SD-gr	0.190811	0.372202	0.963939
265885_at	GC-rich sequence DNA-binding factor-like protein with Tuftelin interacting domain	AT2G42330	AT2G42330	FG-LD-sp.vs.FG-LD-gr	FG-SD-sp.vs.FG-SD-gr	0.499973	nc	+
247305_at	hypothetical protein	AT5G63905	AT5G63905	FG-LD-sp.vs.FG-LD-gr	FG-SD-sp.vs.FG-SD-gr	0.499749	nc	+
247722_at	ATRABA2D (HOARABIDOPSIS RAB GTPASE HOMOLOG A2D); GTP binding	ATRABA2D	AT5G59150	FG-LD-sp.vs.FG-LD-gr	FG-SD-sp.vs.FG-SD-gr	0.49967	nc	+
258702_at	hypothetical protein	AT3G09730	AT3G09730	FG-LD-sp.vs.FG-LD-gr	FG-SD-sp.vs.FG-SD-gr	0.499556	nc	+
254957_at	hypothetical protein	AT4G10970	AT4G10970	FG-LD-sp.vs.FG-LD-gr	FG-SD-sp.vs.FG-SD-gr	0.499107	nc	+
247618_at	concanavalin A-like lectin kinase-like protein	AT5G60280	AT5G60280	FG-LD-sp.vs.FG-LD-gr	FG-SD-sp.vs.FG-SD-gr	0.499083	nc	+
244953_s_at	NADH dehydrogenase subunit 6	nad6	AT2G07731 /// ATMG00270	FG-LD-sp.vs.FG-LD-gr	FG-SD-sp.vs.FG-SD-gr	0.498974	nc	+
256958_at	RING/U-box superfamily protein	AT3G13430	AT3G13430	FG-LD-sp.vs.FG-LD-gr	FG-SD-sp.vs.FG-SD-gr	0.498889	nc	+
258759_at	BZIP28; DNA binding / transcription factor	BZIP28	AT3G10800	FG-LD-sp.vs.FG-LD-gr	FG-SD-sp.vs.FG-SD-gr	0.498594	nc	+
257056_at	core-2/I-branching beta-1,6-N-acetylglucosaminyltransferase family protein	AT3G15350	AT3G15350	FG-LD-sp.vs.FG-LD-gr	FG-SD-sp.vs.FG-SD-gr	0.498429	nc	+
245697_at	AtMC9 (metacaspase 9); cysteine-type peptidase	AtMC9	AT5G04200	FG-LD-sp.vs.FG-LD-gr	FG-SD-sp.vs.FG-SD-gr	0.497918	nc	+
263985_at	DNAJ heat shock N-terminal domain-containing protein	AT2G42750	AT2G42750	FG-LD-sp.vs.FG-LD-gr	FG-SD-sp.vs.FG-SD-gr	0.497819	nc	+
266763_at	SPL1 (SQUAMOSA PROMOTER BINDING PROTEIN-LIKE 1); DNA binding / transcription factor	SPL1	AT2G47070	FG-LD-sp.vs.FG-LD-gr	FG-SD-sp.vs.FG-SD-gr	0.49769	nc	+
264467_at	hypothetical protein	AT1G10140	AT1G10140	FG-LD-sp.vs.FG-LD-gr	FG-SD-sp.vs.FG-SD-gr	0.497655	nc	+
247389_at	CBS / octicosapeptide/Phox/Bemp1 domain-containing protein	AT5G63490	AT5G63490	FG-LD-sp.vs.FG-LD-gr	FG-SD-sp.vs.FG-SD-gr	0.497374	nc	+
252826_at	hypothetical protein	AT4G40050	AT4G40050	FG-LD-sp.vs.FG-LD-gr	FG-SD-sp.vs.FG-SD-gr	0.49729	nc	+
252591_at	TET3 (TETRASPANIN3)	TET3	AT3G45600	FG-LD-sp.vs.FG-LD-gr	FG-SD-sp.vs.FG-SD-gr	0.497042	nc	+
246957_at	tRNA adenosine deaminase 3	AT5G24670	AT5G24670	FG-LD-sp.vs.FG-LD-gr	FG-SD-sp.vs.FG-SD-gr	0.497016	nc	+
253360_at	APM1 (AMINOPEPTIDASE M1); aminopeptidase	APM1	AT4G33090	FG-LD-sp.vs.FG-LD-gr	FG-SD-sp.vs.FG-SD-gr	0.496772	nc	+
248659_at	cyclin-C1-1	AT5G48640	AT5G48640	FG-LD-sp.vs.FG-LD-gr	FG-SD-sp.vs.FG-SD-gr	0.496669	nc	+
257789_at	YSL6 (YELLOW STRIPE LIKE 6); oligopeptide transporter	YSL6	AT3G27020	FG-LD-sp.vs.FG-LD-gr	FG-SD-sp.vs.FG-SD-gr	0.496578	nc	+
247473_at	AT hook motif DNA-binding protein	AT5G62260	AT5G62260	FG-LD-sp.vs.FG-LD-gr	FG-SD-sp.vs.FG-SD-gr	0.49631	nc	+
247210_at	ANNAT2 (Annexin Arabidopsis 2); calcium ion binding / calcium-dependent phospholipid binding	ANNAT2	AT5G65020	FG-LD-sp.vs.FG-LD-gr	FG-SD-sp.vs.FG-SD-gr	0.496293	nc	+
259428_at	ATMPK11; MAP kinase/ kinase	ATMPK11	AT1G01560	FG-LD-sp.vs.FG-LD-gr	FG-SD-sp.vs.FG-SD-gr	0.495695	nc	+
255221_at	Octicosapeptide/Phox/Bem1p family protein	AT4G05150	AT4G05150	FG-LD-sp.vs.FG-LD-gr	FG-SD-sp.vs.FG-SD-gr	0.495684	nc	+
266792_at	SUT2 (SUCROSE TRANSPORTER 2); carbohydrate transmembrane transporter/ sucrose transmembrane transporter/ sucrose:hydrogen symporter/ sugar:hydrogen symporter	SUT2	AT2G02860	FG-LD-sp.vs.FG-LD-gr	FG-SD-sp.vs.FG-SD-gr	0.495664	nc	+
247708_at	ABA- and drought-induced RING-DUF1117 protein	AT5G59550	AT5G59550	FG-LD-sp.vs.FG-LD-gr	FG-SD-sp.vs.FG-SD-gr	0.495644	nc	+
262719_at	hypothetical protein	---	AT1G43590	FG-LD-sp.vs.FG-LD-gr	FG-SD-sp.vs.FG-SD-gr	0.495436	nc	+
254861_at	zinc finger A20 and AN1 domain-containing stress-associated protein 7	AT4G12040	AT4G12040	FG-LD-sp.vs.FG-LD-gr	FG-SD-sp.vs.FG-SD-gr	0.495059	nc	+
256021_at	ZW9	ZW9	AT1G58270	FG-LD-sp.vs.FG-LD-gr	FG-SD-sp.vs.FG-SD-gr	0.494729	nc	+
266897_at	Remorin family protein	AT2G45820	AT2G45820	FG-LD-sp.vs.FG-LD-gr	FG-SD-sp.vs.FG-SD-gr	0.494399	nc	+
247398_at	RNA polymerase II, Rpb4, core protein	AT5G62950	AT5G62950	FG-LD-sp.vs.FG-LD-gr	FG-SD-sp.vs.FG-SD-gr	0.494338	nc	+
266685_at	Vps4 regulator of MVB pathway	AT2G19710	AT2G19710	FG-LD-sp.vs.FG-LD-gr	FG-SD-sp.vs.FG-SD-gr	0.494337	nc	+
258557_at	leucine-rich repeat family protein	AT3G05990	AT3G05990	FG-LD-sp.vs.FG-LD-gr	FG-SD-sp.vs.FG-SD-gr	0.494165	nc	+
244912_at	cytochrome c biogenesis orf382	ccb382	AT2G07783 /// ATMG00830	FG-LD-sp.vs.FG-LD-gr	FG-SD-sp.vs.FG-SD-gr	0.494146	nc	+
258282_at	hydroxyproline-rich glycoprotein family protein	AT3G26910	AT3G26910	FG-LD-sp.vs.FG-LD-gr	FG-SD-sp.vs.FG-SD-gr	0.494053	nc	+
264375_at	CIPK16 (CBL-INTERACTING PROTEIN KINASE 16); ATP binding / kinase/ protein kinase/ protein serine/threonine kinase	CIPK16	AT2G25090	FG-LD-sp.vs.FG-LD-gr	FG-SD-sp.vs.FG-SD-gr	0.493943	nc	+
249925_at	pfkB-like carbohydrate kinase family protein	AT5G19150	AT5G19150	FG-LD-sp.vs.FG-LD-gr	FG-SD-sp.vs.FG-SD-gr	0.493699	nc	+
253147_at	CONNEXIN 32; ATP binding / kinase/ protein kinase/ protein serine/threonine kinase	CONNEXIN 32	AT4G35600	FG-LD-sp.vs.FG-LD-gr	FG-SD-sp.vs.FG-SD-gr	0.493437	nc	+
256698_at	hypothetical protein	AT3G20680	AT3G20680	FG-LD-sp.vs.FG-LD-gr	FG-SD-sp.vs.FG-SD-gr	0.49324	nc	+
262412_at	GRF11 (GENERAL REGULATORY FACTOR 11); ATPase binding / amino acid binding / protein binding / protein phosphorylated amino acid binding	GRF11	AT1G34760	FG-LD-sp.vs.FG-LD-gr	FG-SD-sp.vs.FG-SD-gr	0.493159	nc	+
263035_at	RSZP21 (RS-CONTAINING ZINC FINGER PROTEIN 21); protein binding	RSZP21	AT1G23860	FG-LD-sp.vs.FG-LD-gr	FG-SD-sp.vs.FG-SD-gr	0.493055	nc	+
252855_at	AGT2 (ALANINE:GLYOXYLATE AMINOTRANSFERASE 2); alanine-glyoxylate transaminase/ catalytic/ pyridoxal phosphate binding / transaminase	AGT2	AT4G39660	FG-LD-sp.vs.FG-LD-gr	FG-SD-sp.vs.FG-SD-gr	0.492848	nc	+
258556_at	sterol 3beta-glucosyltransferase	AT3G07020	AT3G07020	FG-LD-sp.vs.FG-LD-gr	FG-SD-sp.vs.FG-SD-gr	0.492847	nc	+
261355_at	ATNADP-ME4 (NADP-malic enzyme 4); malate dehydrogenase (oxaloacetate-decarboxylating) (NADP+)/ malic enzyme/ oxidoreductase, acting on NADH or NADPH, NAD or NADP as acceptor	ATNADP-ME4	AT1G79750	FG-LD-sp.vs.FG-LD-gr	FG-SD-sp.vs.FG-SD-gr	0.492829	nc	+
252204_at	hypothetical protein	AT3G50340	AT3G50340	FG-LD-sp.vs.FG-LD-gr	FG-SD-sp.vs.FG-SD-gr	0.492813	nc	+
254453_at	AAT1 (AMINO ACID TRANSPORTER 1); L-glutamate transmembrane transporter/ L-lysine transmembrane transporter/ arginine transmembrane transporter/ cationic amino acid transmembrane transporter	AAT1	AT4G21120	FG-LD-sp.vs.FG-LD-gr	FG-SD-sp.vs.FG-SD-gr	0.492765	nc	+
254924_at	ATMPK5 (MAP KINASE 5); MAP kinase/ kinase	ATMPK5	AT4G11330	FG-LD-sp.vs.FG-LD-gr	FG-SD-sp.vs.FG-SD-gr	0.492595	nc	+
256340_at	chaperone DnaJ-domain containing protein	AT1G72070	AT1G72070	FG-LD-sp.vs.FG-LD-gr	FG-SD-sp.vs.FG-SD-gr	0.49256	nc	+
262220_at	CPK30 (CALCIUM-DEPENDENT PROTEIN KINASE 30); calmodulin-dependent protein kinase/ kinase/ protein kinase	CPK30	AT1G74740	FG-LD-sp.vs.FG-LD-gr	FG-SD-sp.vs.FG-SD-gr	0.49247	nc	+
250666_at	WRKY26; transcription factor	WRKY26	AT5G07100	FG-LD-sp.vs.FG-LD-gr	FG-SD-sp.vs.FG-SD-gr	0.492303	nc	+
254819_at	bifunctional inhibitor/lipid-transfer protein/seed storage 2S albumin-like protein	AT4G12500	AT4G12500	FG-LD-sp.vs.FG-LD-gr	FG-SD-sp.vs.FG-SD-gr	0.4923	nc	+
258394_at	S-adenosyl-L-methionine-dependent methyltransferases superfamily protein	AT3G15530	AT3G15530	FG-LD-sp.vs.FG-LD-gr	FG-SD-sp.vs.FG-SD-gr	0.492096	nc	+
246170_at	RNA recognition motif (RRM)-containing protein	AT5G32450	AT5G32450	FG-LD-sp.vs.FG-LD-gr	FG-SD-sp.vs.FG-SD-gr	0.491794	nc	+
257798_at	NAI2	NAI2	AT3G15950	FG-LD-sp.vs.FG-LD-gr	FG-SD-sp.vs.FG-SD-gr	0.4914	nc	+
255031_at	polynucleotidyl transferase, ribonuclease H-like superfamily protein	AT4G09490	AT4G09490	FG-LD-sp.vs.FG-LD-gr	FG-SD-sp.vs.FG-SD-gr	0.4914	nc	+
253271_s_at	ASK12 (ARABIDOPSIS SKP1-LIKE 12); protein binding / ubiquitin-protein ligase	ASK12	AT4G34210 /// AT4G34470	FG-LD-sp.vs.FG-LD-gr	FG-SD-sp.vs.FG-SD-gr	0.491306	nc	+
257635_at	CYP71B4; electron carrier/ heme binding / iron ion binding / monooxygenase/ oxygen binding	CYP71B4	AT3G26280	FG-LD-sp.vs.FG-LD-gr	FG-SD-sp.vs.FG-SD-gr	0.491228	nc	+
258170_at	Senescence/dehydration-associated protein-like protein	AT3G21600	AT3G21600	FG-LD-sp.vs.FG-LD-gr	FG-SD-sp.vs.FG-SD-gr	0.491018	nc	+
253392_at	ATKC1 (ARABIDOPSIS THALIANA K+ RECTIFYING CHANNEL 1); cyclic nucleotide binding / inward rectifier potassium channel	ATKC1	AT4G32650	FG-LD-sp.vs.FG-LD-gr	FG-SD-sp.vs.FG-SD-gr	0.490511	nc	+
260835_at	PTI1-like tyrosine-protein kinase 1	AT1G06700	AT1G06700	FG-LD-sp.vs.FG-LD-gr	FG-SD-sp.vs.FG-SD-gr	0.490507	nc	+
251642_at	AtSIP2 (Arabidopsis thaliana seed imbibition 2); hydrolase, hydrolyzing O-glycosyl compounds	AtSIP2	AT3G57520	FG-LD-sp.vs.FG-LD-gr	FG-SD-sp.vs.FG-SD-gr	0.490481	nc	+
251821_at	putative protein phosphatase 2C 48	AT3G55050	AT3G55050	FG-LD-sp.vs.FG-LD-gr	FG-SD-sp.vs.FG-SD-gr	0.489975	nc	+
252331_s_at	SPT1 (SERINE PALMITOYLTRANSFERASE 1); serine C-palmitoyltransferase	SPT1	AT3G48780 /// AT3G48790	FG-LD-sp.vs.FG-LD-gr	FG-SD-sp.vs.FG-SD-gr	0.489829	nc	+
249831_at	RNI-like superfamily protein	AT5G23340	AT5G23340	FG-LD-sp.vs.FG-LD-gr	FG-SD-sp.vs.FG-SD-gr	0.489814	nc	+
258434_at	ATEBP (ETHYLENE-RESPONSIVE ELEMENT BINDING PROTEIN); DNA binding / protein binding / transcription activator/ transcription factor	ATEBP	AT3G16770	FG-LD-sp.vs.FG-LD-gr	FG-SD-sp.vs.FG-SD-gr	0.489338	nc	+
260807_at	VQ motif-containing protein	AT1G78310	AT1G78310	FG-LD-sp.vs.FG-LD-gr	FG-SD-sp.vs.FG-SD-gr	0.489218	nc	+
256165_at	hypothetical protein	AT1G48780	AT1G48780	FG-LD-sp.vs.FG-LD-gr	FG-SD-sp.vs.FG-SD-gr	0.488861	nc	+
259051_at	Rossmann-fold NAD(P)-binding domain-containing protein	AT3G03330	AT3G03330	FG-LD-sp.vs.FG-LD-gr	FG-SD-sp.vs.FG-SD-gr	0.48846	nc	+
258650_at	protein kinase family protein	AT3G09830	AT3G09830	FG-LD-sp.vs.FG-LD-gr	FG-SD-sp.vs.FG-SD-gr	0.488385	nc	+
254547_at	calcium-independent phospholipase A	AT4G19860	AT4G19860	FG-LD-sp.vs.FG-LD-gr	FG-SD-sp.vs.FG-SD-gr	0.488306	nc	+
246508_at	PGLCT (PLASTIDIC GLC TRANSLOCATOR); carbohydrate transmembrane transporter/ sugar:hydrogen symporter	PGLCT	AT5G16150	FG-LD-sp.vs.FG-LD-gr	FG-SD-sp.vs.FG-SD-gr	0.488211	nc	+
245642_at	hypothetical protein	AT1G25275	AT1G25275	FG-LD-sp.vs.FG-LD-gr	FG-SD-sp.vs.FG-SD-gr	0.487962	nc	+
264003_at	GEM (GL2-EXPRESSION MODULATOR)	GEM	AT2G22475	FG-LD-sp.vs.FG-LD-gr	FG-SD-sp.vs.FG-SD-gr	0.487937	nc	+
254100_at	D111/G-patch domain-containing protein	AT4G25020	AT4G25020	FG-LD-sp.vs.FG-LD-gr	FG-SD-sp.vs.FG-SD-gr	0.487937	nc	+
253163_at	SEC14 cytosolic factor family protein / phosphoglyceride transfer family protein	AT4G35750	AT4G35750	FG-LD-sp.vs.FG-LD-gr	FG-SD-sp.vs.FG-SD-gr	0.487825	nc	+
262700_at	Thioredoxin superfamily protein	AT1G76020	AT1G76020	FG-LD-sp.vs.FG-LD-gr	FG-SD-sp.vs.FG-SD-gr	0.487685	nc	+
267532_at	hypothetical protein	AT2G42040	AT2G42040	FG-LD-sp.vs.FG-LD-gr	FG-SD-sp.vs.FG-SD-gr	0.487668	nc	+
260206_at	protein kinase family protein	AT1G70740	AT1G70740	FG-LD-sp.vs.FG-LD-gr	FG-SD-sp.vs.FG-SD-gr	0.48747	nc	+
257175_s_at	cyclopropane-fatty-acyl-phospholipid synthase /// Cyclopropane-fatty-acyl-phospholipid synthase	AT3G23470 /// AT3G23480	AT3G23470 /// AT3G23480	FG-LD-sp.vs.FG-LD-gr	FG-SD-sp.vs.FG-SD-gr	0.487007	nc	+
265648_at	putative glucan endo-1,3-beta-glucosidase	AT2G27500	AT2G27500	FG-LD-sp.vs.FG-LD-gr	FG-SD-sp.vs.FG-SD-gr	0.486689	nc	+
257728_at	hypothetical protein	AT3G18295	AT3G18295	FG-LD-sp.vs.FG-LD-gr	FG-SD-sp.vs.FG-SD-gr	0.486613	nc	+
253399_at	nPAP (NUCLEAR POLY(A) POLYMERASE); nucleotidyltransferase/ protein binding	nPAP	AT4G32850	FG-LD-sp.vs.FG-LD-gr	FG-SD-sp.vs.FG-SD-gr	0.486496	nc	+
261154_at	lipid-binding serum glycoprotein family protein	AT1G04970	AT1G04970	FG-LD-sp.vs.FG-LD-gr	FG-SD-sp.vs.FG-SD-gr	0.486149	nc	+
257923_at	hypothetical protein	AT3G23160	AT3G23160	FG-LD-sp.vs.FG-LD-gr	FG-SD-sp.vs.FG-SD-gr	0.485942	nc	+
252166_at	SNRK2.2 (SNF1-RELATED PROTEIN KINASE 2.2); kinase/ protein kinase	SNRK2.2	AT3G50500	FG-LD-sp.vs.FG-LD-gr	FG-SD-sp.vs.FG-SD-gr	0.485837	nc	+
248779_at	acetoacetyl-CoA thiolase 1	AT5G47720	AT5G47720	FG-LD-sp.vs.FG-LD-gr	FG-SD-sp.vs.FG-SD-gr	0.485814	nc	+
247997_at	ATARP8 (ACTIN-RELATED PROTEIN 8); structural constituent of cytoskeleton	ATARP8	AT5G56180	FG-LD-sp.vs.FG-LD-gr	FG-SD-sp.vs.FG-SD-gr	0.485525	nc	+
258052_at	Isochorismatase family protein	AT3G16190	AT3G16190	FG-LD-sp.vs.FG-LD-gr	FG-SD-sp.vs.FG-SD-gr	0.485298	nc	+
266351_at	phytanoyl-CoA 2-hydroxylase	AT2G01490	AT2G01490	FG-LD-sp.vs.FG-LD-gr	FG-SD-sp.vs.FG-SD-gr	0.485239	nc	+
266175_at	ANAC035 (Arabidopsis NAC domain containing protein 35); transcription factor	ANAC035	AT2G02450	FG-LD-sp.vs.FG-LD-gr	FG-SD-sp.vs.FG-SD-gr	0.485237	nc	+
266855_at	ubiquitin-associated/translation elongation factor EF1B protein	AT2G26920	AT2G26920	FG-LD-sp.vs.FG-LD-gr	FG-SD-sp.vs.FG-SD-gr	0.485092	nc	+
267360_at	Clathrin light chain protein	AT2G40060	AT2G40060	FG-LD-sp.vs.FG-LD-gr	FG-SD-sp.vs.FG-SD-gr	0.484931	nc	+
254869_at	receptor-like cytosolic kinase ARCK1	AT4G11890	AT4G11890	FG-LD-sp.vs.FG-LD-gr	FG-SD-sp.vs.FG-SD-gr	0.484853	nc	+
260983_at	ribosomal protein L18ae family	AT1G53560	AT1G53560	FG-LD-sp.vs.FG-LD-gr	FG-SD-sp.vs.FG-SD-gr	0.484686	nc	+
254999_at	hypothetical protein	AT4G09830	AT4G09830	FG-LD-sp.vs.FG-LD-gr	FG-SD-sp.vs.FG-SD-gr	0.48467	nc	+
245247_at	SCL13 (Scarecrow-like 13); transcription factor	SCL13	AT4G17230	FG-LD-sp.vs.FG-LD-gr	FG-SD-sp.vs.FG-SD-gr	0.484337	nc	+
254378_at	DER2.1 (DERLIN-2.1)	DER2.1	AT4G21810	FG-LD-sp.vs.FG-LD-gr	FG-SD-sp.vs.FG-SD-gr	0.484305	nc	+
251003_at	hypothetical protein	AT5G02690	AT5G02690	FG-LD-sp.vs.FG-LD-gr	FG-SD-sp.vs.FG-SD-gr	0.484258	nc	+
251259_at	putative protein phosphatase 2C 49	AT3G62260	AT3G62260	FG-LD-sp.vs.FG-LD-gr	FG-SD-sp.vs.FG-SD-gr	0.484187	nc	+
261373_at	3-deoxy-manno-octulosonate cytidylyltransferase	KDSB	AT1G53000	FG-LD-sp.vs.FG-LD-gr	FG-SD-sp.vs.FG-SD-gr	0.484168	nc	+
261901_at	J8; heat shock protein binding / unfolded protein binding	J8	AT1G80920	FG-LD-sp.vs.FG-LD-gr	FG-SD-sp.vs.FG-SD-gr	0.484164	nc	+
261738_s_at	hypothetical protein /// hypothetical protein	AT1G47813 /// AT1G47820	AT1G47813 /// AT1G47820	FG-LD-sp.vs.FG-LD-gr	FG-SD-sp.vs.FG-SD-gr	0.484062	nc	+
256091_at	HMGB2 (HIGH MOBILITY GROUP B 2); DNA binding / chromatin binding / structural constituent of chromatin / transcription factor	HMGB2	AT1G20693	FG-LD-sp.vs.FG-LD-gr	FG-SD-sp.vs.FG-SD-gr	0.483814	nc	+
257716_at	hypothetical protein	AT3G18300	AT3G18300	FG-LD-sp.vs.FG-LD-gr	FG-SD-sp.vs.FG-SD-gr	0.483496	nc	+
249422_at	AtHB23 (ARABIDOPSIS THALIANA HOMEOBOX PROTEIN 23); DNA binding / transcription factor	AtHB23	AT5G39760	FG-LD-sp.vs.FG-LD-gr	FG-SD-sp.vs.FG-SD-gr	0.483421	nc	+
262372_at	hypothetical protein	AT1G73130	AT1G73130	FG-LD-sp.vs.FG-LD-gr	FG-SD-sp.vs.FG-SD-gr	0.483286	nc	+
254266_at	CRK5 (CYSTEINE-RICH RLK5); kinase	CRK5	AT4G23130	FG-LD-sp.vs.FG-LD-gr	FG-SD-sp.vs.FG-SD-gr	0.483095	nc	+
254386_at	PRXR1; electron carrier/ heme binding / peroxidase	PRXR1	AT4G21960	FG-LD-sp.vs.FG-LD-gr	FG-SD-sp.vs.FG-SD-gr	0.48277	nc	+
258953_at	hypothetical protein	AT3G01430	AT3G01430	FG-LD-sp.vs.FG-LD-gr	FG-SD-sp.vs.FG-SD-gr	0.482167	nc	+
245483_at	papain family cysteine protease	AT4G16190	AT4G16190	FG-LD-sp.vs.FG-LD-gr	FG-SD-sp.vs.FG-SD-gr	0.48215	nc	+
248398_at	putative sorbitol dehydrogenase	AT5G51970	AT5G51970	FG-LD-sp.vs.FG-LD-gr	FG-SD-sp.vs.FG-SD-gr	0.482142	nc	+
258361_at	phosphatidylinositol-3P 5-kinase-like	FAB1B	AT3G14270	FG-LD-sp.vs.FG-LD-gr	FG-SD-sp.vs.FG-SD-gr	0.482112	nc	+
267484_at	ATUBC2 (UBIQUITING-CONJUGATING ENZYME 2); ubiquitin-protein ligase	ATUBC2	AT2G02760	FG-LD-sp.vs.FG-LD-gr	FG-SD-sp.vs.FG-SD-gr	0.482044	nc	+
265728_at	Exostosin family protein	AT2G31990	AT2G31990	FG-LD-sp.vs.FG-LD-gr	FG-SD-sp.vs.FG-SD-gr	0.481787	nc	+
246335_at	ACD1 (ACCELERATED CELL DEATH 1); iron-sulfur cluster binding / pheophorbide a oxygenase	ACD1	AT3G44880	FG-LD-sp.vs.FG-LD-gr	FG-SD-sp.vs.FG-SD-gr	0.481574	nc	+
260602_at	ATSERAT2;1 (SERINE ACETYLTRANSFERASE 2;1); serine O-acetyltransferase	ATSERAT2;1	AT1G55920	FG-LD-sp.vs.FG-LD-gr	FG-SD-sp.vs.FG-SD-gr	0.480949	nc	+
259661_at	hypothetical protein	AT1G55265	AT1G55265	FG-LD-sp.vs.FG-LD-gr	FG-SD-sp.vs.FG-SD-gr	0.480647	nc	+
247374_at	MA3 domain-containing protein	AT5G63190	AT5G63190	FG-LD-sp.vs.FG-LD-gr	FG-SD-sp.vs.FG-SD-gr	0.480528	nc	+
258866_at	Got1/Sft2-like vescicle transport protein	AT3G03180	AT3G03180	FG-LD-sp.vs.FG-LD-gr	FG-SD-sp.vs.FG-SD-gr	0.480168	nc	+
264082_at	hypothetical protein	AT2G28570	AT2G28570	FG-LD-sp.vs.FG-LD-gr	FG-SD-sp.vs.FG-SD-gr	0.480135	nc	+
259976_at	CP12-3	CP12-3	AT1G76560	FG-LD-sp.vs.FG-LD-gr	FG-SD-sp.vs.FG-SD-gr	0.479801	nc	+
248495_at	Histidine kinase-, DNA gyrase B-, and HSP90-like ATPase family protein	AT5G50780	AT5G50780	FG-LD-sp.vs.FG-LD-gr	FG-SD-sp.vs.FG-SD-gr	0.47898	nc	+
264746_at	WRKY6; transcription factor	WRKY6	AT1G62300	FG-LD-sp.vs.FG-LD-gr	FG-SD-sp.vs.FG-SD-gr	0.478961	nc	+
259230_at	OBE1 (OBERON1); protein binding / zinc ion binding	OBE1	AT3G07780	FG-LD-sp.vs.FG-LD-gr	FG-SD-sp.vs.FG-SD-gr	0.478679	nc	+
259516_at	ERD10 (EARLY RESPONSIVE TO DEHYDRATION 10); actin binding	ERD10	AT1G20450	FG-LD-sp.vs.FG-LD-gr	FG-SD-sp.vs.FG-SD-gr	0.478614	nc	+
251352_at	PEX11E	PEX11E	AT3G61070	FG-LD-sp.vs.FG-LD-gr	FG-SD-sp.vs.FG-SD-gr	0.477875	nc	+
251880_at	hypothetical protein	AT3G54290	AT3G54290	FG-LD-sp.vs.FG-LD-gr	FG-SD-sp.vs.FG-SD-gr	0.477687	nc	+
253458_at	protein PHOX4	AT4G32070	AT4G32070	FG-LD-sp.vs.FG-LD-gr	FG-SD-sp.vs.FG-SD-gr	0.477651	nc	+
260201_at	acid phosphatase/vanadium-dependent haloperoxidase-related protein	AT1G67600	AT1G67600	FG-LD-sp.vs.FG-LD-gr	FG-SD-sp.vs.FG-SD-gr	0.477514	nc	+
249486_at	putative receptor-like protein kinase	AT5G39030	AT5G39030	FG-LD-sp.vs.FG-LD-gr	FG-SD-sp.vs.FG-SD-gr	0.477484	nc	+
248689_at	PAT1 (phytochrome a signal transduction 1); signal transducer/ transcription factor	PAT1	AT5G48150	FG-LD-sp.vs.FG-LD-gr	FG-SD-sp.vs.FG-SD-gr	0.477246	nc	+
258714_at	probable E3 ubiquitin-protein ligase LOG2	AT3G09770	AT3G09770	FG-LD-sp.vs.FG-LD-gr	FG-SD-sp.vs.FG-SD-gr	0.477208	nc	+
254815_at	SKU5; copper ion binding / oxidoreductase	SKU5	AT4G12420	FG-LD-sp.vs.FG-LD-gr	FG-SD-sp.vs.FG-SD-gr	0.476993	nc	+
251002_at	hypothetical protein	AT5G02680	AT5G02680	FG-LD-sp.vs.FG-LD-gr	FG-SD-sp.vs.FG-SD-gr	0.476929	nc	+
262153_at	putative cytochrome c oxidase subunit 5b-like	AT1G52710	AT1G52710	FG-LD-sp.vs.FG-LD-gr	FG-SD-sp.vs.FG-SD-gr	0.476435	nc	+
247776_at	phosphoinositide-specific phospholipase C family protein	PLC4	AT5G58700	FG-LD-sp.vs.FG-LD-gr	FG-SD-sp.vs.FG-SD-gr	0.476379	nc	+
259723_at	IRT3; cation transmembrane transporter/ metal ion transmembrane transporter	IRT3	AT1G60960	FG-LD-sp.vs.FG-LD-gr	FG-SD-sp.vs.FG-SD-gr	0.476168	nc	+
258206_at	CID4 (CTC-Interacting Domain 4); protein binding	CID4	AT3G14010	FG-LD-sp.vs.FG-LD-gr	FG-SD-sp.vs.FG-SD-gr	0.475912	nc	+
258975_at	WRKY45; transcription factor	WRKY45	AT3G01970	FG-LD-sp.vs.FG-LD-gr	FG-SD-sp.vs.FG-SD-gr	0.475805	nc	+
249558_at	hypothetical protein	AT5G38310	AT5G38310	FG-LD-sp.vs.FG-LD-gr	FG-SD-sp.vs.FG-SD-gr	0.475704	nc	+
265228_s_at	ATPase, F1 complex, alpha subunit protein /// ATPase subunit 1	AT2G07698 /// atp1	AT2G07698 /// ATMG01190	FG-LD-sp.vs.FG-LD-gr	FG-SD-sp.vs.FG-SD-gr	0.475426	nc	+
259103_at	hypothetical protein	AT3G11690	AT3G11690	FG-LD-sp.vs.FG-LD-gr	FG-SD-sp.vs.FG-SD-gr	0.474413	nc	+
253900_at	protein translation factor SUI1-1	AT4G27130	AT4G27130	FG-LD-sp.vs.FG-LD-gr	FG-SD-sp.vs.FG-SD-gr	0.474195	nc	+
246916_at	AtRLP52 (Receptor Like Protein 52); kinase/ protein binding	AtRLP52	AT5G25910	FG-LD-sp.vs.FG-LD-gr	FG-SD-sp.vs.FG-SD-gr	0.474184	nc	+
260371_at	transcription factor TCP15	AT1G69690	AT1G69690	FG-LD-sp.vs.FG-LD-gr	FG-SD-sp.vs.FG-SD-gr	0.474134	nc	+
257004_s_at	Aldolase-type TIM barrel family protein /// Aldolase-type TIM barrel family protein	AT3G14130 /// AT3G14150	AT3G14130 /// AT3G14150	FG-LD-sp.vs.FG-LD-gr	FG-SD-sp.vs.FG-SD-gr	0.473939	nc	+
257299_at	nodulin MtN21-like transporter UMAMIT41	AT3G28050	AT3G28050	FG-LD-sp.vs.FG-LD-gr	FG-SD-sp.vs.FG-SD-gr	0.473861	nc	+
247006_at	hypothetical protein	AT5G67490	AT5G67490	FG-LD-sp.vs.FG-LD-gr	FG-SD-sp.vs.FG-SD-gr	0.473845	nc	+
254078_at	Galactose oxidase/kelch repeat superfamily protein	AT4G25710	AT4G25710	FG-LD-sp.vs.FG-LD-gr	FG-SD-sp.vs.FG-SD-gr	0.473567	nc	+
246759_at	kinesin motor protein-like protein	AT5G27950	AT5G27950	FG-LD-sp.vs.FG-LD-gr	FG-SD-sp.vs.FG-SD-gr	0.473521	nc	+
260881_at	putative calcium-binding protein CML44	AT1G21550	AT1G21550	FG-LD-sp.vs.FG-LD-gr	FG-SD-sp.vs.FG-SD-gr	0.473485	nc	+
264765_at	G-type lectin S-receptor-like serine/threonine-protein kinase	AT1G61430	AT1G61430	FG-LD-sp.vs.FG-LD-gr	FG-SD-sp.vs.FG-SD-gr	0.473475	nc	+
252412_at	hypothetical protein	AT3G47295	AT3G47295	FG-LD-sp.vs.FG-LD-gr	FG-SD-sp.vs.FG-SD-gr	0.473321	nc	+
251163_at	BRZ-INSENSITIVE-LONG HYPOCOTYLS 4	BIL4	AT3G63310	FG-LD-sp.vs.FG-LD-gr	FG-SD-sp.vs.FG-SD-gr	0.473248	nc	+
267423_at	KUP11; potassium ion transmembrane transporter	KUP11	AT2G35060	FG-LD-sp.vs.FG-LD-gr	FG-SD-sp.vs.FG-SD-gr	0.473108	nc	+
248606_at	CPuORF4 (Conserved peptide upstream open reading frame 4)	CPuORF4	AT5G49448 /// AT5G49450	FG-LD-sp.vs.FG-LD-gr	FG-SD-sp.vs.FG-SD-gr	0.472723	nc	+
261084_at	NAD(P)-binding Rossmann-fold superfamily protein	AT1G07440	AT1G07440	FG-LD-sp.vs.FG-LD-gr	FG-SD-sp.vs.FG-SD-gr	0.472555	nc	+
253323_at	putative protein phosphatase 2C 63	AT4G33920	AT4G33920	FG-LD-sp.vs.FG-LD-gr	FG-SD-sp.vs.FG-SD-gr	0.472534	nc	+
251097_at	LECRKA4.3 (LECTIN RECEPTOR KINASE A4.3); kinase	LECRKA4.3	AT5G01560	FG-LD-sp.vs.FG-LD-gr	FG-SD-sp.vs.FG-SD-gr	0.472448	nc	+
264354_s_at	hypothetical protein /// hypothetical protein	AT1G03200 /// AT1G03240	AT1G03200 /// AT1G03240	FG-LD-sp.vs.FG-LD-gr	FG-SD-sp.vs.FG-SD-gr	0.472422	nc	+
247045_at	hypothetical protein	AT5G66930	AT5G66930	FG-LD-sp.vs.FG-LD-gr	FG-SD-sp.vs.FG-SD-gr	0.472408	nc	+
246114_at	DIN10 (DARK INDUCIBLE 10); hydrolase, hydrolyzing O-glycosyl compounds	DIN10	AT5G20250	FG-LD-sp.vs.FG-LD-gr	FG-SD-sp.vs.FG-SD-gr	0.472168	nc	+
247125_at	RING/U-box superfamily protein	AT5G66070	AT5G66070	FG-LD-sp.vs.FG-LD-gr	FG-SD-sp.vs.FG-SD-gr	0.471858	nc	+
246020_at	Cenp-O domain-containing protein	AT5G10710	AT5G10710	FG-LD-sp.vs.FG-LD-gr	FG-SD-sp.vs.FG-SD-gr	0.471818	nc	+
247886_at	4-amino-4-deoxychorismate lyase	AT5G57850	AT5G57850	FG-LD-sp.vs.FG-LD-gr	FG-SD-sp.vs.FG-SD-gr	0.47161	nc	+
244943_at	unknown protein	NAD9	ATMG00070	FG-LD-sp.vs.FG-LD-gr	FG-SD-sp.vs.FG-SD-gr	0.471494	nc	+
244929_at	NADH dehydrogenase subunit 4	nad4	ATMG00580	FG-LD-sp.vs.FG-LD-gr	FG-SD-sp.vs.FG-SD-gr	0.471309	nc	+
249042_at	ethylene-responsive nuclear protein -like protein	AT5G44350	AT5G44350	FG-LD-sp.vs.FG-LD-gr	FG-SD-sp.vs.FG-SD-gr	0.47125	nc	+
251356_at	AtPP2-A13 (Arabidopsis thaliana phloem protein 2-A13); carbohydrate binding	AtPP2-A13	AT3G61060	FG-LD-sp.vs.FG-LD-gr	FG-SD-sp.vs.FG-SD-gr	0.47085	nc	+
259718_at	VIP5 (vernalization independence 5); DNA binding	VIP5	AT1G61040	FG-LD-sp.vs.FG-LD-gr	FG-SD-sp.vs.FG-SD-gr	0.470849	nc	+
254210_at	C3H2C3-type RING E3 Ub ligase	AT4G23450	AT4G23450	FG-LD-sp.vs.FG-LD-gr	FG-SD-sp.vs.FG-SD-gr	0.470114	nc	+
257479_at	WAKL4 (WALL ASSOCIATED KINASE-LIKE 4); kinase	WAKL4	AT1G16150	FG-LD-sp.vs.FG-LD-gr	FG-SD-sp.vs.FG-SD-gr	0.469705	nc	+
251217_at	Ras-related small GTP-binding family protein	AT3G62560	AT3G62560	FG-LD-sp.vs.FG-LD-gr	FG-SD-sp.vs.FG-SD-gr	0.469704	nc	+
261209_at	proline-rich family protein	AT1G12810	AT1G12810	FG-LD-sp.vs.FG-LD-gr	FG-SD-sp.vs.FG-SD-gr	0.469677	nc	+
248270_at	ORG1 (OBP3-responsive gene 1); ATP binding / kinase/ protein kinase	ORG1	AT5G53450	FG-LD-sp.vs.FG-LD-gr	FG-SD-sp.vs.FG-SD-gr	0.469285	nc	+
260651_at	hypothetical protein	AT1G32460	AT1G32460	FG-LD-sp.vs.FG-LD-gr	FG-SD-sp.vs.FG-SD-gr	0.469032	nc	+
253367_at	hydrolase, alpha/beta fold family protein	AT4G33180	AT4G33180	FG-LD-sp.vs.FG-LD-gr	FG-SD-sp.vs.FG-SD-gr	0.468976	nc	+
253307_at	L-galactose dehydrogenase	AT4G33670	AT4G33670	FG-LD-sp.vs.FG-LD-gr	FG-SD-sp.vs.FG-SD-gr	0.468864	nc	+
259932_at	STOP1 (sensitive to proton rhizotoxicity 1); nucleic acid binding / transcription factor/ zinc ion binding	STOP1	AT1G34370	FG-LD-sp.vs.FG-LD-gr	FG-SD-sp.vs.FG-SD-gr	0.468593	nc	+
255773_at	SOT17 (SULFOTRANSFERASE 17); desulfoglucosinolate sulfotransferase/ sulfotransferase	SOT17	AT1G18590	FG-LD-sp.vs.FG-LD-gr	FG-SD-sp.vs.FG-SD-gr	0.468573	nc	+
261449_at	O-methyltransferase family protein	AT1G21120	AT1G21120	FG-LD-sp.vs.FG-LD-gr	FG-SD-sp.vs.FG-SD-gr	0.468534	nc	+
251656_at	N-acetylglucosaminyl transferase component family protein / Gpi1 family protein	AT3G57170	AT3G57170	FG-LD-sp.vs.FG-LD-gr	FG-SD-sp.vs.FG-SD-gr	0.468397	nc	+
264658_at	rhamnogalacturonate lyase-like protein	AT1G09910	AT1G09910	FG-LD-sp.vs.FG-LD-gr	FG-SD-sp.vs.FG-SD-gr	0.46811	nc	+
256324_at	MATE efflux family protein	AT1G66760	AT1G66760	FG-LD-sp.vs.FG-LD-gr	FG-SD-sp.vs.FG-SD-gr	0.468104	nc	+
256836_at	PKP-ALPHA; pyruvate kinase	PKP-ALPHA	AT3G22960	FG-LD-sp.vs.FG-LD-gr	FG-SD-sp.vs.FG-SD-gr	0.468033	nc	+
245751_s_at	hypothetical protein /// hypothetical protein	AT1G25682 /// AT1G25988	AT1G25682 /// AT1G25988	FG-LD-sp.vs.FG-LD-gr	FG-SD-sp.vs.FG-SD-gr	0.468	nc	+
246193_at	hypothetical protein	---	AT5G20880	FG-LD-sp.vs.FG-LD-gr	FG-SD-sp.vs.FG-SD-gr	0.467783	nc	+
265233_s_at	hypothetical protein /// Cytochrome b/b6 protein	ArthMp052 /// AT2G07718	AT2G07718 /// ATMG00590	FG-LD-sp.vs.FG-LD-gr	FG-SD-sp.vs.FG-SD-gr	0.467463	nc	+
266060_at	hypothetical protein	AT2G18630	AT2G18630	FG-LD-sp.vs.FG-LD-gr	FG-SD-sp.vs.FG-SD-gr	0.46716	nc	+
259220_at	RING-H2 finger protein ATL51	AT3G03550	AT3G03550	FG-LD-sp.vs.FG-LD-gr	FG-SD-sp.vs.FG-SD-gr	0.467039	nc	+
251450_at	SPL12 (squamosa promoter-binding protein-like 12); transcription factor	SPL12	AT3G60030	FG-LD-sp.vs.FG-LD-gr	FG-SD-sp.vs.FG-SD-gr	0.466944	nc	+
250815_s_at	cystatin/monellin-related protein /// cystatin/monellin-related protein	AT5G05040 /// AT5G05060	AT5G05040 /// AT5G05060	FG-LD-sp.vs.FG-LD-gr	FG-SD-sp.vs.FG-SD-gr	0.4668	nc	+
247863_at	SKIP1 (SKP1 INTERACTING PARTNER 1); protein binding	SKIP1	AT5G57900	FG-LD-sp.vs.FG-LD-gr	FG-SD-sp.vs.FG-SD-gr	0.466676	nc	+
256633_at	GATL10 (Galacturonosyltransferase-like 10); polygalacturonate 4-alpha-galacturonosyltransferase/ transferase, transferring hexosyl groups	GATL10	AT3G28340	FG-LD-sp.vs.FG-LD-gr	FG-SD-sp.vs.FG-SD-gr	0.466668	nc	+
259865_at	CKL2 (CASEIN KINASE 1-LIKE PROTEIN 2); ATP binding / kinase/ protein kinase/ protein serine/threonine kinase	CKL2	AT1G72710	FG-LD-sp.vs.FG-LD-gr	FG-SD-sp.vs.FG-SD-gr	0.466654	nc	+
266165_at	CSD2 (COPPER/ZINC SUPEROXIDE DISMUTASE 2); superoxide dismutase	CSD2	AT2G28190	FG-LD-sp.vs.FG-LD-gr	FG-SD-sp.vs.FG-SD-gr	0.466382	nc	+
264708_at	adenine nucleotide alpha hydrolases-like protein	AT1G09740	AT1G09740	FG-LD-sp.vs.FG-LD-gr	FG-SD-sp.vs.FG-SD-gr	0.465853	nc	+
252121_at	MUR1 (MURUS 1); GDP-mannose 4,6-dehydratase	MUR1	AT3G51160	FG-LD-sp.vs.FG-LD-gr	FG-SD-sp.vs.FG-SD-gr	0.465824	nc	+
260837_at	fructose-1,6-bisphosphatase	AT1G43670	AT1G43670	FG-LD-sp.vs.FG-LD-gr	FG-SD-sp.vs.FG-SD-gr	0.465794	nc	+
245756_at	2-oxoglutarate (2OG) and Fe(II)-dependent oxygenase superfamily protein	AT1G35190	AT1G35190	FG-LD-sp.vs.FG-LD-gr	FG-SD-sp.vs.FG-SD-gr	0.465724	nc	+
258813_at	anac046 (Arabidopsis NAC domain containing protein 46); transcription factor	anac046	AT3G04060	FG-LD-sp.vs.FG-LD-gr	FG-SD-sp.vs.FG-SD-gr	0.465715	nc	+
251011_at	HTA12; DNA binding	HTA12	AT5G02560	FG-LD-sp.vs.FG-LD-gr	FG-SD-sp.vs.FG-SD-gr	0.465693	nc	+
249174_at	cold regulated protein 27	COR27	AT5G42900	FG-LD-sp.vs.FG-LD-gr	FG-SD-sp.vs.FG-SD-gr	0.465639	nc	+
251647_at	putative protein kinase	AT3G57770	AT3G57770	FG-LD-sp.vs.FG-LD-gr	FG-SD-sp.vs.FG-SD-gr	0.465532	nc	+
258151_at	BGLU44 (B-S GLUCOSIDASE 44); (R)-amygdalin beta-glucosidase/ 4-methylumbelliferyl-beta-D-glucopyranoside beta-glucosidase/ beta-gentiobiose beta-glucosidase/ cellobiose glucosidase/ esculin beta-glucosidase/ hydrolase, hydrolyzing O-glycosyl compounds	BGLU44	AT3G18080	FG-LD-sp.vs.FG-LD-gr	FG-SD-sp.vs.FG-SD-gr	0.465286	nc	+
263570_at	AAO3 (Abscisic ALDEHYDE OXIDASE 3); abscisic aldehyde oxidase/ aldehyde oxidase/ indole-3-acetaldehyde oxidase	AAO3	AT2G27150	FG-LD-sp.vs.FG-LD-gr	FG-SD-sp.vs.FG-SD-gr	0.465281	nc	+
265354_at	ADF5 (ACTIN DEPOLYMERIZING FACTOR 5); actin binding	ADF5	AT2G16700	FG-LD-sp.vs.FG-LD-gr	FG-SD-sp.vs.FG-SD-gr	0.464982	nc	+
265217_s_at	dentin sialophosphoprotein-like protein /// dentin sialophosphoprotein-related protein	AT1G05090 /// AT4G20720	AT1G05090 /// AT4G20720	FG-LD-sp.vs.FG-LD-gr	FG-SD-sp.vs.FG-SD-gr	0.464282	nc	+
251338_at	VAP (VESICLE ASSOCIATED PROTEIN); protein binding	VAP	AT3G60600	FG-LD-sp.vs.FG-LD-gr	FG-SD-sp.vs.FG-SD-gr	0.464109	nc	+
265244_at	ATPAO2 (Polyamine oxidase 2); amine oxidase/ electron carrier/ oxidoreductase	ATPAO2	AT2G43018 /// AT2G43020	FG-LD-sp.vs.FG-LD-gr	FG-SD-sp.vs.FG-SD-gr	0.463986	nc	+
265208_at	2-oxoglutarate (2OG) and Fe(II)-dependent oxygenase superfamily protein	AT2G36690	AT2G36690	FG-LD-sp.vs.FG-LD-gr	FG-SD-sp.vs.FG-SD-gr	0.463147	nc	+
262254_at	GLIP5; carboxylesterase/ lipase	GLIP5	AT1G53920	FG-LD-sp.vs.FG-LD-gr	FG-SD-sp.vs.FG-SD-gr	0.462943	nc	+
266861_at	emb1187 (embryo defective 1187); kinase/ phosphotransferase, alcohol group as acceptor	emb1187	AT2G26830	FG-LD-sp.vs.FG-LD-gr	FG-SD-sp.vs.FG-SD-gr	0.462837	nc	+
252173_at	scarecrow-like protein 7	AT3G50650	AT3G50650	FG-LD-sp.vs.FG-LD-gr	FG-SD-sp.vs.FG-SD-gr	0.462775	nc	+
261698_at	hypothetical protein	AT1G32630	AT1G32630	FG-LD-sp.vs.FG-LD-gr	FG-SD-sp.vs.FG-SD-gr	0.462415	nc	+
251367_at	SKIP4 (SKP1 INTERACTING PARTNER 4)	SKIP4	AT3G61350	FG-LD-sp.vs.FG-LD-gr	FG-SD-sp.vs.FG-SD-gr	0.462345	nc	+
251507_at	aspartyl protease family protein	AT3G59080	AT3G59080	FG-LD-sp.vs.FG-LD-gr	FG-SD-sp.vs.FG-SD-gr	0.461566	nc	+
255700_at	AT hook motif DNA-binding family protein	AT4G00200	AT4G00200	FG-LD-sp.vs.FG-LD-gr	FG-SD-sp.vs.FG-SD-gr	0.461301	nc	+
252546_at	hypothetical protein	AT3G45830	AT3G45830	FG-LD-sp.vs.FG-LD-gr	FG-SD-sp.vs.FG-SD-gr	0.461266	nc	+
253320_at	protein DJ-1 homolog C	AT4G34020	AT4G34020	FG-LD-sp.vs.FG-LD-gr	FG-SD-sp.vs.FG-SD-gr	0.461127	nc	+
246987_at	MYBR1 (MYB DOMAIN PROTEIN R1); DNA binding / transcription factor	MYBR1	AT5G67300	FG-LD-sp.vs.FG-LD-gr	FG-SD-sp.vs.FG-SD-gr	0.46108	nc	+
265720_at	Yippee family putative zinc-binding protein	AT2G40110	AT2G40110	FG-LD-sp.vs.FG-LD-gr	FG-SD-sp.vs.FG-SD-gr	0.460787	nc	+
261404_at	putative glycosyltransferase 4	AT1G18690	AT1G18690	FG-LD-sp.vs.FG-LD-gr	FG-SD-sp.vs.FG-SD-gr	0.460039	nc	+
254291_at	UDP-galactose transporter-related	UTR2	AT4G23010	FG-LD-sp.vs.FG-LD-gr	FG-SD-sp.vs.FG-SD-gr	0.459771	nc	+
255635_at	ATSK32 (SHAGGY-LIKE PROTEIN KINASE 32); ATP binding / kinase/ protein kinase/ protein serine/threonine kinase/ protein tyrosine kinase	ATSK32	AT4G00720	FG-LD-sp.vs.FG-LD-gr	FG-SD-sp.vs.FG-SD-gr	0.459663	nc	+
247438_at	RING/FYVE/PHD zinc finger-containing protein	AT5G62460	AT5G62460	FG-LD-sp.vs.FG-LD-gr	FG-SD-sp.vs.FG-SD-gr	0.459437	nc	+
264181_at	UBQ13; protein binding	UBQ13	AT1G65350	FG-LD-sp.vs.FG-LD-gr	FG-SD-sp.vs.FG-SD-gr	0.459415	nc	+
250556_at	DGK1 (DIACYLGLYCEROL KINASE1); calcium ion binding / diacylglycerol kinase	DGK1	AT5G07920	FG-LD-sp.vs.FG-LD-gr	FG-SD-sp.vs.FG-SD-gr	0.459203	nc	+
247770_at	hypothetical protein	AT5G58930	AT5G58930	FG-LD-sp.vs.FG-LD-gr	FG-SD-sp.vs.FG-SD-gr	0.459122	nc	+
249409_at	PWWP domain-containing protein	AT5G40340	AT5G40340	FG-LD-sp.vs.FG-LD-gr	FG-SD-sp.vs.FG-SD-gr	0.458132	nc	+
249485_at	putative receptor-like protein kinase	AT5G39020	AT5G39020	FG-LD-sp.vs.FG-LD-gr	FG-SD-sp.vs.FG-SD-gr	0.457843	nc	+
257643_at	ethylene response DNA binding factor 3	EDF3	AT3G25730	FG-LD-sp.vs.FG-LD-gr	FG-SD-sp.vs.FG-SD-gr	0.457245	nc	+
264660_at	HEMA2; glutamyl-tRNA reductase	HEMA2	AT1G09940	FG-LD-sp.vs.FG-LD-gr	FG-SD-sp.vs.FG-SD-gr	0.457185	nc	+
257598_at	PRT1 (PROTEOLYSIS 1); ubiquitin-protein ligase	PRT1	AT3G24800	FG-LD-sp.vs.FG-LD-gr	FG-SD-sp.vs.FG-SD-gr	0.456579	nc	+
261086_at	TRFL3 (TRF-LIKE 3); DNA binding / transcription factor	TRFL3	AT1G17460	FG-LD-sp.vs.FG-LD-gr	FG-SD-sp.vs.FG-SD-gr	0.456198	nc	+
260129_at	hypothetical protein	AT1G36380	AT1G36380	FG-LD-sp.vs.FG-LD-gr	FG-SD-sp.vs.FG-SD-gr	0.456189	nc	+
250033_at	NCBP (NOVEL CAP-BINDING PROTEIN); RNA binding / translation initiation factor	NCBP	AT5G18110	FG-LD-sp.vs.FG-LD-gr	FG-SD-sp.vs.FG-SD-gr	0.455016	nc	+
265426_at	tetraspanin family protein	AT2G20740	AT2G20740	FG-LD-sp.vs.FG-LD-gr	FG-SD-sp.vs.FG-SD-gr	0.455003	nc	+
265289_at	zinc ion binding protein	AT2G22690	AT2G22690	FG-LD-sp.vs.FG-LD-gr	FG-SD-sp.vs.FG-SD-gr	0.454891	nc	+
267392_at	PEN2 (PENETRATION 2); hydrolase, hydrolyzing O-glycosyl compounds / thioglucosidase	PEN2	AT2G44490	FG-LD-sp.vs.FG-LD-gr	FG-SD-sp.vs.FG-SD-gr	0.454438	nc	+
259666_at	SR33; RNA binding / protein binding	SR33	AT1G55310	FG-LD-sp.vs.FG-LD-gr	FG-SD-sp.vs.FG-SD-gr	0.454266	nc	+
260040_at	IDA (INFLORESCENCE DEFICIENT IN ABSCISSION); receptor binding	IDA	AT1G68765	FG-LD-sp.vs.FG-LD-gr	FG-SD-sp.vs.FG-SD-gr	0.453771	nc	+
261804_at	UGT78D1 (UDP-GLUCOSYL TRANSFERASE 78D1); UDP-glycosyltransferase/ quercetin 3-O-glucosyltransferase/ transferase, transferring glycosyl groups	UGT78D1	AT1G30530	FG-LD-sp.vs.FG-LD-gr	FG-SD-sp.vs.FG-SD-gr	0.453426	nc	+
263398_at	AtRABA5d (Arabidopsis Rab GTPase homolog A5d); GTP binding	AtRABA5d	AT2G31680	FG-LD-sp.vs.FG-LD-gr	FG-SD-sp.vs.FG-SD-gr	0.453376	nc	+
248172_at	class VI heat shock protein 21.7	AT5G54660	AT5G54660	FG-LD-sp.vs.FG-LD-gr	FG-SD-sp.vs.FG-SD-gr	0.453276	nc	+
256455_at	hypothetical protein	AT1G75190	AT1G75190	FG-LD-sp.vs.FG-LD-gr	FG-SD-sp.vs.FG-SD-gr	0.452974	nc	+
246755_at	F-box protein	AT5G27920	AT5G27920	FG-LD-sp.vs.FG-LD-gr	FG-SD-sp.vs.FG-SD-gr	0.452946	nc	+
253597_at	translation initiation factor IF-3	AT4G30690	AT4G30690	FG-LD-sp.vs.FG-LD-gr	FG-SD-sp.vs.FG-SD-gr	0.452126	nc	+
260296_at	TIR-NBS-LRR class disease resistance protein	AT1G63750	AT1G63750	FG-LD-sp.vs.FG-LD-gr	FG-SD-sp.vs.FG-SD-gr	0.451734	nc	+
254707_at	AT5PTASE2 (MYO-INOSITOL POLYPHOSPHATE 5-PHOSPHATASE 2); inositol-polyphosphate 5-phosphatase	AT5PTASE2	AT4G18010	FG-LD-sp.vs.FG-LD-gr	FG-SD-sp.vs.FG-SD-gr	0.45157	nc	+
257052_at	3-hydroxyacyl-CoA dehydrogenase family protein	AT3G15290	AT3G15290	FG-LD-sp.vs.FG-LD-gr	FG-SD-sp.vs.FG-SD-gr	0.451323	nc	+
256326_at	RING/U-box domain-containing protein	AT3G02340	AT3G02340	FG-LD-sp.vs.FG-LD-gr	FG-SD-sp.vs.FG-SD-gr	0.451038	nc	+
258771_at	Single-stranded nucleic acid binding R3H protein	AT3G10770	AT3G10770	FG-LD-sp.vs.FG-LD-gr	FG-SD-sp.vs.FG-SD-gr	0.450806	nc	+
253238_at	glucan endo-1,3-beta-glucosidase 7	AT4G34480	AT4G34480	FG-LD-sp.vs.FG-LD-gr	FG-SD-sp.vs.FG-SD-gr	0.450543	nc	+
254641_at	ATRABA1D (ARABIDOPSIS RAB GTPASE HOMOLOG A1D); GTP binding	ATRABA1D	AT4G18800	FG-LD-sp.vs.FG-LD-gr	FG-SD-sp.vs.FG-SD-gr	0.450212	nc	+
265673_at	lactoylglutathione lyase / glyoxalase I family protein	AT2G32090	AT2G32090	FG-LD-sp.vs.FG-LD-gr	FG-SD-sp.vs.FG-SD-gr	0.449392	nc	+
248043_s_at	HSP81-3; ATP binding / unfolded protein binding	HSP81-3	AT5G56000 /// AT5G56010	FG-LD-sp.vs.FG-LD-gr	FG-SD-sp.vs.FG-SD-gr	0.449283	nc	+
253664_at	ATR2 (ARABIDOPSIS P450 REDUCTASE 2); NADPH-hemoprotein reductase	ATR2	AT4G30210	FG-LD-sp.vs.FG-LD-gr	FG-SD-sp.vs.FG-SD-gr	0.449225	nc	+
260163_at	BAC2; L-ornithine transmembrane transporter/ binding / carnitine:acyl carnitine antiporter	BAC2	AT1G79900	FG-LD-sp.vs.FG-LD-gr	FG-SD-sp.vs.FG-SD-gr	0.449189	nc	+
263430_at	hypothetical protein	AT2G22270	AT2G22270	FG-LD-sp.vs.FG-LD-gr	FG-SD-sp.vs.FG-SD-gr	0.449149	nc	+
247331_at	ATFP3; metal ion binding / transition metal ion binding	FP3	AT5G63530	FG-LD-sp.vs.FG-LD-gr	FG-SD-sp.vs.FG-SD-gr	0.449114	nc	+
255025_at	MES12 (METHYL ESTERASE 12); hydrolase	MES12	AT4G09900	FG-LD-sp.vs.FG-LD-gr	FG-SD-sp.vs.FG-SD-gr	0.448587	nc	+
247175_at	GCL1 (GCR2-LIKE 1); catalytic	GCL1	AT5G65280	FG-LD-sp.vs.FG-LD-gr	FG-SD-sp.vs.FG-SD-gr	0.448317	nc	+
266737_at	short-chain dehydrogenase reductase 5	AT2G47140	AT2G47140	FG-LD-sp.vs.FG-LD-gr	FG-SD-sp.vs.FG-SD-gr	0.447881	nc	+
257800_at	hypothetical protein	AT3G15900	AT3G15900	FG-LD-sp.vs.FG-LD-gr	FG-SD-sp.vs.FG-SD-gr	0.447702	nc	+
248283_at	PKP-BETA1 (PLASTIDIC PYRUVATE KINASE BETA SUBUNIT 1); pyruvate kinase	PKP-BETA1	AT5G52920	FG-LD-sp.vs.FG-LD-gr	FG-SD-sp.vs.FG-SD-gr	0.447694	nc	+
258070_at	HXXXD-type acyl-transferase-like protein	AT3G26040	AT3G26040	FG-LD-sp.vs.FG-LD-gr	FG-SD-sp.vs.FG-SD-gr	0.447412	nc	+
265983_at	HB-2 (HOMEOBOX-2); DNA binding / transcription factor	HB-2	AT2G18550	FG-LD-sp.vs.FG-LD-gr	FG-SD-sp.vs.FG-SD-gr	0.447116	nc	+
265795_at	scpl26 (serine carboxypeptidase-like 26); serine-type carboxypeptidase	scpl26	AT2G35780	FG-LD-sp.vs.FG-LD-gr	FG-SD-sp.vs.FG-SD-gr	0.446975	nc	+
254652_at	WRKY28; transcription factor	WRKY28	AT4G18170	FG-LD-sp.vs.FG-LD-gr	FG-SD-sp.vs.FG-SD-gr	0.446654	nc	+
258348_at	F-box protein	AT3G17710	AT3G17710	FG-LD-sp.vs.FG-LD-gr	FG-SD-sp.vs.FG-SD-gr	0.446455	nc	+
256663_at	Aha1 domain-containing protein	AT3G12050	AT3G12050	FG-LD-sp.vs.FG-LD-gr	FG-SD-sp.vs.FG-SD-gr	0.446098	nc	+
267612_at	nitrate transporter 1.4	AT2G26690	AT2G26690	FG-LD-sp.vs.FG-LD-gr	FG-SD-sp.vs.FG-SD-gr	0.445709	nc	+
246453_at	SYP21 (SYNTAXIN OF PLANTS 21); SNAP receptor	SYP21	AT5G16830	FG-LD-sp.vs.FG-LD-gr	FG-SD-sp.vs.FG-SD-gr	0.445304	nc	+
267135_at	ICK1; cyclin-dependent protein kinase inhibitor	ICK1	AT2G23430	FG-LD-sp.vs.FG-LD-gr	FG-SD-sp.vs.FG-SD-gr	0.444992	nc	+
261518_at	peroxidase 12	AT1G71695	AT1G71695	FG-LD-sp.vs.FG-LD-gr	FG-SD-sp.vs.FG-SD-gr	0.444895	nc	+
258244_at	hypothetical protein	AT3G27770	AT3G27770	FG-LD-sp.vs.FG-LD-gr	FG-SD-sp.vs.FG-SD-gr	0.444887	nc	+
258963_at	Myotubularin 1	AT3G10550	AT3G10550	FG-LD-sp.vs.FG-LD-gr	FG-SD-sp.vs.FG-SD-gr	0.444883	nc	+
248934_at	protein kinase family protein	AT5G46080	AT5G46080	FG-LD-sp.vs.FG-LD-gr	FG-SD-sp.vs.FG-SD-gr	0.444675	nc	+
252175_at	AtIDD2 (Arabidopsis thaliana Indeterminate(ID)-Domain 2); nucleic acid binding / transcription factor/ zinc ion binding	AtIDD2	AT3G50700	FG-LD-sp.vs.FG-LD-gr	FG-SD-sp.vs.FG-SD-gr	0.444589	nc	+
262367_at	VPS46.2	VPS46.2	AT1G73030	FG-LD-sp.vs.FG-LD-gr	FG-SD-sp.vs.FG-SD-gr	0.444239	nc	+
256968_at	NADK1 (NAD KINASE 1); NAD+ kinase/ NADH kinase/ calmodulin binding	NADK1	AT3G21070	FG-LD-sp.vs.FG-LD-gr	FG-SD-sp.vs.FG-SD-gr	0.444044	nc	+
250913_at	3-deoxy-D-manno-octulosonic-acid transferase	KDTA	AT5G03770	FG-LD-sp.vs.FG-LD-gr	FG-SD-sp.vs.FG-SD-gr	0.443932	nc	+
258110_at	CYP72A7; electron carrier/ heme binding / iron ion binding / monooxygenase/ oxygen binding	CYP72A7	AT3G14610	FG-LD-sp.vs.FG-LD-gr	FG-SD-sp.vs.FG-SD-gr	0.443908	nc	+
245786_at	basic region/leucine zipper transcription factor 68	bZIP68	AT1G32150	FG-LD-sp.vs.FG-LD-gr	FG-SD-sp.vs.FG-SD-gr	0.443857	nc	+
259234_at	hypothetical protein	AT3G11620	AT3G11620	FG-LD-sp.vs.FG-LD-gr	FG-SD-sp.vs.FG-SD-gr	0.443852	nc	+
259058_at	CYP89A9; electron carrier/ heme binding / iron ion binding / monooxygenase/ oxygen binding	CYP89A9	AT3G03470	FG-LD-sp.vs.FG-LD-gr	FG-SD-sp.vs.FG-SD-gr	0.443836	nc	+
262043_at	PSF1 (PARTNER OF SLD FIVE 1)	PSF1	AT1G80190	FG-LD-sp.vs.FG-LD-gr	FG-SD-sp.vs.FG-SD-gr	0.443806	nc	+
260999_at	hypothetical protein	AT1G26580	AT1G26580	FG-LD-sp.vs.FG-LD-gr	FG-SD-sp.vs.FG-SD-gr	0.443649	nc	+
247833_at	hypothetical protein	AT5G58575	AT5G58575	FG-LD-sp.vs.FG-LD-gr	FG-SD-sp.vs.FG-SD-gr	0.443359	nc	+
253701_at	putative choline monooxygenase	AT4G29890	AT4G29890	FG-LD-sp.vs.FG-LD-gr	FG-SD-sp.vs.FG-SD-gr	0.442664	nc	+
257092_at	DDL (DAWDLE)	DDL	AT3G20550	FG-LD-sp.vs.FG-LD-gr	FG-SD-sp.vs.FG-SD-gr	0.442446	nc	+
265763_at	hypothetical protein	AT2G48060	AT2G48060	FG-LD-sp.vs.FG-LD-gr	FG-SD-sp.vs.FG-SD-gr	0.442149	nc	+
256113_at	hypothetical protein	AT1G16810	AT1G16810	FG-LD-sp.vs.FG-LD-gr	FG-SD-sp.vs.FG-SD-gr	0.441997	nc	+
254167_at	CIPK8 (CBL-INTERACTING PROTEIN KINASE 8); kinase/ protein kinase	CIPK8	AT4G24400	FG-LD-sp.vs.FG-LD-gr	FG-SD-sp.vs.FG-SD-gr	0.441607	nc	+
265302_at	hypothetical protein	---	AT2G13970	FG-LD-sp.vs.FG-LD-gr	FG-SD-sp.vs.FG-SD-gr	0.44154	nc	+
252570_at	IVD (ISOVALERYL-COA-DEHYDROGENASE); ATP binding / isovaleryl-CoA dehydrogenase	IVD	AT3G45300	FG-LD-sp.vs.FG-LD-gr	FG-SD-sp.vs.FG-SD-gr	0.441348	nc	+
250737_at	lecithin retinol acyltransferase domain protein	AT5G06370	AT5G06370	FG-LD-sp.vs.FG-LD-gr	FG-SD-sp.vs.FG-SD-gr	0.441323	nc	+
251248_at	PGP21 (P-GLYCOPROTEIN 21); ATPase, coupled to transmembrane movement of substances	PGP21	AT3G62150	FG-LD-sp.vs.FG-LD-gr	FG-SD-sp.vs.FG-SD-gr	0.441225	nc	+
259768_at	COR314-TM2	COR314-TM2	AT1G29390	FG-LD-sp.vs.FG-LD-gr	FG-SD-sp.vs.FG-SD-gr	0.441061	nc	+
255590_at	putative cathepsin B-like cysteine protease	AT4G01610	AT4G01610	FG-LD-sp.vs.FG-LD-gr	FG-SD-sp.vs.FG-SD-gr	0.440692	nc	+
266225_at	ATOEP16-1 (OUTER PLASTID ENVELOPE PROTEIN 16-1); P-P-bond-hydrolysis-driven protein transmembrane transporter/ protein transporter	ATOEP16-1	AT2G28900	FG-LD-sp.vs.FG-LD-gr	FG-SD-sp.vs.FG-SD-gr	0.440625	nc	+
260987_at	NTMC2T6.1	NTMC2T6.1	AT1G53590	FG-LD-sp.vs.FG-LD-gr	FG-SD-sp.vs.FG-SD-gr	0.440519	nc	+
253350_at	hypothetical protein	AT4G33690	AT4G33690	FG-LD-sp.vs.FG-LD-gr	FG-SD-sp.vs.FG-SD-gr	0.440446	nc	+
264867_at	FH4 (FORMIN HOMOLOGUE 4); actin binding / protein binding	FH4	AT1G24150	FG-LD-sp.vs.FG-LD-gr	FG-SD-sp.vs.FG-SD-gr	0.440438	nc	+
260275_at	hypothetical protein	AT1G80610	AT1G80610	FG-LD-sp.vs.FG-LD-gr	FG-SD-sp.vs.FG-SD-gr	0.440255	nc	+
254701_at	putative methyltransferase PMT14	AT4G18030	AT4G18030	FG-LD-sp.vs.FG-LD-gr	FG-SD-sp.vs.FG-SD-gr	0.44019	nc	+
250385_at	ASP3 (ASPARTATE AMINOTRANSFERASE 3); L-aspartate:2-oxoglutarate aminotransferase	ASP3	AT5G11520	FG-LD-sp.vs.FG-LD-gr	FG-SD-sp.vs.FG-SD-gr	0.440149	nc	+
261470_at	ERF11 (ERF DOMAIN PROTEIN 11); DNA binding / transcription factor/ transcription repressor	ERF11	AT1G28370	FG-LD-sp.vs.FG-LD-gr	FG-SD-sp.vs.FG-SD-gr	0.439896	nc	+
256616_at	OTU-like cysteine protease family protein	AT3G22260	AT3G22260	FG-LD-sp.vs.FG-LD-gr	FG-SD-sp.vs.FG-SD-gr	0.439836	nc	+
260076_at	putative calcium-binding protein CML26	AT1G73630	AT1G73630	FG-LD-sp.vs.FG-LD-gr	FG-SD-sp.vs.FG-SD-gr	0.439816	nc	+
257477_at	hypothetical protein	AT1G10660	AT1G10660	FG-LD-sp.vs.FG-LD-gr	FG-SD-sp.vs.FG-SD-gr	0.439726	nc	+
266732_at	EXS (ERD1/XPR1/SYG1) family protein	AT2G03240	AT2G03240	FG-LD-sp.vs.FG-LD-gr	FG-SD-sp.vs.FG-SD-gr	0.438815	nc	+
250765_at	guanylyl cyclase 1	GC1	AT5G05930	FG-LD-sp.vs.FG-LD-gr	FG-SD-sp.vs.FG-SD-gr	0.438397	nc	+
255360_at	atypical dual-specificity phosphatase 4	AT4G03960	AT4G03960	FG-LD-sp.vs.FG-LD-gr	FG-SD-sp.vs.FG-SD-gr	0.438275	nc	+
264968_at	REF/SRPP-like protein	AT1G67360	AT1G67360	FG-LD-sp.vs.FG-LD-gr	FG-SD-sp.vs.FG-SD-gr	0.438059	nc	+
251790_at	calcium-dependent lipid-binding domain-containing protein	AT3G55470	AT3G55470	FG-LD-sp.vs.FG-LD-gr	FG-SD-sp.vs.FG-SD-gr	0.437939	nc	+
253778_at	DNAJ heat shock protein	AT4G28480	AT4G28480	FG-LD-sp.vs.FG-LD-gr	FG-SD-sp.vs.FG-SD-gr	0.437711	nc	+
262549_at	argonaute 3	AGO3	AT1G31290	FG-LD-sp.vs.FG-LD-gr	FG-SD-sp.vs.FG-SD-gr	0.436637	nc	+
251413_at	hypothetical protein	AT3G60320	AT3G60320	FG-LD-sp.vs.FG-LD-gr	FG-SD-sp.vs.FG-SD-gr	0.436282	nc	+
261252_at	RABA5E (RAB GTPASE HOMOLOG A5E); GTP binding	RABA5E	AT1G05810	FG-LD-sp.vs.FG-LD-gr	FG-SD-sp.vs.FG-SD-gr	0.436129	nc	+
260065_at	RING/U-box domain-containing protein	AT1G73760	AT1G73760	FG-LD-sp.vs.FG-LD-gr	FG-SD-sp.vs.FG-SD-gr	0.435821	nc	+
264250_at	ATGGH2 (gamma-glutamyl hydrolase 2); omega peptidase	ATGGH2	AT1G78680	FG-LD-sp.vs.FG-LD-gr	FG-SD-sp.vs.FG-SD-gr	0.435675	nc	+
265249_at	nucleic acid binding / transcription factor/ zinc ion binding	SGR5	AT2G01940	FG-LD-sp.vs.FG-LD-gr	FG-SD-sp.vs.FG-SD-gr	0.435624	nc	+
260986_at	GLY3 (GLYOXALASE II 3); hydrolase/ hydroxyacylglutathione hydrolase	GLY3	AT1G53580	FG-LD-sp.vs.FG-LD-gr	FG-SD-sp.vs.FG-SD-gr	0.435495	nc	+
255872_at	SIP4 (SOS3-INTERACTING PROTEIN 4); kinase/ protein kinase	SIP4	AT2G30360	FG-LD-sp.vs.FG-LD-gr	FG-SD-sp.vs.FG-SD-gr	0.435389	nc	+
249750_at	hypothetical protein	AT5G24570	AT5G24570	FG-LD-sp.vs.FG-LD-gr	FG-SD-sp.vs.FG-SD-gr	0.434667	nc	+
260646_at	cysteine/histidine-rich c1 domain-containing protein	AT1G53340	AT1G53340	FG-LD-sp.vs.FG-LD-gr	FG-SD-sp.vs.FG-SD-gr	0.434333	nc	+
255904_at	kunitz family trypsin and protease inhibitor protein	AT1G17860	AT1G17860	FG-LD-sp.vs.FG-LD-gr	FG-SD-sp.vs.FG-SD-gr	0.434258	nc	+
245131_s_at	emb1067 (embryo defective 1067); tRNA 2'-phosphotransferase/ transferase, transferring phosphorus-containing groups	emb1067	AT2G45330 /// AT5G23600	FG-LD-sp.vs.FG-LD-gr	FG-SD-sp.vs.FG-SD-gr	0.433901	nc	+
250575_at	hypothetical protein	AT5G08240	AT5G08240	FG-LD-sp.vs.FG-LD-gr	FG-SD-sp.vs.FG-SD-gr	0.433807	nc	+
253819_at	concanavalin A-like lectin kinase-like protein	AT4G28350	AT4G28350	FG-LD-sp.vs.FG-LD-gr	FG-SD-sp.vs.FG-SD-gr	0.433729	nc	+
256940_at	QQS (QUA-QUINE STARCH)	QQS	AT3G30720	FG-LD-sp.vs.FG-LD-gr	FG-SD-sp.vs.FG-SD-gr	0.433487	nc	+
260967_at	transaldolase-like protein	AT1G12230	AT1G12230	FG-LD-sp.vs.FG-LD-gr	FG-SD-sp.vs.FG-SD-gr	0.433245	nc	+
260754_at	hypothetical protein	AT1G49000	AT1G49000	FG-LD-sp.vs.FG-LD-gr	FG-SD-sp.vs.FG-SD-gr	0.433209	nc	+
252023_at	hypothetical protein	AT3G52920	AT3G52920	FG-LD-sp.vs.FG-LD-gr	FG-SD-sp.vs.FG-SD-gr	0.432717	nc	+
259496_at	hypothetical protein	AT1G15900	AT1G15900	FG-LD-sp.vs.FG-LD-gr	FG-SD-sp.vs.FG-SD-gr	0.432533	nc	+
261648_at	STZ (salt tolerance zinc finger); nucleic acid binding / transcription factor/ transcription repressor/ zinc ion binding	STZ	AT1G27730	FG-LD-sp.vs.FG-LD-gr	FG-SD-sp.vs.FG-SD-gr	0.432531	nc	+
258565_at	hypothetical protein	AT3G04350	AT3G04350	FG-LD-sp.vs.FG-LD-gr	FG-SD-sp.vs.FG-SD-gr	0.43232	nc	+
265649_at	ATFD3 (ferredoxin 3); 2 iron, 2 sulfur cluster binding / electron carrier/ iron-sulfur cluster binding	ATFD3	AT2G27510	FG-LD-sp.vs.FG-LD-gr	FG-SD-sp.vs.FG-SD-gr	0.432092	nc	+
246304_at	ACX4 (ACYL-COA OXIDASE 4); acyl-CoA oxidase/ oxidoreductase	ACX4	AT3G51840	FG-LD-sp.vs.FG-LD-gr	FG-SD-sp.vs.FG-SD-gr	0.431609	nc	+
259400_at	leucine-rich repeat receptor-like protein kinase PEPR2	PEPR2	AT1G17750	FG-LD-sp.vs.FG-LD-gr	FG-SD-sp.vs.FG-SD-gr	0.431563	nc	+
255599_at	ATCNGC13; calmodulin binding / cyclic nucleotide binding / ion channel	ATCNGC13	AT4G01010	FG-LD-sp.vs.FG-LD-gr	FG-SD-sp.vs.FG-SD-gr	0.431201	nc	+
247433_at	UBC3 (ubiquitin-conjugating enzyme 3); ubiquitin-protein ligase	UBC3	AT5G62540	FG-LD-sp.vs.FG-LD-gr	FG-SD-sp.vs.FG-SD-gr	0.431136	nc	+
249990_at	hypothetical protein	AT5G18540	AT5G18540	FG-LD-sp.vs.FG-LD-gr	FG-SD-sp.vs.FG-SD-gr	0.430923	nc	+
245338_at	hypothetical protein	AT4G16442	AT4G16442	FG-LD-sp.vs.FG-LD-gr	FG-SD-sp.vs.FG-SD-gr	0.43062	nc	+
259053_at	RNA-binding ASCH domain protein	AT3G03320	AT3G03320	FG-LD-sp.vs.FG-LD-gr	FG-SD-sp.vs.FG-SD-gr	0.430449	nc	+
267461_at	dormancy/auxin associated protein	AT2G33830	AT2G33830	FG-LD-sp.vs.FG-LD-gr	FG-SD-sp.vs.FG-SD-gr	0.430021	nc	+
249299_at	UBC4 (UBIQUITIN CONJUGATING ENZYME 4); ubiquitin-protein ligase	UBC4	AT5G41340	FG-LD-sp.vs.FG-LD-gr	FG-SD-sp.vs.FG-SD-gr	0.430015	nc	+
260362_at	cysteine-rich receptor-like protein kinase 3	CRK3	AT1G70530	FG-LD-sp.vs.FG-LD-gr	FG-SD-sp.vs.FG-SD-gr	0.429728	nc	+
250044_at	putative TIR-NBS-LRR class disease resistance protein	AT5G17680	AT5G17680	FG-LD-sp.vs.FG-LD-gr	FG-SD-sp.vs.FG-SD-gr	0.429436	nc	+
251541_at	CSY2 (citrate synthase 2); citrate (SI)-synthase	CSY2	AT3G58750	FG-LD-sp.vs.FG-LD-gr	FG-SD-sp.vs.FG-SD-gr	0.429245	nc	+
259310_s_at	sugar transporter ERD6-like 10 /// Major facilitator superfamily protein	AT3G05160 /// AT3G05165	AT3G05160 /// AT3G05165	FG-LD-sp.vs.FG-LD-gr	FG-SD-sp.vs.FG-SD-gr	0.429098	nc	+
263305_at	BPC1 (BASIC PENTACYSTEINE1); DNA binding / specific transcriptional repressor/ transcription factor	BPC1	AT2G01930	FG-LD-sp.vs.FG-LD-gr	FG-SD-sp.vs.FG-SD-gr	0.429029	nc	+
254417_at	ATFMN/FHY (riboflavin kinase/FMN hydrolase); FMN adenylyltransferase/ riboflavin kinase	ATFMN/FHY	AT4G21470	FG-LD-sp.vs.FG-LD-gr	FG-SD-sp.vs.FG-SD-gr	0.428795	nc	+
249903_at	TIR-NBS-LRR class disease resistance protein	AT5G22690	AT5G22690	FG-LD-sp.vs.FG-LD-gr	FG-SD-sp.vs.FG-SD-gr	0.428738	nc	+
251071_at	leucine-rich repeat protein kinase-like protein	AT5G01950	AT5G01950	FG-LD-sp.vs.FG-LD-gr	FG-SD-sp.vs.FG-SD-gr	0.428238	nc	+
266604_at	UBC6 (ubiquitin-conjugating enzyme 6); ubiquitin-protein ligase	UBC6	AT2G46030	FG-LD-sp.vs.FG-LD-gr	FG-SD-sp.vs.FG-SD-gr	0.428215	nc	+
267477_at	PLPB (PAS/LOV PROTEIN B); signal transducer/ two-component sensor	PLPB	AT2G02710	FG-LD-sp.vs.FG-LD-gr	FG-SD-sp.vs.FG-SD-gr	0.42803	nc	+
264524_at	ATBCAT-2 (ARABIDOPSIS THALIANA BRANCHED-CHAIN AMINO ACID TRANSAMINASE 2); branched-chain-amino-acid transaminase/ catalytic	ATBCAT-2	AT1G10070	FG-LD-sp.vs.FG-LD-gr	FG-SD-sp.vs.FG-SD-gr	0.427759	nc	+
264415_at	RAP2.6 (related to AP2 6); DNA binding / transcription factor	RAP2.6	AT1G43160	FG-LD-sp.vs.FG-LD-gr	FG-SD-sp.vs.FG-SD-gr	0.427723	nc	+
254299_at	NYE1 (NON-YELLOWING 1)	NYE1	AT4G22920	FG-LD-sp.vs.FG-LD-gr	FG-SD-sp.vs.FG-SD-gr	0.427677	nc	+
260671_at	RING/U-box superfamily protein	AT1G19310	AT1G19310	FG-LD-sp.vs.FG-LD-gr	FG-SD-sp.vs.FG-SD-gr	0.427316	nc	+
262892_at	ALDH5F1; 3-chloroallyl aldehyde dehydrogenase/ NAD or NADH binding / succinate-semialdehyde dehydrogenase	ALDH5F1	AT1G79440	FG-LD-sp.vs.FG-LD-gr	FG-SD-sp.vs.FG-SD-gr	0.427161	nc	+
250470_at	putative 3-hydroxyacyl-[acyl-carrier-protein] dehydratase	AT5G10160	AT5G10160	FG-LD-sp.vs.FG-LD-gr	FG-SD-sp.vs.FG-SD-gr	0.427048	nc	+
248710_at	lactoylglutathione lyase / glyoxalase I-like protein	AT5G48480	AT5G48480	FG-LD-sp.vs.FG-LD-gr	FG-SD-sp.vs.FG-SD-gr	0.426891	nc	+
257788_at	AT-TCP20; transcription factor	TCP20	AT3G27010	FG-LD-sp.vs.FG-LD-gr	FG-SD-sp.vs.FG-SD-gr	0.426817	nc	+
248820_at	hypothetical protein	AT5G47060	AT5G47060	FG-LD-sp.vs.FG-LD-gr	FG-SD-sp.vs.FG-SD-gr	0.426585	nc	+
253553_at	Biotin/lipoate A/B protein ligase family	AT4G31050	AT4G31050	FG-LD-sp.vs.FG-LD-gr	FG-SD-sp.vs.FG-SD-gr	0.426459	nc	+
252009_at	zinc finger A20 and AN1 domain-containing stress-associated protein 6	AT3G52800	AT3G52800	FG-LD-sp.vs.FG-LD-gr	FG-SD-sp.vs.FG-SD-gr	0.426053	nc	+
258249_s_at	phosphatidic acid phosphatase-related protein /// phosphatidylcholine:diacylglycerol cholinephosphotransferase	AT3G15830 /// ROD1	AT3G15820 /// AT3G15830	FG-LD-sp.vs.FG-LD-gr	FG-SD-sp.vs.FG-SD-gr	0.425741	nc	+
257751_at	MKS1 (MAP kinase substrate 1); protein binding	MKS1	AT3G18690	FG-LD-sp.vs.FG-LD-gr	FG-SD-sp.vs.FG-SD-gr	0.425605	nc	+
250218_at	CHC1	CHC1	AT5G14170	FG-LD-sp.vs.FG-LD-gr	FG-SD-sp.vs.FG-SD-gr	0.425465	nc	+
246115_at	translocase of chloroplast 90	AT5G20300	AT5G20300	FG-LD-sp.vs.FG-LD-gr	FG-SD-sp.vs.FG-SD-gr	0.425288	nc	+
264525_at	branched-chain amino acid aminotransferase 1 / branched-chain amino acid transaminase 1 (BCAT1)	ATBCAT-1	AT1G10060	FG-LD-sp.vs.FG-LD-gr	FG-SD-sp.vs.FG-SD-gr	0.425208	nc	+
256981_at	BRL3 (BRI1-LIKE 3); ATP binding / protein binding / protein kinase/ protein serine/threonine kinase	BRL3	AT3G13380	FG-LD-sp.vs.FG-LD-gr	FG-SD-sp.vs.FG-SD-gr	0.425005	nc	+
263657_at	CKL13 (CASEIN KINASE LIKE 13); ATP binding / kinase/ protein kinase/ protein serine/threonine kinase	CKL13	AT1G04440	FG-LD-sp.vs.FG-LD-gr	FG-SD-sp.vs.FG-SD-gr	0.424523	nc	+
253137_at	protein kinase family protein	AT4G35500	AT4G35500	FG-LD-sp.vs.FG-LD-gr	FG-SD-sp.vs.FG-SD-gr	0.42438	nc	+
251267_at	CCHC-type zinc knuckle protein	AT3G62330	AT3G62330	FG-LD-sp.vs.FG-LD-gr	FG-SD-sp.vs.FG-SD-gr	0.424343	nc	+
254408_at	B120; ATP binding / protein kinase/ protein serine/threonine kinase/ sugar binding	B120	AT4G21390	FG-LD-sp.vs.FG-LD-gr	FG-SD-sp.vs.FG-SD-gr	0.423916	nc	+
260975_at	Leucine-rich repeat transmembrane protein kinase	AT1G53430	AT1G53430	FG-LD-sp.vs.FG-LD-gr	FG-SD-sp.vs.FG-SD-gr	0.423907	nc	+
246162_at	D-2-hydroxyglutarate dehydrogenase	AT4G36400	AT4G36400	FG-LD-sp.vs.FG-LD-gr	FG-SD-sp.vs.FG-SD-gr	0.423893	nc	+
258132_at	ATPERK1 (PROLINE EXTENSIN-LIKE RECEPTOR KINASE 1); ATP binding / protein kinase	ATPERK1	AT3G24550	FG-LD-sp.vs.FG-LD-gr	FG-SD-sp.vs.FG-SD-gr	0.423736	nc	+
251675_at	INO80 (INO80 ORTHOLOG); ATP binding / DNA binding / helicase/ nucleic acid binding	INO80	AT3G57300	FG-LD-sp.vs.FG-LD-gr	FG-SD-sp.vs.FG-SD-gr	0.42373	nc	+
246209_at	BLH2 (BEL1-LIKE HOMEODOMAIN 2); DNA binding / transcription factor	BLH2	AT4G36870	FG-LD-sp.vs.FG-LD-gr	FG-SD-sp.vs.FG-SD-gr	0.423666	nc	+
265478_at	MEE14 (maternal effect embryo arrest 14)	MEE14	AT2G15890	FG-LD-sp.vs.FG-LD-gr	FG-SD-sp.vs.FG-SD-gr	0.42344	nc	+
246267_at	ACBP6 (acyl-CoA-binding protein 6); acyl-CoA binding / phosphatidylcholine binding	ACBP6	AT1G31812	FG-LD-sp.vs.FG-LD-gr	FG-SD-sp.vs.FG-SD-gr	0.422918	nc	+
259057_at	phospholipase A(1) LCAT3	LCAT3	AT3G03310	FG-LD-sp.vs.FG-LD-gr	FG-SD-sp.vs.FG-SD-gr	0.422833	nc	+
246212_at	SPT (SPATULA); DNA binding / transcription factor	SPT	AT4G36930	FG-LD-sp.vs.FG-LD-gr	FG-SD-sp.vs.FG-SD-gr	0.422579	nc	+
257769_at	IAA7 (INDOLE-3-ACETIC ACID 7); transcription factor	IAA7	AT3G23050	FG-LD-sp.vs.FG-LD-gr	FG-SD-sp.vs.FG-SD-gr	0.422482	nc	+
257654_at	chaperone DnaJ-domain containing protein	AT3G13310	AT3G13310	FG-LD-sp.vs.FG-LD-gr	FG-SD-sp.vs.FG-SD-gr	0.422409	nc	+
265542_at	SYD (SPLAYED); ATPase/ chromatin binding	SYD	AT2G28290	FG-LD-sp.vs.FG-LD-gr	FG-SD-sp.vs.FG-SD-gr	0.422234	nc	+
257670_at	paraquat downregulated protein	AT3G20340	AT3G20340	FG-LD-sp.vs.FG-LD-gr	FG-SD-sp.vs.FG-SD-gr	0.422087	nc	+
265620_at	F-box protein	AT2G27310	AT2G27310	FG-LD-sp.vs.FG-LD-gr	FG-SD-sp.vs.FG-SD-gr	0.421861	nc	+
250409_at	CBS domain-containing protein	AT5G10860	AT5G10860	FG-LD-sp.vs.FG-LD-gr	FG-SD-sp.vs.FG-SD-gr	0.421674	nc	+
265511_at	glycine-rich protein	AT2G05540	AT2G05540	FG-LD-sp.vs.FG-LD-gr	FG-SD-sp.vs.FG-SD-gr	0.42163	nc	+
267038_at	CASP-like protein	AT2G38480	AT2G38480	FG-LD-sp.vs.FG-LD-gr	FG-SD-sp.vs.FG-SD-gr	0.421592	nc	+
245742_at	ALDH3H1 (ALDEHYDE DEHYDROGENASE 3H1); 3-chloroallyl aldehyde dehydrogenase/ aldehyde dehydrogenase (NAD)	ALDH3H1	AT1G44170	FG-LD-sp.vs.FG-LD-gr	FG-SD-sp.vs.FG-SD-gr	0.421556	nc	+
248713_at	NSP5 (NITRILE SPECIFIER PROTEIN 5)	NSP5	AT5G48180	FG-LD-sp.vs.FG-LD-gr	FG-SD-sp.vs.FG-SD-gr	0.421352	nc	+
257313_at	TIP2 (TONOPLAST INTRINSIC PROTEIN 2); water channel	TIP2	AT3G26520	FG-LD-sp.vs.FG-LD-gr	FG-SD-sp.vs.FG-SD-gr	0.421315	nc	+
252470_at	protein kinase family protein	AT3G46930	AT3G46930	FG-LD-sp.vs.FG-LD-gr	FG-SD-sp.vs.FG-SD-gr	0.421228	nc	+
266348_at	ATMPK17; MAP kinase	ATMPK17	AT2G01450	FG-LD-sp.vs.FG-LD-gr	FG-SD-sp.vs.FG-SD-gr	0.420676	nc	+
245307_at	iron ion binding / oxidoreductase	AT4G16770	AT4G16770	FG-LD-sp.vs.FG-LD-gr	FG-SD-sp.vs.FG-SD-gr	0.420636	nc	+
260771_at	WNK7; kinase/ protein kinase	WNK7	AT1G49160	FG-LD-sp.vs.FG-LD-gr	FG-SD-sp.vs.FG-SD-gr	0.4204	nc	+
247867_at	CIPK21 (CBL-interacting protein kinase 21); ATP binding / kinase/ protein kinase/ protein serine/threonine kinase	CIPK21	AT5G57630	FG-LD-sp.vs.FG-LD-gr	FG-SD-sp.vs.FG-SD-gr	0.420328	nc	+
252326_at	GAMMA CAL2 (GAMMA CARBONIC ANHYDRASE-LIKE 2); transferase	GAMMA CAL2	AT3G48680	FG-LD-sp.vs.FG-LD-gr	FG-SD-sp.vs.FG-SD-gr	0.419943	nc	+
254073_at	ATRSP35; RNA binding / nucleic acid binding / nucleotide binding	RSP35	AT4G25500	FG-LD-sp.vs.FG-LD-gr	FG-SD-sp.vs.FG-SD-gr	0.41985	nc	+
257516_at	ACR4 (ACT REPEAT 4); amino acid binding	ACR4	AT1G69040	FG-LD-sp.vs.FG-LD-gr	FG-SD-sp.vs.FG-SD-gr	0.419697	nc	+
261459_at	indole glucosinolate o-methyltransferase 1	AT1G21100	AT1G21100	FG-LD-sp.vs.FG-LD-gr	FG-SD-sp.vs.FG-SD-gr	0.419641	nc	+
249375_at	AGP24	AGP24	AT5G40730	FG-LD-sp.vs.FG-LD-gr	FG-SD-sp.vs.FG-SD-gr	0.419085	nc	+
266925_at	PEX11D	PEX11D	AT2G45740	FG-LD-sp.vs.FG-LD-gr	FG-SD-sp.vs.FG-SD-gr	0.419023	nc	+
252906_at	GGT1 (GAMMA-GLUTAMYL TRANSPEPTIDASE 1); gamma-glutamyltransferase/ glutathione gamma-glutamylcysteinyltransferase	GGT1	AT4G39640	FG-LD-sp.vs.FG-LD-gr	FG-SD-sp.vs.FG-SD-gr	0.418809	nc	+
245616_at	protein kinase family protein	AT4G14480	AT4G14480	FG-LD-sp.vs.FG-LD-gr	FG-SD-sp.vs.FG-SD-gr	0.418355	nc	+
251621_at	putative protein kinase	AT3G57700	AT3G57700	FG-LD-sp.vs.FG-LD-gr	FG-SD-sp.vs.FG-SD-gr	0.418259	nc	+
247176_at	ACX2 (ACYL-COA OXIDASE 2); acyl-CoA oxidase	ACX2	AT5G65110	FG-LD-sp.vs.FG-LD-gr	FG-SD-sp.vs.FG-SD-gr	0.418242	nc	+
247280_at	EXL2 (EXORDIUM LIKE 2)	EXL2	AT5G64260	FG-LD-sp.vs.FG-LD-gr	FG-SD-sp.vs.FG-SD-gr	0.418049	nc	+
265987_at	BTB/POZ domain with WD40/YVTN repeat-containing protein	AT2G24240	AT2G24240	FG-LD-sp.vs.FG-LD-gr	FG-SD-sp.vs.FG-SD-gr	0.417951	nc	+
251745_at	SZF1 (SALT-INDUCIBLE ZINC FINGER 1); transcription factor	SZF1	AT3G55980	FG-LD-sp.vs.FG-LD-gr	FG-SD-sp.vs.FG-SD-gr	0.417933	nc	+
253588_at	hypothetical protein	AT4G30790	AT4G30790	FG-LD-sp.vs.FG-LD-gr	FG-SD-sp.vs.FG-SD-gr	0.417309	nc	+
250877_at	SDP1 (SUGAR-DEPENDENT1); triacylglycerol lipase	SDP1	AT5G04040	FG-LD-sp.vs.FG-LD-gr	FG-SD-sp.vs.FG-SD-gr	0.416277	nc	+
252533_at	hypothetical protein	AT3G46110	AT3G46110	FG-LD-sp.vs.FG-LD-gr	FG-SD-sp.vs.FG-SD-gr	0.416024	nc	+
246028_at	SNF1-related protein kinase regulatory subunit beta-1	AKINBETA1	AT5G21170	FG-LD-sp.vs.FG-LD-gr	FG-SD-sp.vs.FG-SD-gr	0.415538	nc	+
245905_at	serine-rich protein-like protein	AT5G11090	AT5G11090	FG-LD-sp.vs.FG-LD-gr	FG-SD-sp.vs.FG-SD-gr	0.415392	nc	+
249032_at	Toll-Interleukin-Resistance domain-containing protein	AT5G44910	AT5G44910	FG-LD-sp.vs.FG-LD-gr	FG-SD-sp.vs.FG-SD-gr	0.415229	nc	+
246912_at	Exostosin family protein	AT5G25820	AT5G25820	FG-LD-sp.vs.FG-LD-gr	FG-SD-sp.vs.FG-SD-gr	0.415153	nc	+
266110_at	AtIDD4 (Arabidopsis thaliana Indeterminate(ID)-Domain 4); transcription factor	AtIDD4	AT2G02080	FG-LD-sp.vs.FG-LD-gr	FG-SD-sp.vs.FG-SD-gr	0.414959	nc	+
258915_at	VPS60.1	VPS60.1	AT3G10640	FG-LD-sp.vs.FG-LD-gr	FG-SD-sp.vs.FG-SD-gr	0.414723	nc	+
257690_at	SAUR-like auxin-responsive protein	AT3G12830	AT3G12830	FG-LD-sp.vs.FG-LD-gr	FG-SD-sp.vs.FG-SD-gr	0.414702	nc	+
254057_at	hypothetical protein	AT4G25170	AT4G25170	FG-LD-sp.vs.FG-LD-gr	FG-SD-sp.vs.FG-SD-gr	0.414567	nc	+
261526_at	APK2A (PROTEIN KINASE 2A); ATP binding / kinase/ protein kinase/ protein serine/threonine kinase	APK2A	AT1G14370	FG-LD-sp.vs.FG-LD-gr	FG-SD-sp.vs.FG-SD-gr	0.414552	nc	+
248966_at	F-box protein SKIP31	AT5G45360	AT5G45360	FG-LD-sp.vs.FG-LD-gr	FG-SD-sp.vs.FG-SD-gr	0.414536	nc	+
247924_at	xylose isomerase	AT5G57655	AT5G57655	FG-LD-sp.vs.FG-LD-gr	FG-SD-sp.vs.FG-SD-gr	0.414514	nc	+
256513_at	SGR2 (SHOOT GRAVITROPISM 2); phospholipase A1	SGR2	AT1G31480	FG-LD-sp.vs.FG-LD-gr	FG-SD-sp.vs.FG-SD-gr	0.414398	nc	+
251752_at	PROT2 (PROLINE TRANSPORTER 2); L-proline transmembrane transporter/ amino acid transmembrane transporter	PROT2	AT3G55740	FG-LD-sp.vs.FG-LD-gr	FG-SD-sp.vs.FG-SD-gr	0.414252	nc	+
265333_at	AtHB24 (ARABIDOPSIS THALIANA HOMEOBOX PROTEIN 24); DNA binding / transcription factor	AtHB24	AT2G18350	FG-LD-sp.vs.FG-LD-gr	FG-SD-sp.vs.FG-SD-gr	0.414199	nc	+
257137_at	ABCB19; ATPase, coupled to transmembrane movement of substances / auxin efflux transmembrane transporter	ABCB19	AT3G28860	FG-LD-sp.vs.FG-LD-gr	FG-SD-sp.vs.FG-SD-gr	0.414161	nc	+
251055_at	methyltransferase /// conserved peptide upstream open reading frame 48	AT5G01710 /// CPuORF48	AT5G01710 /// AT5G01712	FG-LD-sp.vs.FG-LD-gr	FG-SD-sp.vs.FG-SD-gr	0.414131	nc	+
245309_at	hypothetical protein	AT4G15140	AT4G15140	FG-LD-sp.vs.FG-LD-gr	FG-SD-sp.vs.FG-SD-gr	0.414068	nc	+
258326_at	SOL1; transcription factor	SOL1	AT3G22760	FG-LD-sp.vs.FG-LD-gr	FG-SD-sp.vs.FG-SD-gr	0.414056	nc	+
266643_s_at	UGT71D1 (UDP-GLUCOSYL TRANSFERASE 71D1); UDP-glycosyltransferase/ quercetin 3-O-glucosyltransferase/ transferase, transferring glycosyl groups	UGT71D1	AT2G29710 /// AT2G29730	FG-LD-sp.vs.FG-LD-gr	FG-SD-sp.vs.FG-SD-gr	0.413675	nc	+
260271_at	signal peptide peptidase-like 2	SPPL2	AT1G63690	FG-LD-sp.vs.FG-LD-gr	FG-SD-sp.vs.FG-SD-gr	0.413394	nc	+
251427_at	BGLU16 (BETA GLUCOSIDASE 16); catalytic/ cation binding / hydrolase, hydrolyzing O-glycosyl compounds	BGLU16	AT3G60130	FG-LD-sp.vs.FG-LD-gr	FG-SD-sp.vs.FG-SD-gr	0.413224	nc	+
267498_at	armadillo/beta-catenin repeat-containing protein	AT2G45720	AT2G45720	FG-LD-sp.vs.FG-LD-gr	FG-SD-sp.vs.FG-SD-gr	0.413139	nc	+
258656_at	ATRABE1E (ARABIDOPSIS RAB GTPASE HOMOLOG E1E); GTP binding	ATRABE1E	AT3G09900	FG-LD-sp.vs.FG-LD-gr	FG-SD-sp.vs.FG-SD-gr	0.413034	nc	+
263920_at	hypothetical protein	AT2G36410	AT2G36410	FG-LD-sp.vs.FG-LD-gr	FG-SD-sp.vs.FG-SD-gr	0.412776	nc	+
255942_at	AtUGT85A2 (UDP-glucosyl transferase 85A2); UDP-glycosyltransferase/ glucuronosyltransferase/ transferase, transferring glycosyl groups	AtUGT85A2	AT1G22360	FG-LD-sp.vs.FG-LD-gr	FG-SD-sp.vs.FG-SD-gr	0.411981	nc	+
257474_at	methyladenine glycosylase-like protein	AT1G80850	AT1G80850	FG-LD-sp.vs.FG-LD-gr	FG-SD-sp.vs.FG-SD-gr	0.411924	nc	+
252422_at	RING/FYVE/PHD zinc finger superfamily protein	AT3G47550	AT3G47550	FG-LD-sp.vs.FG-LD-gr	FG-SD-sp.vs.FG-SD-gr	0.411499	nc	+
254215_at	ATCHX17 (CATION/H+ EXCHANGER 17); monovalent cation:proton antiporter/ sodium:hydrogen antiporter	ATCHX17	AT4G23700	FG-LD-sp.vs.FG-LD-gr	FG-SD-sp.vs.FG-SD-gr	0.411407	nc	+
262635_at	PDS1 (PHYTOENE DESATURATION 1); 4-hydroxyphenylpyruvate dioxygenase	PDS1	AT1G06570	FG-LD-sp.vs.FG-LD-gr	FG-SD-sp.vs.FG-SD-gr	0.410826	nc	+
246510_at	DND1 (DEFENSE NO DEATH 1); calcium channel/ calmodulin binding / cation channel/ cyclic nucleotide binding / intracellular cAMP activated cation channel/ intracellular cyclic nucleotide activated cation channel/ inward rectifier potassium channel	DND1	AT5G15410	FG-LD-sp.vs.FG-LD-gr	FG-SD-sp.vs.FG-SD-gr	0.410631	nc	+
253874_at	aluminum induced protein with YGL and LRDR motifs	AT4G27450	AT4G27450	FG-LD-sp.vs.FG-LD-gr	FG-SD-sp.vs.FG-SD-gr	0.410295	nc	+
255859_at	arogenate dehydrogenase	AT5G34930	AT5G34930	FG-LD-sp.vs.FG-LD-gr	FG-SD-sp.vs.FG-SD-gr	0.410205	nc	+
260401_at	Hypersensitive-induced response protein 2	AT1G69840	AT1G69840	FG-LD-sp.vs.FG-LD-gr	FG-SD-sp.vs.FG-SD-gr	0.410069	nc	+
247043_at	SNRK2.3 (SUCROSE NONFERMENTING 1(SNF1)-RELATED PROTEIN KINASE 2.3); kinase/ protein kinase	SNRK2.3	AT5G66880	FG-LD-sp.vs.FG-LD-gr	FG-SD-sp.vs.FG-SD-gr	0.409724	nc	+
267310_at	AIR9; protein binding	AIR9	AT2G34680	FG-LD-sp.vs.FG-LD-gr	FG-SD-sp.vs.FG-SD-gr	0.408973	nc	+
251328_at	ATPOB1; protein binding	ATPOB1	AT3G61600	FG-LD-sp.vs.FG-LD-gr	FG-SD-sp.vs.FG-SD-gr	0.407971	nc	+
252264_at	Autophagy-related protein 13	AT3G49590	AT3G49590	FG-LD-sp.vs.FG-LD-gr	FG-SD-sp.vs.FG-SD-gr	0.407906	nc	+
259320_at	WRKY58; transcription factor	WRKY58	AT3G01080	FG-LD-sp.vs.FG-LD-gr	FG-SD-sp.vs.FG-SD-gr	0.407541	nc	+
250936_at	hypothetical protein	AT5G03120	AT5G03120	FG-LD-sp.vs.FG-LD-gr	FG-SD-sp.vs.FG-SD-gr	0.407524	nc	+
264933_at	hypothetical protein	AT1G61160	AT1G61160	FG-LD-sp.vs.FG-LD-gr	FG-SD-sp.vs.FG-SD-gr	0.407292	nc	+
249999_at	alpha/beta-Hydrolases superfamily protein	AT5G18640	AT5G18640	FG-LD-sp.vs.FG-LD-gr	FG-SD-sp.vs.FG-SD-gr	0.407232	nc	+
256583_at	Glutaredoxin-like protein	AT3G28850	AT3G28850	FG-LD-sp.vs.FG-LD-gr	FG-SD-sp.vs.FG-SD-gr	0.407212	nc	+
252684_at	TIR-NBS-LRR class disease resistance protein	AT3G44400	AT3G44400	FG-LD-sp.vs.FG-LD-gr	FG-SD-sp.vs.FG-SD-gr	0.406991	nc	+
246832_at	Pyridoxal phosphate (PLP)-dependent transferases superfamily protein	AT5G26600	AT5G26600	FG-LD-sp.vs.FG-LD-gr	FG-SD-sp.vs.FG-SD-gr	0.406803	nc	+
254241_at	CRK11 (CYSTEINE-RICH RLK11); kinase/ protein kinase	CRK11	AT4G23190	FG-LD-sp.vs.FG-LD-gr	FG-SD-sp.vs.FG-SD-gr	0.406686	nc	+
258262_at	hypothetical protein	AT3G15770	AT3G15770	FG-LD-sp.vs.FG-LD-gr	FG-SD-sp.vs.FG-SD-gr	0.406675	nc	+
259725_at	hypothetical protein	AT1G61065	AT1G61065	FG-LD-sp.vs.FG-LD-gr	FG-SD-sp.vs.FG-SD-gr	0.405812	nc	+
251839_at	PLA IIIA (PATATIN-LIKE PROTEIN 6)	PLA IIIA	AT3G54950	FG-LD-sp.vs.FG-LD-gr	FG-SD-sp.vs.FG-SD-gr	0.40576	nc	+
250935_at	UBQ3 (POLYUBIQUITIN 3); protein binding	UBQ3	AT5G03240	FG-LD-sp.vs.FG-LD-gr	FG-SD-sp.vs.FG-SD-gr	0.405381	nc	+
259583_at	hypothetical protein	AT1G28070	AT1G28070	FG-LD-sp.vs.FG-LD-gr	FG-SD-sp.vs.FG-SD-gr	0.405291	nc	+
248879_at	delta-OAT; ornithine-oxo-acid transaminase	DELTA-OAT	AT5G46180	FG-LD-sp.vs.FG-LD-gr	FG-SD-sp.vs.FG-SD-gr	0.405216	nc	+
244902_at	unknown protein	NAD4L	ATMG00650	FG-LD-sp.vs.FG-LD-gr	FG-SD-sp.vs.FG-SD-gr	0.405159	nc	+
251684_at	hypothetical protein	AT3G56410	AT3G56410	FG-LD-sp.vs.FG-LD-gr	FG-SD-sp.vs.FG-SD-gr	0.404682	nc	+
264835_at	secretory carrier-associated membrane protein 2	AT1G03550	AT1G03550	FG-LD-sp.vs.FG-LD-gr	FG-SD-sp.vs.FG-SD-gr	0.404563	nc	+
253022_at	hypothetical protein	AT4G38060	AT4G38060	FG-LD-sp.vs.FG-LD-gr	FG-SD-sp.vs.FG-SD-gr	0.404556	nc	+
259095_at	ACP1 (acyl carrier protein 1); acyl carrier	ACP1	AT3G05020	FG-LD-sp.vs.FG-LD-gr	FG-SD-sp.vs.FG-SD-gr	0.40432	nc	+
258665_at	ATH9 (thioredoxin H-type 9)	ATH9	AT3G08710	FG-LD-sp.vs.FG-LD-gr	FG-SD-sp.vs.FG-SD-gr	0.403742	nc	+
253140_at	RHA3B; protein binding / zinc ion binding	RHA3B	AT4G35480	FG-LD-sp.vs.FG-LD-gr	FG-SD-sp.vs.FG-SD-gr	0.403738	nc	+
250153_at	WRKY72; transcription factor	WRKY72	AT5G15130	FG-LD-sp.vs.FG-LD-gr	FG-SD-sp.vs.FG-SD-gr	0.402736	nc	+
251001_at	hypothetical protein	AT5G02670	AT5G02670	FG-LD-sp.vs.FG-LD-gr	FG-SD-sp.vs.FG-SD-gr	0.402549	nc	+
247498_at	ATP-Mg/Pi transporter	AT5G61810	AT5G61810	FG-LD-sp.vs.FG-LD-gr	FG-SD-sp.vs.FG-SD-gr	0.402445	nc	+
266228_at	CXIP4 (CAX INTERACTING PROTEIN 4); nucleic acid binding / zinc ion binding	CXIP4	AT2G28910	FG-LD-sp.vs.FG-LD-gr	FG-SD-sp.vs.FG-SD-gr	0.402407	nc	+
258162_at	putative dihydropyrimidine dehydrogenase	PYD1	AT3G17810	FG-LD-sp.vs.FG-LD-gr	FG-SD-sp.vs.FG-SD-gr	0.401667	nc	+
260284_at	D-glycerate 3-kinase	AT1G80380	AT1G80380	FG-LD-sp.vs.FG-LD-gr	FG-SD-sp.vs.FG-SD-gr	0.401617	nc	+
253571_at	Calmodulin-binding protein	AT4G31000	AT4G31000	FG-LD-sp.vs.FG-LD-gr	FG-SD-sp.vs.FG-SD-gr	0.400953	nc	+
248079_at	hypothetical protein	AT5G55790	AT5G55790	FG-LD-sp.vs.FG-LD-gr	FG-SD-sp.vs.FG-SD-gr	0.400732	nc	+
247543_at	ethylene-responsive transcription factor ERF104	ERF104	AT5G61600	FG-LD-sp.vs.FG-LD-gr	FG-SD-sp.vs.FG-SD-gr	0.400339	nc	+
250814_at	UBC22 (ubiquitin-conjugating enzyme 22); ubiquitin-protein ligase	UBC22	AT5G05080	FG-LD-sp.vs.FG-LD-gr	FG-SD-sp.vs.FG-SD-gr	0.399611	nc	+
251245_at	PIL2 (PHYTOCHROME INTERACTING FACTOR 3-LIKE 2); protein binding / transcription factor	PIL2	AT3G62090	FG-LD-sp.vs.FG-LD-gr	FG-SD-sp.vs.FG-SD-gr	0.399317	nc	+
261405_at	hypothetical protein	AT1G18740	AT1G18740	FG-LD-sp.vs.FG-LD-gr	FG-SD-sp.vs.FG-SD-gr	0.399172	nc	+
248124_at	AtATG18f	ATG18F	AT5G54730	FG-LD-sp.vs.FG-LD-gr	FG-SD-sp.vs.FG-SD-gr	0.398746	nc	+
255928_at	lysophosphatidylcholine acyltransferase 1	AT1G12640	AT1G12640	FG-LD-sp.vs.FG-LD-gr	FG-SD-sp.vs.FG-SD-gr	0.398634	nc	+
247137_at	CPK28; ATP binding / calcium ion binding / calmodulin-dependent protein kinase/ protein kinase/ protein serine/threonine kinase	CPK28	AT5G66210	FG-LD-sp.vs.FG-LD-gr	FG-SD-sp.vs.FG-SD-gr	0.398509	nc	+
261394_at	wall-associated receptor kinase-like 10	WAKL10	AT1G79680	FG-LD-sp.vs.FG-LD-gr	FG-SD-sp.vs.FG-SD-gr	0.398311	nc	+
258850_at	CSLD3 (CELLULOSE SYNTHASE-LIKE D3); cellulose synthase/ transferase, transferring glycosyl groups	CSLD3	AT3G03050	FG-LD-sp.vs.FG-LD-gr	FG-SD-sp.vs.FG-SD-gr	0.397789	nc	+
261069_at	ATRABA2B (ARABIDOPSIS RAB GTPASE HOMOLOG A2B); GTP binding / GTPase/ protein binding	ATRABA2B	AT1G07410	FG-LD-sp.vs.FG-LD-gr	FG-SD-sp.vs.FG-SD-gr	0.397587	nc	+
259887_at	putative protein kinase	AT1G76360	AT1G76360	FG-LD-sp.vs.FG-LD-gr	FG-SD-sp.vs.FG-SD-gr	0.396921	nc	+
259423_at	ELM2 domain-containing protein	AT1G13880	AT1G13880	FG-LD-sp.vs.FG-LD-gr	FG-SD-sp.vs.FG-SD-gr	0.396708	nc	+
264247_at	putative potassium transporter 12	AT1G60160	AT1G60160	FG-LD-sp.vs.FG-LD-gr	FG-SD-sp.vs.FG-SD-gr	0.39655	nc	+
247921_at	zinc finger (B-box type) family protein	COL5	AT5G57660	FG-LD-sp.vs.FG-LD-gr	FG-SD-sp.vs.FG-SD-gr	0.396408	nc	+
256848_at	tetratricopeptide repeat domain-containing protein	AT3G27960	AT3G27960	FG-LD-sp.vs.FG-LD-gr	FG-SD-sp.vs.FG-SD-gr	0.396332	nc	+
254300_at	ACR7; amino acid binding	ACR7	AT4G22780	FG-LD-sp.vs.FG-LD-gr	FG-SD-sp.vs.FG-SD-gr	0.396273	nc	+
248175_at	RAT5 (RESISTANT TO AGROBACTERIUM TRANSFORMATION 5); DNA binding	RAT5	AT5G54640	FG-LD-sp.vs.FG-LD-gr	FG-SD-sp.vs.FG-SD-gr	0.395963	nc	+
265852_at	RING-H2 finger protein ATL40	AT2G42350	AT2G42350	FG-LD-sp.vs.FG-LD-gr	FG-SD-sp.vs.FG-SD-gr	0.39559	nc	+
249283_at	transmembrane amino acid transporter family protein	AT5G41800	AT5G41800	FG-LD-sp.vs.FG-LD-gr	FG-SD-sp.vs.FG-SD-gr	0.395487	nc	+
265321_at	AtTLP2 (TUBBY LIKE PROTEIN 2); phosphoric diester hydrolase/ transcription factor	AtTLP2	AT2G18280	FG-LD-sp.vs.FG-LD-gr	FG-SD-sp.vs.FG-SD-gr	0.395378	nc	+
264225_at	Zn-dependent exopeptidase-like protein	AT1G67420	AT1G67420	FG-LD-sp.vs.FG-LD-gr	FG-SD-sp.vs.FG-SD-gr	0.395355	nc	+
262739_at	GDSL esterase/lipase	AT1G28650	AT1G28650	FG-LD-sp.vs.FG-LD-gr	FG-SD-sp.vs.FG-SD-gr	0.395332	nc	+
266044_s_at	60S ribosomal protein L5 /// ribosomal protein L5	AT2G07725 /// rpl5	AT2G07725 /// ATMG00210	FG-LD-sp.vs.FG-LD-gr	FG-SD-sp.vs.FG-SD-gr	0.394839	nc	+
263797_at	WRKY17; calmodulin binding / transcription factor	WRKY17	AT2G24570	FG-LD-sp.vs.FG-LD-gr	FG-SD-sp.vs.FG-SD-gr	0.394563	nc	+
260936_at	hypothetical protein	AT1G45150	AT1G45150	FG-LD-sp.vs.FG-LD-gr	FG-SD-sp.vs.FG-SD-gr	0.394557	nc	+
264987_at	hypothetical protein	AT1G27030	AT1G27030	FG-LD-sp.vs.FG-LD-gr	FG-SD-sp.vs.FG-SD-gr	0.394289	nc	+
255625_at	GBF2 (G-BOX BINDING FACTOR 2); DNA binding / sequence-specific DNA binding / transcription factor	GBF2	AT4G01120	FG-LD-sp.vs.FG-LD-gr	FG-SD-sp.vs.FG-SD-gr	0.394026	nc	+
254474_at	hypothetical protein	AT4G20390	AT4G20390	FG-LD-sp.vs.FG-LD-gr	FG-SD-sp.vs.FG-SD-gr	0.39391	nc	+
256337_at	serine-type endopeptidase inhibitor	AT1G72060	AT1G72060	FG-LD-sp.vs.FG-LD-gr	FG-SD-sp.vs.FG-SD-gr	0.393659	nc	+
252825_at	AtRABH1c (Arabidopsis Rab GTPase homolog H1c); GTP binding / protein binding	AtRABH1c	AT4G39890	FG-LD-sp.vs.FG-LD-gr	FG-SD-sp.vs.FG-SD-gr	0.393624	nc	+
259299_at	hypothetical protein	AT3G05080	AT3G05080	FG-LD-sp.vs.FG-LD-gr	FG-SD-sp.vs.FG-SD-gr	0.392647	nc	+
253437_at	hypothetical protein	AT4G32460	AT4G32460	FG-LD-sp.vs.FG-LD-gr	FG-SD-sp.vs.FG-SD-gr	0.392303	nc	+
246075_at	MGD2; 1,2-diacylglycerol 3-beta-galactosyltransferase/ UDP-galactosyltransferase/ transferase, transferring glycosyl groups	MGD2	AT5G20410	FG-LD-sp.vs.FG-LD-gr	FG-SD-sp.vs.FG-SD-gr	0.392103	nc	+
247574_at	phytochrome interacting ankyrin-repeat protein 2 /// conserved peptide upstream open reading frame 15	AT5G61230 /// CPuORF15	AT5G61228 /// AT5G61230	FG-LD-sp.vs.FG-LD-gr	FG-SD-sp.vs.FG-SD-gr	0.392069	nc	+
260015_at	CCoAMT; caffeoyl-CoA O-methyltransferase	CCOAMT	AT1G67980	FG-LD-sp.vs.FG-LD-gr	FG-SD-sp.vs.FG-SD-gr	0.392022	nc	+
266072_at	ATTPS11; transferase, transferring glycosyl groups	ATTPS11	AT2G18700	FG-LD-sp.vs.FG-LD-gr	FG-SD-sp.vs.FG-SD-gr	0.392013	nc	+
256238_at	ELC; ubiquitin binding	ELC	AT3G12400	FG-LD-sp.vs.FG-LD-gr	FG-SD-sp.vs.FG-SD-gr	0.392004	nc	+
258362_at	hypothetical protein	AT3G14280	AT3G14280	FG-LD-sp.vs.FG-LD-gr	FG-SD-sp.vs.FG-SD-gr	0.391997	nc	+
253364_at	F-box only protein 13	AT4G33160	AT4G33160	FG-LD-sp.vs.FG-LD-gr	FG-SD-sp.vs.FG-SD-gr	0.39183	nc	+
253477_at	APX6; L-ascorbate peroxidase/ heme binding / peroxidase	APX6	AT4G32320	FG-LD-sp.vs.FG-LD-gr	FG-SD-sp.vs.FG-SD-gr	0.391629	nc	+
258957_at	DOX1; lipoxygenase	DOX1	AT3G01420	FG-LD-sp.vs.FG-LD-gr	FG-SD-sp.vs.FG-SD-gr	0.391432	nc	+
260276_at	VQ motif-containing protein	AT1G80450	AT1G80450	FG-LD-sp.vs.FG-LD-gr	FG-SD-sp.vs.FG-SD-gr	0.390968	nc	+
253717_at	regulator of Vps4 activity protein	AT4G29440	AT4G29440	FG-LD-sp.vs.FG-LD-gr	FG-SD-sp.vs.FG-SD-gr	0.390938	nc	+
259366_at	AOC4 (ALLENE OXIDE CYCLASE 4); allene-oxide cyclase	AOC4	AT1G13280	FG-LD-sp.vs.FG-LD-gr	FG-SD-sp.vs.FG-SD-gr	0.390041	nc	+
259873_s_at	eukaryotic translation initiation factor 2 (eIF-2) family protein /// translation initiation factor 2 (eIF-2) family protein	AT1G76720 /// AT1G76820	AT1G76720 /// AT1G76820	FG-LD-sp.vs.FG-LD-gr	FG-SD-sp.vs.FG-SD-gr	0.389935	nc	+
258323_at	protein kinase family protein	AT3G22750	AT3G22750	FG-LD-sp.vs.FG-LD-gr	FG-SD-sp.vs.FG-SD-gr	0.389671	nc	+
252033_at	zinc finger CCCH domain-containing protein 46	AT3G51950	AT3G51950	FG-LD-sp.vs.FG-LD-gr	FG-SD-sp.vs.FG-SD-gr	0.388237	nc	+
261324_at	hypothetical protein	AT1G44770	AT1G44770	FG-LD-sp.vs.FG-LD-gr	FG-SD-sp.vs.FG-SD-gr	0.388167	nc	+
261395_at	AP2-like ethylene-responsive transcription factor WRI4	AT1G79700	AT1G79700	FG-LD-sp.vs.FG-LD-gr	FG-SD-sp.vs.FG-SD-gr	0.387934	nc	+
249616_s_at	chaperone DnaJ-domain superfamily protein /// Chaperone DnaJ domain-containing protein	AT5G37440 /// AT5G37750	AT5G37440 /// AT5G37750	FG-LD-sp.vs.FG-LD-gr	FG-SD-sp.vs.FG-SD-gr	0.387885	nc	+
262698_at	AMP-dependent synthetase and ligase family protein	AT1G75960	AT1G75960	FG-LD-sp.vs.FG-LD-gr	FG-SD-sp.vs.FG-SD-gr	0.387531	nc	+
253519_at	putative nucleoredoxin 3	AT4G31240	AT4G31240	FG-LD-sp.vs.FG-LD-gr	FG-SD-sp.vs.FG-SD-gr	0.387171	nc	+
258809_at	anac047 (Arabidopsis NAC domain containing protein 47); transcription factor	anac047	AT3G04070	FG-LD-sp.vs.FG-LD-gr	FG-SD-sp.vs.FG-SD-gr	0.387019	nc	+
251758_at	actin bundler LIM family protein WLIM2b	AT3G55770	AT3G55770	FG-LD-sp.vs.FG-LD-gr	FG-SD-sp.vs.FG-SD-gr	0.386646	nc	+
245794_at	XTR4 (XYLOGLUCAN ENDOTRANSGLYCOSYLASE 4); hydrolase, acting on glycosyl bonds / hydrolase, hydrolyzing O-glycosyl compounds / xyloglucan:xyloglucosyl transferase	XTR4	AT1G32170	FG-LD-sp.vs.FG-LD-gr	FG-SD-sp.vs.FG-SD-gr	0.386266	nc	+
251189_at	hypothetical protein	AT3G62650	AT3G62650	FG-LD-sp.vs.FG-LD-gr	FG-SD-sp.vs.FG-SD-gr	0.385825	nc	+
247188_at	GRF8 (GENERAL REGULATORY FACTOR 8); protein binding / protein phosphorylated amino acid binding	GRF8	AT5G65430	FG-LD-sp.vs.FG-LD-gr	FG-SD-sp.vs.FG-SD-gr	0.385731	nc	+
262751_at	cation efflux family protein	AT1G16310	AT1G16310	FG-LD-sp.vs.FG-LD-gr	FG-SD-sp.vs.FG-SD-gr	0.385009	nc	+
257634_s_at	CYP71B19; electron carrier/ heme binding / iron ion binding / monooxygenase/ oxygen binding	CYP71B19	AT3G26170 /// AT3G26180	FG-LD-sp.vs.FG-LD-gr	FG-SD-sp.vs.FG-SD-gr	0.384305	nc	+
252210_at	OBP1 (OBF BINDING PROTEIN 1); DNA binding / protein binding / transcription factor	OBP1	AT3G50410	FG-LD-sp.vs.FG-LD-gr	FG-SD-sp.vs.FG-SD-gr	0.383735	nc	+
258021_at	PUB25 (PLANT U-BOX 25); binding / ubiquitin-protein ligase	PUB25	AT3G19380	FG-LD-sp.vs.FG-LD-gr	FG-SD-sp.vs.FG-SD-gr	0.383712	nc	+
246311_at	HMGB1 (HIGH MOBILITY GROUP B 1); DNA binding / chromatin binding / structural constituent of chromatin / transcription factor	HMGB1	AT3G51880	FG-LD-sp.vs.FG-LD-gr	FG-SD-sp.vs.FG-SD-gr	0.383281	nc	+
254667_at	glycine-rich cell wall protein-like protein	AT4G18280	AT4G18280	FG-LD-sp.vs.FG-LD-gr	FG-SD-sp.vs.FG-SD-gr	0.383164	nc	+
266703_at	nucleotide-diphospho-sugar transferases superfamily protein	AT2G19880	AT2G19880	FG-LD-sp.vs.FG-LD-gr	FG-SD-sp.vs.FG-SD-gr	0.383108	nc	+
247699_at	Ras-related small GTP-binding family protein	AT5G59840	AT5G59840	FG-LD-sp.vs.FG-LD-gr	FG-SD-sp.vs.FG-SD-gr	0.383011	nc	+
252611_at	LAS1; lanosterol synthase	LAS1	AT3G45130	FG-LD-sp.vs.FG-LD-gr	FG-SD-sp.vs.FG-SD-gr	0.38277	nc	+
253716_at	F-box/LRR-repeat protein	AT4G29420	AT4G29420	FG-LD-sp.vs.FG-LD-gr	FG-SD-sp.vs.FG-SD-gr	0.382726	nc	+
262677_at	hypothetical protein	AT1G75860	AT1G75860	FG-LD-sp.vs.FG-LD-gr	FG-SD-sp.vs.FG-SD-gr	0.381693	nc	+
247509_at	AT-HSFB2A; DNA binding / transcription factor	HSFB2A	AT5G62020	FG-LD-sp.vs.FG-LD-gr	FG-SD-sp.vs.FG-SD-gr	0.381269	nc	+
245143_at	ZPR1 (LITTLE ZIPPER 1); protein binding	ZPR1	AT2G45450	FG-LD-sp.vs.FG-LD-gr	FG-SD-sp.vs.FG-SD-gr	0.381261	nc	+
255794_at	ANAC041 (Arabidopsis NAC domain containing protein 41); transcription factor	ANAC041	AT2G33480	FG-LD-sp.vs.FG-LD-gr	FG-SD-sp.vs.FG-SD-gr	0.380714	nc	+
250497_at	LisH/CRA/RING-U-box domain-containing protein	AT5G09630	AT5G09630	FG-LD-sp.vs.FG-LD-gr	FG-SD-sp.vs.FG-SD-gr	0.380605	nc	+
256930_at	OASA2 (O-ACETYLSERINE (THIOL) LYASE (OAS-TL) ISOFORM A1); catalytic/ cysteine synthase/ pyridoxal phosphate binding	OASA2	AT3G22460	FG-LD-sp.vs.FG-LD-gr	FG-SD-sp.vs.FG-SD-gr	0.38038	nc	+
254784_at	NUDT7; ADP-ribose diphosphatase/ NAD or NADH binding / hydrolase/ nucleoside-diphosphatase/ protein homodimerization	NUDT7	AT4G12720	FG-LD-sp.vs.FG-LD-gr	FG-SD-sp.vs.FG-SD-gr	0.380285	nc	+
267401_at	Ankyrin repeat family protein	AT2G26210	AT2G26210	FG-LD-sp.vs.FG-LD-gr	FG-SD-sp.vs.FG-SD-gr	0.380281	nc	+
251563_at	C2 domain-containing plant phosphoribosyltransferase-like protein	AT3G57880	AT3G57880	FG-LD-sp.vs.FG-LD-gr	FG-SD-sp.vs.FG-SD-gr	0.380017	nc	+
260408_at	ATH8 (thioredoxin H-type 8)	ATH8	AT1G69880	FG-LD-sp.vs.FG-LD-gr	FG-SD-sp.vs.FG-SD-gr	0.379839	nc	+
245361_at	SNARE associated Golgi protein	AT4G17790	AT4G17790	FG-LD-sp.vs.FG-LD-gr	FG-SD-sp.vs.FG-SD-gr	0.379573	nc	+
264507_at	NIMIN-3 (NIM1-INTERACTING 3)	NIMIN-3	AT1G09415	FG-LD-sp.vs.FG-LD-gr	FG-SD-sp.vs.FG-SD-gr	0.379496	nc	+
254020_at	BETA-OHASE 1 (BETA-HYDROXYLASE 1); carotene beta-ring hydroxylase	BETA-OHASE 1	AT4G25700	FG-LD-sp.vs.FG-LD-gr	FG-SD-sp.vs.FG-SD-gr	0.379245	nc	+
267075_at	EEL (ENHANCED EM LEVEL); DNA binding / transcription factor	EEL	AT2G41070	FG-LD-sp.vs.FG-LD-gr	FG-SD-sp.vs.FG-SD-gr	0.378547	nc	+
260051_at	alpha/beta-Hydrolases superfamily protein	AT1G78210	AT1G78210	FG-LD-sp.vs.FG-LD-gr	FG-SD-sp.vs.FG-SD-gr	0.378447	nc	+
247288_at	NPH3 (NON-PHOTOTROPIC HYPOCOTYL 3); protein binding / signal transducer	NPH3	AT5G64330	FG-LD-sp.vs.FG-LD-gr	FG-SD-sp.vs.FG-SD-gr	0.377468	nc	+
264501_at	GDSL esterase/lipase	AT1G09390	AT1G09390	FG-LD-sp.vs.FG-LD-gr	FG-SD-sp.vs.FG-SD-gr	0.377393	nc	+
247783_at	quinone reductase-like protein	AT5G58800	AT5G58800	FG-LD-sp.vs.FG-LD-gr	FG-SD-sp.vs.FG-SD-gr	0.377141	nc	+
261149_s_at	DHAR1 (dehydroascorbate reductase); copper ion binding / glutathione dehydrogenase (ascorbate)	DHAR1	AT1G19550 /// AT1G19570	FG-LD-sp.vs.FG-LD-gr	FG-SD-sp.vs.FG-SD-gr	0.376595	nc	+
256564_at	MES11 (METHYL ESTERASE 11); hydrolase	MES11	AT3G29770	FG-LD-sp.vs.FG-LD-gr	FG-SD-sp.vs.FG-SD-gr	0.376582	nc	+
265417_at	hypothetical protein	AT2G20920	AT2G20920	FG-LD-sp.vs.FG-LD-gr	FG-SD-sp.vs.FG-SD-gr	0.376541	nc	+
259734_at	hypothetical protein	AT1G77500	AT1G77500	FG-LD-sp.vs.FG-LD-gr	FG-SD-sp.vs.FG-SD-gr	0.376448	nc	+
259441_at	putative cathepsin B-like cysteine protease	AT1G02300	AT1G02300	FG-LD-sp.vs.FG-LD-gr	FG-SD-sp.vs.FG-SD-gr	0.376326	nc	+
253212_s_at	XDH1 (XANTHINE DEHYDROGENASE 1); xanthine dehydrogenase	XDH1	AT4G34890 /// AT4G34900	FG-LD-sp.vs.FG-LD-gr	FG-SD-sp.vs.FG-SD-gr	0.376312	nc	+
249177_at	thioredoxin-like protein Clot	AT5G42850	AT5G42850	FG-LD-sp.vs.FG-LD-gr	FG-SD-sp.vs.FG-SD-gr	0.376216	nc	+
260439_at	hypothetical protein	AT1G68340	AT1G68340	FG-LD-sp.vs.FG-LD-gr	FG-SD-sp.vs.FG-SD-gr	0.375764	nc	+
251952_at	histone H2B	AT3G53650	AT3G53650	FG-LD-sp.vs.FG-LD-gr	FG-SD-sp.vs.FG-SD-gr	0.37549	nc	+
254346_at	APG8A (AUTOPHAGY 8A); APG8 activating enzyme/ APG8-specific protease/ Atg8 ligase	APG8A	AT4G21980	FG-LD-sp.vs.FG-LD-gr	FG-SD-sp.vs.FG-SD-gr	0.375329	nc	+
252076_at	Tautomerase/MIF superfamily protein	AT3G51660	AT3G51660	FG-LD-sp.vs.FG-LD-gr	FG-SD-sp.vs.FG-SD-gr	0.37499	nc	+
264447_at	hypothetical protein	AT1G27300	AT1G27300	FG-LD-sp.vs.FG-LD-gr	FG-SD-sp.vs.FG-SD-gr	0.374111	nc	+
247949_at	CYP81F2; electron carrier/ heme binding / iron ion binding / monooxygenase/ oxygen binding	CYP81F2	AT5G57220	FG-LD-sp.vs.FG-LD-gr	FG-SD-sp.vs.FG-SD-gr	0.373828	nc	+
251479_at	ATHLECRK (ARABIDOPSIS THALIANA LECTIN-RECEPTOR KINASE); kinase	ATHLECRK	AT3G59700	FG-LD-sp.vs.FG-LD-gr	FG-SD-sp.vs.FG-SD-gr	0.373708	nc	+
246781_at	SFP1; carbohydrate transmembrane transporter/ sugar:hydrogen symporter	SFP1	AT5G27350	FG-LD-sp.vs.FG-LD-gr	FG-SD-sp.vs.FG-SD-gr	0.373688	nc	+
260902_at	phosphoenolpyruvate carboxylase family protein	AT1G21440	AT1G21440	FG-LD-sp.vs.FG-LD-gr	FG-SD-sp.vs.FG-SD-gr	0.373594	nc	+
249870_at	TGH (TOUGH); RNA binding / protein binding	TGH	AT5G23080	FG-LD-sp.vs.FG-LD-gr	FG-SD-sp.vs.FG-SD-gr	0.373336	nc	+
262530_at	AtRLP2 (Receptor Like Protein 2); protein binding / protein kinase	AtRLP2	AT1G17240	FG-LD-sp.vs.FG-LD-gr	FG-SD-sp.vs.FG-SD-gr	0.37304	nc	+
249423_at	hypothetical protein	AT5G39785	AT5G39785	FG-LD-sp.vs.FG-LD-gr	FG-SD-sp.vs.FG-SD-gr	0.372829	nc	+
256433_at	SAG20 (SENESCENCE ASSOCIATED GENE 20)	SAG20	AT3G10985	FG-LD-sp.vs.FG-LD-gr	FG-SD-sp.vs.FG-SD-gr	0.372571	nc	+
255575_at	nodulin MtN21-like transporter family protein	AT4G01430	AT4G01430	FG-LD-sp.vs.FG-LD-gr	FG-SD-sp.vs.FG-SD-gr	0.372352	nc	+
264045_at	putative riboflavin biosynthesis protein	AT2G22450	AT2G22450	FG-LD-sp.vs.FG-LD-gr	FG-SD-sp.vs.FG-SD-gr	0.372137	nc	+
264314_at	hypothetical protein	AT1G70420	AT1G70420	FG-LD-sp.vs.FG-LD-gr	FG-SD-sp.vs.FG-SD-gr	0.371673	nc	+
260154_at	HTA9 (HISTONE H2A PROTEIN 9); DNA binding	HTA9	AT1G52740	FG-LD-sp.vs.FG-LD-gr	FG-SD-sp.vs.FG-SD-gr	0.37158	nc	+
261749_at	ERD14 (EARLY RESPONSE TO DEHYDRATION 14); calcium ion binding	ERD14	AT1G76180	FG-LD-sp.vs.FG-LD-gr	FG-SD-sp.vs.FG-SD-gr	0.370938	nc	+
247753_at	glycosyl transferase family protein	AT5G59070	AT5G59070	FG-LD-sp.vs.FG-LD-gr	FG-SD-sp.vs.FG-SD-gr	0.370895	nc	+
245064_at	LYR family of Fe/S cluster biogenesis protein	AT2G39725	AT2G39725	FG-LD-sp.vs.FG-LD-gr	FG-SD-sp.vs.FG-SD-gr	0.370338	nc	+
261876_at	Pirin-like protein	AT1G50590	AT1G50590	FG-LD-sp.vs.FG-LD-gr	FG-SD-sp.vs.FG-SD-gr	0.369611	nc	+
253172_at	heavy metal transport/detoxification domain-containing protein	AT4G35060	AT4G35060	FG-LD-sp.vs.FG-LD-gr	FG-SD-sp.vs.FG-SD-gr	0.369118	nc	+
259184_at	Adenine nucleotide alpha hydrolases-like superfamily protein	AT3G01520	AT3G01520	FG-LD-sp.vs.FG-LD-gr	FG-SD-sp.vs.FG-SD-gr	0.368163	nc	+
255484_at	cysteine/histidine-rich C1 domain-containing protein	AT4G02540	AT4G02540	FG-LD-sp.vs.FG-LD-gr	FG-SD-sp.vs.FG-SD-gr	0.367977	nc	+
263157_at	ALDH7B4 (Aldehyde Dehydrogenase 7B4); 3-chloroallyl aldehyde dehydrogenase/ oxidoreductase	ALDH7B4	AT1G54100	FG-LD-sp.vs.FG-LD-gr	FG-SD-sp.vs.FG-SD-gr	0.367592	nc	+
267318_at	FAH1 (FATTY ACID HYDROXYLASE 1); catalytic/ fatty acid alpha-hydroxylase	FAH1	AT2G34770	FG-LD-sp.vs.FG-LD-gr	FG-SD-sp.vs.FG-SD-gr	0.367302	nc	+
252820_at	AHA8 (Arabidopsis H(+)-ATPase 8); ATPase	AHA8	AT3G42640	FG-LD-sp.vs.FG-LD-gr	FG-SD-sp.vs.FG-SD-gr	0.367183	nc	+
266005_at	RSZ33; nucleic acid binding / nucleotide binding / zinc ion binding	RSZ33	AT2G37340	FG-LD-sp.vs.FG-LD-gr	FG-SD-sp.vs.FG-SD-gr	0.367065	nc	+
253656_at	emb1353 (embryo defective 1353)	emb1353	AT4G30090	FG-LD-sp.vs.FG-LD-gr	FG-SD-sp.vs.FG-SD-gr	0.366922	nc	+
248704_at	sks3 (SKU5 Similar 3); copper ion binding / oxidoreductase	sks3	AT5G48450	FG-LD-sp.vs.FG-LD-gr	FG-SD-sp.vs.FG-SD-gr	0.366715	nc	+
245079_at	hypothetical protein	---	AT2G23330	FG-LD-sp.vs.FG-LD-gr	FG-SD-sp.vs.FG-SD-gr	0.366129	nc	+
262728_at	CLV1 (CLAVATA 1); ATP binding / kinase/ protein serine/threonine kinase/ receptor signaling protein serine/threonine kinase	CLV1	AT1G75820	FG-LD-sp.vs.FG-LD-gr	FG-SD-sp.vs.FG-SD-gr	0.365742	nc	+
266012_s_at	ATPase, F0 complex, subunit A protein /// ATPase subunit 6 /// ATPase subunit 6	AT2G07741 /// atp6-1 /// atp6-2	AT2G07699 /// AT2G07741 /// ATMG00410 /// ATMG01170	FG-LD-sp.vs.FG-LD-gr	FG-SD-sp.vs.FG-SD-gr	0.365292	nc	+
245699_at	OTU-like cysteine protease family protein	AT5G04250	AT5G04250	FG-LD-sp.vs.FG-LD-gr	FG-SD-sp.vs.FG-SD-gr	0.364746	nc	+
252938_at	hypothetical protein	AT4G39190	AT4G39190	FG-LD-sp.vs.FG-LD-gr	FG-SD-sp.vs.FG-SD-gr	0.364111	nc	+
262637_at	2-oxoglutarate-dependent dioxygenase-like protein	AT1G06640	AT1G06640	FG-LD-sp.vs.FG-LD-gr	FG-SD-sp.vs.FG-SD-gr	0.36374	nc	+
246211_at	GBF1; sequence-specific DNA binding / transcription factor	GBF1	AT4G36730	FG-LD-sp.vs.FG-LD-gr	FG-SD-sp.vs.FG-SD-gr	0.363581	nc	+
246984_at	CYP81G1; electron carrier/ heme binding / iron ion binding / monooxygenase/ oxygen binding	CYP81G1	AT5G67310	FG-LD-sp.vs.FG-LD-gr	FG-SD-sp.vs.FG-SD-gr	0.363171	nc	+
261443_at	GRX480; electron carrier/ protein disulfide oxidoreductase	GRX480	AT1G28480	FG-LD-sp.vs.FG-LD-gr	FG-SD-sp.vs.FG-SD-gr	0.362545	nc	+
261335_at	bidirectional amino acid transporter SIAR1	AT1G44800	AT1G44800	FG-LD-sp.vs.FG-LD-gr	FG-SD-sp.vs.FG-SD-gr	0.362315	nc	+
262729_at	ARAC5 (RAC-LIKE GTP BINDING PROTEIN 5); GTP binding / GTPase	ARAC5	AT1G75840	FG-LD-sp.vs.FG-LD-gr	FG-SD-sp.vs.FG-SD-gr	0.362082	nc	+
257319_at	hypothetical protein	ArthMp096	AT2G07812 /// ATMG01100	FG-LD-sp.vs.FG-LD-gr	FG-SD-sp.vs.FG-SD-gr	0.361992	nc	+
246611_at	MBD02 (METHYL-CPG-BINDING DOMAIN PROTEIN 02); DNA binding / DNA demethylase	MBD02	AT5G35330	FG-LD-sp.vs.FG-LD-gr	FG-SD-sp.vs.FG-SD-gr	0.361676	nc	+
254062_at	stress-associated protein 10	SAP10	AT4G25380	FG-LD-sp.vs.FG-LD-gr	FG-SD-sp.vs.FG-SD-gr	0.361652	nc	+
257940_at	UDP-glycosyltransferase 71B7	AT3G21790	AT3G21790	FG-LD-sp.vs.FG-LD-gr	FG-SD-sp.vs.FG-SD-gr	0.361387	nc	+
251983_at	nodulin MtN21 /EamA-like transporter family protein	AT3G53210	AT3G53210	FG-LD-sp.vs.FG-LD-gr	FG-SD-sp.vs.FG-SD-gr	0.361261	nc	+
261450_s_at	O-methyltransferase family protein /// O-methyltransferase family protein	AT1G21110 /// AT1G21120	AT1G21110 /// AT1G21120	FG-LD-sp.vs.FG-LD-gr	FG-SD-sp.vs.FG-SD-gr	0.361062	nc	+
266910_at	U-box domain-containing protein 37	AT2G45920	AT2G45920	FG-LD-sp.vs.FG-LD-gr	FG-SD-sp.vs.FG-SD-gr	0.361035	nc	+
259118_at	phosphoglycerate mutase-like protein	AT3G01310	AT3G01310	FG-LD-sp.vs.FG-LD-gr	FG-SD-sp.vs.FG-SD-gr	0.36072	nc	+
245781_at	SBP1 (s-ribonuclease binding protein 1); protein binding / zinc ion binding	SBP1	AT1G45976	FG-LD-sp.vs.FG-LD-gr	FG-SD-sp.vs.FG-SD-gr	0.360648	nc	+
264751_at	FRO3; ferric-chelate reductase	FRO3	AT1G23020	FG-LD-sp.vs.FG-LD-gr	FG-SD-sp.vs.FG-SD-gr	0.35971	nc	+
251124_s_at	LAC8 (laccase 8); laccase	LAC8	AT5G01040 /// AT5G01050	FG-LD-sp.vs.FG-LD-gr	FG-SD-sp.vs.FG-SD-gr	0.359353	nc	+
260054_at	UNE2 (unfertilized embryo sac 2); carbohydrate transmembrane transporter/ sugar:hydrogen symporter	UNE2	AT1G78130	FG-LD-sp.vs.FG-LD-gr	FG-SD-sp.vs.FG-SD-gr	0.35925	nc	+
261837_s_at	factor of DNA methylation 1 /// XH/XS domain-containing protein	AT1G15910 /// AT4G00380	AT1G15910 /// AT4G00380	FG-LD-sp.vs.FG-LD-gr	FG-SD-sp.vs.FG-SD-gr	0.358594	nc	+
245637_at	Calcineurin-like metallo-phosphoesterase superfamily protein	AT1G25230	AT1G25230	FG-LD-sp.vs.FG-LD-gr	FG-SD-sp.vs.FG-SD-gr	0.358464	nc	+
252474_at	C3H4 type zinc finger protein	AT3G46620	AT3G46620	FG-LD-sp.vs.FG-LD-gr	FG-SD-sp.vs.FG-SD-gr	0.35824	nc	+
248874_at	pentatricopeptide repeat-containing protein	AT5G46460	AT5G46460	FG-LD-sp.vs.FG-LD-gr	FG-SD-sp.vs.FG-SD-gr	0.358228	nc	+
259165_at	ATHB-1 (ARABIDOPSIS THALIANA HOMEOBOX 1); DNA binding / protein homodimerization/ sequence-specific DNA binding / transcription activator/ transcription factor	ATHB-1	AT3G01470 /// AT3G01472	FG-LD-sp.vs.FG-LD-gr	FG-SD-sp.vs.FG-SD-gr	0.35805	nc	+
263198_at	GLIP3; carboxylesterase/ lipase	GLIP3	AT1G53990	FG-LD-sp.vs.FG-LD-gr	FG-SD-sp.vs.FG-SD-gr	0.357492	nc	+
260314_at	PLAC8 family protein	AT1G63830	AT1G63830	FG-LD-sp.vs.FG-LD-gr	FG-SD-sp.vs.FG-SD-gr	0.357243	nc	+
253161_at	SEN1 (SENESCENCE 1)	SEN1	AT4G35770	FG-LD-sp.vs.FG-LD-gr	FG-SD-sp.vs.FG-SD-gr	0.356851	nc	+
266184_s_at	ATPT2 (ARABIDOPSIS THALIANA PHOSPHATE TRANSPORTER 2); carbohydrate transmembrane transporter/ inorganic phosphate transmembrane transporter/ phosphate transmembrane transporter/ sugar:hydrogen symporter	ATPT2	AT2G38940 /// AT3G54700	FG-LD-sp.vs.FG-LD-gr	FG-SD-sp.vs.FG-SD-gr	0.356808	nc	+
256356_s_at	Pre-mRNA cleavage complex II /// Pre-mRNA cleavage complex II	AT1G66500 /// AT5G43620	AT1G66500 /// AT5G43620	FG-LD-sp.vs.FG-LD-gr	FG-SD-sp.vs.FG-SD-gr	0.356698	nc	+
262230_at	XYL1 (ALPHA-XYLOSIDASE 1); alpha-N-arabinofuranosidase/ hydrolase, hydrolyzing O-glycosyl compounds / xylan 1,4-beta-xylosidase	XYL1	AT1G68560	FG-LD-sp.vs.FG-LD-gr	FG-SD-sp.vs.FG-SD-gr	0.356628	nc	+
260220_at	MYB31 (MYB DOMAIN PROTEIN 31); DNA binding / transcription factor	MYB31	AT1G74650	FG-LD-sp.vs.FG-LD-gr	FG-SD-sp.vs.FG-SD-gr	0.356589	nc	+
257981_at	EIN3 (ETHYLENE-INSENSITIVE3); transcription factor	EIN3	AT3G20770	FG-LD-sp.vs.FG-LD-gr	FG-SD-sp.vs.FG-SD-gr	0.356393	nc	+
262499_at	acyltransferase-like protein	AT1G21770	AT1G21770	FG-LD-sp.vs.FG-LD-gr	FG-SD-sp.vs.FG-SD-gr	0.356027	nc	+
266078_at	ARR16 (ARABIDOPSIS RESPONSE REGULATOR 16); transcription regulator/ two-component response regulator	ARR16	AT2G40670	FG-LD-sp.vs.FG-LD-gr	FG-SD-sp.vs.FG-SD-gr	0.35596	nc	+
255774_at	hypothetical protein	AT1G18620	AT1G18620	FG-LD-sp.vs.FG-LD-gr	FG-SD-sp.vs.FG-SD-gr	0.355517	nc	+
256112_at	ATRABA1B (ARABIDOPSIS RAB GTPASE HOMOLOG A1B); GTP binding	ATRABA1B	AT1G16920	FG-LD-sp.vs.FG-LD-gr	FG-SD-sp.vs.FG-SD-gr	0.355512	nc	+
247295_at	hypothetical protein	AT5G64180	AT5G64180	FG-LD-sp.vs.FG-LD-gr	FG-SD-sp.vs.FG-SD-gr	0.355388	nc	+
261937_at	putative peptide/nitrate transporter	AT1G22570	AT1G22570	FG-LD-sp.vs.FG-LD-gr	FG-SD-sp.vs.FG-SD-gr	0.355302	nc	+
249418_at	hypothetical protein	AT5G39785	AT5G39785	FG-LD-sp.vs.FG-LD-gr	FG-SD-sp.vs.FG-SD-gr	0.354761	nc	+
255994_at	putative adipose-regulatory protein (Seipin)	AT1G29760	AT1G29760	FG-LD-sp.vs.FG-LD-gr	FG-SD-sp.vs.FG-SD-gr	0.354241	nc	+
259416_at	putative cathepsin B-like cysteine protease	AT1G02305	AT1G02305	FG-LD-sp.vs.FG-LD-gr	FG-SD-sp.vs.FG-SD-gr	0.354063	nc	+
257964_at	phototropic-responsive NPH3 family protein	AT3G19850	AT3G19850	FG-LD-sp.vs.FG-LD-gr	FG-SD-sp.vs.FG-SD-gr	0.353875	nc	+
259990_s_at	FKF1 (FLAVIN-BINDING, KELCH REPEAT, F BOX 1); signal transducer/ two-component sensor/ ubiquitin-protein ligase	FKF1	AT1G68050 /// AT5G23410 /// AT5G42730	FG-LD-sp.vs.FG-LD-gr	FG-SD-sp.vs.FG-SD-gr	0.352562	nc	+
246366_at	Leucine-rich repeat protein kinase family protein	AT1G51850	AT1G51850	FG-LD-sp.vs.FG-LD-gr	FG-SD-sp.vs.FG-SD-gr	0.352373	nc	+
262197_at	RAP2.12; DNA binding / transcription factor	RAP2.12	AT1G53910	FG-LD-sp.vs.FG-LD-gr	FG-SD-sp.vs.FG-SD-gr	0.352094	nc	+
263413_at	BPC4 (BASIC PENTACYSTEINE 4); DNA binding / transcription factor	BPC4	AT2G21240	FG-LD-sp.vs.FG-LD-gr	FG-SD-sp.vs.FG-SD-gr	0.351521	nc	+
266156_at	FRA8 (FRAGILE FIBER 8); glucuronosyltransferase/ transferase	FRA8	AT2G28110	FG-LD-sp.vs.FG-LD-gr	FG-SD-sp.vs.FG-SD-gr	0.350997	nc	+
254605_at	Integrin-linked protein kinase family protein	AT4G18950	AT4G18950	FG-LD-sp.vs.FG-LD-gr	FG-SD-sp.vs.FG-SD-gr	0.350788	nc	+
245866_s_at	ATPUP18; purine transmembrane transporter	ATPUP18	AT1G57980 /// AT1G57990	FG-LD-sp.vs.FG-LD-gr	FG-SD-sp.vs.FG-SD-gr	0.350589	nc	+
257895_at	LPD1 (LIPOAMIDE DEHYDROGENASE 1); dihydrolipoyl dehydrogenase	LPD1	AT3G16950	FG-LD-sp.vs.FG-LD-gr	FG-SD-sp.vs.FG-SD-gr	0.350371	nc	+
265902_at	tudor-like protein	AT2G25590	AT2G25590	FG-LD-sp.vs.FG-LD-gr	FG-SD-sp.vs.FG-SD-gr	0.350166	nc	+
254608_at	NIP1;2 (NOD26-LIKE INTRINSIC PROTEIN 1;2); arsenite transmembrane transporter/ water channel	NIP1;2	AT4G18910	FG-LD-sp.vs.FG-LD-gr	FG-SD-sp.vs.FG-SD-gr	0.349606	nc	+
264338_at	KUP6; potassium ion transmembrane transporter	KUP6	AT1G70300	FG-LD-sp.vs.FG-LD-gr	FG-SD-sp.vs.FG-SD-gr	0.349305	nc	+
247775_at	phosphoinositide-specific phospholipase C family protein	PLC5	AT5G58690	FG-LD-sp.vs.FG-LD-gr	FG-SD-sp.vs.FG-SD-gr	0.348705	nc	+
259518_at	OPCL1 (OPC-8:0 COA LIGASE1); 4-coumarate-CoA ligase	OPCL1	AT1G20510	FG-LD-sp.vs.FG-LD-gr	FG-SD-sp.vs.FG-SD-gr	0.348381	nc	+
259803_at	PATL1 (PATELLIN 1); transporter	PATL1	AT1G72150	FG-LD-sp.vs.FG-LD-gr	FG-SD-sp.vs.FG-SD-gr	0.348119	nc	+
264508_at	PHYA (PHYTOCHROME A); G-protein coupled photoreceptor/ protein histidine kinase/ red or far-red light photoreceptor/ signal transducer	PHYA	AT1G09570	FG-LD-sp.vs.FG-LD-gr	FG-SD-sp.vs.FG-SD-gr	0.347755	nc	+
259979_at	hypothetical protein	AT1G76600	AT1G76600	FG-LD-sp.vs.FG-LD-gr	FG-SD-sp.vs.FG-SD-gr	0.347244	nc	+
253700_at	MTO2 (METHIONINE OVER-ACCUMULATOR 2); threonine synthase	MTO2	AT4G29840	FG-LD-sp.vs.FG-LD-gr	FG-SD-sp.vs.FG-SD-gr	0.347181	nc	+
259544_at	CAT3 (CATALASE 3); catalase	CAT3	AT1G20620	FG-LD-sp.vs.FG-LD-gr	FG-SD-sp.vs.FG-SD-gr	0.34701	nc	+
257772_at	polyketide cyclase/dehydrase and lipid transport superfamily protein	AT3G23080	AT3G23080	FG-LD-sp.vs.FG-LD-gr	FG-SD-sp.vs.FG-SD-gr	0.346511	nc	+
260830_at	histone H1.1	AT1G06760	AT1G06760	FG-LD-sp.vs.FG-LD-gr	FG-SD-sp.vs.FG-SD-gr	0.346303	nc	+
254003_at	hypothetical protein	AT4G26290	AT4G26290	FG-LD-sp.vs.FG-LD-gr	FG-SD-sp.vs.FG-SD-gr	0.346173	nc	+
258160_at	ATGSKB6; copper ion binding / glutamate-ammonia ligase	GLN1.3	AT3G17820	FG-LD-sp.vs.FG-LD-gr	FG-SD-sp.vs.FG-SD-gr	0.345736	nc	+
256442_at	hypothetical protein	AT3G10930	AT3G10930	FG-LD-sp.vs.FG-LD-gr	FG-SD-sp.vs.FG-SD-gr	0.344812	nc	+
261663_at	EPR1 (EARLY-PHYTOCHROME-RESPONSIVE1); DNA binding / transcription factor	EPR1	AT1G18330	FG-LD-sp.vs.FG-LD-gr	FG-SD-sp.vs.FG-SD-gr	0.344629	nc	+
261294_at	Dihydroxyacetone kinase	AT1G48430	AT1G48430	FG-LD-sp.vs.FG-LD-gr	FG-SD-sp.vs.FG-SD-gr	0.344528	nc	+
250008_at	putative class 3 lipase	AT5G18630	AT5G18630	FG-LD-sp.vs.FG-LD-gr	FG-SD-sp.vs.FG-SD-gr	0.344412	nc	+
263216_s_at	FAD-binding Berberine family protein /// FAD-binding and BBE domain-containing protein	AT1G30720 /// AT1G30730	AT1G30720 /// AT1G30730	FG-LD-sp.vs.FG-LD-gr	FG-SD-sp.vs.FG-SD-gr	0.34404	nc	+
260048_at	hypothetical protein	AT1G73750	AT1G73750	FG-LD-sp.vs.FG-LD-gr	FG-SD-sp.vs.FG-SD-gr	0.343968	nc	+
247493_at	BON1 (BONZAI 1); calcium-dependent phospholipid binding	BON1	AT5G61900 /// AT5G61910	FG-LD-sp.vs.FG-LD-gr	FG-SD-sp.vs.FG-SD-gr	0.343832	nc	+
264176_at	hypothetical protein	AT1G02110	AT1G02110	FG-LD-sp.vs.FG-LD-gr	FG-SD-sp.vs.FG-SD-gr	0.34319	nc	+
258186_s_at	putative protein kinase /// protein kinase family protein	AT1G48490 /// AT3G17850	AT1G48490 /// AT3G17850	FG-LD-sp.vs.FG-LD-gr	FG-SD-sp.vs.FG-SD-gr	0.34315	nc	+
253097_at	CYP81D5; electron carrier/ heme binding / iron ion binding / monooxygenase/ oxygen binding	CYP81D5	AT4G37320	FG-LD-sp.vs.FG-LD-gr	FG-SD-sp.vs.FG-SD-gr	0.342854	nc	+
246803_at	SYP41 (SYNTAXIN OF PLANTS 41); SNAP receptor	SYP41	AT5G26980	FG-LD-sp.vs.FG-LD-gr	FG-SD-sp.vs.FG-SD-gr	0.342854	nc	+
265248_at	PIF4 (phytochrome interacting factor 4); DNA binding / protein binding / transcription factor	PIF4	AT2G43010	FG-LD-sp.vs.FG-LD-gr	FG-SD-sp.vs.FG-SD-gr	0.342254	nc	+
252068_at	strictosidine synthase family protein	AT3G51440	AT3G51440	FG-LD-sp.vs.FG-LD-gr	FG-SD-sp.vs.FG-SD-gr	0.342207	nc	+
245671_at	PUP1 (PURINE PERMEASE 1); purine nucleoside transmembrane transporter/ purine transmembrane transporter	PUP1	AT1G28230	FG-LD-sp.vs.FG-LD-gr	FG-SD-sp.vs.FG-SD-gr	0.341558	nc	+
258207_at	RSH2 (RELA-SPOT HOMOLOG 2); GTP diphosphokinase	RSH2	AT3G14050	FG-LD-sp.vs.FG-LD-gr	FG-SD-sp.vs.FG-SD-gr	0.341353	nc	+
255945_at	hypothetical protein	AT5G28610	AT5G28610	FG-LD-sp.vs.FG-LD-gr	FG-SD-sp.vs.FG-SD-gr	0.340879	nc	+
247324_at	hypothetical protein	AT5G64190	AT5G64190	FG-LD-sp.vs.FG-LD-gr	FG-SD-sp.vs.FG-SD-gr	0.340395	nc	+
263931_at	hypothetical protein	AT2G36220	AT2G36220	FG-LD-sp.vs.FG-LD-gr	FG-SD-sp.vs.FG-SD-gr	0.340104	nc	+
261441_at	ANAC010 (ARABIDOPSIS NAC DOMAIN CONTAINING PROTEIN 10); transcription activator/ transcription factor	ANAC010	AT1G28470	FG-LD-sp.vs.FG-LD-gr	FG-SD-sp.vs.FG-SD-gr	0.339811	nc	+
245323_at	cysteine proteinase inhibitor 4	AT4G16500	AT4G16500	FG-LD-sp.vs.FG-LD-gr	FG-SD-sp.vs.FG-SD-gr	0.339736	nc	+
262229_at	probable carboxylesterase 6	AT1G68620	AT1G68620	FG-LD-sp.vs.FG-LD-gr	FG-SD-sp.vs.FG-SD-gr	0.339724	nc	+
262967_at	hypothetical protein	AT1G75730	AT1G75730	FG-LD-sp.vs.FG-LD-gr	FG-SD-sp.vs.FG-SD-gr	0.339529	nc	+
262236_at	hypothetical protein	AT1G48330	AT1G48330	FG-LD-sp.vs.FG-LD-gr	FG-SD-sp.vs.FG-SD-gr	0.339356	nc	+
266423_at	RPB5D (RNA POLYMERASE II FIFTH LARGEST SUBUNIT, D); DNA binding / DNA-directed RNA polymerase	RPB5D	AT2G41340	FG-LD-sp.vs.FG-LD-gr	FG-SD-sp.vs.FG-SD-gr	0.339195	nc	+
254211_at	SGT1A; protein binding	SGT1A	AT4G23570	FG-LD-sp.vs.FG-LD-gr	FG-SD-sp.vs.FG-SD-gr	0.339103	nc	+
249775_at	SQE6 (SQUALENE MONOXYGENASE 6); FAD binding / oxidoreductase/ squalene monooxygenase	SQE6	AT5G24160	FG-LD-sp.vs.FG-LD-gr	FG-SD-sp.vs.FG-SD-gr	0.338897	nc	+
259235_at	hypothetical protein	AT3G11600	AT3G11600	FG-LD-sp.vs.FG-LD-gr	FG-SD-sp.vs.FG-SD-gr	0.338875	nc	+
261482_at	THH1 (TOM THREE HOMOLOG 1); virion binding	THH1	AT1G14530	FG-LD-sp.vs.FG-LD-gr	FG-SD-sp.vs.FG-SD-gr	0.338677	nc	+
245626_at	peptidase C15, pyroglutamyl peptidase I-like protein	AT1G56700	AT1G56700	FG-LD-sp.vs.FG-LD-gr	FG-SD-sp.vs.FG-SD-gr	0.338294	nc	+
258610_at	ILR1 (IAA-LEUCINE RESISTANT 1); IAA-Leu conjugate hydrolase/ IAA-Phe conjugate hydrolase/ metallopeptidase	ILR1	AT3G02875	FG-LD-sp.vs.FG-LD-gr	FG-SD-sp.vs.FG-SD-gr	0.338253	nc	+
249869_at	AAE17 (ACYL-ACTIVATING ENZYME 17); catalytic/ ligase	AAE17	AT5G23050	FG-LD-sp.vs.FG-LD-gr	FG-SD-sp.vs.FG-SD-gr	0.338198	nc	+
258227_at	UVR3 (UV REPAIR DEFECTIVE 3); DNA (6-4) photolyase	UVR3	AT3G15620	FG-LD-sp.vs.FG-LD-gr	FG-SD-sp.vs.FG-SD-gr	0.337756	nc	+
251421_at	ATP-dependent caseinolytic (Clp) protease/crotonase family protein	AT3G60510	AT3G60510	FG-LD-sp.vs.FG-LD-gr	FG-SD-sp.vs.FG-SD-gr	0.337215	nc	+
253317_at	hypothetical protein	AT4G33960	AT4G33960	FG-LD-sp.vs.FG-LD-gr	FG-SD-sp.vs.FG-SD-gr	0.336988	nc	+
260411_at	hypothetical protein	AT1G69890	AT1G69890	FG-LD-sp.vs.FG-LD-gr	FG-SD-sp.vs.FG-SD-gr	0.33698	nc	+
257892_at	Adenine nucleotide alpha hydrolases-like superfamily protein	AT3G17020	AT3G17020	FG-LD-sp.vs.FG-LD-gr	FG-SD-sp.vs.FG-SD-gr	0.336846	nc	+
247418_at	glutaredoxin-C1	AT5G63030	AT5G63030	FG-LD-sp.vs.FG-LD-gr	FG-SD-sp.vs.FG-SD-gr	0.336753	nc	+
245401_at	hypothetical protein	AT4G17670	AT4G17670	FG-LD-sp.vs.FG-LD-gr	FG-SD-sp.vs.FG-SD-gr	0.336175	nc	+
250910_at	AT-HSFA3; DNA binding / transcription factor	HSFA3	AT5G03720	FG-LD-sp.vs.FG-LD-gr	FG-SD-sp.vs.FG-SD-gr	0.335458	nc	+
252608_at	P-loop containing nucleoside triphosphate hydrolases superfamily protein	AT3G45090	AT3G45090	FG-LD-sp.vs.FG-LD-gr	FG-SD-sp.vs.FG-SD-gr	0.335374	nc	+
247532_at	U-box domain-containing protein 51	AT5G61560	AT5G61560	FG-LD-sp.vs.FG-LD-gr	FG-SD-sp.vs.FG-SD-gr	0.33537	nc	+
247290_at	hypothetical protein	AT5G64450	AT5G64450	FG-LD-sp.vs.FG-LD-gr	FG-SD-sp.vs.FG-SD-gr	0.335262	nc	+
260141_at	RGL1 (RGA-LIKE 1); transcription factor	RGL1	AT1G66350	FG-LD-sp.vs.FG-LD-gr	FG-SD-sp.vs.FG-SD-gr	0.334787	nc	+
262607_at	hypothetical protein	AT1G13990	AT1G13990	FG-LD-sp.vs.FG-LD-gr	FG-SD-sp.vs.FG-SD-gr	0.334063	nc	+
259881_at	translation initiation factor 2 (eIF-2) family protein	AT1G76820	AT1G76820	FG-LD-sp.vs.FG-LD-gr	FG-SD-sp.vs.FG-SD-gr	0.333855	nc	+
248164_at	PBP1 (PINOID-BINDING PROTEIN 1); calcium ion binding / protein binding	PBP1	AT5G54490	FG-LD-sp.vs.FG-LD-gr	FG-SD-sp.vs.FG-SD-gr	0.333824	nc	+
250599_at	hypothetical protein	AT5G07730	AT5G07730	FG-LD-sp.vs.FG-LD-gr	FG-SD-sp.vs.FG-SD-gr	0.333446	nc	+
260042_at	transmembrane Fragile-X-F-associated protein	AT1G68820	AT1G68820	FG-LD-sp.vs.FG-LD-gr	FG-SD-sp.vs.FG-SD-gr	0.332647	nc	+
266533_s_at	PIP2;8 (PLASMA MEMBRANE INTRINSIC PROTEIN 2;8); water channel	PIP2;8	AT2G16850 /// AT4G35100	FG-LD-sp.vs.FG-LD-gr	FG-SD-sp.vs.FG-SD-gr	0.33169	nc	+
267335_s_at	O-glycosyl hydrolases family 17 protein /// O-Glycosyl hydrolases family 17 protein	AT1G64760 /// AT2G19440	AT1G64760 /// AT2G19440	FG-LD-sp.vs.FG-LD-gr	FG-SD-sp.vs.FG-SD-gr	0.33118	nc	+
267592_at	cysteine-rich peptide family protein	AT2G39710	AT2G39710	FG-LD-sp.vs.FG-LD-gr	FG-SD-sp.vs.FG-SD-gr	0.331146	nc	+
265913_at	hypothetical protein	AT2G25625	AT2G25625	FG-LD-sp.vs.FG-LD-gr	FG-SD-sp.vs.FG-SD-gr	0.331044	nc	+
248861_at	TRN2 (TORNADO 2)	TRN2	AT5G46700	FG-LD-sp.vs.FG-LD-gr	FG-SD-sp.vs.FG-SD-gr	0.330343	nc	+
257177_at	CYN (CYANASE); DNA binding / cyanate hydratase/ hydro-lyase	CYN	AT3G23490	FG-LD-sp.vs.FG-LD-gr	FG-SD-sp.vs.FG-SD-gr	0.330213	nc	+
265536_at	pollen-specific leucine-rich repeat extensin-like protein 3	AT2G15880	AT2G15880	FG-LD-sp.vs.FG-LD-gr	FG-SD-sp.vs.FG-SD-gr	0.32945	nc	+
255039_at	CPK4; calmodulin-dependent protein kinase/ kinase/ protein kinase	CPK4	AT4G09570	FG-LD-sp.vs.FG-LD-gr	FG-SD-sp.vs.FG-SD-gr	0.329418	nc	+
246253_at	MYB73 (MYB DOMAIN PROTEIN 73); DNA binding / transcription factor	MYB73	AT4G37260	FG-LD-sp.vs.FG-LD-gr	FG-SD-sp.vs.FG-SD-gr	0.328739	nc	+
253049_at	MEE59 (maternal effect embryo arrest 59)	MEE59	AT4G37300	FG-LD-sp.vs.FG-LD-gr	FG-SD-sp.vs.FG-SD-gr	0.328283	nc	+
260277_at	Sterile alpha motif (SAM) domain-containing protein	AT1G80520	AT1G80520	FG-LD-sp.vs.FG-LD-gr	FG-SD-sp.vs.FG-SD-gr	0.328256	nc	+
247327_at	peroxidase 71	AT5G64120	AT5G64120	FG-LD-sp.vs.FG-LD-gr	FG-SD-sp.vs.FG-SD-gr	0.328063	nc	+
261193_at	hypothetical protein	AT1G32920	AT1G32920	FG-LD-sp.vs.FG-LD-gr	FG-SD-sp.vs.FG-SD-gr	0.327483	nc	+
262801_at	hypothetical protein	AT1G21010	AT1G21010	FG-LD-sp.vs.FG-LD-gr	FG-SD-sp.vs.FG-SD-gr	0.327316	nc	+
260933_at	SRPBCC ligand-binding domain-containing protein	AT1G02470	AT1G02470	FG-LD-sp.vs.FG-LD-gr	FG-SD-sp.vs.FG-SD-gr	0.326805	nc	+
261756_at	armadillo/beta-catenin-like repeat-containing protein	AT1G08315	AT1G08315	FG-LD-sp.vs.FG-LD-gr	FG-SD-sp.vs.FG-SD-gr	0.326739	nc	+
254594_at	cyclic phosphodiesterase	AT4G18930	AT4G18930	FG-LD-sp.vs.FG-LD-gr	FG-SD-sp.vs.FG-SD-gr	0.326415	nc	+
246011_at	transcription factor TCP21	AT5G08330	AT5G08330	FG-LD-sp.vs.FG-LD-gr	FG-SD-sp.vs.FG-SD-gr	0.325829	nc	+
267134_at	wall-associated receptor kinase-like 14	AT2G23450	AT2G23450	FG-LD-sp.vs.FG-LD-gr	FG-SD-sp.vs.FG-SD-gr	0.323944	nc	+
261638_at	hypothetical protein	AT1G49975	AT1G49975	FG-LD-sp.vs.FG-LD-gr	FG-SD-sp.vs.FG-SD-gr	0.32313	nc	+
258078_at	hypothetical protein	AT3G25870	AT3G25870	FG-LD-sp.vs.FG-LD-gr	FG-SD-sp.vs.FG-SD-gr	0.321421	nc	+
252852_at	hypothetical protein	AT4G39900	AT4G39900	FG-LD-sp.vs.FG-LD-gr	FG-SD-sp.vs.FG-SD-gr	0.321221	nc	+
263633_at	SCL21 (SCARECROW-LIKE 21); transcription factor	SCL21	AT2G04890	FG-LD-sp.vs.FG-LD-gr	FG-SD-sp.vs.FG-SD-gr	0.321145	nc	+
257624_at	CYP71B3; electron carrier/ heme binding / iron ion binding / monooxygenase/ oxygen binding	CYP71B3	AT3G26220	FG-LD-sp.vs.FG-LD-gr	FG-SD-sp.vs.FG-SD-gr	0.32104	nc	+
250811_at	cysteine proteinase inhibitor 7	AT5G05110	AT5G05110	FG-LD-sp.vs.FG-LD-gr	FG-SD-sp.vs.FG-SD-gr	0.320825	nc	+
257485_at	receptor-like protein kinase-related family protein	AT1G63580	AT1G63580	FG-LD-sp.vs.FG-LD-gr	FG-SD-sp.vs.FG-SD-gr	0.320753	nc	+
259570_at	COR47 (COLD-REGULATED 47)	COR47	AT1G20440	FG-LD-sp.vs.FG-LD-gr	FG-SD-sp.vs.FG-SD-gr	0.320387	nc	+
245654_at	TIR-NBS-LRR class disease resistance protein	AT1G56540	AT1G56540	FG-LD-sp.vs.FG-LD-gr	FG-SD-sp.vs.FG-SD-gr	0.319729	nc	+
255283_at	ATG8B (autophagy 8b); microtubule binding	ATG8B	AT4G04620	FG-LD-sp.vs.FG-LD-gr	FG-SD-sp.vs.FG-SD-gr	0.319107	nc	+
248045_at	HSP81-2 (HEAT SHOCK PROTEIN 81-2); ATP binding	HSP81-2	AT5G56030	FG-LD-sp.vs.FG-LD-gr	FG-SD-sp.vs.FG-SD-gr	0.318998	nc	+
245317_at	hypothetical protein	AT4G15610	AT4G15610	FG-LD-sp.vs.FG-LD-gr	FG-SD-sp.vs.FG-SD-gr	0.317875	nc	+
245885_at	EXL4 (EXORDIUM LIKE 4)	EXL4	AT5G09440	FG-LD-sp.vs.FG-LD-gr	FG-SD-sp.vs.FG-SD-gr	0.31768	nc	+
254764_at	probable chlorophyll(ide) b reductase NYC1	NYC1	AT4G13250	FG-LD-sp.vs.FG-LD-gr	FG-SD-sp.vs.FG-SD-gr	0.317235	nc	+
258122_at	ATGSL04 (glucan synthase-like 4); 1,3-beta-glucan synthase/ transferase, transferring glycosyl groups	ATGSL04	AT3G14570	FG-LD-sp.vs.FG-LD-gr	FG-SD-sp.vs.FG-SD-gr	0.316841	nc	+
261674_at	ketose-bisphosphate aldolase class-II family protein	AT1G18270	AT1G18270	FG-LD-sp.vs.FG-LD-gr	FG-SD-sp.vs.FG-SD-gr	0.316755	nc	+
261572_at	hypothetical protein	AT1G01170	AT1G01170	FG-LD-sp.vs.FG-LD-gr	FG-SD-sp.vs.FG-SD-gr	0.315364	nc	+
252515_at	ATHSP17.4	HSP17.4	AT3G46230	FG-LD-sp.vs.FG-LD-gr	FG-SD-sp.vs.FG-SD-gr	0.31536	nc	+
267112_at	APK (APS KINASE); ATP binding / adenylylsulfate kinase/ kinase/ transferase, transferring phosphorus-containing groups	APK	AT2G14750	FG-LD-sp.vs.FG-LD-gr	FG-SD-sp.vs.FG-SD-gr	0.315302	nc	+
253398_at	CCD8 (CAROTENOID CLEAVAGE DIOXYGENASE 8); oxidoreductase, acting on single donors with incorporation of molecular oxygen, incorporation of two atoms of oxygen	CCD8	AT4G32810	FG-LD-sp.vs.FG-LD-gr	FG-SD-sp.vs.FG-SD-gr	0.315134	nc	+
254722_at	hypothetical protein	AT4G13530	AT4G13530	FG-LD-sp.vs.FG-LD-gr	FG-SD-sp.vs.FG-SD-gr	0.315095	nc	+
251516_s_at	hypothetical protein /// hypothetical protein	AT3G59310 /// AT3G59320	AT3G59310 /// AT3G59320	FG-LD-sp.vs.FG-LD-gr	FG-SD-sp.vs.FG-SD-gr	0.312665	nc	+
266045_s_at	cytochrome b /// apocytochrome B	AT2G07727 /// cob	AT2G07727 /// ATMG00220	FG-LD-sp.vs.FG-LD-gr	FG-SD-sp.vs.FG-SD-gr	0.312646	nc	+
249457_s_at	VIM4 (VARIANT IN METHYLATION 4); protein binding / zinc ion binding	VIM4	AT1G66040 /// AT1G66050 /// AT5G39550	FG-LD-sp.vs.FG-LD-gr	FG-SD-sp.vs.FG-SD-gr	0.312185	nc	+
266217_at	U-box E3 ubiquitin ligase	PUB12	AT2G28830	FG-LD-sp.vs.FG-LD-gr	FG-SD-sp.vs.FG-SD-gr	0.311317	nc	+
249928_at	CCR4-associated factor 1B	AT5G22250	AT5G22250	FG-LD-sp.vs.FG-LD-gr	FG-SD-sp.vs.FG-SD-gr	0.311168	nc	+
266566_at	Low temperature and salt responsive protein	AT2G24040	AT2G24040	FG-LD-sp.vs.FG-LD-gr	FG-SD-sp.vs.FG-SD-gr	0.311107	nc	+
250875_at	calmodulin-binding protein	AT5G04020	AT5G04020	FG-LD-sp.vs.FG-LD-gr	FG-SD-sp.vs.FG-SD-gr	0.311072	nc	+
261558_at	hypothetical protein	AT1G01770	AT1G01770	FG-LD-sp.vs.FG-LD-gr	FG-SD-sp.vs.FG-SD-gr	0.310622	nc	+
248460_at	transcription factor bHLH137	AT5G50915	AT5G50915	FG-LD-sp.vs.FG-LD-gr	FG-SD-sp.vs.FG-SD-gr	0.310024	nc	+
263411_at	C2H2-type zinc finger-containing protein	AT2G28710	AT2G28710	FG-LD-sp.vs.FG-LD-gr	FG-SD-sp.vs.FG-SD-gr	0.309984	nc	+
257154_at	hypothetical protein	AT3G27210	AT3G27210	FG-LD-sp.vs.FG-LD-gr	FG-SD-sp.vs.FG-SD-gr	0.309716	nc	+
261050_at	transcription factor bHLH13	AT1G01260	AT1G01260	FG-LD-sp.vs.FG-LD-gr	FG-SD-sp.vs.FG-SD-gr	0.309631	nc	+
248916_at	leucine-rich repeat protein kinase family protein	AT5G45840	AT5G45840	FG-LD-sp.vs.FG-LD-gr	FG-SD-sp.vs.FG-SD-gr	0.309551	nc	+
252940_at	leucine-rich repeat protein kinase-like protein	AT4G39270	AT4G39270	FG-LD-sp.vs.FG-LD-gr	FG-SD-sp.vs.FG-SD-gr	0.309399	nc	+
246222_at	RAP2.10 (related to AP2 10); DNA binding / transcription factor	RAP2.10	AT4G36900	FG-LD-sp.vs.FG-LD-gr	FG-SD-sp.vs.FG-SD-gr	0.309128	nc	+
247789_at	ARM repeat superfamily protein	AT5G58680	AT5G58680	FG-LD-sp.vs.FG-LD-gr	FG-SD-sp.vs.FG-SD-gr	0.308935	nc	+
251804_at	O-Glycosyl hydrolases family 17 protein	AT3G55430	AT3G55430	FG-LD-sp.vs.FG-LD-gr	FG-SD-sp.vs.FG-SD-gr	0.308615	nc	+
260582_at	hypothetical protein	AT2G47200	AT2G47200	FG-LD-sp.vs.FG-LD-gr	FG-SD-sp.vs.FG-SD-gr	0.308129	nc	+
246982_s_at	hypothetical protein /// hypothetical protein	AT2G10560 /// AT5G04860	AT2G10560 /// AT5G04860	FG-LD-sp.vs.FG-LD-gr	FG-SD-sp.vs.FG-SD-gr	0.308116	nc	+
249862_at	ring finger and CHY zinc finger domain-containing protein 1	AT5G22920	AT5G22920	FG-LD-sp.vs.FG-LD-gr	FG-SD-sp.vs.FG-SD-gr	0.308093	nc	+
248927_at	APG7 (AUTOPHAGY 7); APG8 activating enzyme	APG7	AT5G45900	FG-LD-sp.vs.FG-LD-gr	FG-SD-sp.vs.FG-SD-gr	0.307962	nc	+
262096_at	NAC1; transcription factor	NAC1	AT1G56010	FG-LD-sp.vs.FG-LD-gr	FG-SD-sp.vs.FG-SD-gr	0.307123	nc	+
256969_at	ABC transporter-like protein	AT3G21080	AT3G21080	FG-LD-sp.vs.FG-LD-gr	FG-SD-sp.vs.FG-SD-gr	0.306986	nc	+
258606_at	hypothetical protein	AT3G02840	AT3G02840	FG-LD-sp.vs.FG-LD-gr	FG-SD-sp.vs.FG-SD-gr	0.306438	nc	+
264580_at	hypothetical protein	AT1G05340	AT1G05340	FG-LD-sp.vs.FG-LD-gr	FG-SD-sp.vs.FG-SD-gr	0.305964	nc	+
264226_at	Leucine-rich repeat protein kinase family protein	AT1G67510	AT1G67510	FG-LD-sp.vs.FG-LD-gr	FG-SD-sp.vs.FG-SD-gr	0.305785	nc	+
251942_at	PDR9 (PLEIOTROPIC DRUG RESISTANCE 9); ATPase, coupled to transmembrane movement of substances	PDR9	AT3G53480	FG-LD-sp.vs.FG-LD-gr	FG-SD-sp.vs.FG-SD-gr	0.305569	nc	+
251036_at	hypothetical protein	AT5G02160	AT5G02160	FG-LD-sp.vs.FG-LD-gr	FG-SD-sp.vs.FG-SD-gr	0.305192	nc	+
249797_at	Remorin family protein	AT5G23750	AT5G23750	FG-LD-sp.vs.FG-LD-gr	FG-SD-sp.vs.FG-SD-gr	0.304897	nc	+
254363_at	sks4 (SKU5 Similar 4); copper ion binding / oxidoreductase	sks4	AT4G22010	FG-LD-sp.vs.FG-LD-gr	FG-SD-sp.vs.FG-SD-gr	0.304861	nc	+
256061_at	hypothetical protein	AT1G07040	AT1G07040	FG-LD-sp.vs.FG-LD-gr	FG-SD-sp.vs.FG-SD-gr	0.304326	nc	+
246371_at	LysM type receptor kinase-like protein	AT1G51940	AT1G51940	FG-LD-sp.vs.FG-LD-gr	FG-SD-sp.vs.FG-SD-gr	0.30353	nc	+
245119_at	Glycosyltransferase family 61 protein	AT2G41640	AT2G41640	FG-LD-sp.vs.FG-LD-gr	FG-SD-sp.vs.FG-SD-gr	0.303485	nc	+
251133_at	auxin transporter-like protein 1	LAX1	AT5G01240	FG-LD-sp.vs.FG-LD-gr	FG-SD-sp.vs.FG-SD-gr	0.303024	nc	+
254905_at	putative disease resistance protein	AT4G11170	AT4G11170	FG-LD-sp.vs.FG-LD-gr	FG-SD-sp.vs.FG-SD-gr	0.302617	nc	+
246034_at	GRAM domain-containing protein / ABA-responsive protein-related	AT5G08350	AT5G08350	FG-LD-sp.vs.FG-LD-gr	FG-SD-sp.vs.FG-SD-gr	0.302484	nc	+
245868_at	CAT2 (CATIONIC AMINO ACID TRANSPORTER 2); amino acid transmembrane transporter	CAT2	AT1G58030	FG-LD-sp.vs.FG-LD-gr	FG-SD-sp.vs.FG-SD-gr	0.302326	nc	+
259466_at	ARR7 (RESPONSE REGULATOR 7); transcription regulator/ two-component response regulator	ARR7	AT1G19050	FG-LD-sp.vs.FG-LD-gr	FG-SD-sp.vs.FG-SD-gr	0.302296	nc	+
266119_at	LCR69 (LOW-MOLECULAR-WEIGHT CYSTEINE-RICH 69); peptidase inhibitor	LCR69	AT2G02100	FG-LD-sp.vs.FG-LD-gr	FG-SD-sp.vs.FG-SD-gr	0.301468	nc	+
253535_at	WRKY11; calmodulin binding / transcription factor	WRKY11	AT4G31550	FG-LD-sp.vs.FG-LD-gr	FG-SD-sp.vs.FG-SD-gr	0.301355	nc	+
249045_at	FAD-binding and BBE domain-containing protein	AT5G44380	AT5G44380	FG-LD-sp.vs.FG-LD-gr	FG-SD-sp.vs.FG-SD-gr	0.301261	nc	+
258788_at	MD-2-related lipid recognition domain-containing protein	AT3G11780	AT3G11780	FG-LD-sp.vs.FG-LD-gr	FG-SD-sp.vs.FG-SD-gr	0.300148	nc	+
247394_at	hypothetical protein	AT5G62865	AT5G62865	FG-LD-sp.vs.FG-LD-gr	FG-SD-sp.vs.FG-SD-gr	0.299613	nc	+
248814_at	transcription factor jumonji (jmj) family protein / zinc finger (C5HC2 type) family protein	AT5G46910	AT5G46910	FG-LD-sp.vs.FG-LD-gr	FG-SD-sp.vs.FG-SD-gr	0.29925	nc	+
261229_at	ROP2 (RHO-RELATED PROTEIN FROM PLANTS 2); GTP binding	ROP2	AT1G20090	FG-LD-sp.vs.FG-LD-gr	FG-SD-sp.vs.FG-SD-gr	0.298885	nc	+
264938_at	putative S-ribonuclease binding protein	AT1G60610	AT1G60610	FG-LD-sp.vs.FG-LD-gr	FG-SD-sp.vs.FG-SD-gr	0.298706	nc	+
253582_at	putative membrane lipoprotein	AT4G30670	AT4G30670	FG-LD-sp.vs.FG-LD-gr	FG-SD-sp.vs.FG-SD-gr	0.297969	nc	+
247240_at	U-box domain-containing protein	CMPG2	AT5G64660	FG-LD-sp.vs.FG-LD-gr	FG-SD-sp.vs.FG-SD-gr	0.297835	nc	+
264264_at	transcription factor bHLH149	AT1G09250	AT1G09250	FG-LD-sp.vs.FG-LD-gr	FG-SD-sp.vs.FG-SD-gr	0.297675	nc	+
259595_at	B-box type zinc finger protein 13	AT1G28050	AT1G28050	FG-LD-sp.vs.FG-LD-gr	FG-SD-sp.vs.FG-SD-gr	0.297028	nc	+
249187_at	Granulin repeat cysteine protease family protein	AT5G43060	AT5G43060	FG-LD-sp.vs.FG-LD-gr	FG-SD-sp.vs.FG-SD-gr	0.296775	nc	+
264985_at	StaR-like protein domain-containing protein	AT1G27150	AT1G27150	FG-LD-sp.vs.FG-LD-gr	FG-SD-sp.vs.FG-SD-gr	0.296611	nc	+
259150_at	Glycosyltransferase family 61 protein	AT3G10320	AT3G10320	FG-LD-sp.vs.FG-LD-gr	FG-SD-sp.vs.FG-SD-gr	0.296389	nc	+
248817_at	hypothetical protein	AT5G47020	AT5G47020	FG-LD-sp.vs.FG-LD-gr	FG-SD-sp.vs.FG-SD-gr	0.295409	nc	+
250649_at	WCRKC1 (WCRKC THIOREDOXIN 1)	WCRKC1	AT5G06690	FG-LD-sp.vs.FG-LD-gr	FG-SD-sp.vs.FG-SD-gr	0.293623	nc	+
267617_at	TED4 (REVERSAL OF THE DET PHENOTYPE 4); heme oxygenase (decyclizing)	TED4	AT2G26670	FG-LD-sp.vs.FG-LD-gr	FG-SD-sp.vs.FG-SD-gr	0.292455	nc	+
250994_at	heat shock protein 70	AT5G02490	AT5G02490	FG-LD-sp.vs.FG-LD-gr	FG-SD-sp.vs.FG-SD-gr	0.29202	nc	+
245777_at	atnudt21 (Arabidopsis thaliana Nudix hydrolase homolog 21); hydrolase	atnudt21	AT1G73540	FG-LD-sp.vs.FG-LD-gr	FG-SD-sp.vs.FG-SD-gr	0.291612	nc	+
256747_at	hypothetical protein	AT3G29180	AT3G29180	FG-LD-sp.vs.FG-LD-gr	FG-SD-sp.vs.FG-SD-gr	0.29097	nc	+
249001_at	Glutathione S-transferase family protein	AT5G44990	AT5G44990	FG-LD-sp.vs.FG-LD-gr	FG-SD-sp.vs.FG-SD-gr	0.290717	nc	+
250784_at	peptide-N4-(N-acetyl-beta-glucosaminyl)asparagine amidase A protein	AT5G05480	AT5G05480	FG-LD-sp.vs.FG-LD-gr	FG-SD-sp.vs.FG-SD-gr	0.29063	nc	+
253829_at	nodulin MtN21-like transporter family protein	AT4G28040	AT4G28040	FG-LD-sp.vs.FG-LD-gr	FG-SD-sp.vs.FG-SD-gr	0.290552	nc	+
248554_at	protein kinase	AT5G50330	AT5G50330	FG-LD-sp.vs.FG-LD-gr	FG-SD-sp.vs.FG-SD-gr	0.289438	nc	+
263196_at	transducin/WD-40 repeat-containing protein	AT1G36070	AT1G36070	FG-LD-sp.vs.FG-LD-gr	FG-SD-sp.vs.FG-SD-gr	0.289391	nc	+
252421_at	putative chitinase	AT3G47540	AT3G47540	FG-LD-sp.vs.FG-LD-gr	FG-SD-sp.vs.FG-SD-gr	0.289172	nc	+
257153_at	Kelch repeat-containing protein	AT3G27220	AT3G27220	FG-LD-sp.vs.FG-LD-gr	FG-SD-sp.vs.FG-SD-gr	0.288973	nc	+
260919_at	hypothetical protein	AT1G21520	AT1G21520 /// AT1G21525	FG-LD-sp.vs.FG-LD-gr	FG-SD-sp.vs.FG-SD-gr	0.288824	nc	+
255381_at	RMA1; protein binding / ubiquitin-protein ligase/ zinc ion binding	RMA1	AT4G03510	FG-LD-sp.vs.FG-LD-gr	FG-SD-sp.vs.FG-SD-gr	0.288356	nc	+
252095_at	alpha/beta-Hydrolases superfamily protein	AT3G51000	AT3G51000	FG-LD-sp.vs.FG-LD-gr	FG-SD-sp.vs.FG-SD-gr	0.287876	nc	+
259586_at	hypothetical protein	AT1G28100	AT1G28100	FG-LD-sp.vs.FG-LD-gr	FG-SD-sp.vs.FG-SD-gr	0.286828	nc	+
248230_at	VQ motif-containing protein	AT5G53830	AT5G53830	FG-LD-sp.vs.FG-LD-gr	FG-SD-sp.vs.FG-SD-gr	0.286054	nc	+
257832_at	CCL (CCR-LIKE)	CCL	AT3G26740	FG-LD-sp.vs.FG-LD-gr	FG-SD-sp.vs.FG-SD-gr	0.285399	nc	+
251927_at	Adenine nucleotide alpha hydrolases-like superfamily protein	AT3G53990	AT3G53990	FG-LD-sp.vs.FG-LD-gr	FG-SD-sp.vs.FG-SD-gr	0.285376	nc	+
263319_at	BOR1 (REQUIRES HIGH BORON 1); anion exchanger/ boron transporter	BOR1	AT2G47160	FG-LD-sp.vs.FG-LD-gr	FG-SD-sp.vs.FG-SD-gr	0.285089	nc	+
250177_at	RGLG2 (RING domain Ligase2); ubiquitin-protein ligase	RGLG2	AT5G14420	FG-LD-sp.vs.FG-LD-gr	FG-SD-sp.vs.FG-SD-gr	0.285077	nc	+
256469_at	LOL1 (LSD ONE LIKE 1); DNA binding	LOL1	AT1G32540	FG-LD-sp.vs.FG-LD-gr	FG-SD-sp.vs.FG-SD-gr	0.285067	nc	+
247130_at	S-adenosyl-L-methionine-dependent methyltransferase domain-containing protein	AT5G66180	AT5G66180	FG-LD-sp.vs.FG-LD-gr	FG-SD-sp.vs.FG-SD-gr	0.28485	nc	+
248528_at	SAUR-like auxin-responsive protein	AT5G50760	AT5G50760	FG-LD-sp.vs.FG-LD-gr	FG-SD-sp.vs.FG-SD-gr	0.284158	nc	+
249128_at	1-aminocyclopropane-1-carboxylate oxidase-like protein 9	AT5G43440	AT5G43440	FG-LD-sp.vs.FG-LD-gr	FG-SD-sp.vs.FG-SD-gr	0.284063	nc	+
245243_at	hypothetical protein	AT1G44414	AT1G44414	FG-LD-sp.vs.FG-LD-gr	FG-SD-sp.vs.FG-SD-gr	0.283206	nc	+
262183_at	DNA-directed RNA polymerase II protein	AT1G77890	AT1G77890	FG-LD-sp.vs.FG-LD-gr	FG-SD-sp.vs.FG-SD-gr	0.283089	nc	+
261525_at	galactose oxidase/kelch repeat superfamily protein	AT1G14330	AT1G14330	FG-LD-sp.vs.FG-LD-gr	FG-SD-sp.vs.FG-SD-gr	0.282902	nc	+
251736_at	biotin/lipoyl attachment domain-containing protein	AT3G56130	AT3G56130	FG-LD-sp.vs.FG-LD-gr	FG-SD-sp.vs.FG-SD-gr	0.282675	nc	+
256877_at	RPW8 domain-containing powdery mildew resistance protein	AT3G26470	AT3G26470	FG-LD-sp.vs.FG-LD-gr	FG-SD-sp.vs.FG-SD-gr	0.282567	nc	+
261346_at	eukaryotic aspartyl protease family protein	AT1G79720	AT1G79720	FG-LD-sp.vs.FG-LD-gr	FG-SD-sp.vs.FG-SD-gr	0.281423	nc	+
264514_at	alcohol dehydrogenase-like protein	AT1G09500	AT1G09500	FG-LD-sp.vs.FG-LD-gr	FG-SD-sp.vs.FG-SD-gr	0.281382	nc	+
263688_at	hypothetical protein	AT1G26920	AT1G26920	FG-LD-sp.vs.FG-LD-gr	FG-SD-sp.vs.FG-SD-gr	0.279721	nc	+
260453_s_at	hypothetical protein /// hypothetical protein	AT1G72510 /// AT2G09970	AT1G72510 /// AT2G09970	FG-LD-sp.vs.FG-LD-gr	FG-SD-sp.vs.FG-SD-gr	0.279333	nc	+
264400_at	GPT2; antiporter/ glucose-6-phosphate transmembrane transporter	GPT2	AT1G61800	FG-LD-sp.vs.FG-LD-gr	FG-SD-sp.vs.FG-SD-gr	0.279257	nc	+
258516_at	MYB108 (myb domain protein 108); DNA binding / transcription factor	MYB108	AT3G06490	FG-LD-sp.vs.FG-LD-gr	FG-SD-sp.vs.FG-SD-gr	0.278623	nc	+
261230_at	TUB5; structural constituent of cytoskeleton	TUB5	AT1G20010	FG-LD-sp.vs.FG-LD-gr	FG-SD-sp.vs.FG-SD-gr	0.278588	nc	+
249618_at	U-box domain-containing protein 21	AT5G37490	AT5G37490	FG-LD-sp.vs.FG-LD-gr	FG-SD-sp.vs.FG-SD-gr	0.277877	nc	+
258856_at	SRG3 (senescence-related gene 3); glycerophosphodiester phosphodiesterase/ phosphoric diester hydrolase	SRG3	AT3G02040	FG-LD-sp.vs.FG-LD-gr	FG-SD-sp.vs.FG-SD-gr	0.277661	nc	+
252048_at	aspartyl protease family protein	AT3G52500	AT3G52500	FG-LD-sp.vs.FG-LD-gr	FG-SD-sp.vs.FG-SD-gr	0.277322	nc	+
251584_at	TTL4 (Tetratricopetide-repeat Thioredoxin-Like 4); binding	TTL4	AT3G58620	FG-LD-sp.vs.FG-LD-gr	FG-SD-sp.vs.FG-SD-gr	0.277125	nc	+
258085_at	regulator of chromosome condensation repeat-containing protein	AT3G26100	AT3G26100	FG-LD-sp.vs.FG-LD-gr	FG-SD-sp.vs.FG-SD-gr	0.276282	nc	+
253473_at	protein kinase family protein	AT4G32250	AT4G32250	FG-LD-sp.vs.FG-LD-gr	FG-SD-sp.vs.FG-SD-gr	0.276175	nc	+
257064_at	reticulon-like protein B9	AT3G18260	AT3G18260	FG-LD-sp.vs.FG-LD-gr	FG-SD-sp.vs.FG-SD-gr	0.275929	nc	+
249561_at	TIR-NBS-LRR class disease resistance protein	AT5G38340	AT5G38340	FG-LD-sp.vs.FG-LD-gr	FG-SD-sp.vs.FG-SD-gr	0.274577	nc	+
247047_at	hypothetical protein	AT5G66650	AT5G66650	FG-LD-sp.vs.FG-LD-gr	FG-SD-sp.vs.FG-SD-gr	0.273978	nc	+
256098_at	6-phosphogluconolactonase 1	PGL1	AT1G13700	FG-LD-sp.vs.FG-LD-gr	FG-SD-sp.vs.FG-SD-gr	0.273671	nc	+
265817_at	HIS1-3 (HISTONE H1-3); DNA binding / nucleosomal DNA binding	HIS1-3	AT2G18050	FG-LD-sp.vs.FG-LD-gr	FG-SD-sp.vs.FG-SD-gr	0.273664	nc	+
266356_at	UCC1 (UCLACYANIN 1); copper ion binding / electron carrier	UCC1	AT2G32300	FG-LD-sp.vs.FG-LD-gr	FG-SD-sp.vs.FG-SD-gr	0.273625	nc	+
246460_at	CSLD2 (CELLULOSE-SYNTHASE LIKE D2); cellulose synthase/ transferase, transferring glycosyl groups	CSLD2	AT5G16910	FG-LD-sp.vs.FG-LD-gr	FG-SD-sp.vs.FG-SD-gr	0.273611	nc	+
250337_at	protein N-MYC downregulated-like 2	NDL2	AT5G11790	FG-LD-sp.vs.FG-LD-gr	FG-SD-sp.vs.FG-SD-gr	0.272997	nc	+
247107_at	STR16 (SULFURTRANSFERASE PROTEIN 16)	STR16	AT5G66040	FG-LD-sp.vs.FG-LD-gr	FG-SD-sp.vs.FG-SD-gr	0.272919	nc	+
250259_at	pheophytinase	PPH	AT5G13800	FG-LD-sp.vs.FG-LD-gr	FG-SD-sp.vs.FG-SD-gr	0.272778	nc	+
256062_at	LSH6 (LIGHT SENSITIVE HYPOCOTYLS 6)	LSH6	AT1G07090	FG-LD-sp.vs.FG-LD-gr	FG-SD-sp.vs.FG-SD-gr	0.272503	nc	+
245705_at	C2H2-type zinc finger protein	AT5G04390	AT5G04390	FG-LD-sp.vs.FG-LD-gr	FG-SD-sp.vs.FG-SD-gr	0.272012	nc	+
252944_at	microtubule-associated protein-like protein	AT4G39320	AT4G39320	FG-LD-sp.vs.FG-LD-gr	FG-SD-sp.vs.FG-SD-gr	0.271896	nc	+
256014_at	hypothetical protein	AT1G19200	AT1G19200	FG-LD-sp.vs.FG-LD-gr	FG-SD-sp.vs.FG-SD-gr	0.269941	nc	+
256192_at	ATNUDX25 (ARABIDOPSIS THALIANA NUDIX HYDROLASE HOMOLOG 25); bis(5'-nucleosyl)-tetraphosphatase (asymmetrical)	ATNUDX25	AT1G30110	FG-LD-sp.vs.FG-LD-gr	FG-SD-sp.vs.FG-SD-gr	0.269801	nc	+
260806_at	RNA recognition motif-containing protein	AT1G78260	AT1G78260	FG-LD-sp.vs.FG-LD-gr	FG-SD-sp.vs.FG-SD-gr	0.2694	nc	+
266904_at	pyruvate dehydrogenase E1 component subunit beta	AT2G34590	AT2G34590	FG-LD-sp.vs.FG-LD-gr	FG-SD-sp.vs.FG-SD-gr	0.268783	nc	+
254445_at	probable 3-hydroxyisobutyrate dehydrogenase	AT4G20930	AT4G20930	FG-LD-sp.vs.FG-LD-gr	FG-SD-sp.vs.FG-SD-gr	0.267776	nc	+
247352_at	SNRK2.5 (SNF1-RELATED PROTEIN KINASE 2.5); kinase	SNRK2.5	AT5G63650	FG-LD-sp.vs.FG-LD-gr	FG-SD-sp.vs.FG-SD-gr	0.265516	nc	+
264482_at	sugar transport protein 14	STP14	AT1G77210	FG-LD-sp.vs.FG-LD-gr	FG-SD-sp.vs.FG-SD-gr	0.265388	nc	+
258930_at	sequence-specific DNA binding transcription factor	AT3G10040	AT3G10040	FG-LD-sp.vs.FG-LD-gr	FG-SD-sp.vs.FG-SD-gr	0.265089	nc	+
248498_at	pentatricopeptide repeat-containing protein	AT5G50390	AT5G50390	FG-LD-sp.vs.FG-LD-gr	FG-SD-sp.vs.FG-SD-gr	0.263888	nc	+
254797_at	P-loop containing nucleoside triphosphate hydrolases superfamily protein	AT4G13030	AT4G13030	FG-LD-sp.vs.FG-LD-gr	FG-SD-sp.vs.FG-SD-gr	0.263831	nc	+
247464_at	IQD23 (IQ-domain 23); calmodulin binding	IQD23	AT5G62070	FG-LD-sp.vs.FG-LD-gr	FG-SD-sp.vs.FG-SD-gr	0.263759	nc	+
249033_at	Toll-Interleukin-Resistance domain-containing protein	AT5G44920	AT5G44920	FG-LD-sp.vs.FG-LD-gr	FG-SD-sp.vs.FG-SD-gr	0.263052	nc	+
263296_at	calmodulin-binding protein-like protein	AT2G38800	AT2G38800	FG-LD-sp.vs.FG-LD-gr	FG-SD-sp.vs.FG-SD-gr	0.262912	nc	+
261559_at	LIM family protein	AT1G01780	AT1G01780	FG-LD-sp.vs.FG-LD-gr	FG-SD-sp.vs.FG-SD-gr	0.2626	nc	+
259694_at	UGE3 (UDP-D-glucose/UDP-D-galactose 4-epimerase 3); UDP-glucose 4-epimerase/ protein dimerization	UGE3	AT1G63180	FG-LD-sp.vs.FG-LD-gr	FG-SD-sp.vs.FG-SD-gr	0.261838	nc	+
266590_at	BAG6 (BCL-2-ASSOCIATED ATHANOGENE 6); calmodulin binding / protein binding	BAG6	AT2G46240	FG-LD-sp.vs.FG-LD-gr	FG-SD-sp.vs.FG-SD-gr	0.260711	nc	+
249910_at	ADT5 (arogenate dehydratase 5); arogenate dehydratase/ prephenate dehydratase	ADT5	AT5G22630	FG-LD-sp.vs.FG-LD-gr	FG-SD-sp.vs.FG-SD-gr	0.259691	nc	+
256965_at	DIN4 (DARK INDUCIBLE 4); 3-methyl-2-oxobutanoate dehydrogenase (2-methylpropanoyl-transferring)/ catalytic	DIN4	AT3G13450	FG-LD-sp.vs.FG-LD-gr	FG-SD-sp.vs.FG-SD-gr	0.259156	nc	+
262805_at	ESC (ESCAROLA); double-stranded DNA binding	ESC	AT1G20900	FG-LD-sp.vs.FG-LD-gr	FG-SD-sp.vs.FG-SD-gr	0.259108	nc	+
263275_at	ALDH6B2; 3-chloroallyl aldehyde dehydrogenase/ methylmalonate-semialdehyde dehydrogenase (acylating)/ oxidoreductase	ALDH6B2	AT2G14170	FG-LD-sp.vs.FG-LD-gr	FG-SD-sp.vs.FG-SD-gr	0.258601	nc	+
260581_at	MYB2 (MYB DOMAIN PROTEIN 2); DNA binding / calmodulin binding / transcription activator/ transcription factor	MYB2	AT2G47190	FG-LD-sp.vs.FG-LD-gr	FG-SD-sp.vs.FG-SD-gr	0.257974	nc	+
254239_at	PIP1;5 (PLASMA MEMBRANE INTRINSIC PROTEIN 1;5); water channel	PIP1;5	AT4G23400	FG-LD-sp.vs.FG-LD-gr	FG-SD-sp.vs.FG-SD-gr	0.257691	nc	+
265797_at	putative glucuronosyltransferase PGSIP8	AT2G35710	AT2G35710	FG-LD-sp.vs.FG-LD-gr	FG-SD-sp.vs.FG-SD-gr	0.257447	nc	+
264680_at	hypothetical protein	AT1G65510	AT1G65510	FG-LD-sp.vs.FG-LD-gr	FG-SD-sp.vs.FG-SD-gr	0.257112	nc	+
256832_at	DMC1 (DISRUPTION OF MEIOTIC CONTROL 1); ATP binding / DNA binding / DNA-dependent ATPase/ damaged DNA binding / nucleoside-triphosphatase/ nucleotide binding / protein binding	DMC1	AT3G22880	FG-LD-sp.vs.FG-LD-gr	FG-SD-sp.vs.FG-SD-gr	0.256549	nc	+
247074_at	CAP (Cysteine-rich secretory proteins, Antigen 5, and Pathogenesis-related 1 protein) superfamily protein	AT5G66590	AT5G66590	FG-LD-sp.vs.FG-LD-gr	FG-SD-sp.vs.FG-SD-gr	0.256538	nc	+
260431_at	putative zinc finger protein	AT1G68190	AT1G68190	FG-LD-sp.vs.FG-LD-gr	FG-SD-sp.vs.FG-SD-gr	0.256301	nc	+
251633_at	catalytic/ metal ion binding / metalloendopeptidase/ zinc ion binding protein	AT3G57460	AT3G57460	FG-LD-sp.vs.FG-LD-gr	FG-SD-sp.vs.FG-SD-gr	0.256167	nc	+
247323_at	dentin sialophosphoprotein-like protein	AT5G64170	AT5G64170	FG-LD-sp.vs.FG-LD-gr	FG-SD-sp.vs.FG-SD-gr	0.25557	nc	+
260662_at	NmrA-like negative transcriptional regulator-like protein	AT1G19540	AT1G19540	FG-LD-sp.vs.FG-LD-gr	FG-SD-sp.vs.FG-SD-gr	0.253779	nc	+
261684_at	hypothetical protein	AT1G47400	AT1G47400	FG-LD-sp.vs.FG-LD-gr	FG-SD-sp.vs.FG-SD-gr	0.253487	nc	+
253963_at	putative calcium-binding protein CML21	AT4G26470	AT4G26470	FG-LD-sp.vs.FG-LD-gr	FG-SD-sp.vs.FG-SD-gr	0.252996	nc	+
257965_at	hypothetical protein	AT3G19900	AT3G19900	FG-LD-sp.vs.FG-LD-gr	FG-SD-sp.vs.FG-SD-gr	0.252899	nc	+
260066_at	GDSL esterase/lipase	AT1G73610	AT1G73610	FG-LD-sp.vs.FG-LD-gr	FG-SD-sp.vs.FG-SD-gr	0.252831	nc	+
257611_at	hypothetical protein	AT3G26580	AT3G26580	FG-LD-sp.vs.FG-LD-gr	FG-SD-sp.vs.FG-SD-gr	0.252322	nc	+
257061_at	putative membrane lipoprotein	AT3G18250	AT3G18250	FG-LD-sp.vs.FG-LD-gr	FG-SD-sp.vs.FG-SD-gr	0.252248	nc	+
246909_at	alpha/beta-Hydrolases superfamily protein	AT5G25770	AT5G25770	FG-LD-sp.vs.FG-LD-gr	FG-SD-sp.vs.FG-SD-gr	0.252146	nc	+
257338_s_at	unknown protein	NAD5C	AT2G07711 /// ATMG00513	FG-LD-sp.vs.FG-LD-gr	FG-SD-sp.vs.FG-SD-gr	0.251221	nc	+
253818_at	hypothetical protein	AT4G28330	AT4G28330	FG-LD-sp.vs.FG-LD-gr	FG-SD-sp.vs.FG-SD-gr	0.250471	nc	+
252991_at	ACT-like protein tyrosine kinase family protein	AT4G38470	AT4G38470	FG-LD-sp.vs.FG-LD-gr	FG-SD-sp.vs.FG-SD-gr	0.249883	nc	+
256185_at	ADOF1; DNA binding / transcription factor	ADOF1	AT1G51700	FG-LD-sp.vs.FG-LD-gr	FG-SD-sp.vs.FG-SD-gr	0.249586	nc	+
252834_at	RING-H2 finger protein ATL32	AT4G40070	AT4G40070	FG-LD-sp.vs.FG-LD-gr	FG-SD-sp.vs.FG-SD-gr	0.249303	nc	+
263412_at	histone H2B	AT2G28720	AT2G28720	FG-LD-sp.vs.FG-LD-gr	FG-SD-sp.vs.FG-SD-gr	0.249161	nc	+
258327_at	PAP85; nutrient reservoir	PAP85	AT3G22640	FG-LD-sp.vs.FG-LD-gr	FG-SD-sp.vs.FG-SD-gr	0.24858	nc	+
252484_at	UDP-glycosyltransferase 76E4	AT3G46690	AT3G46690	FG-LD-sp.vs.FG-LD-gr	FG-SD-sp.vs.FG-SD-gr	0.24854	nc	+
258182_at	1-deoxy-D-xylulose-5-phosphate synthase	DXPS1	AT3G21500	FG-LD-sp.vs.FG-LD-gr	FG-SD-sp.vs.FG-SD-gr	0.248319	nc	+
250580_at	GDH2 (GLUTAMATE DEHYDROGENASE 2); ATP binding / glutamate dehydrogenase [NAD(P)+]/ glutamate dehydrogenase/ oxidoreductase	GDH2	AT5G07440	FG-LD-sp.vs.FG-LD-gr	FG-SD-sp.vs.FG-SD-gr	0.247998	nc	+
253401_at	SRPBCC ligand-binding domain-containing protein	AT4G32870	AT4G32870	FG-LD-sp.vs.FG-LD-gr	FG-SD-sp.vs.FG-SD-gr	0.247454	nc	+
264617_at	RPM1-interacting protein 4-like protein	AT2G17660	AT2G17660	FG-LD-sp.vs.FG-LD-gr	FG-SD-sp.vs.FG-SD-gr	0.247397	nc	+
250180_at	GDSL esterase/lipase	AT5G14450	AT5G14450	FG-LD-sp.vs.FG-LD-gr	FG-SD-sp.vs.FG-SD-gr	0.246731	nc	+
261727_at	SMT3 (STEROL METHYLTRANSFERASE 3); S-adenosylmethionine-dependent methyltransferase/ sterol 24-C-methyltransferase	SMT3	AT1G76090	FG-LD-sp.vs.FG-LD-gr	FG-SD-sp.vs.FG-SD-gr	0.246194	nc	+
246406_at	ATP binding protein	AT1G57650	AT1G57650	FG-LD-sp.vs.FG-LD-gr	FG-SD-sp.vs.FG-SD-gr	0.246079	nc	+
259439_at	ACS2; 1-aminocyclopropane-1-carboxylate synthase	ACS2	AT1G01480	FG-LD-sp.vs.FG-LD-gr	FG-SD-sp.vs.FG-SD-gr	0.244424	nc	+
261815_at	bZIP transcription factor family protein	AT1G08320	AT1G08320	FG-LD-sp.vs.FG-LD-gr	FG-SD-sp.vs.FG-SD-gr	0.244322	nc	+
263827_at	transmembrane amino acid transporter-like protein	AT2G40420	AT2G40420	FG-LD-sp.vs.FG-LD-gr	FG-SD-sp.vs.FG-SD-gr	0.243898	nc	+
260742_at	IAA34 (INDOLE-3-ACETIC ACID INDUCIBLE 34); transcription factor	IAA34	AT1G15050	FG-LD-sp.vs.FG-LD-gr	FG-SD-sp.vs.FG-SD-gr	0.243884	nc	+
247224_at	MAF5 (MADS AFFECTING FLOWERING 5); transcription factor	MAF5	AT5G65080	FG-LD-sp.vs.FG-LD-gr	FG-SD-sp.vs.FG-SD-gr	0.243299	nc	+
264433_at	BGLU45 (BETA-GLUCOSIDASE 45); catalytic/ cation binding / hydrolase, hydrolyzing O-glycosyl compounds	BGLU45	AT1G61810	FG-LD-sp.vs.FG-LD-gr	FG-SD-sp.vs.FG-SD-gr	0.243169	nc	+
249454_at	hypothetical protein	AT5G39520	AT5G39520	FG-LD-sp.vs.FG-LD-gr	FG-SD-sp.vs.FG-SD-gr	0.243163	nc	+
266230_at	U-box E3 ubiquitin ligase	PUB12	AT2G28830	FG-LD-sp.vs.FG-LD-gr	FG-SD-sp.vs.FG-SD-gr	0.241703	nc	+
253581_at	putative low temperature and salt responsive protein	AT4G30660	AT4G30660	FG-LD-sp.vs.FG-LD-gr	FG-SD-sp.vs.FG-SD-gr	0.241056	nc	+
262072_at	ZCF37	ZCF37	AT1G59590	FG-LD-sp.vs.FG-LD-gr	FG-SD-sp.vs.FG-SD-gr	0.240614	nc	+
262813_at	MATE efflux family protein	AT1G11670	AT1G11670	FG-LD-sp.vs.FG-LD-gr	FG-SD-sp.vs.FG-SD-gr	0.240322	nc	+
252109_at	hypothetical protein	AT3G51540	AT3G51540	FG-LD-sp.vs.FG-LD-gr	FG-SD-sp.vs.FG-SD-gr	0.240173	nc	+
247246_at	C/VIF2 (CELL WALL / VACUOLAR INHIBITOR OF FRUCTOSIDASE 2); enzyme inhibitor/ pectinesterase/ pectinesterase inhibitor	C/VIF2	AT5G64620	FG-LD-sp.vs.FG-LD-gr	FG-SD-sp.vs.FG-SD-gr	0.239907	nc	+
251235_at	alpha/beta-Hydrolases superfamily protein	AT3G62860	AT3G62860	FG-LD-sp.vs.FG-LD-gr	FG-SD-sp.vs.FG-SD-gr	0.239689	nc	+
258774_at	ASD1 (ALPHA-L-ARABINOFURANOSIDASE 1); alpha-N-arabinofuranosidase/ hydrolase, acting on glycosyl bonds / xylan 1,4-beta-xylosidase	ASD1	AT3G10740	FG-LD-sp.vs.FG-LD-gr	FG-SD-sp.vs.FG-SD-gr	0.23906	nc	+
258879_at	adenine nucleotide alpha hydrolases-like protein	AT3G03270	AT3G03270	FG-LD-sp.vs.FG-LD-gr	FG-SD-sp.vs.FG-SD-gr	0.238595	nc	+
253908_at	WES1; indole-3-acetic acid amido synthetase	WES1	AT4G27260	FG-LD-sp.vs.FG-LD-gr	FG-SD-sp.vs.FG-SD-gr	0.238463	nc	+
250208_at	anac084 (Arabidopsis NAC domain containing protein 84); transcription factor	anac084	AT5G14000	FG-LD-sp.vs.FG-LD-gr	FG-SD-sp.vs.FG-SD-gr	0.238209	nc	+
255080_at	AGP10 (ARABINOGALACTAN PROTEIN 10)	AGP10	AT4G09030	FG-LD-sp.vs.FG-LD-gr	FG-SD-sp.vs.FG-SD-gr	0.238	nc	+
257196_at	acyl activating enzyme 16	AAE16	AT3G23790	FG-LD-sp.vs.FG-LD-gr	FG-SD-sp.vs.FG-SD-gr	0.237346	nc	+
254189_at	ATCSLG2; cellulose synthase/ transferase/ transferase, transferring glycosyl groups	CSLG2	AT4G24000	FG-LD-sp.vs.FG-LD-gr	FG-SD-sp.vs.FG-SD-gr	0.236958	nc	+
257008_at	ESM1 (epithiospecifier modifier 1); carboxylesterase/ hydrolase, acting on ester bonds	ESM1	AT3G14210	FG-LD-sp.vs.FG-LD-gr	FG-SD-sp.vs.FG-SD-gr	0.236274	nc	+
258880_at	ATG8H (autophagy 8h); microtubule binding	ATG8H	AT3G06420	FG-LD-sp.vs.FG-LD-gr	FG-SD-sp.vs.FG-SD-gr	0.234631	nc	+
254492_at	DREPP plasma membrane polypeptide family protein	PCAP1	AT4G20260	FG-LD-sp.vs.FG-LD-gr	FG-SD-sp.vs.FG-SD-gr	0.234165	nc	+
267547_at	ATVAMP725	ATVAMP725	AT2G32670	FG-LD-sp.vs.FG-LD-gr	FG-SD-sp.vs.FG-SD-gr	0.233694	nc	+
250823_at	hypothetical protein	AT5G05180	AT5G05180	FG-LD-sp.vs.FG-LD-gr	FG-SD-sp.vs.FG-SD-gr	0.233293	nc	+
267178_at	hypothetical protein	AT2G37750	AT2G37750	FG-LD-sp.vs.FG-LD-gr	FG-SD-sp.vs.FG-SD-gr	0.232241	nc	+
261535_at	hypothetical protein	AT1G01725	AT1G01725	FG-LD-sp.vs.FG-LD-gr	FG-SD-sp.vs.FG-SD-gr	0.232034	nc	+
251096_at	LECRKA4.2 (LECTIN RECEPTOR KINASE A4.1); ATP binding / kinase/ protein kinase/ protein serine/threonine kinase/ sugar binding	LECRKA4.2	AT5G01550	FG-LD-sp.vs.FG-LD-gr	FG-SD-sp.vs.FG-SD-gr	0.231924	nc	+
259251_at	heavy-metal-associated domain-containing protein	AT3G07600	AT3G07600	FG-LD-sp.vs.FG-LD-gr	FG-SD-sp.vs.FG-SD-gr	0.22886	nc	+
247835_at	hypothetical protein	AT5G57910	AT5G57910	FG-LD-sp.vs.FG-LD-gr	FG-SD-sp.vs.FG-SD-gr	0.228607	nc	+
250844_at	SIM (SIAMESE); cyclin-dependent protein kinase inhibitor	SIM	AT5G04470	FG-LD-sp.vs.FG-LD-gr	FG-SD-sp.vs.FG-SD-gr	0.22732	nc	+
257478_at	WAKL2 (wall associated kinase-like 2); kinase	WAKL2	AT1G16130	FG-LD-sp.vs.FG-LD-gr	FG-SD-sp.vs.FG-SD-gr	0.227065	nc	+
258429_at	ATTOC120; GTP binding	TOC120	AT3G16620	FG-LD-sp.vs.FG-LD-gr	FG-SD-sp.vs.FG-SD-gr	0.225621	nc	+
255980_at	AIG1 domain-containing protein	AT1G33970	AT1G33970	FG-LD-sp.vs.FG-LD-gr	FG-SD-sp.vs.FG-SD-gr	0.225231	nc	+
261109_at	CKX5 (CYTOKININ OXIDASE 5); cytokinin dehydrogenase	CKX5	AT1G75450	FG-LD-sp.vs.FG-LD-gr	FG-SD-sp.vs.FG-SD-gr	0.224616	nc	+
264821_at	NETWORKED 3A	AT1G03470	AT1G03470	FG-LD-sp.vs.FG-LD-gr	FG-SD-sp.vs.FG-SD-gr	0.223926	nc	+
264983_at	paired amphipathic helix repeat-containing protein	AT1G27240	AT1G27240	FG-LD-sp.vs.FG-LD-gr	FG-SD-sp.vs.FG-SD-gr	0.223873	nc	+
250752_at	CPD (CONSTITUTIVE PHOTOMORPHOGENIC DWARF); electron carrier/ heme binding / iron ion binding / monooxygenase/ oxygen binding	CPD	AT5G05690	FG-LD-sp.vs.FG-LD-gr	FG-SD-sp.vs.FG-SD-gr	0.223859	nc	+
262114_at	NLA (nitrogen limitation adaptation); ubiquitin-protein ligase	NLA	AT1G02860	FG-LD-sp.vs.FG-LD-gr	FG-SD-sp.vs.FG-SD-gr	0.222025	nc	+
267358_at	PROT1 (PROLINE TRANSPORTER 1); L-proline transmembrane transporter/ amino acid transmembrane transporter	PROT1	AT2G39890	FG-LD-sp.vs.FG-LD-gr	FG-SD-sp.vs.FG-SD-gr	0.221495	nc	+
250781_at	DREB2A; DNA binding / transcription activator/ transcription factor	DREB2A	AT5G05410	FG-LD-sp.vs.FG-LD-gr	FG-SD-sp.vs.FG-SD-gr	0.220838	nc	+
253219_at	AtMYB32 (myb domain protein 32); DNA binding / transcription factor	AtMYB32	AT4G34990	FG-LD-sp.vs.FG-LD-gr	FG-SD-sp.vs.FG-SD-gr	0.219633	nc	+
252083_at	basic leucine zipper 24	BZIP24	AT3G51960	FG-LD-sp.vs.FG-LD-gr	FG-SD-sp.vs.FG-SD-gr	0.219427	nc	+
265266_at	AML2 (ARABIDOPSIS-MEI2-LIKE 2); RNA binding / nucleic acid binding / nucleotide binding	AML2	AT2G42890	FG-LD-sp.vs.FG-LD-gr	FG-SD-sp.vs.FG-SD-gr	0.219305	nc	+
260101_at	kunitz trypsin inhibitor 1	KTI1	AT1G73260	FG-LD-sp.vs.FG-LD-gr	FG-SD-sp.vs.FG-SD-gr	0.219109	nc	+
255521_at	SUS3 (sucrose synthase 3); UDP-glycosyltransferase/ sucrose synthase/ transferase, transferring glycosyl groups	SUS3	AT4G02280	FG-LD-sp.vs.FG-LD-gr	FG-SD-sp.vs.FG-SD-gr	0.218439	nc	+
248193_at	HGO (HOMOGENTISATE 1,2-DIOXYGENASE); homogentisate 1,2-dioxygenase	HGO	AT5G54080	FG-LD-sp.vs.FG-LD-gr	FG-SD-sp.vs.FG-SD-gr	0.218316	nc	+
263726_at	ABC transporter G family member 5	AT2G13610	AT2G13610	FG-LD-sp.vs.FG-LD-gr	FG-SD-sp.vs.FG-SD-gr	0.216906	nc	+
252873_at	Myosin heavy chain-related protein	AT4G40020	AT4G40020	FG-LD-sp.vs.FG-LD-gr	FG-SD-sp.vs.FG-SD-gr	0.216342	nc	+
254853_at	AT-hook motif nuclear-localized protein 1	AHL1	AT4G12080	FG-LD-sp.vs.FG-LD-gr	FG-SD-sp.vs.FG-SD-gr	0.216113	nc	+
263866_at	heavy-metal-associated domain-containing protein	AT2G36950	AT2G36950	FG-LD-sp.vs.FG-LD-gr	FG-SD-sp.vs.FG-SD-gr	0.214465	nc	+
246197_at	caltractin, putative / centrin, putative	CEN2	AT4G37010	FG-LD-sp.vs.FG-LD-gr	FG-SD-sp.vs.FG-SD-gr	0.213185	nc	+
263475_at	hypothetical protein	AT2G31945	AT2G31945	FG-LD-sp.vs.FG-LD-gr	FG-SD-sp.vs.FG-SD-gr	0.212081	nc	+
256839_at	calmodulin-like protein 11	CML11	AT3G22930	FG-LD-sp.vs.FG-LD-gr	FG-SD-sp.vs.FG-SD-gr	0.211676	nc	+
253696_at	CKX4 (CYTOKININ OXIDASE 4); amine oxidase/ cytokinin dehydrogenase	CKX4	AT4G29740	FG-LD-sp.vs.FG-LD-gr	FG-SD-sp.vs.FG-SD-gr	0.209934	nc	+
263812_at	---	---	AT2G09960	FG-LD-sp.vs.FG-LD-gr	FG-SD-sp.vs.FG-SD-gr	0.209434	nc	+
261265_at	RING/U-box domain-containing protein	AT1G26800	AT1G26800	FG-LD-sp.vs.FG-LD-gr	FG-SD-sp.vs.FG-SD-gr	0.207387	nc	+
265359_at	MYB7 (MYB DOMAIN PROTEIN 7); DNA binding / transcription factor	MYB7	AT2G16720	FG-LD-sp.vs.FG-LD-gr	FG-SD-sp.vs.FG-SD-gr	0.207064	nc	+
252097_at	hypothetical protein	AT3G51090	AT3G51090	FG-LD-sp.vs.FG-LD-gr	FG-SD-sp.vs.FG-SD-gr	0.205177	nc	+
258682_at	S6K2 (ARABIDOPSIS THALIANA SERINE/THREONINE PROTEIN KINASE 2); kinase/ protein kinase	S6K2	AT3G08720	FG-LD-sp.vs.FG-LD-gr	FG-SD-sp.vs.FG-SD-gr	0.205119	nc	+
264236_at	hypothetical protein	AT1G54680	AT1G54680	FG-LD-sp.vs.FG-LD-gr	FG-SD-sp.vs.FG-SD-gr	0.204319	nc	+
252184_at	DWF4 (DWARF 4); steroid 22-alpha hydroxylase	DWF4	AT3G50660	FG-LD-sp.vs.FG-LD-gr	FG-SD-sp.vs.FG-SD-gr	0.203389	nc	+
252829_at	ATHB16 (ARABIDOPSIS THALIANA HOMEOBOX PROTEIN 16); sequence-specific DNA binding / transcription activator/ transcription factor	ATHB16	AT4G40060	FG-LD-sp.vs.FG-LD-gr	FG-SD-sp.vs.FG-SD-gr	0.202665	nc	+
258736_at	neurofilament protein-related protein	AT3G05900	AT3G05900	FG-LD-sp.vs.FG-LD-gr	FG-SD-sp.vs.FG-SD-gr	0.20242	nc	+
259163_at	Protein kinase superfamily protein	AT3G01490	AT3G01490	FG-LD-sp.vs.FG-LD-gr	FG-SD-sp.vs.FG-SD-gr	0.202079	nc	+
256306_at	DAD1-like acylhydrolase	AT1G30370	AT1G30370	FG-LD-sp.vs.FG-LD-gr	FG-SD-sp.vs.FG-SD-gr	0.199192	nc	+
267226_at	hypothetical protein	AT2G44010	AT2G44010	FG-LD-sp.vs.FG-LD-gr	FG-SD-sp.vs.FG-SD-gr	0.198534	nc	+
253066_at	ACS8; 1-aminocyclopropane-1-carboxylate synthase	ACS8	AT4G37770	FG-LD-sp.vs.FG-LD-gr	FG-SD-sp.vs.FG-SD-gr	0.197995	nc	+
262942_at	ALIS5 (ALA-Interacting Subunit 5)	ALIS5	AT1G79450	FG-LD-sp.vs.FG-LD-gr	FG-SD-sp.vs.FG-SD-gr	0.196426	nc	+
246906_at	B3 domain-containing protein	AT5G25475	AT5G25475	FG-LD-sp.vs.FG-LD-gr	FG-SD-sp.vs.FG-SD-gr	0.196352	nc	+
261748_at	hypothetical protein	AT1G76070	AT1G76070	FG-LD-sp.vs.FG-LD-gr	FG-SD-sp.vs.FG-SD-gr	0.195813	nc	+
249765_at	SLAH3 (SLAC1 HOMOLOGUE 3); transporter	SLAH3	AT5G24030	FG-LD-sp.vs.FG-LD-gr	FG-SD-sp.vs.FG-SD-gr	0.195617	nc	+
265597_at	Toll-Interleukin-Resistance domain-containing protein	AT2G20142	AT2G20142	FG-LD-sp.vs.FG-LD-gr	FG-SD-sp.vs.FG-SD-gr	0.193891	nc	+
263467_at	basic helix-loop-helix domain-containing protein	AT2G31730	AT2G31730	FG-LD-sp.vs.FG-LD-gr	FG-SD-sp.vs.FG-SD-gr	0.193694	nc	+
257918_at	ethylene-responsive transcription factor ERF098	AT3G23230	AT3G23230	FG-LD-sp.vs.FG-LD-gr	FG-SD-sp.vs.FG-SD-gr	0.192881	nc	+
247312_at	ring domain ligase 3	AT5G63970	AT5G63970	FG-LD-sp.vs.FG-LD-gr	FG-SD-sp.vs.FG-SD-gr	0.191537	nc	+
251306_at	remorin family protein	AT3G61260	AT3G61260	FG-LD-sp.vs.FG-LD-gr	FG-SD-sp.vs.FG-SD-gr	0.19137	nc	+
260135_at	calmodulin like 23	CML23	AT1G66400	FG-LD-sp.vs.FG-LD-gr	FG-SD-sp.vs.FG-SD-gr	0.190869	nc	+
247177_at	hypothetical protein	AT5G65300	AT5G65300	FG-LD-sp.vs.FG-LD-gr	FG-SD-sp.vs.FG-SD-gr	0.187493	nc	+
262244_at	CIPK17 (CBL-INTERACTING PROTEIN KINASE 17); ATP binding / kinase/ protein kinase/ protein serine/threonine kinase	CIPK17	AT1G48260	FG-LD-sp.vs.FG-LD-gr	FG-SD-sp.vs.FG-SD-gr	0.187408	nc	+
267140_at	trihelix transcription factor GT-3b	AT2G38250	AT2G38250	FG-LD-sp.vs.FG-LD-gr	FG-SD-sp.vs.FG-SD-gr	0.186743	nc	+
260909_at	P-loop containing nucleoside triphosphate hydrolases superfamily protein	AT1G02670	AT1G02670	FG-LD-sp.vs.FG-LD-gr	FG-SD-sp.vs.FG-SD-gr	0.184934	nc	+
257748_at	PUB29 (PLANT U-BOX 29); ubiquitin-protein ligase	PUB29	AT3G18710	FG-LD-sp.vs.FG-LD-gr	FG-SD-sp.vs.FG-SD-gr	0.1849	nc	+
250109_at	GASA4 (GAST1 PROTEIN HOMOLOG 4)	GASA4	AT5G15230	FG-LD-sp.vs.FG-LD-gr	FG-SD-sp.vs.FG-SD-gr	0.183765	nc	+
249378_at	hypothetical protein	AT5G40450	AT5G40450	FG-LD-sp.vs.FG-LD-gr	FG-SD-sp.vs.FG-SD-gr	0.183695	nc	+
264561_at	uridine kinase-like protein 3	UKL3	AT1G55810	FG-LD-sp.vs.FG-LD-gr	FG-SD-sp.vs.FG-SD-gr	0.182371	nc	+
260317_at	UBC5 (ubiquitin-conjugating enzyme 5); ubiquitin-protein ligase	UBC5	AT1G63800	FG-LD-sp.vs.FG-LD-gr	FG-SD-sp.vs.FG-SD-gr	0.181279	nc	+
259879_at	calcium-binding EF hand family protein	CML38	AT1G76650	FG-LD-sp.vs.FG-LD-gr	FG-SD-sp.vs.FG-SD-gr	0.178582	nc	+
267036_at	hypothetical protein	AT2G38465	AT2G38465	FG-LD-sp.vs.FG-LD-gr	FG-SD-sp.vs.FG-SD-gr	0.17848	nc	+
252866_at	hypothetical protein	AT4G39840	AT4G39840	FG-LD-sp.vs.FG-LD-gr	FG-SD-sp.vs.FG-SD-gr	0.174757	nc	+
258383_at	hypothetical protein	AT3G15440	AT3G15440	FG-LD-sp.vs.FG-LD-gr	FG-SD-sp.vs.FG-SD-gr	0.174017	nc	+
260743_at	---	---	---	FG-LD-sp.vs.FG-LD-gr	FG-SD-sp.vs.FG-SD-gr	0.17361	nc	+
254221_at	glycoside hydrolase family 28 protein / polygalacturonase (pectinase) family protein	AT4G23820	AT4G23820	FG-LD-sp.vs.FG-LD-gr	FG-SD-sp.vs.FG-SD-gr	0.173224	nc	+
247195_at	U-box domain-containing protein kinase family protein	AT5G65500	AT5G65500	FG-LD-sp.vs.FG-LD-gr	FG-SD-sp.vs.FG-SD-gr	0.172759	nc	+
265680_at	haloacid dehalogenase-like hydrolase domain-containing protein	AT2G32150	AT2G32150	FG-LD-sp.vs.FG-LD-gr	FG-SD-sp.vs.FG-SD-gr	0.171948	nc	+
253754_at	glycine-rich protein	AT4G29020	AT4G29020	FG-LD-sp.vs.FG-LD-gr	FG-SD-sp.vs.FG-SD-gr	0.171674	nc	+
263228_at	FAD-binding Berberine family protein	AT1G30700	AT1G30700	FG-LD-sp.vs.FG-LD-gr	FG-SD-sp.vs.FG-SD-gr	0.170399	nc	+
265918_at	KCS8 (3-KETOACYL-COA SYNTHASE 8); acyltransferase/ catalytic/ transferase, transferring acyl groups other than amino-acyl groups	KCS8	AT2G15090	FG-LD-sp.vs.FG-LD-gr	FG-SD-sp.vs.FG-SD-gr	0.169702	nc	+
248358_at	CYP715A1; electron carrier/ heme binding / iron ion binding / monooxygenase/ oxygen binding	CYP715A1	AT5G52400	FG-LD-sp.vs.FG-LD-gr	FG-SD-sp.vs.FG-SD-gr	0.167666	nc	+
267260_at	AGP17 (ARABINOGALACTAN PROTEIN 17)	AGP17	AT2G23130	FG-LD-sp.vs.FG-LD-gr	FG-SD-sp.vs.FG-SD-gr	0.166294	nc	+
247071_at	DAR3 (DA1-RELATED PROTEIN 3)	DAR3	AT5G66640	FG-LD-sp.vs.FG-LD-gr	FG-SD-sp.vs.FG-SD-gr	0.16538	nc	+
264513_at	G6PD4 (GLUCOSE-6-PHOSPHATE DEHYDROGENASE 4); glucose-6-phosphate dehydrogenase	G6PD4	AT1G09420	FG-LD-sp.vs.FG-LD-gr	FG-SD-sp.vs.FG-SD-gr	0.164915	nc	+
261610_at	myb family transcription factor	AT1G49560	AT1G49560	FG-LD-sp.vs.FG-LD-gr	FG-SD-sp.vs.FG-SD-gr	0.164823	nc	+
249575_at	heat shock protein 15.7	AT5G37670	AT5G37670	FG-LD-sp.vs.FG-LD-gr	FG-SD-sp.vs.FG-SD-gr	0.164764	nc	+
260693_at	NRT1.5 (NITRATE TRANSPORTER 1.5); nitrate transmembrane transporter/ transporter	NRT1.5	AT1G32450	FG-LD-sp.vs.FG-LD-gr	FG-SD-sp.vs.FG-SD-gr	0.162971	nc	+
248434_at	heat shock protein 23.5	AT5G51440	AT5G51440	FG-LD-sp.vs.FG-LD-gr	FG-SD-sp.vs.FG-SD-gr	0.162668	nc	+
260915_at	alpha/beta-Hydrolases superfamily protein	AT1G02660	AT1G02660	FG-LD-sp.vs.FG-LD-gr	FG-SD-sp.vs.FG-SD-gr	0.160612	nc	+
263118_at	MCCA; methylcrotonoyl-CoA carboxylase	MCCA	AT1G03090	FG-LD-sp.vs.FG-LD-gr	FG-SD-sp.vs.FG-SD-gr	0.160276	nc	+
246108_at	glycine-rich protein	AT5G28630	AT5G28630	FG-LD-sp.vs.FG-LD-gr	FG-SD-sp.vs.FG-SD-gr	0.160269	nc	+
253421_at	tetratricopeptide repeat domain-containing protein-like protein	AT4G32340	AT4G32340	FG-LD-sp.vs.FG-LD-gr	FG-SD-sp.vs.FG-SD-gr	0.158164	nc	+
253639_at	gamma-glutamyl peptidase 3	AT4G30550	AT4G30550	FG-LD-sp.vs.FG-LD-gr	FG-SD-sp.vs.FG-SD-gr	0.157958	nc	+
262482_at	SRG1 (SENESCENCE-RELATED GENE 1); oxidoreductase, acting on diphenols and related substances as donors, oxygen as acceptor / oxidoreductase, acting on paired donors, with incorporation or reduction of molecular oxygen, 2-oxoglutarate as one donor, and inc	SRG1	AT1G17020	FG-LD-sp.vs.FG-LD-gr	FG-SD-sp.vs.FG-SD-gr	0.157594	nc	+
256024_at	ZF14; antiporter/ drug transporter/ transporter	ZF14	AT1G58340	FG-LD-sp.vs.FG-LD-gr	FG-SD-sp.vs.FG-SD-gr	0.157367	nc	+
252178_at	BES1/BZR1 1	BEH1	AT3G50750	FG-LD-sp.vs.FG-LD-gr	FG-SD-sp.vs.FG-SD-gr	0.157188	nc	+
246071_at	SPX1 (SPX DOMAIN GENE 1)	SPX1	AT5G20150	FG-LD-sp.vs.FG-LD-gr	FG-SD-sp.vs.FG-SD-gr	0.157171	nc	+
265265_at	basic secretory protein family protein	AT2G42900	AT2G42900	FG-LD-sp.vs.FG-LD-gr	FG-SD-sp.vs.FG-SD-gr	0.157117	nc	+
267035_at	AGT3 (ALANINE:GLYOXYLATE AMINOTRANSFERASE 3); alanine-glyoxylate transaminase/ catalytic/ pyridoxal phosphate binding / transaminase	AGT3	AT2G38400	FG-LD-sp.vs.FG-LD-gr	FG-SD-sp.vs.FG-SD-gr	0.154263	nc	+
261545_at	hypothetical protein	AT1G63530	AT1G63530	FG-LD-sp.vs.FG-LD-gr	FG-SD-sp.vs.FG-SD-gr	0.15258	nc	+
264777_at	THA1 (Threonine Aldolase 1); aldehyde-lyase/ threonine aldolase	THA1	AT1G08630	FG-LD-sp.vs.FG-LD-gr	FG-SD-sp.vs.FG-SD-gr	0.15163	nc	+
257203_at	xyloglucan endotransglucosylase/hydrolase protein 16	XTH16	AT3G23730	FG-LD-sp.vs.FG-LD-gr	FG-SD-sp.vs.FG-SD-gr	0.151093	nc	+
246550_at	gibberellin-regulated protein 14	AT5G14920	AT5G14920	FG-LD-sp.vs.FG-LD-gr	FG-SD-sp.vs.FG-SD-gr	0.151003	nc	+
252081_at	AT-HSFA7A; DNA binding / transcription factor	HSFA7A	AT3G51910	FG-LD-sp.vs.FG-LD-gr	FG-SD-sp.vs.FG-SD-gr	0.150272	nc	+
251743_at	yippee family putative zinc-binding protein	AT3G55890	AT3G55890	FG-LD-sp.vs.FG-LD-gr	FG-SD-sp.vs.FG-SD-gr	0.149304	nc	+
258527_at	BCE2; acetyltransferase/ alpha-ketoacid dehydrogenase/ dihydrolipoamide branched chain acyltransferase	BCE2	AT3G06850	FG-LD-sp.vs.FG-LD-gr	FG-SD-sp.vs.FG-SD-gr	0.147799	nc	+
253279_at	MCCB (3-METHYLCROTONYL-COA CARBOXYLASE); biotin carboxylase/ methylcrotonoyl-CoA carboxylase	MCCB	AT4G34030	FG-LD-sp.vs.FG-LD-gr	FG-SD-sp.vs.FG-SD-gr	0.14645	nc	+
256516_at	TMK1 (TRANSMEMBRANE KINASE 1); transmembrane receptor protein serine/threonine kinase	TMK1	AT1G66150	FG-LD-sp.vs.FG-LD-gr	FG-SD-sp.vs.FG-SD-gr	0.146107	nc	+
247774_at	oxidoreductase, 2OG-Fe(II) oxygenase family protein	AT5G58660	AT5G58660	FG-LD-sp.vs.FG-LD-gr	FG-SD-sp.vs.FG-SD-gr	0.145154	nc	+
266330_at	MLP329 (MLP-LIKE PROTEIN 329); copper ion binding	MLP329	AT2G01530	FG-LD-sp.vs.FG-LD-gr	FG-SD-sp.vs.FG-SD-gr	0.144413	nc	+
257348_at	VQ motif-containing protein	AT2G42140	AT2G42140	FG-LD-sp.vs.FG-LD-gr	FG-SD-sp.vs.FG-SD-gr	0.143261	nc	+
245423_at	putative palmitoyl-(protein) hydrolase	AT4G17483	AT4G17483	FG-LD-sp.vs.FG-LD-gr	FG-SD-sp.vs.FG-SD-gr	0.140184	nc	+
251026_at	FHL (FAR-RED-ELONGATED HYPOCOTYL1-LIKE); protein binding	FHL	AT5G02200	FG-LD-sp.vs.FG-LD-gr	FG-SD-sp.vs.FG-SD-gr	0.139484	nc	+
263947_at	ureidoglycolate hydrolase	AT2G35820	AT2G35820	FG-LD-sp.vs.FG-LD-gr	FG-SD-sp.vs.FG-SD-gr	0.138099	nc	+
261567_at	hypothetical protein	AT1G33055	AT1G33055	FG-LD-sp.vs.FG-LD-gr	FG-SD-sp.vs.FG-SD-gr	0.137236	nc	+
261957_at	ATMGL (ARABIDOPSIS THALIANA METHIONINE GAMMA-LYASE); catalytic/ methionine gamma-lyase	ATMGL	AT1G64660	FG-LD-sp.vs.FG-LD-gr	FG-SD-sp.vs.FG-SD-gr	0.134519	nc	+
261211_at	UGE1 (UDP-D-glucose/UDP-D-galactose 4-epimerase 1); UDP-glucose 4-epimerase/ protein dimerization	UGE1	AT1G12780	FG-LD-sp.vs.FG-LD-gr	FG-SD-sp.vs.FG-SD-gr	0.131965	nc	+
253331_at	aspartyl protease family protein	AT4G33490	AT4G33490	FG-LD-sp.vs.FG-LD-gr	FG-SD-sp.vs.FG-SD-gr	0.131527	nc	+
254263_at	hypothetical protein	AT4G23493	AT4G23493	FG-LD-sp.vs.FG-LD-gr	FG-SD-sp.vs.FG-SD-gr	0.129589	nc	+
263320_at	AtGolS1 (Arabidopsis thaliana galactinol synthase 1); transferase, transferring glycosyl groups / transferase, transferring hexosyl groups	AtGolS1	AT2G47180	FG-LD-sp.vs.FG-LD-gr	FG-SD-sp.vs.FG-SD-gr	0.12944	nc	+
258487_at	LBD41 (LOB DOMAIN-CONTAINING PROTEIN 41)	LBD41	AT3G02550	FG-LD-sp.vs.FG-LD-gr	FG-SD-sp.vs.FG-SD-gr	0.127254	nc	+
259789_at	COR414-TM1	COR414-TM1	AT1G29395	FG-LD-sp.vs.FG-LD-gr	FG-SD-sp.vs.FG-SD-gr	0.127191	nc	+
265582_at	putative RING-H2 finger protein ATL12	AT2G20030	AT2G20030	FG-LD-sp.vs.FG-LD-gr	FG-SD-sp.vs.FG-SD-gr	0.125381	nc	+
245789_at	early-responsive to dehydration stress protein (ERD4)	AT1G32090	AT1G32090	FG-LD-sp.vs.FG-LD-gr	FG-SD-sp.vs.FG-SD-gr	0.122357	nc	+
260261_at	VQ motif-containing protein	AT1G68450	AT1G68450	FG-LD-sp.vs.FG-LD-gr	FG-SD-sp.vs.FG-SD-gr	0.122118	nc	+
251682_s_at	hypothetical protein /// hypothetical protein	AT3G57110 /// AT5G60370	AT3G57110 /// AT5G60370	FG-LD-sp.vs.FG-LD-gr	FG-SD-sp.vs.FG-SD-gr	0.120798	nc	+
250971_at	PRR7 (PSEUDO-RESPONSE REGULATOR 7); transcription regulator/ two-component response regulator	PRR7	AT5G02810	FG-LD-sp.vs.FG-LD-gr	FG-SD-sp.vs.FG-SD-gr	0.120616	nc	+
256221_at	chaperone DnaJ-domain containing protein	AT1G56300	AT1G56300	FG-LD-sp.vs.FG-LD-gr	FG-SD-sp.vs.FG-SD-gr	0.119791	nc	+
258923_at	SCPL7 (SERINE CARBOXYPEPTIDASE-LIKE 7); serine-type carboxypeptidase	SCPL7	AT3G10450	FG-LD-sp.vs.FG-LD-gr	FG-SD-sp.vs.FG-SD-gr	0.118922	nc	+
264652_at	sugar transporter ERD6-like 3	ESL1	AT1G08920	FG-LD-sp.vs.FG-LD-gr	FG-SD-sp.vs.FG-SD-gr	0.118385	nc	+
258641_at	germination-related protein	AT3G08030	AT3G08030	FG-LD-sp.vs.FG-LD-gr	FG-SD-sp.vs.FG-SD-gr	0.113852	nc	+
247297_at	peroxidase 69	AT5G64100	AT5G64100	FG-LD-sp.vs.FG-LD-gr	FG-SD-sp.vs.FG-SD-gr	0.113378	nc	+
259316_at	hypothetical protein	AT3G01175	AT3G01175	FG-LD-sp.vs.FG-LD-gr	FG-SD-sp.vs.FG-SD-gr	0.112178	nc	+
251084_at	C3HC4 type RING finger protein	AT5G01520	AT5G01520	FG-LD-sp.vs.FG-LD-gr	FG-SD-sp.vs.FG-SD-gr	0.108071	nc	+
259180_at	hypothetical protein	AT3G01680	AT3G01680	FG-LD-sp.vs.FG-LD-gr	FG-SD-sp.vs.FG-SD-gr	0.106585	nc	+
261243_at	hypothetical protein	AT1G20180	AT1G20180	FG-LD-sp.vs.FG-LD-gr	FG-SD-sp.vs.FG-SD-gr	0.10312	nc	+
253373_at	lysine-ketoglutarate reductase/saccharopine dehydrogenase bifunctional enzyme	AT4G33150	AT4G33150	FG-LD-sp.vs.FG-LD-gr	FG-SD-sp.vs.FG-SD-gr	0.10305	nc	+
246880_s_at	TGG2 (GLUCOSIDE GLUCOHYDROLASE 2); hydrolase, hydrolyzing O-glycosyl compounds / thioglucosidase	TGG2	AT5G25980 /// AT5G26000	FG-LD-sp.vs.FG-LD-gr	FG-SD-sp.vs.FG-SD-gr	0.102522	nc	+
252624_at	PSK1; growth factor	PSK1	AT3G44735	FG-LD-sp.vs.FG-LD-gr	FG-SD-sp.vs.FG-SD-gr	0.0993706	nc	+
258764_at	pectinesterase 25	AT3G10720	AT3G10720	FG-LD-sp.vs.FG-LD-gr	FG-SD-sp.vs.FG-SD-gr	0.0984534	nc	+
246487_at	hypothetical protein	AT5G16030	AT5G16030	FG-LD-sp.vs.FG-LD-gr	FG-SD-sp.vs.FG-SD-gr	0.0956803	nc	+
266455_at	transcription factor bHLH19	AT2G22760	AT2G22760	FG-LD-sp.vs.FG-LD-gr	FG-SD-sp.vs.FG-SD-gr	0.0928099	nc	+
246251_at	cold acclimation protein WCOR413	AT4G37220	AT4G37220	FG-LD-sp.vs.FG-LD-gr	FG-SD-sp.vs.FG-SD-gr	0.092122	nc	+
251580_at	adenine nucleotide alpha hydrolases-like superfamily protein	AT3G58450	AT3G58450	FG-LD-sp.vs.FG-LD-gr	FG-SD-sp.vs.FG-SD-gr	0.0914415	nc	+
257846_at	no apical meristem domain-containing transcriptional regulator	AT3G12910	AT3G12910	FG-LD-sp.vs.FG-LD-gr	FG-SD-sp.vs.FG-SD-gr	0.08891	nc	+
262047_at	GLYOXYLASE I 7	AT1G80160	AT1G80160	FG-LD-sp.vs.FG-LD-gr	FG-SD-sp.vs.FG-SD-gr	0.0809874	nc	+
263363_at	late embryogenesis abundant protein (LEA) family protein	AT2G03850	AT2G03850	FG-LD-sp.vs.FG-LD-gr	FG-SD-sp.vs.FG-SD-gr	0.0787383	nc	+
266215_at	EXGT-A1 (ENDOXYLOGLUCAN TRANSFERASE); hydrolase, acting on glycosyl bonds / xyloglucan:xyloglucosyl transferase	EXGT-A1	AT2G06850	FG-LD-sp.vs.FG-LD-gr	FG-SD-sp.vs.FG-SD-gr	0.0772269	nc	+
254396_at	nitrate transporter 1.8	NRT1.8	AT4G21680	FG-LD-sp.vs.FG-LD-gr	FG-SD-sp.vs.FG-SD-gr	0.0720339	nc	+
267548_at	AtRLP22 (Receptor Like Protein 22); kinase/ protein binding	AtRLP22	AT2G32660	FG-LD-sp.vs.FG-LD-gr	FG-SD-sp.vs.FG-SD-gr	0.0703011	nc	+
251428_at	DIN2 (DARK INDUCIBLE 2); catalytic/ cation binding / hydrolase, hydrolyzing O-glycosyl compounds	DIN2	AT3G60140	FG-LD-sp.vs.FG-LD-gr	FG-SD-sp.vs.FG-SD-gr	0.0683202	nc	+
263295_at	AGL44 (AGAMOUS-LIKE 44); DNA binding / transcription factor	AGL44	AT2G14210	FG-LD-sp.vs.FG-LD-gr	FG-SD-sp.vs.FG-SD-gr	0.0683098	nc	+
263150_at	CIII heat shock protein 17.4	AT1G54050	AT1G54050	FG-LD-sp.vs.FG-LD-gr	FG-SD-sp.vs.FG-SD-gr	0.0674399	nc	+
245233_at	CAP160 protein	AT4G25580	AT4G25580	FG-LD-sp.vs.FG-LD-gr	FG-SD-sp.vs.FG-SD-gr	0.0670841	nc	+
253522_at	chaC-like protein	AT4G31290	AT4G31290	FG-LD-sp.vs.FG-LD-gr	FG-SD-sp.vs.FG-SD-gr	0.0665517	nc	+
267201_at	putative serine/threonine kinase	AT2G31010	AT2G31010	FG-LD-sp.vs.FG-LD-gr	FG-SD-sp.vs.FG-SD-gr	0.0655523	nc	+
248226_at	CBS domain-containing protein	AT5G53750	AT5G53750	FG-LD-sp.vs.FG-LD-gr	FG-SD-sp.vs.FG-SD-gr	0.0638705	nc	+
250951_at	hypothetical protein	AT5G03550	AT5G03550	FG-LD-sp.vs.FG-LD-gr	FG-SD-sp.vs.FG-SD-gr	0.0637744	nc	+
247128_at	heavy metal associated isoprenylated plant protein 27	AT5G66110	AT5G66110	FG-LD-sp.vs.FG-LD-gr	FG-SD-sp.vs.FG-SD-gr	0.0629159	nc	+
248770_at	Adenine nucleotide alpha hydrolases-like superfamily protein	AT5G47740	AT5G47740	FG-LD-sp.vs.FG-LD-gr	FG-SD-sp.vs.FG-SD-gr	0.0608096	nc	+
265111_at	bifunctional inhibitor/lipid-transfer protein/seed storage 2S albumin-like protein	AT1G62510	AT1G62510	FG-LD-sp.vs.FG-LD-gr	FG-SD-sp.vs.FG-SD-gr	0.0519613	nc	+
266126_at	matrixin family protein	AT2G45040	AT2G45040	FG-LD-sp.vs.FG-LD-gr	FG-SD-sp.vs.FG-SD-gr	0.0461341	nc	+
264202_at	ethylene-responsive transcription factor ERF019	AT1G22810	AT1G22810	FG-LD-sp.vs.FG-LD-gr	FG-SD-sp.vs.FG-SD-gr	0.0455078	nc	+
250182_at	GHMP kinase family protein	AT5G14470	AT5G14470	FG-LD-sp.vs.FG-LD-gr	FG-SD-sp.vs.FG-SD-gr	0.0429971	nc	+
255082_at	patellin-5	AT4G09160	AT4G09160	FG-LD-sp.vs.FG-LD-gr	FG-SD-sp.vs.FG-SD-gr	0.0424099	nc	+
257486_at	receptor-like protein kinase-related family protein	AT1G63590	AT1G63590	FG-LD-sp.vs.FG-LD-gr	FG-SD-sp.vs.FG-SD-gr	0.0419829	nc	+
255807_at	putative wound-responsive protein	AT4G10270	AT4G10270	FG-LD-sp.vs.FG-LD-gr	FG-SD-sp.vs.FG-SD-gr	0.041862	nc	+
262630_at	GPAT1 (GLYCEROL-3-PHOSPHATE ACYLTRANSFERASE 1); 1-acylglycerol-3-phosphate O-acyltransferase/ acyltransferase	GPAT1	AT1G06520	FG-LD-sp.vs.FG-LD-gr	FG-SD-sp.vs.FG-SD-gr	0.0402216	nc	+
250351_at	AT-HSP17.6A (ARABIDOPSIS THALIANA HEAT SHOCK PROTEIN 17.6A); unfolded protein binding	AT-HSP17.6A	AT5G12030	FG-LD-sp.vs.FG-LD-gr	FG-SD-sp.vs.FG-SD-gr	0.0395818	nc	+
259009_at	PYK10; beta-glucosidase/ copper ion binding / fucosidase/ hydrolase, hydrolyzing O-glycosyl compounds	PYK10	AT3G09260	FG-LD-sp.vs.FG-LD-gr	FG-SD-sp.vs.FG-SD-gr	0.0390261	nc	+
261658_at	hypothetical protein	AT1G50040	AT1G50040	FG-LD-sp.vs.FG-LD-gr	FG-SD-sp.vs.FG-SD-gr	0.0379142	nc	+
256518_at	hypothetical protein	AT1G66080	AT1G66080	FG-LD-sp.vs.FG-LD-gr	FG-SD-sp.vs.FG-SD-gr	0.0370962	nc	+
260248_at	ATHSP101 (ARABIDOPSIS THALIANA HEAT SHOCK PROTEIN 101); ATP binding / ATPase/ nucleoside-triphosphatase/ nucleotide binding / protein binding	ATHSP101	AT1G74310	FG-LD-sp.vs.FG-LD-gr	FG-SD-sp.vs.FG-SD-gr	0.025843	nc	+
258322_at	HMT3; homocysteine S-methyltransferase	HMT3	AT3G22740	FG-LD-sp.vs.FG-LD-gr	FG-SD-sp.vs.FG-SD-gr	0.0252137	nc	+
248657_at	peptidyl-prolyl cis-trans isomerase, putative / FK506-binding protein, putative	ROF2	AT5G48570	FG-LD-sp.vs.FG-LD-gr	FG-SD-sp.vs.FG-SD-gr	0.0232768	nc	+
246855_at	TRAF-like family protein	AT5G26280	AT5G26280	FG-LD-sp.vs.FG-LD-gr	FG-SD-sp.vs.FG-SD-gr	0.0183447	nc	+
264718_at	putative L-type lectin-domain containing receptor kinase V.2	AT1G70130	AT1G70130	FG-LD-sp.vs.FG-LD-gr	FG-SD-sp.vs.FG-SD-gr	0.0162797	nc	+
261814_at	alpha/beta-Hydrolases superfamily protein	AT1G08310	AT1G08310	FG-LD-sp.vs.FG-LD-gr	FG-SD-sp.vs.FG-SD-gr	0.00974793	nc	+
251012_at	hypothetical protein	AT5G02580	AT5G02580	FG-LD-sp.vs.FG-LD-gr	FG-SD-sp.vs.FG-SD-gr	0.00839305	nc	+
253503_at	CYP82C3; electron carrier/ heme binding / iron ion binding / monooxygenase/ oxygen binding	CYP82C3	AT4G31950	FG-LD-sp.vs.FG-LD-gr	FG-SD-sp.vs.FG-SD-gr	0.00815545	nc	+
265588_at	putative pathogenesis-related protein	AT2G19970	AT2G19970	FG-LD-sp.vs.FG-LD-gr	FG-SD-sp.vs.FG-SD-gr	0.00806696	nc	+
250914_at	TRFL10 (TRF-LIKE 10); DNA binding	TRFL10	AT5G03780	FG-LD-sp.vs.FG-LD-gr	FG-SD-sp.vs.FG-SD-gr	nc	26.2299	+
259124_at	SEP2 (SEPALLATA 2); DNA binding / protein binding / transcription factor	42980	AT3G02310	FG-LD-sp.vs.FG-LD-gr	FG-SD-sp.vs.FG-SD-gr	nc	21.6372	+
262454_at	BFN1 (BIFUNCTIONAL NUCLEASE I); T/G mismatch-specific endonuclease/ endoribonuclease, producing 5'-phosphomonoesters / nucleic acid binding / single-stranded DNA specific endodeoxyribonuclease	BFN1	AT1G11190	FG-LD-sp.vs.FG-LD-gr	FG-SD-sp.vs.FG-SD-gr	nc	14.7016	+
266376_at	xyloglucan endotransglucosylase/hydrolase protein 10	XTH10	AT2G14620	FG-LD-sp.vs.FG-LD-gr	FG-SD-sp.vs.FG-SD-gr	nc	14.1185	+
259762_at	ARM repeat superfamily protein	AT1G77600	AT1G77600	FG-LD-sp.vs.FG-LD-gr	FG-SD-sp.vs.FG-SD-gr	nc	13.2625	+
267182_at	filament-like plant protein 7	AT2G23360	AT2G23360	FG-LD-sp.vs.FG-LD-gr	FG-SD-sp.vs.FG-SD-gr	nc	12.5077	+
257035_at	CYP707A4; (+)-abscisic acid 8'-hydroxylase/ oxygen binding	CYP707A4	AT3G19270	FG-LD-sp.vs.FG-LD-gr	FG-SD-sp.vs.FG-SD-gr	nc	11.8314	+
248279_at	ATIM (TIMELESS)	ATIM	AT5G52910	FG-LD-sp.vs.FG-LD-gr	FG-SD-sp.vs.FG-SD-gr	nc	11.7152	+
267080_at	transmembrane amino acid transporter family protein	AT2G41190	AT2G41190	FG-LD-sp.vs.FG-LD-gr	FG-SD-sp.vs.FG-SD-gr	nc	10.9989	+
250826_at	hypothetical protein	AT5G05220	AT5G05220	FG-LD-sp.vs.FG-LD-gr	FG-SD-sp.vs.FG-SD-gr	nc	9.80218	+
257155_at	RNI-like superfamily protein	AT3G27290	AT3G27290	FG-LD-sp.vs.FG-LD-gr	FG-SD-sp.vs.FG-SD-gr	nc	9.77452	+
266364_at	hypothetical protein	AT2G41230	AT2G41230	FG-LD-sp.vs.FG-LD-gr	FG-SD-sp.vs.FG-SD-gr	nc	9.56128	+
248160_at	B-box type zinc finger-containing protein	AT5G54470	AT5G54470	FG-LD-sp.vs.FG-LD-gr	FG-SD-sp.vs.FG-SD-gr	nc	9.54348	+
265539_at	hypothetical protein	AT2G15830	AT2G15830	FG-LD-sp.vs.FG-LD-gr	FG-SD-sp.vs.FG-SD-gr	nc	9.41487	+
249741_at	APRR5 (ARABIDOPSIS PSEUDO-RESPONSE REGULATOR 5); transcription regulator/ two-component response regulator	APRR5	AT5G24470	FG-LD-sp.vs.FG-LD-gr	FG-SD-sp.vs.FG-SD-gr	nc	9.01108	+
260527_at	transcription factor UPBEAT1	AT2G47270	AT2G47270	FG-LD-sp.vs.FG-LD-gr	FG-SD-sp.vs.FG-SD-gr	nc	9.01069	+
247540_at	ethylene-responsive transcription factor ERF107	AT5G61590	AT5G61590	FG-LD-sp.vs.FG-LD-gr	FG-SD-sp.vs.FG-SD-gr	nc	7.76931	+
249394_at	hypothetical protein	AT5G40180	AT5G40180	FG-LD-sp.vs.FG-LD-gr	FG-SD-sp.vs.FG-SD-gr	nc	7.43416	+
248505_at	hypothetical protein	AT5G50360	AT5G50360	FG-LD-sp.vs.FG-LD-gr	FG-SD-sp.vs.FG-SD-gr	nc	7.29389	+
249011_at	hypothetical protein	AT5G44670	AT5G44670	FG-LD-sp.vs.FG-LD-gr	FG-SD-sp.vs.FG-SD-gr	nc	7.02794	+
256266_at	hypothetical protein	AT3G12320	AT3G12320	FG-LD-sp.vs.FG-LD-gr	FG-SD-sp.vs.FG-SD-gr	nc	6.97223	+
247528_at	MIM (hypersensitive to MMS, irradiation and MMC); ATP binding	MIM	AT5G61460	FG-LD-sp.vs.FG-LD-gr	FG-SD-sp.vs.FG-SD-gr	nc	6.96566	+
247957_at	ABI2 (ABA INSENSITIVE 2); protein serine/threonine phosphatase	ABI2	AT5G57050	FG-LD-sp.vs.FG-LD-gr	FG-SD-sp.vs.FG-SD-gr	nc	6.8139	+
250601_at	SNF2 and helicase domain-containing protein	AT5G07810	AT5G07810	FG-LD-sp.vs.FG-LD-gr	FG-SD-sp.vs.FG-SD-gr	nc	6.77893	+
265216_at	MAPKKK18; ATP binding / kinase/ protein kinase/ protein serine/threonine kinase	MAPKKK18	AT1G05100	FG-LD-sp.vs.FG-LD-gr	FG-SD-sp.vs.FG-SD-gr	nc	6.71996	+
251196_at	glutaredoxin-C11	AT3G62950	AT3G62950	FG-LD-sp.vs.FG-LD-gr	FG-SD-sp.vs.FG-SD-gr	nc	6.66789	+
259834_at	Dof zinc finger protein DOF1.10	AT1G69570	AT1G69570	FG-LD-sp.vs.FG-LD-gr	FG-SD-sp.vs.FG-SD-gr	nc	6.16833	+
267076_at	calmodulin-like protein 10	AT2G41090	AT2G41090	FG-LD-sp.vs.FG-LD-gr	FG-SD-sp.vs.FG-SD-gr	nc	6.15501	+
250381_at	Exostosin family protein	AT5G11610	AT5G11610	FG-LD-sp.vs.FG-LD-gr	FG-SD-sp.vs.FG-SD-gr	nc	6.14594	+
259805_at	AtRLP7 (Receptor Like Protein 7); kinase/ protein binding	AtRLP7	AT1G47890	FG-LD-sp.vs.FG-LD-gr	FG-SD-sp.vs.FG-SD-gr	nc	6.00849	+
262050_at	tetratricopeptide repeat domain-containing protein	AT1G80130	AT1G80130	FG-LD-sp.vs.FG-LD-gr	FG-SD-sp.vs.FG-SD-gr	nc	5.9562	+
250408_at	CIPK5 (CBL-INTERACTING PROTEIN KINASE 5); ATP binding / kinase/ protein kinase/ protein serine/threonine kinase	CIPK5	AT5G10930	FG-LD-sp.vs.FG-LD-gr	FG-SD-sp.vs.FG-SD-gr	nc	5.90801	+
258935_at	hypothetical protein	AT3G10120	AT3G10120	FG-LD-sp.vs.FG-LD-gr	FG-SD-sp.vs.FG-SD-gr	nc	5.85999	+
260930_at	Ras-related small GTP-binding protein	AT1G02620	AT1G02620	FG-LD-sp.vs.FG-LD-gr	FG-SD-sp.vs.FG-SD-gr	nc	5.84251	+
254746_at	putative auxin-responsive protein	AT4G12980	AT4G12980	FG-LD-sp.vs.FG-LD-gr	FG-SD-sp.vs.FG-SD-gr	nc	5.77595	+
254805_at	pEARLI 1; lipid binding	pEARLI 1	AT4G12480	FG-LD-sp.vs.FG-LD-gr	FG-SD-sp.vs.FG-SD-gr	nc	5.72477	+
262134_at	AST56; sulfate transmembrane transporter	AST56	AT1G77990	FG-LD-sp.vs.FG-LD-gr	FG-SD-sp.vs.FG-SD-gr	nc	5.69262	+
259442_at	mannan endo-1,4-beta-mannosidase 1	MAN1	AT1G02310	FG-LD-sp.vs.FG-LD-gr	FG-SD-sp.vs.FG-SD-gr	nc	5.63937	+
247741_at	GIL1 (GRAVITROPIC IN THE LIGHT)	GIL1	AT5G58960	FG-LD-sp.vs.FG-LD-gr	FG-SD-sp.vs.FG-SD-gr	nc	5.6357	+
258585_at	emb2458 (embryo defective 2458); ATP binding / ATPase/ metalloendopeptidase/ nucleoside-triphosphatase/ nucleotide binding	emb2458	AT3G04340	FG-LD-sp.vs.FG-LD-gr	FG-SD-sp.vs.FG-SD-gr	nc	5.55339	+
257850_at	SRF4 (STRUBBELIG-RECEPTOR FAMILY 4); ATP binding / kinase/ protein serine/threonine kinase	SRF4	AT3G13065	FG-LD-sp.vs.FG-LD-gr	FG-SD-sp.vs.FG-SD-gr	nc	5.36678	+
250937_at	hypothetical protein	AT5G03230	AT5G03230	FG-LD-sp.vs.FG-LD-gr	FG-SD-sp.vs.FG-SD-gr	nc	5.28056	+
252137_at	XERO1 (DEHYDRIN XERO 1)	XERO1	AT3G50980	FG-LD-sp.vs.FG-LD-gr	FG-SD-sp.vs.FG-SD-gr	nc	5.20822	+
263036_at	NHL domain-containing protein	AT1G23890	AT1G23890	FG-LD-sp.vs.FG-LD-gr	FG-SD-sp.vs.FG-SD-gr	nc	5.16381	+
251272_at	ATHB-12 (ARABIDOPSIS THALIANA HOMEOBOX 12); transcription activator/ transcription factor	ATHB-12	AT3G61890	FG-LD-sp.vs.FG-LD-gr	FG-SD-sp.vs.FG-SD-gr	nc	5.11987	+
253454_at	hypothetical protein	AT4G31875	AT4G31875	FG-LD-sp.vs.FG-LD-gr	FG-SD-sp.vs.FG-SD-gr	nc	5.10812	+
245160_at	AtRLP28 (Receptor Like Protein 28); protein binding	AtRLP28	AT2G33080	FG-LD-sp.vs.FG-LD-gr	FG-SD-sp.vs.FG-SD-gr	nc	5.01857	+
248062_at	bifunctional inhibitor/lipid-transfer protein/seed storage 2S albumin-like protein	AT5G55450	AT5G55450	FG-LD-sp.vs.FG-LD-gr	FG-SD-sp.vs.FG-SD-gr	nc	4.96807	+
250835_at	DME (DEMETER); DNA N-glycosylase/ DNA-(apurinic or apyrimidinic site) lyase	DME	AT5G04560	FG-LD-sp.vs.FG-LD-gr	FG-SD-sp.vs.FG-SD-gr	nc	4.91793	+
247829_at	protein kinase family protein	AT5G58520	AT5G58520	FG-LD-sp.vs.FG-LD-gr	FG-SD-sp.vs.FG-SD-gr	nc	4.89126	+
262231_at	phosphate transporter PHO1-1	PHO1;H1	AT1G68740	FG-LD-sp.vs.FG-LD-gr	FG-SD-sp.vs.FG-SD-gr	nc	4.8765	+
252956_at	ATFP6 (FARNESYLATED PROTEIN 6); metal ion binding	ATFP6	AT4G38580	FG-LD-sp.vs.FG-LD-gr	FG-SD-sp.vs.FG-SD-gr	nc	4.66257	+
266327_at	ATHB-7 (ARABIDOPSIS THALIANA HOMEOBOX 7); transcription activator/ transcription factor	ATHB-7	AT2G46680	FG-LD-sp.vs.FG-LD-gr	FG-SD-sp.vs.FG-SD-gr	nc	4.64223	+
266695_at	oxidation-related zinc Finger 1	AT2G19810	AT2G19810	FG-LD-sp.vs.FG-LD-gr	FG-SD-sp.vs.FG-SD-gr	nc	4.61912	+
259560_at	WAK2; ATP binding / calcium ion binding / protein kinase/ protein serine/threonine kinase	WAK2	AT1G21270	FG-LD-sp.vs.FG-LD-gr	FG-SD-sp.vs.FG-SD-gr	nc	4.56762	+
249944_at	anac089 (Arabidopsis NAC domain containing protein 89); transcription factor	anac089	AT5G22290	FG-LD-sp.vs.FG-LD-gr	FG-SD-sp.vs.FG-SD-gr	nc	4.52862	+
246184_at	glycosyl hydrolase family protein	AT5G20950	AT5G20950	FG-LD-sp.vs.FG-LD-gr	FG-SD-sp.vs.FG-SD-gr	nc	4.485	+
258925_at	protein seedling plastid development 1	AT3G10420	AT3G10420	FG-LD-sp.vs.FG-LD-gr	FG-SD-sp.vs.FG-SD-gr	nc	4.46962	+
265573_at	zinc finger protein ZAT5	AT2G28200	AT2G28200	FG-LD-sp.vs.FG-LD-gr	FG-SD-sp.vs.FG-SD-gr	nc	4.44202	+
250722_at	hypothetical protein	AT5G06190	AT5G06190	FG-LD-sp.vs.FG-LD-gr	FG-SD-sp.vs.FG-SD-gr	nc	4.42526	+
251039_at	hypothetical protein	AT5G02020	AT5G02020	FG-LD-sp.vs.FG-LD-gr	FG-SD-sp.vs.FG-SD-gr	nc	4.39351	+
258423_at	condensin-2 complex subunit H2	AT3G16730	AT3G16730	FG-LD-sp.vs.FG-LD-gr	FG-SD-sp.vs.FG-SD-gr	nc	4.3854	+
248040_at	RING/U-box domain-containing protein	AT5G55970	AT5G55970	FG-LD-sp.vs.FG-LD-gr	FG-SD-sp.vs.FG-SD-gr	nc	4.37874	+
267237_s_at	dihydrodipicolinate reductase 1 /// dihydrodipicolinate reductase 2	AT2G44040 /// AT3G59890	AT2G44040 /// AT3G59890	FG-LD-sp.vs.FG-LD-gr	FG-SD-sp.vs.FG-SD-gr	nc	4.33036	+
247629_at	SIZ1; DNA binding / SUMO ligase	SIZ1	AT5G60410	FG-LD-sp.vs.FG-LD-gr	FG-SD-sp.vs.FG-SD-gr	nc	4.3145	+
246387_at	hypothetical protein	AT1G77400	AT1G77400	FG-LD-sp.vs.FG-LD-gr	FG-SD-sp.vs.FG-SD-gr	nc	4.31199	+
257101_at	AtRLP42 (Receptor Like Protein 42); protein binding	AtRLP42	AT3G25020	FG-LD-sp.vs.FG-LD-gr	FG-SD-sp.vs.FG-SD-gr	nc	4.30988	+
266656_at	ATCTH; transcription factor	ATCTH	AT2G25900	FG-LD-sp.vs.FG-LD-gr	FG-SD-sp.vs.FG-SD-gr	nc	4.27225	+
245330_at	survival protein SurE-like phosphatase/nucleotidase	AT4G14930	AT4G14930	FG-LD-sp.vs.FG-LD-gr	FG-SD-sp.vs.FG-SD-gr	nc	4.23356	+
260068_at	protein SAR Deficient 1	AT1G73805	AT1G73805	FG-LD-sp.vs.FG-LD-gr	FG-SD-sp.vs.FG-SD-gr	nc	4.21651	+
254026_at	Calmodulin-binding protein	AT4G25800	AT4G25800	FG-LD-sp.vs.FG-LD-gr	FG-SD-sp.vs.FG-SD-gr	nc	4.17708	+
257099_s_at	AtRLP42 (Receptor Like Protein 42); protein binding	AtRLP42	AT3G24982 /// AT3G25020	FG-LD-sp.vs.FG-LD-gr	FG-SD-sp.vs.FG-SD-gr	nc	4.13219	+
260046_at	protein SAR Deficient 1	AT1G73805	AT1G73805	FG-LD-sp.vs.FG-LD-gr	FG-SD-sp.vs.FG-SD-gr	nc	4.12557	+
263447_s_at	ATX2 (ARABIDOPSIS TRITHORAX-LIKE PROTEIN 2); DNA binding / histone methyltransferase(H3-K4 specific)	ATX2	AT1G05830 /// AT2G31650	FG-LD-sp.vs.FG-LD-gr	FG-SD-sp.vs.FG-SD-gr	nc	4.09408	+
258983_at	PYRIMIDINE 4	PYD4	AT3G08860	FG-LD-sp.vs.FG-LD-gr	FG-SD-sp.vs.FG-SD-gr	nc	4.07666	+
259015_at	hypothetical protein	AT3G07350	AT3G07350	FG-LD-sp.vs.FG-LD-gr	FG-SD-sp.vs.FG-SD-gr	nc	4.06117	+
259133_at	sugar transporter ERD6-like 12	AT3G05400	AT3G05400	FG-LD-sp.vs.FG-LD-gr	FG-SD-sp.vs.FG-SD-gr	nc	4.04802	+
265189_at	hypothetical protein	AT1G23840	AT1G23840	FG-LD-sp.vs.FG-LD-gr	FG-SD-sp.vs.FG-SD-gr	nc	4.03918	+
245761_at	hypothetical protein	AT1G66890	AT1G66890	FG-LD-sp.vs.FG-LD-gr	FG-SD-sp.vs.FG-SD-gr	nc	4.02964	+
259973_at	superkiller protein 3-like protein	AT1G76630	AT1G76630	FG-LD-sp.vs.FG-LD-gr	FG-SD-sp.vs.FG-SD-gr	nc	4.01992	+
258209_at	GAPC1 (GLYCERALDEHYDE-3-PHOSPHATE DEHYDROGENASE C SUBUNIT 1); glyceraldehyde-3-phosphate dehydrogenase (phosphorylating)/ glyceraldehyde-3-phosphate dehydrogenase	GAPC1	AT3G14060	FG-LD-sp.vs.FG-LD-gr	FG-SD-sp.vs.FG-SD-gr	nc	3.97551	+
267032_at	CIPK22 (CBL-INTERACTING PROTEIN KINASE 22); ATP binding / kinase/ protein kinase/ protein serine/threonine kinase/ protein tyrosine kinase	CIPK22	AT2G38490	FG-LD-sp.vs.FG-LD-gr	FG-SD-sp.vs.FG-SD-gr	nc	3.95965	+
248563_at	UDP-glycosyltransferase 91C1	AT5G49690	AT5G49690	FG-LD-sp.vs.FG-LD-gr	FG-SD-sp.vs.FG-SD-gr	nc	3.95425	+
249321_at	---	---	AT5G40920	FG-LD-sp.vs.FG-LD-gr	FG-SD-sp.vs.FG-SD-gr	nc	3.93201	+
251666_at	CBL (cystathionine beta-lyase); cystathionine beta-lyase	CBL	AT3G57050	FG-LD-sp.vs.FG-LD-gr	FG-SD-sp.vs.FG-SD-gr	nc	3.90681	+
246072_at	PI (PISTILLATA); DNA binding / transcription factor	PI	AT5G20240	FG-LD-sp.vs.FG-LD-gr	FG-SD-sp.vs.FG-SD-gr	nc	3.88416	+
262452_at	hypothetical protein	AT1G11210	AT1G11210	FG-LD-sp.vs.FG-LD-gr	FG-SD-sp.vs.FG-SD-gr	nc	3.87654	+
254101_at	AMY1 (ALPHA-AMYLASE-LIKE); alpha-amylase	AMY1	AT4G25000	FG-LD-sp.vs.FG-LD-gr	FG-SD-sp.vs.FG-SD-gr	nc	3.86844	+
258424_at	hypothetical protein	AT3G16750	AT3G16750	FG-LD-sp.vs.FG-LD-gr	FG-SD-sp.vs.FG-SD-gr	nc	3.85583	+
250286_at	PBS3 (AVRPPHB SUSCEPTIBLE 3)	PBS3	AT5G13320	FG-LD-sp.vs.FG-LD-gr	FG-SD-sp.vs.FG-SD-gr	nc	3.82084	+
256676_at	SEX4 (STARCH-EXCESS 4); polysaccharide binding / protein tyrosine/serine/threonine phosphatase	SEX4	AT3G52180	FG-LD-sp.vs.FG-LD-gr	FG-SD-sp.vs.FG-SD-gr	nc	3.79338	+
253994_at	ABI1 (ABA INSENSITIVE 1); calcium ion binding / protein serine/threonine phosphatase	ABI1	AT4G26080	FG-LD-sp.vs.FG-LD-gr	FG-SD-sp.vs.FG-SD-gr	nc	3.78023	+
249738_at	60S acidic ribosomal family protein	AT5G24510	AT5G24510	FG-LD-sp.vs.FG-LD-gr	FG-SD-sp.vs.FG-SD-gr	nc	3.76977	+
255341_at	cysteine-rich receptor-like protein kinase 37	CRK37	AT4G04500	FG-LD-sp.vs.FG-LD-gr	FG-SD-sp.vs.FG-SD-gr	nc	3.76415	+
259765_at	hypothetical protein	AT1G64370	AT1G64370	FG-LD-sp.vs.FG-LD-gr	FG-SD-sp.vs.FG-SD-gr	nc	3.76308	+
248940_at	replication protein RPA70C	RPA70C	AT5G45400	FG-LD-sp.vs.FG-LD-gr	FG-SD-sp.vs.FG-SD-gr	nc	3.73833	+
263653_at	ERS2 (ETHYLENE RESPONSE SENSOR 2); ethylene binding / glycogen synthase kinase 3/ protein histidine kinase/ receptor	ERS2	AT1G04310	FG-LD-sp.vs.FG-LD-gr	FG-SD-sp.vs.FG-SD-gr	nc	3.72917	+
261613_at	ABF1 (ABSCISIC ACID RESPONSIVE ELEMENT-BINDING FACTOR 1); DNA binding / protein binding / transcription activator/ transcription factor	ABF1	AT1G49720	FG-LD-sp.vs.FG-LD-gr	FG-SD-sp.vs.FG-SD-gr	nc	3.70587	+
246435_at	hypothetical protein	AT5G17460	AT5G17460	FG-LD-sp.vs.FG-LD-gr	FG-SD-sp.vs.FG-SD-gr	nc	3.69352	+
260904_at	NIMIN1 (NIM1-INTERACTING 1); protein binding	NIMIN1	AT1G02450	FG-LD-sp.vs.FG-LD-gr	FG-SD-sp.vs.FG-SD-gr	nc	3.67888	+
250665_at	hypothetical protein	AT5G06980	AT5G06980	FG-LD-sp.vs.FG-LD-gr	FG-SD-sp.vs.FG-SD-gr	nc	3.62852	+
246917_at	serine-rich protein-like protein	AT5G25280	AT5G25280	FG-LD-sp.vs.FG-LD-gr	FG-SD-sp.vs.FG-SD-gr	nc	3.62721	+
251154_at	ATIPT3 (ARABIDOPSIS THALIANA ISOPENTENYLTRANSFERASE 3); ATP binding / tRNA isopentenyltransferase/ transferase, transferring alkyl or aryl (other than methyl) groups	ATIPT3	AT3G63110	FG-LD-sp.vs.FG-LD-gr	FG-SD-sp.vs.FG-SD-gr	nc	3.60028	+
260149_at	2-oxoglutarate-dependent dioxygenase-related protein	AT1G52810	AT1G52810	FG-LD-sp.vs.FG-LD-gr	FG-SD-sp.vs.FG-SD-gr	nc	3.59193	+
251416_at	mitochondrial transcription termination factor family protein	AT3G60400	AT3G60400	FG-LD-sp.vs.FG-LD-gr	FG-SD-sp.vs.FG-SD-gr	nc	3.59028	+
253188_at	TMT2 (TONOPLAST MONOSACCHARIDE TRANSPORTER2); carbohydrate transmembrane transporter/ nucleoside transmembrane transporter/ sugar:hydrogen symporter	TMT2	AT4G35300	FG-LD-sp.vs.FG-LD-gr	FG-SD-sp.vs.FG-SD-gr	nc	3.5748	+
260673_at	hypothetical protein	AT1G19330	AT1G19330	FG-LD-sp.vs.FG-LD-gr	FG-SD-sp.vs.FG-SD-gr	nc	3.57135	+
249136_at	hypothetical protein	AT5G43180	AT5G43180	FG-LD-sp.vs.FG-LD-gr	FG-SD-sp.vs.FG-SD-gr	nc	3.56821	+
254502_at	PTAC14 (PLASTID TRANSCRIPTIONALLY ACTIVE14)	PTAC14	AT4G20130	FG-LD-sp.vs.FG-LD-gr	FG-SD-sp.vs.FG-SD-gr	nc	3.50711	+
258777_at	hypothetical protein	AT3G11850	AT3G11850	FG-LD-sp.vs.FG-LD-gr	FG-SD-sp.vs.FG-SD-gr	nc	3.49994	+
255630_at	C2 calcium/lipid-binding plant phosphoribosyltransferase family protein	AT4G00700	AT4G00700	FG-LD-sp.vs.FG-LD-gr	FG-SD-sp.vs.FG-SD-gr	nc	3.49498	+
246566_at	probable peptide/nitrate transporter	AT5G14940	AT5G14940	FG-LD-sp.vs.FG-LD-gr	FG-SD-sp.vs.FG-SD-gr	nc	3.49249	+
266760_at	NGA1 (NGATHA1); transcription factor	NGA1	AT2G46870	FG-LD-sp.vs.FG-LD-gr	FG-SD-sp.vs.FG-SD-gr	nc	3.44529	+
244973_at	photosystem II protein T	psbT	ATCG00690	FG-LD-sp.vs.FG-LD-gr	FG-SD-sp.vs.FG-SD-gr	nc	3.43308	+
247508_at	ARF2 (AUXIN RESPONSE FACTOR 2); protein binding / transcription factor	ARF2	AT5G62000	FG-LD-sp.vs.FG-LD-gr	FG-SD-sp.vs.FG-SD-gr	nc	3.42941	+
248510_at	hypothetical protein	---	AT5G50315	FG-LD-sp.vs.FG-LD-gr	FG-SD-sp.vs.FG-SD-gr	nc	3.42703	+
247696_at	MYB59 (MYB DOMAIN PROTEIN 59); DNA binding / transcription factor	MYB59	AT5G59780	FG-LD-sp.vs.FG-LD-gr	FG-SD-sp.vs.FG-SD-gr	nc	3.32604	+
264510_at	PIF3 (PHYTOCHROME INTERACTING FACTOR 3); DNA binding / protein binding / transcription factor/ transcription regulator	PIF3	AT1G09530	FG-LD-sp.vs.FG-LD-gr	FG-SD-sp.vs.FG-SD-gr	nc	3.31099	+
264571_at	hypothetical protein	AT1G05330	AT1G05330	FG-LD-sp.vs.FG-LD-gr	FG-SD-sp.vs.FG-SD-gr	nc	3.3001	+
261419_at	Sas10/Utp3/C1D family protein	AT1G07840	AT1G07840	FG-LD-sp.vs.FG-LD-gr	FG-SD-sp.vs.FG-SD-gr	nc	3.2962	+
251372_at	hypothetical protein	AT3G60520	AT3G60520	FG-LD-sp.vs.FG-LD-gr	FG-SD-sp.vs.FG-SD-gr	nc	3.29331	+
266776_at	ubiquitin fusion degradation UFD1-like protein	AT2G29070	AT2G29070	FG-LD-sp.vs.FG-LD-gr	FG-SD-sp.vs.FG-SD-gr	nc	3.28744	+
251733_at	CCH (COPPER CHAPERONE); copper chaperone	CCH	AT3G56240	FG-LD-sp.vs.FG-LD-gr	FG-SD-sp.vs.FG-SD-gr	nc	3.24848	+
256296_at	EXS (ERD1/XPR1/SYG1) family protein	AT1G69480	AT1G69480	FG-LD-sp.vs.FG-LD-gr	FG-SD-sp.vs.FG-SD-gr	nc	3.2432	+
259385_at	hypothetical protein	AT1G13470	AT1G13470	FG-LD-sp.vs.FG-LD-gr	FG-SD-sp.vs.FG-SD-gr	nc	3.22678	+
254736_at	leucine-rich repeat-containing protein	AT4G13820	AT4G13820	FG-LD-sp.vs.FG-LD-gr	FG-SD-sp.vs.FG-SD-gr	nc	3.22653	+
259344_at	RIF10 (resistant to inhibition with FSM 10); 3'-5'-exoribonuclease/ RNA binding / nucleic acid binding / polyribonucleotide nucleotidyltransferase	RIF10	AT3G03710	FG-LD-sp.vs.FG-LD-gr	FG-SD-sp.vs.FG-SD-gr	nc	3.22563	+
246036_at	AtAGAL2 (Arabidopsis thaliana ALPHA-GALACTOSIDASE 2); alpha-galactosidase/ catalytic/ hydrolase, hydrolyzing O-glycosyl compounds	AtAGAL2	AT5G08370	FG-LD-sp.vs.FG-LD-gr	FG-SD-sp.vs.FG-SD-gr	nc	3.19689	+
247908_at	GS1; catalytic/ hydrolase	GS1	AT5G57440	FG-LD-sp.vs.FG-LD-gr	FG-SD-sp.vs.FG-SD-gr	nc	3.19676	+
266349_at	phosphoribulokinase/uridine kinase domain protein	AT2G01460	AT2G01460	FG-LD-sp.vs.FG-LD-gr	FG-SD-sp.vs.FG-SD-gr	nc	3.18666	+
267578_at	hypothetical protein	AT2G30695	AT2G30695	FG-LD-sp.vs.FG-LD-gr	FG-SD-sp.vs.FG-SD-gr	nc	3.17305	+
247385_at	emb2746 (embryo defective 2746); DNA binding / catalytic/ hydrolase	emb2746	AT5G63420	FG-LD-sp.vs.FG-LD-gr	FG-SD-sp.vs.FG-SD-gr	nc	3.16627	+
262128_at	Late embryogenesis abundant protein (LEA) family protein	AT1G52690	AT1G52690	FG-LD-sp.vs.FG-LD-gr	FG-SD-sp.vs.FG-SD-gr	nc	3.16122	+
253175_at	MSI3 (MULTICOPY SUPPRESSOR OF IRA1 3); protein binding	MSI3	AT4G35050	FG-LD-sp.vs.FG-LD-gr	FG-SD-sp.vs.FG-SD-gr	nc	3.15394	+
260349_at	transducin/WD-40 repeat-containing protein	AT1G69400	AT1G69400	FG-LD-sp.vs.FG-LD-gr	FG-SD-sp.vs.FG-SD-gr	nc	3.13015	+
255832_at	hypothetical protein	AT2G33360	AT2G33360	FG-LD-sp.vs.FG-LD-gr	FG-SD-sp.vs.FG-SD-gr	nc	3.13	+
249905_at	putative FBD-associated F-box protein	AT5G22720	AT5G22720	FG-LD-sp.vs.FG-LD-gr	FG-SD-sp.vs.FG-SD-gr	nc	3.11834	+
267524_at	BTB/POZ domain-containing protein	AT2G30600	AT2G30600	FG-LD-sp.vs.FG-LD-gr	FG-SD-sp.vs.FG-SD-gr	nc	3.11453	+
261366_at	core-2/I-branching beta-1,6-N-acetylglucosaminyltransferase-like protein	AT1G53100	AT1G53100	FG-LD-sp.vs.FG-LD-gr	FG-SD-sp.vs.FG-SD-gr	nc	3.11038	+
253980_at	Sucrase/ferredoxin-like protein	AT4G26620	AT4G26620	FG-LD-sp.vs.FG-LD-gr	FG-SD-sp.vs.FG-SD-gr	nc	3.10761	+
250992_at	ATEXPA9 (ARABIDOPSIS THALIANA EXPANSIN A9)	ATEXPA9	AT5G02260	FG-LD-sp.vs.FG-LD-gr	FG-SD-sp.vs.FG-SD-gr	nc	3.10614	+
245487_at	PHYD (PHYTOCHROME DEFECTIVE D); G-protein coupled photoreceptor/ red or far-red light photoreceptor/ signal transducer	PHYD	AT4G16250	FG-LD-sp.vs.FG-LD-gr	FG-SD-sp.vs.FG-SD-gr	nc	3.10214	+
261576_at	nodulin MtN21-like transporter family protein	AT1G01070	AT1G01070	FG-LD-sp.vs.FG-LD-gr	FG-SD-sp.vs.FG-SD-gr	nc	3.09595	+
247383_at	Leucine-rich repeat protein kinase family protein	AT5G63410	AT5G63410	FG-LD-sp.vs.FG-LD-gr	FG-SD-sp.vs.FG-SD-gr	nc	3.08915	+
260236_at	geranylgeranyl diphosphate reductase	AT1G74470	AT1G74470	FG-LD-sp.vs.FG-LD-gr	FG-SD-sp.vs.FG-SD-gr	nc	3.07102	+
251360_at	S-adenosyl-L-methionine-dependent methyltransferases superfamily protein	AT3G61210	AT3G61210	FG-LD-sp.vs.FG-LD-gr	FG-SD-sp.vs.FG-SD-gr	nc	3.04163	+
250790_at	nucleoprotein-like protein	AT5G05640	AT5G05640	FG-LD-sp.vs.FG-LD-gr	FG-SD-sp.vs.FG-SD-gr	nc	3.03255	+
245007_at	PSI P700 apoprotein A1	psaA	ATCG00350	FG-LD-sp.vs.FG-LD-gr	FG-SD-sp.vs.FG-SD-gr	nc	3.02357	+
251869_at	hypothetical protein	AT3G54500	AT3G54500	FG-LD-sp.vs.FG-LD-gr	FG-SD-sp.vs.FG-SD-gr	nc	3.01802	+
252480_at	MBD5 (METHYL-CPG-BINDING DOMAIN PROTEIN 5); DNA binding / methyl-CpG binding	MBD5	AT3G46580	FG-LD-sp.vs.FG-LD-gr	FG-SD-sp.vs.FG-SD-gr	nc	3.01288	+
255866_at	Excinuclease ABC, C subunit, N-terminal	AT2G30350	AT2G30350	FG-LD-sp.vs.FG-LD-gr	FG-SD-sp.vs.FG-SD-gr	nc	3.00256	+
259616_at	C/VIF1 (CELL WALL / VACUOLAR INHIBITOR OF FRUCTOSIDASE 1); enzyme inhibitor/ pectinesterase/ pectinesterase inhibitor	C/VIF1	AT1G47960	FG-LD-sp.vs.FG-LD-gr	FG-SD-sp.vs.FG-SD-gr	nc	2.99023	+
264841_at	protein kinase	AT1G03740	AT1G03740	FG-LD-sp.vs.FG-LD-gr	FG-SD-sp.vs.FG-SD-gr	nc	2.97902	+
245460_at	RLM3 (RESISTANCE TO LEPTOSPHAERIA MACULANS 3); ATP binding	RLM3	AT4G16990	FG-LD-sp.vs.FG-LD-gr	FG-SD-sp.vs.FG-SD-gr	nc	2.97317	+
246932_at	ethylene-responsive transcription factor ERF003	AT5G25190	AT5G25190	FG-LD-sp.vs.FG-LD-gr	FG-SD-sp.vs.FG-SD-gr	nc	2.967	+
250517_at	scpl35 (serine carboxypeptidase-like 35); serine-type carboxypeptidase	scpl35	AT5G08260	FG-LD-sp.vs.FG-LD-gr	FG-SD-sp.vs.FG-SD-gr	nc	2.94307	+
244977_at	cytochrome b6/f complex subunit 4	petD	ATCG00730	FG-LD-sp.vs.FG-LD-gr	FG-SD-sp.vs.FG-SD-gr	nc	2.94078	+
258603_at	ATHSFA1E; DNA binding / transcription factor	ATHSFA1E	AT3G02990	FG-LD-sp.vs.FG-LD-gr	FG-SD-sp.vs.FG-SD-gr	nc	2.93925	+
253218_at	SLP2; serine-type peptidase	SLP2	AT4G34980	FG-LD-sp.vs.FG-LD-gr	FG-SD-sp.vs.FG-SD-gr	nc	2.93523	+
266831_at	SQE2 (squalene epoxidase 2); FAD binding / oxidoreductase/ squalene monooxygenase	SQE2	AT2G22830	FG-LD-sp.vs.FG-LD-gr	FG-SD-sp.vs.FG-SD-gr	nc	2.92373	+
255992_at	putative methyltransferase domain-containing protein	AT1G29790	AT1G29790	FG-LD-sp.vs.FG-LD-gr	FG-SD-sp.vs.FG-SD-gr	nc	2.92235	+
261299_at	vacuolar protein sorting-associated protein 26	AT1G48550	AT1G48550	FG-LD-sp.vs.FG-LD-gr	FG-SD-sp.vs.FG-SD-gr	nc	2.91378	+
263919_at	hypothetical protein	AT2G36470	AT2G36470	FG-LD-sp.vs.FG-LD-gr	FG-SD-sp.vs.FG-SD-gr	nc	2.91248	+
265467_at	putative receptor protein kinase	AT2G37050	AT2G37050	FG-LD-sp.vs.FG-LD-gr	FG-SD-sp.vs.FG-SD-gr	nc	2.90611	+
248530_at	hypothetical protein	AT5G49945	AT5G49945	FG-LD-sp.vs.FG-LD-gr	FG-SD-sp.vs.FG-SD-gr	nc	2.90283	+
246284_at	BES1/BZR1-like protein 2	BEH2	AT4G36780	FG-LD-sp.vs.FG-LD-gr	FG-SD-sp.vs.FG-SD-gr	nc	2.90221	+
267635_at	Rhodanese/Cell cycle control phosphatase superfamily protein	AT2G42220	AT2G42220	FG-LD-sp.vs.FG-LD-gr	FG-SD-sp.vs.FG-SD-gr	nc	2.89058	+
253085_s_at	Histidine kinase-, DNA gyrase B-, and HSP90-like ATPase family protein	AT4G36280	AT4G36280	FG-LD-sp.vs.FG-LD-gr	FG-SD-sp.vs.FG-SD-gr	nc	2.88605	+
255562_at	MSH6 (MUTS HOMOLOG 6); damaged DNA binding	MSH6	AT4G02070	FG-LD-sp.vs.FG-LD-gr	FG-SD-sp.vs.FG-SD-gr	nc	2.88165	+
264261_at	NAS3 (NICOTIANAMINE SYNTHASE 3); nicotianamine synthase	NAS3	AT1G09240	FG-LD-sp.vs.FG-LD-gr	FG-SD-sp.vs.FG-SD-gr	nc	2.87389	+
262507_at	G-type lectin S-receptor-like serine/threonine-protein kinase	AT1G11330	AT1G11330	FG-LD-sp.vs.FG-LD-gr	FG-SD-sp.vs.FG-SD-gr	nc	2.8706	+
249887_at	hypothetical protein	AT5G22310	AT5G22310	FG-LD-sp.vs.FG-LD-gr	FG-SD-sp.vs.FG-SD-gr	nc	2.86029	+
251829_at	RabGAP/TBC domain-containing protein	AT3G55020	AT3G55020	FG-LD-sp.vs.FG-LD-gr	FG-SD-sp.vs.FG-SD-gr	nc	2.85814	+
260966_at	RPS5 (RESISTANT TO P. SYRINGAE 5); nucleotide binding	RPS5	AT1G12220	FG-LD-sp.vs.FG-LD-gr	FG-SD-sp.vs.FG-SD-gr	nc	2.8574	+
251221_at	drought responsive ATP-binding motif containing protein	AT3G62550	AT3G62550	FG-LD-sp.vs.FG-LD-gr	FG-SD-sp.vs.FG-SD-gr	nc	2.8554	+
248198_at	transducin/WD40 domain-containing protein	AT5G54200	AT5G54200	FG-LD-sp.vs.FG-LD-gr	FG-SD-sp.vs.FG-SD-gr	nc	2.83432	+
262574_at	hypothetical protein	AT1G15230	AT1G15230	FG-LD-sp.vs.FG-LD-gr	FG-SD-sp.vs.FG-SD-gr	nc	2.82864	+
255546_at	cysteine/histidine-rich C1 domain-containing protein	AT4G01910	AT4G01910	FG-LD-sp.vs.FG-LD-gr	FG-SD-sp.vs.FG-SD-gr	nc	2.82793	+
258525_at	IBR3 (IBA-RESPONSE 3); acyl-CoA dehydrogenase/ oxidoreductase	IBR3	AT3G06810	FG-LD-sp.vs.FG-LD-gr	FG-SD-sp.vs.FG-SD-gr	nc	2.82336	+
251190_at	ATL5 (ATL5); protein binding / zinc ion binding	ATL5	AT3G62690	FG-LD-sp.vs.FG-LD-gr	FG-SD-sp.vs.FG-SD-gr	nc	2.82057	+
257974_at	leucine-rich repeat-containing protein	AT3G20820	AT3G20820	FG-LD-sp.vs.FG-LD-gr	FG-SD-sp.vs.FG-SD-gr	nc	2.82027	+
247903_at	hypothetical protein	AT5G57340	AT5G57340	FG-LD-sp.vs.FG-LD-gr	FG-SD-sp.vs.FG-SD-gr	nc	2.79128	+
250884_at	CPSRP54 (CHLOROPLAST SIGNAL RECOGNITION PARTICLE 54 KDA SUBUNIT); 7S RNA binding / GTP binding / mRNA binding / signal sequence binding	CPSRP54	AT5G03940	FG-LD-sp.vs.FG-LD-gr	FG-SD-sp.vs.FG-SD-gr	nc	2.79034	+
265245_at	ILI1 binding bHLH 1 protein	IBH1	AT2G43060	FG-LD-sp.vs.FG-LD-gr	FG-SD-sp.vs.FG-SD-gr	nc	2.78471	+
253550_at	SIP3 (SOS3-INTERACTING PROTEIN 3); ATP binding / kinase/ protein kinase/ protein serine/threonine kinase	SIP3	AT4G30960	FG-LD-sp.vs.FG-LD-gr	FG-SD-sp.vs.FG-SD-gr	nc	2.77872	+
262704_at	ASL9 (ASYMMETRIC LEAVES 2 LIKE 9)	ASL9	AT1G16530	FG-LD-sp.vs.FG-LD-gr	FG-SD-sp.vs.FG-SD-gr	nc	2.77858	+
246076_at	ATSPS1F (sucrose phosphate synthase 1F); sucrose-phosphate synthase/ transferase, transferring glycosyl groups	ATSPS1F	AT5G20280	FG-LD-sp.vs.FG-LD-gr	FG-SD-sp.vs.FG-SD-gr	nc	2.77408	+
247609_at	transducin/WD40 domain-containing protein	AT5G60940	AT5G60940	FG-LD-sp.vs.FG-LD-gr	FG-SD-sp.vs.FG-SD-gr	nc	2.76434	+
259517_at	CAT1 (CATALASE 1); catalase	CAT1	AT1G20630	FG-LD-sp.vs.FG-LD-gr	FG-SD-sp.vs.FG-SD-gr	nc	2.76223	+
255127_at	nodulin MtN21 /EamA-like transporter family protein	AT4G08300	AT4G08300	FG-LD-sp.vs.FG-LD-gr	FG-SD-sp.vs.FG-SD-gr	nc	2.75986	+
264879_at	hypothetical protein	AT1G61260	AT1G61260	FG-LD-sp.vs.FG-LD-gr	FG-SD-sp.vs.FG-SD-gr	nc	2.74652	+
247601_at	OBP4; DNA binding / transcription factor	OBP4	AT5G60850	FG-LD-sp.vs.FG-LD-gr	FG-SD-sp.vs.FG-SD-gr	nc	2.74496	+
247183_at	hypothetical protein	AT5G65440	AT5G65440	FG-LD-sp.vs.FG-LD-gr	FG-SD-sp.vs.FG-SD-gr	nc	2.74371	+
248900_at	PRP39-2	PRP39-2	AT5G46400	FG-LD-sp.vs.FG-LD-gr	FG-SD-sp.vs.FG-SD-gr	nc	2.73748	+
265119_at	FMO GS-OX4 (FLAVIN-MONOOXYGENASE GLUCOSINOLATE S-OXYGENASE 4); 4-methylthiopropyl glucosinolate S-oxygenase/ 8-methylthiopropyl glucosinolate S-oxygenase/ flavin-containing monooxygenase/ monooxygenase	FMO GS-OX4	AT1G62570	FG-LD-sp.vs.FG-LD-gr	FG-SD-sp.vs.FG-SD-gr	nc	2.72927	+
252468_at	PHS2 (ALPHA-GLUCAN PHOSPHORYLASE 2); phosphorylase/ transferase, transferring glycosyl groups	PHS2	AT3G46970	FG-LD-sp.vs.FG-LD-gr	FG-SD-sp.vs.FG-SD-gr	nc	2.72654	+
245094_at	DPE2 (DISPROPORTIONATING ENZYME 2); 4-alpha-glucanotransferase/ heteroglycan binding	DPE2	AT2G40840	FG-LD-sp.vs.FG-LD-gr	FG-SD-sp.vs.FG-SD-gr	nc	2.72534	+
248419_at	EXL3 (EXORDIUM LIKE 3)	EXL3	AT5G51550	FG-LD-sp.vs.FG-LD-gr	FG-SD-sp.vs.FG-SD-gr	nc	2.7208	+
265345_at	C3HC4-type RING finger domain-containing protein	AT2G22680	AT2G22680	FG-LD-sp.vs.FG-LD-gr	FG-SD-sp.vs.FG-SD-gr	nc	2.71087	+
255035_at	gamma-tubulin complex protein GIP1a	GIP1	AT4G09550	FG-LD-sp.vs.FG-LD-gr	FG-SD-sp.vs.FG-SD-gr	nc	2.70752	+
259491_at	LHCB6 (LIGHT HARVESTING COMPLEX PSII SUBUNIT 6); chlorophyll binding	LHCB6	AT1G15820	FG-LD-sp.vs.FG-LD-gr	FG-SD-sp.vs.FG-SD-gr	nc	2.70644	+
248029_at	BAM4 (BETA-AMYLASE 4); beta-amylase/ catalytic/ cation binding	BAM4	AT5G55700	FG-LD-sp.vs.FG-LD-gr	FG-SD-sp.vs.FG-SD-gr	nc	2.6877	+
256681_at	SPP2 (SUCROSE-6F-PHOSPHATE PHOSPHOHYDROLASE 2); catalytic/ magnesium ion binding / phosphatase/ sucrose-phosphatase	SPP2	AT3G52340	FG-LD-sp.vs.FG-LD-gr	FG-SD-sp.vs.FG-SD-gr	nc	2.68693	+
258860_at	KUP3 (K+ UPTAKE TRANSPORTER 3); potassium ion transmembrane transporter	KUP3	AT3G02050	FG-LD-sp.vs.FG-LD-gr	FG-SD-sp.vs.FG-SD-gr	nc	2.68402	+
262773_at	LINC2 (LITTLE NUCLEI2)	LINC2	AT1G13220	FG-LD-sp.vs.FG-LD-gr	FG-SD-sp.vs.FG-SD-gr	nc	2.6835	+
246842_at	hypothetical protein	AT5G26731	AT5G26731	FG-LD-sp.vs.FG-LD-gr	FG-SD-sp.vs.FG-SD-gr	nc	2.68084	+
258300_at	ckl10 (Casein Kinase I-like 10); ATP binding / kinase/ protein kinase/ protein serine/threonine kinase	ckl10	AT3G23340	FG-LD-sp.vs.FG-LD-gr	FG-SD-sp.vs.FG-SD-gr	nc	2.67491	+
264191_at	sugar transporter ERD6-like 5	AT1G54730	AT1G54730	FG-LD-sp.vs.FG-LD-gr	FG-SD-sp.vs.FG-SD-gr	nc	2.66905	+
263230_at	pentatricopeptide repeat-containing protein	AT1G05670	AT1G05670	FG-LD-sp.vs.FG-LD-gr	FG-SD-sp.vs.FG-SD-gr	nc	2.6668	+
248016_at	FBD-associated F-box protein	AT5G56380	AT5G56380	FG-LD-sp.vs.FG-LD-gr	FG-SD-sp.vs.FG-SD-gr	nc	2.66512	+
258059_at	ATNAC3 (ARABIDOPSIS NAC DOMAIN CONTAINING PROTEIN 3); protein heterodimerization/ transcription factor	ATNAC3	AT3G29035	FG-LD-sp.vs.FG-LD-gr	FG-SD-sp.vs.FG-SD-gr	nc	2.6579	+
251060_at	ATSR1 (ARABIDOPSIS THALIANA SERINE/THREONINE PROTEIN KINASE 1); ATP binding / kinase/ protein kinase/ protein serine/threonine kinase	ATSR1	AT5G01820	FG-LD-sp.vs.FG-LD-gr	FG-SD-sp.vs.FG-SD-gr	nc	2.65463	+
259541_at	protein ALTERED SEED GERMINATION 5	AT1G20650	AT1G20650	FG-LD-sp.vs.FG-LD-gr	FG-SD-sp.vs.FG-SD-gr	nc	2.65431	+
262926_s_at	ARK1 (A. THALIANA RECEPTOR KINASE 1); kinase/ protein kinase/ protein serine/threonine kinase/ transmembrane receptor protein kinase	ARK1	AT1G65790 /// AT1G65800	FG-LD-sp.vs.FG-LD-gr	FG-SD-sp.vs.FG-SD-gr	nc	2.65404	+
261131_at	hypothetical protein	AT1G19835	AT1G19835	FG-LD-sp.vs.FG-LD-gr	FG-SD-sp.vs.FG-SD-gr	nc	2.6511	+
266817_at	HUB1 (HISTONE MONO-UBIQUITINATION 1); protein binding / protein homodimerization/ ubiquitin-protein ligase/ zinc ion binding	HUB1	AT2G44950	FG-LD-sp.vs.FG-LD-gr	FG-SD-sp.vs.FG-SD-gr	nc	2.64328	+
249345_at	hypothetical protein	AT5G40740	AT5G40740	FG-LD-sp.vs.FG-LD-gr	FG-SD-sp.vs.FG-SD-gr	nc	2.63895	+
266806_at	splicing factor 3b-like protein /// PHD finger-like domain-containing protein 5A	AT1G07170 /// AT2G30000	AT2G30000	FG-LD-sp.vs.FG-LD-gr	FG-SD-sp.vs.FG-SD-gr	nc	2.63771	+
251262_at	SNF7-like protein	AT3G62080	AT3G62080	FG-LD-sp.vs.FG-LD-gr	FG-SD-sp.vs.FG-SD-gr	nc	2.63214	+
257625_at	CYP71B24; electron carrier/ heme binding / iron ion binding / monooxygenase/ oxygen binding	CYP71B24	AT3G26230	FG-LD-sp.vs.FG-LD-gr	FG-SD-sp.vs.FG-SD-gr	nc	2.63195	+
246464_at	zinc-binding dehydrogenase family protein	AT5G16980	AT5G16980	FG-LD-sp.vs.FG-LD-gr	FG-SD-sp.vs.FG-SD-gr	nc	2.61844	+
255543_at	tolB-related protein	AT4G01870	AT4G01870	FG-LD-sp.vs.FG-LD-gr	FG-SD-sp.vs.FG-SD-gr	nc	2.61721	+
247589_at	REV (REVOLUTA); DNA binding / lipid binding / transcription factor	REV	AT5G60690	FG-LD-sp.vs.FG-LD-gr	FG-SD-sp.vs.FG-SD-gr	nc	2.61397	+
248385_at	transcription factor TCP19	AT5G51910	AT5G51910	FG-LD-sp.vs.FG-LD-gr	FG-SD-sp.vs.FG-SD-gr	nc	2.60824	+
253243_at	hypothetical protein	AT4G34560	AT4G34560	FG-LD-sp.vs.FG-LD-gr	FG-SD-sp.vs.FG-SD-gr	nc	2.60588	+
249747_at	hypothetical protein	AT5G24600	AT5G24600	FG-LD-sp.vs.FG-LD-gr	FG-SD-sp.vs.FG-SD-gr	nc	2.60396	+
265965_at	arginine biosynthesis bifunctional protein ArgJ	AT2G37500	AT2G37500	FG-LD-sp.vs.FG-LD-gr	FG-SD-sp.vs.FG-SD-gr	nc	2.58782	+
252990_at	transcriptional elongation regulator MINIYO	AT4G38440	AT4G38440	FG-LD-sp.vs.FG-LD-gr	FG-SD-sp.vs.FG-SD-gr	nc	2.58563	+
265908_at	DNA-binding storekeeper protein-related transcriptional regulator	AT4G00270	AT4G00270	FG-LD-sp.vs.FG-LD-gr	FG-SD-sp.vs.FG-SD-gr	nc	2.58229	+
256069_at	AFP2 (ABI FIVE BINDING PROTEIN 2)	AFP2	AT1G13740	FG-LD-sp.vs.FG-LD-gr	FG-SD-sp.vs.FG-SD-gr	nc	2.58101	+
253042_at	acetamidase/formamidase family protein	AT4G37550	AT4G37550	FG-LD-sp.vs.FG-LD-gr	FG-SD-sp.vs.FG-SD-gr	nc	2.57735	+
252511_at	protein kinase-like protein	AT3G46280	AT3G46280	FG-LD-sp.vs.FG-LD-gr	FG-SD-sp.vs.FG-SD-gr	nc	2.57127	+
253585_at	putative oxidoreductase/electron carrier	AT4G30720	AT4G30720	FG-LD-sp.vs.FG-LD-gr	FG-SD-sp.vs.FG-SD-gr	nc	2.57117	+
245993_at	hypothetical protein	AT5G20700	AT5G20700	FG-LD-sp.vs.FG-LD-gr	FG-SD-sp.vs.FG-SD-gr	nc	2.56469	+
261711_at	PLATZ transcription factor domain-containing protein	AT1G32700	AT1G32700	FG-LD-sp.vs.FG-LD-gr	FG-SD-sp.vs.FG-SD-gr	nc	2.56424	+
261133_at	Mannose-binding lectin superfamily protein	AT1G19715	AT1G19715	FG-LD-sp.vs.FG-LD-gr	FG-SD-sp.vs.FG-SD-gr	nc	2.55801	+
264816_at	pentatricopeptide repeat-containing protein	AT1G03560	AT1G03560	FG-LD-sp.vs.FG-LD-gr	FG-SD-sp.vs.FG-SD-gr	nc	2.55787	+
246013_at	calmodulin-binding protein-like protein	AT5G10660	AT5G10660	FG-LD-sp.vs.FG-LD-gr	FG-SD-sp.vs.FG-SD-gr	nc	2.55699	+
263183_at	CALS1 (CALLOSE SYNTHASE 1); 1,3-beta-glucan synthase/ transferase, transferring glycosyl groups	CALS1	AT1G05570	FG-LD-sp.vs.FG-LD-gr	FG-SD-sp.vs.FG-SD-gr	nc	2.55324	+
245807_at	RAP2.1 (related to AP2 1); DNA binding / transcription factor	RAP2.1	AT1G46768	FG-LD-sp.vs.FG-LD-gr	FG-SD-sp.vs.FG-SD-gr	nc	2.55284	+
247386_at	emb2746 (embryo defective 2746); DNA binding / catalytic/ hydrolase	emb2746	AT5G63420	FG-LD-sp.vs.FG-LD-gr	FG-SD-sp.vs.FG-SD-gr	nc	2.5499	+
265096_at	hypothetical protein	AT1G04030	AT1G04030	FG-LD-sp.vs.FG-LD-gr	FG-SD-sp.vs.FG-SD-gr	nc	2.54907	+
250972_at	LCL1 (LHY/CCA1-like 1); DNA binding / transcription factor	LCL1	AT5G02840	FG-LD-sp.vs.FG-LD-gr	FG-SD-sp.vs.FG-SD-gr	nc	2.54266	+
252164_at	P-loop containing nucleoside triphosphate hydrolases superfamily protein	AT3G50620	AT3G50620	FG-LD-sp.vs.FG-LD-gr	FG-SD-sp.vs.FG-SD-gr	nc	2.53734	+
251936_at	MEE40 (maternal effect embryo arrest 40)	MEE40	AT3G53700	FG-LD-sp.vs.FG-LD-gr	FG-SD-sp.vs.FG-SD-gr	nc	2.53582	+
267559_at	CYP76C2; electron carrier/ heme binding / iron ion binding / monooxygenase/ oxygen binding	CYP76C2	AT2G45570	FG-LD-sp.vs.FG-LD-gr	FG-SD-sp.vs.FG-SD-gr	nc	2.53464	+
263914_at	AtGRF3 (GROWTH-REGULATING FACTOR 3); transcription activator	AtGRF3	AT2G36400	FG-LD-sp.vs.FG-LD-gr	FG-SD-sp.vs.FG-SD-gr	nc	2.52812	+
261139_at	BEL10 (BEL1-LIKE HOMEODOMAIN 10); DNA binding / transcription factor	BEL10	AT1G19700	FG-LD-sp.vs.FG-LD-gr	FG-SD-sp.vs.FG-SD-gr	nc	2.52503	+
249200_at	XRN2 (EXORIBONUCLEASE 2); 5'-3' exonuclease/ 5'-3' exoribonuclease/ nucleic acid binding	XRN2	AT5G42540	FG-LD-sp.vs.FG-LD-gr	FG-SD-sp.vs.FG-SD-gr	nc	2.52361	+
253263_at	ABF3 (ABSCISIC ACID RESPONSIVE ELEMENTS-BINDING FACTOR 3); DNA binding / protein binding / transcription activator/ transcription factor	ABF3	AT4G34000	FG-LD-sp.vs.FG-LD-gr	FG-SD-sp.vs.FG-SD-gr	nc	2.52288	+
249403_at	HD domain-containing metal-dependent phosphohydrolase family protein	AT5G40270	AT5G40270	FG-LD-sp.vs.FG-LD-gr	FG-SD-sp.vs.FG-SD-gr	nc	2.52264	+
255236_at	ATEHD2 (EPS15 HOMOLOGY DOMAIN 2); GTP binding / GTPase/ calcium ion binding	ATEHD2	AT4G05520	FG-LD-sp.vs.FG-LD-gr	FG-SD-sp.vs.FG-SD-gr	nc	2.52244	+
252036_at	hypothetical protein	AT3G52070	AT3G52070	FG-LD-sp.vs.FG-LD-gr	FG-SD-sp.vs.FG-SD-gr	nc	2.51406	+
263758_s_at	putative NADPH dependent mannose 6-phosphate reductase /// putative mannose-6P reductase	AT2G21250 /// AT2G21260	AT2G21250 /// AT2G21260	FG-LD-sp.vs.FG-LD-gr	FG-SD-sp.vs.FG-SD-gr	nc	2.51355	+
263159_at	RSH3 (RELA/SPOT HOMOLOG 3); GTP diphosphokinase	RSH3	AT1G54130	FG-LD-sp.vs.FG-LD-gr	FG-SD-sp.vs.FG-SD-gr	nc	2.50751	+
260345_at	RPK1 (RECEPTOR-LIKE PROTEIN KINASE 1); kinase/ protein binding / receptor signaling protein serine/threonine kinase	RPK1	AT1G69270	FG-LD-sp.vs.FG-LD-gr	FG-SD-sp.vs.FG-SD-gr	nc	2.50553	+
258806_at	hypothetical protein	AT3G04020	AT3G04020	FG-LD-sp.vs.FG-LD-gr	FG-SD-sp.vs.FG-SD-gr	nc	2.5053	+
265893_at	AtRLP18 (Receptor Like Protein 18)	AtRLP18	AT2G15042	FG-LD-sp.vs.FG-LD-gr	FG-SD-sp.vs.FG-SD-gr	nc	2.50525	+
252572_at	MLO3 (MILDEW RESISTANCE LOCUS O 3); calmodulin binding	MLO3	AT3G45290	FG-LD-sp.vs.FG-LD-gr	FG-SD-sp.vs.FG-SD-gr	nc	2.50246	+
251172_at	RRF (RIBOSOME RECYCLING FACTOR, CHLOROPLAST PRECURSOR)	RRF	AT3G63190	FG-LD-sp.vs.FG-LD-gr	FG-SD-sp.vs.FG-SD-gr	nc	2.49993	+
262965_at	putative RNA binding protein	AT1G54310	AT1G54310	FG-LD-sp.vs.FG-LD-gr	FG-SD-sp.vs.FG-SD-gr	nc	2.49592	+
266929_at	AT hook motif DNA-binding family protein	AT2G45850	AT2G45850	FG-LD-sp.vs.FG-LD-gr	FG-SD-sp.vs.FG-SD-gr	nc	2.49303	+
263265_at	hypothetical protein	AT2G38820	AT2G38820	FG-LD-sp.vs.FG-LD-gr	FG-SD-sp.vs.FG-SD-gr	nc	2.49247	+
264665_at	RNA-binding KH domain-containing protein	AT1G09660	AT1G09660	FG-LD-sp.vs.FG-LD-gr	FG-SD-sp.vs.FG-SD-gr	nc	2.49118	+
248094_at	trigger factor type chaperone family protein	AT5G55220	AT5G55220	FG-LD-sp.vs.FG-LD-gr	FG-SD-sp.vs.FG-SD-gr	nc	2.48768	+
257642_at	BHLH32 (BASIC HELIX-LOOP-HELIX 32); DNA binding / transcription factor	BHLH32	AT3G25710	FG-LD-sp.vs.FG-LD-gr	FG-SD-sp.vs.FG-SD-gr	nc	2.48663	+
259210_at	HY2 (ELONGATED HYPOCOTYL 2); phytochromobilin:ferredoxin oxidoreductase	HY2	AT3G09150	FG-LD-sp.vs.FG-LD-gr	FG-SD-sp.vs.FG-SD-gr	nc	2.48545	+
266606_at	CRF5 (CYTOKININ RESPONSE FACTOR 5); DNA binding / transcription factor	CRF5	AT2G46310	FG-LD-sp.vs.FG-LD-gr	FG-SD-sp.vs.FG-SD-gr	nc	2.48416	+
245734_at	alpha/beta-Hydrolases superfamily protein	AT1G73480	AT1G73480	FG-LD-sp.vs.FG-LD-gr	FG-SD-sp.vs.FG-SD-gr	nc	2.48407	+
261075_at	tetratricopeptide repeat-containing protein-like protein	AT1G07280	AT1G07280	FG-LD-sp.vs.FG-LD-gr	FG-SD-sp.vs.FG-SD-gr	nc	2.48227	+
267110_at	hypothetical protein	AT2G14800	AT2G14800	FG-LD-sp.vs.FG-LD-gr	FG-SD-sp.vs.FG-SD-gr	nc	2.47249	+
252351_at	kinetochore Spc25 domain-containing protein	AT3G48210	AT3G48210	FG-LD-sp.vs.FG-LD-gr	FG-SD-sp.vs.FG-SD-gr	nc	2.47023	+
248798_at	50S ribosomal protein L19-2	AT5G47190	AT5G47190	FG-LD-sp.vs.FG-LD-gr	FG-SD-sp.vs.FG-SD-gr	nc	2.46972	+
257352_at	IMB1 (IMBIBITION-INDUCIBLE 1); DNA binding	IMB1	AT2G34900	FG-LD-sp.vs.FG-LD-gr	FG-SD-sp.vs.FG-SD-gr	nc	2.46867	+
248282_at	membrane-associated kinase regulator family protein	AT5G52900	AT5G52900	FG-LD-sp.vs.FG-LD-gr	FG-SD-sp.vs.FG-SD-gr	nc	2.46572	+
248558_at	xanthine/uracil permease family protein	AT5G49990	AT5G49990	FG-LD-sp.vs.FG-LD-gr	FG-SD-sp.vs.FG-SD-gr	nc	2.46172	+
255678_at	acyl-CoA thioesterase family protein	AT4G00520	---	FG-LD-sp.vs.FG-LD-gr	FG-SD-sp.vs.FG-SD-gr	nc	2.46108	+
262419_at	prolyl oligopeptidase family protein	AT1G50380	AT1G50380	FG-LD-sp.vs.FG-LD-gr	FG-SD-sp.vs.FG-SD-gr	nc	2.46079	+
259048_at	DegP7 (DegP protease 7); catalytic/ protein binding / serine-type endopeptidase/ serine-type peptidase	DegP7	AT3G03380	FG-LD-sp.vs.FG-LD-gr	FG-SD-sp.vs.FG-SD-gr	nc	2.45956	+
258403_at	plasma-membrane choline transporter family protein	AT3G15380	AT3G15380	FG-LD-sp.vs.FG-LD-gr	FG-SD-sp.vs.FG-SD-gr	nc	2.45749	+
266818_at	HUB1 (HISTONE MONO-UBIQUITINATION 1); protein binding / protein homodimerization/ ubiquitin-protein ligase/ zinc ion binding	HUB1	AT2G44950	FG-LD-sp.vs.FG-LD-gr	FG-SD-sp.vs.FG-SD-gr	nc	2.45653	+
254761_at	CLE44 (CLAVATA3/ESR-RELATED 44)	CLE44	AT4G13195	FG-LD-sp.vs.FG-LD-gr	FG-SD-sp.vs.FG-SD-gr	nc	2.45587	+
260288_at	Major facilitator superfamily protein	AT1G80530	AT1G80530	FG-LD-sp.vs.FG-LD-gr	FG-SD-sp.vs.FG-SD-gr	nc	2.45389	+
266670_at	UGT71C2 (UDP-GLUCOSYL TRANSFERASE 71C2); UDP-glycosyltransferase/ quercetin 3'-O-glucosyltransferase/ quercetin 3-O-glucosyltransferase/ quercetin 7-O-glucosyltransferase/ transferase, transferring glycosyl groups	UGT71C2	AT2G29740	FG-LD-sp.vs.FG-LD-gr	FG-SD-sp.vs.FG-SD-gr	nc	2.45334	+
266388_at	TraB family protein	AT2G32340	AT2G32340	FG-LD-sp.vs.FG-LD-gr	FG-SD-sp.vs.FG-SD-gr	nc	2.45323	+
263317_s_at	SUVH7 (SU(VAR)3-9 HOMOLOG 7); DNA binding / histone-lysine N-methyltransferase/ zinc ion binding	SUVH7	AT1G17770 /// AT2G24740	FG-LD-sp.vs.FG-LD-gr	FG-SD-sp.vs.FG-SD-gr	nc	2.45004	+
246175_s_at	hypothetical protein /// hypothetical protein	AT5G28320 /// AT5G28400	AT5G28320 /// AT5G28400	FG-LD-sp.vs.FG-LD-gr	FG-SD-sp.vs.FG-SD-gr	nc	2.44959	+
266302_at	EIL1 (ETHYLENE-INSENSITIVE3-LIKE 1); transcription factor/ transcription regulator	EIL1	AT2G27050	FG-LD-sp.vs.FG-LD-gr	FG-SD-sp.vs.FG-SD-gr	nc	2.44922	+
257838_at	pentatricopeptide repeat-containing protein	AT3G25210	AT3G25210	FG-LD-sp.vs.FG-LD-gr	FG-SD-sp.vs.FG-SD-gr	nc	2.44919	+
249808_at	hypothetical protein	AT5G23890	AT5G23890	FG-LD-sp.vs.FG-LD-gr	FG-SD-sp.vs.FG-SD-gr	nc	2.44919	+
249824_at	hypothetical protein	AT5G23380	AT5G23380	FG-LD-sp.vs.FG-LD-gr	FG-SD-sp.vs.FG-SD-gr	nc	2.44759	+
256896_at	hypothetical protein	AT3G24630	AT3G24630	FG-LD-sp.vs.FG-LD-gr	FG-SD-sp.vs.FG-SD-gr	nc	2.44649	+
267556_at	BGAL9 (Beta galactosidase 9); beta-galactosidase/ catalytic/ cation binding / sugar binding	BGAL9	AT2G32810	FG-LD-sp.vs.FG-LD-gr	FG-SD-sp.vs.FG-SD-gr	nc	2.44606	+
264574_at	ZIP5; cation transmembrane transporter/ metal ion transmembrane transporter	ZIP5	AT1G05300	FG-LD-sp.vs.FG-LD-gr	FG-SD-sp.vs.FG-SD-gr	nc	2.44485	+
259982_at	ATL8; protein binding / zinc ion binding	ATL8	AT1G76410	FG-LD-sp.vs.FG-LD-gr	FG-SD-sp.vs.FG-SD-gr	nc	2.44197	+
254543_at	Class V chitinase	AT4G19810	AT4G19810	FG-LD-sp.vs.FG-LD-gr	FG-SD-sp.vs.FG-SD-gr	nc	2.44049	+
245723_at	pentatricopeptide repeat-containing protein	AT1G73400	AT1G73400	FG-LD-sp.vs.FG-LD-gr	FG-SD-sp.vs.FG-SD-gr	nc	2.43902	+
267456_at	PHO2 (PHOSPHATE 2); ubiquitin-protein ligase	PHO2	AT2G33770	FG-LD-sp.vs.FG-LD-gr	FG-SD-sp.vs.FG-SD-gr	nc	2.43737	+
258158_at	PAP17; acid phosphatase/ phosphatase/ protein serine/threonine phosphatase	PAP17	AT3G17790	FG-LD-sp.vs.FG-LD-gr	FG-SD-sp.vs.FG-SD-gr	nc	2.43693	+
245005_at	30S ribosomal protein S14	rps14	ATCG00330	FG-LD-sp.vs.FG-LD-gr	FG-SD-sp.vs.FG-SD-gr	nc	2.43421	+
248590_at	receptor like kinase	AT5G49660	AT5G49660	FG-LD-sp.vs.FG-LD-gr	FG-SD-sp.vs.FG-SD-gr	nc	2.43366	+
251151_at	Chalcone-flavanone isomerase family protein	AT3G63170	AT3G63170	FG-LD-sp.vs.FG-LD-gr	FG-SD-sp.vs.FG-SD-gr	nc	2.43241	+
248276_at	YSL3 (YELLOW STRIPE LIKE 3); oligopeptide transporter	YSL3	AT5G53550	FG-LD-sp.vs.FG-LD-gr	FG-SD-sp.vs.FG-SD-gr	nc	2.43094	+
255148_at	MAPKKK10; ATP binding / kinase/ protein kinase/ protein serine/threonine kinase	MAPKKK10	AT4G08470	FG-LD-sp.vs.FG-LD-gr	FG-SD-sp.vs.FG-SD-gr	nc	2.43013	+
254011_at	antitermination NusB domain-containing protein	AT4G26370	AT4G26370	FG-LD-sp.vs.FG-LD-gr	FG-SD-sp.vs.FG-SD-gr	nc	2.42462	+
266004_at	ALS3 (ALUMINUM SENSITIVE 3)	ALS3	AT2G37330	FG-LD-sp.vs.FG-LD-gr	FG-SD-sp.vs.FG-SD-gr	nc	2.42376	+
245482_at	hypothetical protein	AT4G16180	AT4G16180	FG-LD-sp.vs.FG-LD-gr	FG-SD-sp.vs.FG-SD-gr	nc	2.4206	+
266396_at	hypothetical protein	AT2G38790	AT2G38790	FG-LD-sp.vs.FG-LD-gr	FG-SD-sp.vs.FG-SD-gr	nc	2.41654	+
255572_at	thylakoid rhodanese-like protein	TROL	AT4G01050	FG-LD-sp.vs.FG-LD-gr	FG-SD-sp.vs.FG-SD-gr	nc	2.41541	+
249656_at	tetratricopeptide repeat domain-containing protein	AT5G37130	AT5G37130	FG-LD-sp.vs.FG-LD-gr	FG-SD-sp.vs.FG-SD-gr	nc	2.41523	+
257184_at	ATMRP8; ATPase, coupled to transmembrane movement of substances	ATMRP8	AT3G13090	FG-LD-sp.vs.FG-LD-gr	FG-SD-sp.vs.FG-SD-gr	nc	2.41457	+
259992_at	AT-HSFA8; DNA binding / transcription factor	HSFA8	AT1G67970	FG-LD-sp.vs.FG-LD-gr	FG-SD-sp.vs.FG-SD-gr	nc	2.4139	+
258027_at	hypothetical protein	AT3G19515	AT3G19515	FG-LD-sp.vs.FG-LD-gr	FG-SD-sp.vs.FG-SD-gr	nc	2.41304	+
249900_at	emb1211 (embryo defective 1211)	emb1211	AT5G22640	FG-LD-sp.vs.FG-LD-gr	FG-SD-sp.vs.FG-SD-gr	nc	2.41183	+
247964_at	PRF3 (PROFILIN 3); actin binding	PRF3	AT5G56600	FG-LD-sp.vs.FG-LD-gr	FG-SD-sp.vs.FG-SD-gr	nc	2.4094	+
248539_at	Rossmann-fold NAD(P)-binding domain-containing protein	AT5G50130	AT5G50130	FG-LD-sp.vs.FG-LD-gr	FG-SD-sp.vs.FG-SD-gr	nc	2.40678	+
263490_at	MAX2 (MORE AXILLARY BRANCHES 2); ubiquitin-protein ligase	MAX2	AT2G42620	FG-LD-sp.vs.FG-LD-gr	FG-SD-sp.vs.FG-SD-gr	nc	2.4052	+
254253_at	cysteine-rich receptor-like protein kinase 24	CRK24	AT4G23320	FG-LD-sp.vs.FG-LD-gr	FG-SD-sp.vs.FG-SD-gr	nc	2.40275	+
250139_at	DRM2 (DOMAINS REARRANGED METHYLTRANSFERASE 2); N-methyltransferase	DRM2	AT5G14620	FG-LD-sp.vs.FG-LD-gr	FG-SD-sp.vs.FG-SD-gr	nc	2.4027	+
257174_at	uridine kinase-like 2	UKL2	AT3G27190	FG-LD-sp.vs.FG-LD-gr	FG-SD-sp.vs.FG-SD-gr	nc	2.40125	+
254251_at	cysteine-rich receptor-like protein kinase 22	CRK22	AT4G23300	FG-LD-sp.vs.FG-LD-gr	FG-SD-sp.vs.FG-SD-gr	nc	2.39934	+
246261_at	formin-like protein 14	AFH14	AT1G31810	FG-LD-sp.vs.FG-LD-gr	FG-SD-sp.vs.FG-SD-gr	nc	2.39839	+
244968_at	ribosomal protein L33	rpl33	ATCG00640	FG-LD-sp.vs.FG-LD-gr	FG-SD-sp.vs.FG-SD-gr	nc	2.39807	+
257018_at	radical SAM domain-containing protein	AT3G19630	AT3G19630	FG-LD-sp.vs.FG-LD-gr	FG-SD-sp.vs.FG-SD-gr	nc	2.39638	+
256456_at	Erythronate-4-phosphate dehydrogenase family protein	AT1G75180	AT1G75180	FG-LD-sp.vs.FG-LD-gr	FG-SD-sp.vs.FG-SD-gr	nc	2.39077	+
251919_at	hsp70-interacting protein FES1B-like protein	Fes1B	AT3G53800	FG-LD-sp.vs.FG-LD-gr	FG-SD-sp.vs.FG-SD-gr	nc	2.39049	+
261588_at	U-box domain-containing protein 56	AT1G01670	AT1G01670	FG-LD-sp.vs.FG-LD-gr	FG-SD-sp.vs.FG-SD-gr	nc	2.38972	+
245982_at	SAG29 (SENESCENCE-ASSOCIATED PROTEIN 29)	SAG29	AT5G13170	FG-LD-sp.vs.FG-LD-gr	FG-SD-sp.vs.FG-SD-gr	nc	2.38958	+
254818_at	azelaic acid induced 1	AZI1	AT4G12470	FG-LD-sp.vs.FG-LD-gr	FG-SD-sp.vs.FG-SD-gr	nc	2.38689	+
245451_at	SNC1 (SUPPRESSOR OF NPR1-1, CONSTITUTIVE 1); nucleotide binding	SNC1	AT4G16890	FG-LD-sp.vs.FG-LD-gr	FG-SD-sp.vs.FG-SD-gr	nc	2.38544	+
261212_at	atnudt12 (Arabidopsis thaliana Nudix hydrolase homolog 12); hydrolase	atnudt12	AT1G12880	FG-LD-sp.vs.FG-LD-gr	FG-SD-sp.vs.FG-SD-gr	nc	2.37918	+
258918_at	UNE9 (UNFERTILIZED EMBRYO SAC 9); electron carrier/ heme binding / iron ion binding / monooxygenase/ oxygen binding	UNE9	AT3G10560	FG-LD-sp.vs.FG-LD-gr	FG-SD-sp.vs.FG-SD-gr	nc	2.37735	+
258118_at	RNI-like superfamily protein	AT3G14710	AT3G14710	FG-LD-sp.vs.FG-LD-gr	FG-SD-sp.vs.FG-SD-gr	nc	2.37512	+
258051_at	TRZ4 (TRNASE Z 4); 3'-tRNA processing endoribonuclease/ catalytic	TRZ4	AT3G16260	FG-LD-sp.vs.FG-LD-gr	FG-SD-sp.vs.FG-SD-gr	nc	2.37337	+
264715_at	Sterile alpha motif (SAM) domain-containing protein	AT1G70180	AT1G70180	FG-LD-sp.vs.FG-LD-gr	FG-SD-sp.vs.FG-SD-gr	nc	2.36914	+
257085_at	UBP14 (UBIQUITIN-SPECIFIC PROTEASE 14); ubiquitin-specific protease	UBP14	AT3G20630	FG-LD-sp.vs.FG-LD-gr	FG-SD-sp.vs.FG-SD-gr	nc	2.36709	+
261071_at	Neutral/alkaline non-lysosomal ceramidase	AT1G07380	AT1G07380	FG-LD-sp.vs.FG-LD-gr	FG-SD-sp.vs.FG-SD-gr	nc	2.36676	+
259741_at	ARM repeat superfamily protein	AT1G71020	AT1G71020	FG-LD-sp.vs.FG-LD-gr	FG-SD-sp.vs.FG-SD-gr	nc	2.36555	+
250987_at	pentatricopeptide repeat-containing protein	AT5G02860	AT5G02860	FG-LD-sp.vs.FG-LD-gr	FG-SD-sp.vs.FG-SD-gr	nc	2.36212	+
254153_at	PWD (PHOSPHOGLUCAN, WATER DIKINASE); ATP binding / kinase	PWD	AT4G24450	FG-LD-sp.vs.FG-LD-gr	FG-SD-sp.vs.FG-SD-gr	nc	2.35943	+
248238_at	Serine/threonine-protein kinase-like protein	AT5G53900	AT5G53900	FG-LD-sp.vs.FG-LD-gr	FG-SD-sp.vs.FG-SD-gr	nc	2.35766	+
267230_at	ARL (ARGOS-LIKE)	ARL	AT2G44080	FG-LD-sp.vs.FG-LD-gr	FG-SD-sp.vs.FG-SD-gr	nc	2.357	+
250013_at	hypothetical protein	AT5G18040	AT5G18040	FG-LD-sp.vs.FG-LD-gr	FG-SD-sp.vs.FG-SD-gr	nc	2.35452	+
267469_at	WRKY21; calmodulin binding / transcription factor	WRKY21	AT2G30590	FG-LD-sp.vs.FG-LD-gr	FG-SD-sp.vs.FG-SD-gr	nc	2.3534	+
250158_at	hypothetical protein	AT5G15190	AT5G15190	FG-LD-sp.vs.FG-LD-gr	FG-SD-sp.vs.FG-SD-gr	nc	2.35281	+
252982_at	HD1 (HISTONE DEACETYLASE 1); basal transcription repressor/ histone deacetylase/ protein binding	HD1	AT4G38130	FG-LD-sp.vs.FG-LD-gr	FG-SD-sp.vs.FG-SD-gr	nc	2.34899	+
263322_at	RNEE/G (RNASE E/G-LIKE); endoribonuclease	RNEE/G	AT2G04270	FG-LD-sp.vs.FG-LD-gr	FG-SD-sp.vs.FG-SD-gr	nc	2.34464	+
265978_at	---	---	AT2G11140	FG-LD-sp.vs.FG-LD-gr	FG-SD-sp.vs.FG-SD-gr	nc	2.34461	+
250181_at	pseudouridine synthase family protein	AT5G14460	AT5G14460	FG-LD-sp.vs.FG-LD-gr	FG-SD-sp.vs.FG-SD-gr	nc	2.34091	+
254178_at	hypothetical protein	AT4G23880	AT4G23880	FG-LD-sp.vs.FG-LD-gr	FG-SD-sp.vs.FG-SD-gr	nc	2.33543	+
249722_at	hypothetical protein	AT5G35430	AT5G35430	FG-LD-sp.vs.FG-LD-gr	FG-SD-sp.vs.FG-SD-gr	nc	2.33205	+
263934_at	EDA12 (embryo sac development arrest 12)	EDA12	AT2G35950	FG-LD-sp.vs.FG-LD-gr	FG-SD-sp.vs.FG-SD-gr	nc	2.33042	+
245302_at	KAN3 (KANADI 3); DNA binding / transcription factor	KAN3	AT4G17695	FG-LD-sp.vs.FG-LD-gr	FG-SD-sp.vs.FG-SD-gr	nc	2.3287	+
256274_at	emb2738 (embryo defective 2738); GTP binding	emb2738	AT3G12080	FG-LD-sp.vs.FG-LD-gr	FG-SD-sp.vs.FG-SD-gr	nc	2.31834	+
249987_at	hypothetical protein	AT5G18490	AT5G18490	FG-LD-sp.vs.FG-LD-gr	FG-SD-sp.vs.FG-SD-gr	nc	2.3181	+
259495_at	CC-NBS-LRR class disease resistance protein	AT1G15890	AT1G15890	FG-LD-sp.vs.FG-LD-gr	FG-SD-sp.vs.FG-SD-gr	nc	2.31234	+
247339_at	Nucleic acid-binding, OB-fold-like protein	AT5G63690	AT5G63690	FG-LD-sp.vs.FG-LD-gr	FG-SD-sp.vs.FG-SD-gr	nc	2.31174	+
247723_at	putative protein phosphatase 2C 78	HAI1	AT5G59220	FG-LD-sp.vs.FG-LD-gr	FG-SD-sp.vs.FG-SD-gr	nc	2.31076	+
266081_at	putative serine/threonine protein kinase ATG1c	AT2G37840	AT2G37840	FG-LD-sp.vs.FG-LD-gr	FG-SD-sp.vs.FG-SD-gr	nc	2.30828	+
260269_at	TIR-NBS-LRR class disease resistance protein	AT1G63740	AT1G63740	FG-LD-sp.vs.FG-LD-gr	FG-SD-sp.vs.FG-SD-gr	nc	2.30707	+
260528_at	WRKY23; transcription factor	WRKY23	AT2G47260	FG-LD-sp.vs.FG-LD-gr	FG-SD-sp.vs.FG-SD-gr	nc	2.30584	+
247931_at	Lactoylglutathione lyase / glyoxalase I family protein	AT5G57040	AT5G57040	FG-LD-sp.vs.FG-LD-gr	FG-SD-sp.vs.FG-SD-gr	nc	2.30031	+
249489_at	HXXXD-type acyl-transferase-like protein	AT5G39090	AT5G39090	FG-LD-sp.vs.FG-LD-gr	FG-SD-sp.vs.FG-SD-gr	nc	2.30024	+
262099_s_at	GH3.4; indole-3-acetic acid amido synthetase	GH3.4	AT1G59500 /// AT4G37390	FG-LD-sp.vs.FG-LD-gr	FG-SD-sp.vs.FG-SD-gr	nc	2.29714	+
252543_at	PHOT1 (PHOTOTROPIN 1); FMN binding / blue light photoreceptor/ kinase/ protein binding / protein serine/threonine kinase	PHOT1	AT3G45780	FG-LD-sp.vs.FG-LD-gr	FG-SD-sp.vs.FG-SD-gr	nc	2.29472	+
263001_at	TAF6B4 (TBP-ASSOCIATED FACTOR 6B4); DNA binding / RNA polymerase II transcription factor/ transcription initiation factor	TAF6B4	AT1G54360	FG-LD-sp.vs.FG-LD-gr	FG-SD-sp.vs.FG-SD-gr	nc	2.29428	+
254045_at	APUM6 (Arabidopsis Pumilio 6); RNA binding / binding	APUM6	AT4G25880	FG-LD-sp.vs.FG-LD-gr	FG-SD-sp.vs.FG-SD-gr	nc	2.29419	+
266158_at	ABC transporter G family member 3	AT2G28070	AT2G28070	FG-LD-sp.vs.FG-LD-gr	FG-SD-sp.vs.FG-SD-gr	nc	2.29055	+
254694_at	PLATZ transcription factor family protein	AT4G17900	AT4G17900	FG-LD-sp.vs.FG-LD-gr	FG-SD-sp.vs.FG-SD-gr	nc	2.28988	+
245158_at	RALFL18 (ralf-like 18); signal transducer	RALFL18	AT2G33130	FG-LD-sp.vs.FG-LD-gr	FG-SD-sp.vs.FG-SD-gr	nc	2.28889	+
263823_s_at	putative dehydration-responsive element-binding protein 2H /// dehydration-responsive element-binding protein 2C	AT2G40350 /// DREB2C	AT2G40340 /// AT2G40350	FG-LD-sp.vs.FG-LD-gr	FG-SD-sp.vs.FG-SD-gr	nc	2.28706	+
257950_at	UGT71B6 (UDP-glucosyl transferase 71B6); UDP-glycosyltransferase/ abscisic acid glucosyltransferase/ transferase, transferring glycosyl groups	UGT71B6	AT3G21780	FG-LD-sp.vs.FG-LD-gr	FG-SD-sp.vs.FG-SD-gr	nc	2.28665	+
248181_at	cytochrome c-type biogenesis ccda-like chloroplastic protein	CcdA	AT5G54290	FG-LD-sp.vs.FG-LD-gr	FG-SD-sp.vs.FG-SD-gr	nc	2.28611	+
260156_at	NAM (NO APICAL MERISTEM); transcription factor	NAM	AT1G52880	FG-LD-sp.vs.FG-LD-gr	FG-SD-sp.vs.FG-SD-gr	nc	2.28523	+
253158_at	ACT-like protein tyrosine kinase family protein	AT4G35780	AT4G35780	FG-LD-sp.vs.FG-LD-gr	FG-SD-sp.vs.FG-SD-gr	nc	2.28441	+
254870_at	G-type lectin S-receptor-like serine/threonine-protein kinase	AT4G11900	AT4G11900	FG-LD-sp.vs.FG-LD-gr	FG-SD-sp.vs.FG-SD-gr	nc	2.28121	+
256590_at	ATHMG (ARABIDOPSIS THALIANA HIGH MOBILITY GROUP); transcription factor	ATHMG	AT3G28730	FG-LD-sp.vs.FG-LD-gr	FG-SD-sp.vs.FG-SD-gr	nc	2.27692	+
251696_at	hypothetical protein	---	---	FG-LD-sp.vs.FG-LD-gr	FG-SD-sp.vs.FG-SD-gr	nc	2.27468	+
255997_s_at	CAB3 (CHLOROPHYLL A/B BINDING PROTEIN 3); chlorophyll binding	CAB3	AT1G29910 /// AT1G29920 /// AT1G29930	FG-LD-sp.vs.FG-LD-gr	FG-SD-sp.vs.FG-SD-gr	nc	2.27326	+
257147_at	TRAM, LAG1 and CLN8 (TLC) lipid-sensing domain containing protein	AT3G27270	AT3G27270	FG-LD-sp.vs.FG-LD-gr	FG-SD-sp.vs.FG-SD-gr	nc	2.27248	+
249116_at	hypothetical protein	AT5G43822	AT5G43822	FG-LD-sp.vs.FG-LD-gr	FG-SD-sp.vs.FG-SD-gr	nc	2.26969	+
251214_at	hypothetical protein	AT3G62500	AT3G62500	FG-LD-sp.vs.FG-LD-gr	FG-SD-sp.vs.FG-SD-gr	nc	2.26747	+
262784_at	SEX1 (STARCH EXCESS 1); alpha-glucan, water dikinase	SEX1	AT1G10760	FG-LD-sp.vs.FG-LD-gr	FG-SD-sp.vs.FG-SD-gr	nc	2.26635	+
257373_at	transcription factor bHLH129	AT2G43140	AT2G43140	FG-LD-sp.vs.FG-LD-gr	FG-SD-sp.vs.FG-SD-gr	nc	2.26573	+
245100_at	UBP5 (UBIQUITIN-SPECIFIC PROTEASE 5); ubiquitin-specific protease	UBP5	AT2G40930	FG-LD-sp.vs.FG-LD-gr	FG-SD-sp.vs.FG-SD-gr	nc	2.26563	+
267619_at	leucine-rich repeat protein kinase family protein	AT2G26730	AT2G26730	FG-LD-sp.vs.FG-LD-gr	FG-SD-sp.vs.FG-SD-gr	nc	2.26561	+
259462_at	nodulin-like and major facilitator domain-containing protein	AT1G18940	AT1G18940	FG-LD-sp.vs.FG-LD-gr	FG-SD-sp.vs.FG-SD-gr	nc	2.26553	+
245028_at	coiled-coil protein WEB1	AT2G26570	AT2G26570	FG-LD-sp.vs.FG-LD-gr	FG-SD-sp.vs.FG-SD-gr	nc	2.26509	+
245440_at	putative RNA helicase	AT4G16680	AT4G16680	FG-LD-sp.vs.FG-LD-gr	FG-SD-sp.vs.FG-SD-gr	nc	2.26444	+
256008_s_at	Pyridoxal phosphate-dependent transferases superfamily protein /// tryptophan aminotransferase-related protein 4	AT1G34040 /// AT1G34060	AT1G34040 /// AT1G34060	FG-LD-sp.vs.FG-LD-gr	FG-SD-sp.vs.FG-SD-gr	nc	2.26291	+
255623_at	50S ribosomal protein L5	AT4G01310	AT4G01310	FG-LD-sp.vs.FG-LD-gr	FG-SD-sp.vs.FG-SD-gr	nc	2.26021	+
251859_at	proteophosphoglycan-related protein	AT3G54680	AT3G54680	FG-LD-sp.vs.FG-LD-gr	FG-SD-sp.vs.FG-SD-gr	nc	2.25986	+
258152_at	TCP-1/cpn60 chaperonin family protein	AT3G18190	AT3G18190	FG-LD-sp.vs.FG-LD-gr	FG-SD-sp.vs.FG-SD-gr	nc	2.25891	+
245123_at	CAO (CHAOS); chromatin binding	CAO	AT2G47450	FG-LD-sp.vs.FG-LD-gr	FG-SD-sp.vs.FG-SD-gr	nc	2.25813	+
246886_at	CLC-D (CHLORIDE CHANNEL D); anion channel/ voltage-gated chloride channel	CLC-D	AT5G26240	FG-LD-sp.vs.FG-LD-gr	FG-SD-sp.vs.FG-SD-gr	nc	2.25444	+
257459_at	acyl-CoA N-acyltransferases-like protein	AT1G24040	AT1G24040	FG-LD-sp.vs.FG-LD-gr	FG-SD-sp.vs.FG-SD-gr	nc	2.24997	+
250763_at	putative tropine dehydrogenase	AT5G06060	AT5G06060	FG-LD-sp.vs.FG-LD-gr	FG-SD-sp.vs.FG-SD-gr	nc	2.2482	+
259872_at	eukaryotic translation initiation factor 2 (eIF-2) family protein	AT1G76810	AT1G76810	FG-LD-sp.vs.FG-LD-gr	FG-SD-sp.vs.FG-SD-gr	nc	2.24805	+
245116_at	Nup93/Nic96 nucleoporin interacting component-containing protein	AT2G41620	AT2G41620	FG-LD-sp.vs.FG-LD-gr	FG-SD-sp.vs.FG-SD-gr	nc	2.24647	+
247390_at	hypothetical protein	AT5G63520	AT5G63520	FG-LD-sp.vs.FG-LD-gr	FG-SD-sp.vs.FG-SD-gr	nc	2.242	+
266070_at	EXLB3 (EXPANSIN-LIKE B3 PRECURSOR)	EXLB3	AT2G18660	FG-LD-sp.vs.FG-LD-gr	FG-SD-sp.vs.FG-SD-gr	nc	2.24131	+
264999_at	calmodulin-binding transcription activator 4	AT1G67310	AT1G67310	FG-LD-sp.vs.FG-LD-gr	FG-SD-sp.vs.FG-SD-gr	nc	2.23848	+
261667_at	alpha/beta-Hydrolases superfamily protein	AT1G18460	AT1G18460	FG-LD-sp.vs.FG-LD-gr	FG-SD-sp.vs.FG-SD-gr	nc	2.23757	+
245764_s_at	transducin family protein / WD-40 repeat family protein	ATCSA-1	AT1G19750 /// AT1G27840	FG-LD-sp.vs.FG-LD-gr	FG-SD-sp.vs.FG-SD-gr	nc	2.2354	+
264767_at	SD1-29 (S-DOMAIN-1 29); carbohydrate binding / kinase/ protein kinase	SD1-29	AT1G61380	FG-LD-sp.vs.FG-LD-gr	FG-SD-sp.vs.FG-SD-gr	nc	2.23412	+
251348_at	Ferritin/ribonucleotide reductase-like family protein	AT3G61010	AT3G61010	FG-LD-sp.vs.FG-LD-gr	FG-SD-sp.vs.FG-SD-gr	nc	2.23263	+
255912_at	Terpenoid cyclases family protein	AT1G66960	AT1G66960	FG-LD-sp.vs.FG-LD-gr	FG-SD-sp.vs.FG-SD-gr	nc	2.23192	+
267432_at	putative UDP-N-acetylglucosamine pyrophosphorylase	GlcNA.1UT2	AT2G35020	FG-LD-sp.vs.FG-LD-gr	FG-SD-sp.vs.FG-SD-gr	nc	2.23036	+
265028_at	transducin/WD-40 repeat-containing protein	AT1G24530	AT1G24530	FG-LD-sp.vs.FG-LD-gr	FG-SD-sp.vs.FG-SD-gr	nc	2.2297	+
262644_at	BETA-VPE (BETA VACUOLAR PROCESSING ENZYME); cysteine-type endopeptidase	BETA-VPE	AT1G62710	FG-LD-sp.vs.FG-LD-gr	FG-SD-sp.vs.FG-SD-gr	nc	2.2295	+
263114_at	PSAD-2 (photosystem I subunit D-2)	PSAD-2	AT1G03130	FG-LD-sp.vs.FG-LD-gr	FG-SD-sp.vs.FG-SD-gr	nc	2.22171	+
253600_at	scpl29 (serine carboxypeptidase-like 29); serine-type carboxypeptidase	scpl29	AT4G30810	FG-LD-sp.vs.FG-LD-gr	FG-SD-sp.vs.FG-SD-gr	nc	2.22026	+
246568_at	DEL2 (DP-E2F-LIKE 2); DNA binding / transcription factor	DEL2	AT5G14960	FG-LD-sp.vs.FG-LD-gr	FG-SD-sp.vs.FG-SD-gr	nc	2.21999	+
256397_at	MKP2 (MAPK PHOSPHATASE 2); MAP kinase phosphatase/ protein tyrosine/serine/threonine phosphatase	MKP2	AT3G06110	FG-LD-sp.vs.FG-LD-gr	FG-SD-sp.vs.FG-SD-gr	nc	2.21962	+
263943_at	S-adenosyl methionine transporter-like protein	AT2G35800	AT2G35800	FG-LD-sp.vs.FG-LD-gr	FG-SD-sp.vs.FG-SD-gr	nc	2.21639	+
252404_at	EDD1 (EMBRYO-DEFECTIVE-DEVELOPMENT 1); glycine-tRNA ligase	EDD1	AT3G48110	FG-LD-sp.vs.FG-LD-gr	FG-SD-sp.vs.FG-SD-gr	nc	2.21507	+
248451_at	alpha/beta-Hydrolases superfamily protein	AT5G51180	AT5G51180	FG-LD-sp.vs.FG-LD-gr	FG-SD-sp.vs.FG-SD-gr	nc	2.21271	+
258635_at	PHD finger-containing protein	AT3G08020	AT3G08020	FG-LD-sp.vs.FG-LD-gr	FG-SD-sp.vs.FG-SD-gr	nc	2.21263	+
249961_at	F-box/FBD/LRR-repeat protein	AT5G18770	AT5G18770	FG-LD-sp.vs.FG-LD-gr	FG-SD-sp.vs.FG-SD-gr	nc	2.21004	+
253239_at	probable receptor-like serine/threonine-protein kinase	AT4G34500	AT4G34500	FG-LD-sp.vs.FG-LD-gr	FG-SD-sp.vs.FG-SD-gr	nc	2.20539	+
253111_at	hypothetical protein	AT4G35940	AT4G35940	FG-LD-sp.vs.FG-LD-gr	FG-SD-sp.vs.FG-SD-gr	nc	2.20324	+
245456_at	RPP5 (RECOGNITION OF PERONOSPORA PARASITICA 5); nucleotide binding	RPP5	AT4G16950	FG-LD-sp.vs.FG-LD-gr	FG-SD-sp.vs.FG-SD-gr	nc	2.20276	+
266752_at	ABCB4 (ATP BINDING CASSETTE SUBFAMILY B4); ATPase, coupled to transmembrane movement of substances / xenobiotic-transporting ATPase	ABCB4	AT2G47000	FG-LD-sp.vs.FG-LD-gr	FG-SD-sp.vs.FG-SD-gr	nc	2.20167	+
261493_at	WHY1 (WHIRLY 1); DNA binding / telomeric DNA binding	WHY1	AT1G14410	FG-LD-sp.vs.FG-LD-gr	FG-SD-sp.vs.FG-SD-gr	nc	2.20151	+
264437_at	protein EXECUTER 2	AT1G27510	AT1G27510	FG-LD-sp.vs.FG-LD-gr	FG-SD-sp.vs.FG-SD-gr	nc	2.2014	+
256741_at	XH domain-containing protein	AT3G29375	AT3G29375	FG-LD-sp.vs.FG-LD-gr	FG-SD-sp.vs.FG-SD-gr	nc	2.20056	+
264199_at	Ycf37-like photosystem I biogenesis related protein	AT1G22700	AT1G22700	FG-LD-sp.vs.FG-LD-gr	FG-SD-sp.vs.FG-SD-gr	nc	2.19974	+
264125_at	EMB1135 (embryo defective 1135); DNA binding / protein binding / zinc ion binding	EMB1135	AT1G79350	FG-LD-sp.vs.FG-LD-gr	FG-SD-sp.vs.FG-SD-gr	nc	2.19806	+
247726_at	TRP1 (TELOMERIC REPEAT BINDING PROTEIN 1); DNA binding / double-stranded telomeric DNA binding	TRP1	AT5G59430	FG-LD-sp.vs.FG-LD-gr	FG-SD-sp.vs.FG-SD-gr	nc	2.19803	+
253310_at	EX1 (EXECUTER1)	EX1	AT4G33630	FG-LD-sp.vs.FG-LD-gr	FG-SD-sp.vs.FG-SD-gr	nc	2.1974	+
254188_at	UGE2 (UDP-D-glucose/UDP-D-galactose 4-epimerase 2); UDP-glucose 4-epimerase/ protein dimerization	UGE2	AT4G23920	FG-LD-sp.vs.FG-LD-gr	FG-SD-sp.vs.FG-SD-gr	nc	2.19576	+
248700_at	ATGLR1.2; intracellular ligand-gated ion channel	ATGLR1.2	AT5G48400	FG-LD-sp.vs.FG-LD-gr	FG-SD-sp.vs.FG-SD-gr	nc	2.1944	+
250446_at	aspartyl protease family protein	AT5G10770	AT5G10770	FG-LD-sp.vs.FG-LD-gr	FG-SD-sp.vs.FG-SD-gr	nc	2.18921	+
252508_at	ribosomal protein S5 domain 2-like superfamily protein	AT3G46210	AT3G46210	FG-LD-sp.vs.FG-LD-gr	FG-SD-sp.vs.FG-SD-gr	nc	2.18621	+
250970_at	hypothetical protein	AT5G02770	AT5G02770	FG-LD-sp.vs.FG-LD-gr	FG-SD-sp.vs.FG-SD-gr	nc	2.18319	+
264590_at	hypothetical protein	AT2G17710	AT2G17710	FG-LD-sp.vs.FG-LD-gr	FG-SD-sp.vs.FG-SD-gr	nc	2.18145	+
259950_at	putative protein kinase	AT1G71410	AT1G71410	FG-LD-sp.vs.FG-LD-gr	FG-SD-sp.vs.FG-SD-gr	nc	2.17668	+
261669_at	hypothetical protein	AT1G18490	AT1G18490	FG-LD-sp.vs.FG-LD-gr	FG-SD-sp.vs.FG-SD-gr	nc	2.17591	+
251215_at	protein disulfide isomerase-like protein	AT3G62510	AT3G62510	FG-LD-sp.vs.FG-LD-gr	FG-SD-sp.vs.FG-SD-gr	nc	2.17584	+
258366_at	RAP2.2; DNA binding / transcription factor	RAP2.2	AT3G14230	FG-LD-sp.vs.FG-LD-gr	FG-SD-sp.vs.FG-SD-gr	nc	2.17536	+
266428_at	putative serine/threonine kinase	AT2G07180	AT2G07180	FG-LD-sp.vs.FG-LD-gr	FG-SD-sp.vs.FG-SD-gr	nc	2.17505	+
253806_at	E3 ubiquitin-protein ligase RMA2	RMA2	AT4G28270	FG-LD-sp.vs.FG-LD-gr	FG-SD-sp.vs.FG-SD-gr	nc	2.1694	+
253133_at	NRPB1 (RNA POLYMERASE II LARGE SUBUNIT); DNA binding / DNA-directed RNA polymerase	NRPB1	AT4G35800	FG-LD-sp.vs.FG-LD-gr	FG-SD-sp.vs.FG-SD-gr	nc	2.16769	+
245108_at	CKX1 (CYTOKININ OXIDASE/DEHYDROGENASE 1); cytokinin dehydrogenase	CKX1	AT2G41510	FG-LD-sp.vs.FG-LD-gr	FG-SD-sp.vs.FG-SD-gr	nc	2.16745	+
261253_at	aspartyl protease family protein	AT1G05840	AT1G05840	FG-LD-sp.vs.FG-LD-gr	FG-SD-sp.vs.FG-SD-gr	nc	2.16673	+
251739_at	CAN (CA-2+ DEPENDENT NUCLEASE); nuclease	CAN	AT3G56170	FG-LD-sp.vs.FG-LD-gr	FG-SD-sp.vs.FG-SD-gr	nc	2.16519	+
264006_at	ATHB6; DNA binding / protein binding / sequence-specific DNA binding / transcription activator/ transcription factor	ATHB6	AT2G22430	FG-LD-sp.vs.FG-LD-gr	FG-SD-sp.vs.FG-SD-gr	nc	2.15947	+
251411_at	CKB3; protein kinase regulator/ transcription factor binding	CKB3	AT3G60250	FG-LD-sp.vs.FG-LD-gr	FG-SD-sp.vs.FG-SD-gr	nc	2.15884	+
260717_at	serine/threonine-protein phosphatase 7 long form homolog	AT1G48120	AT1G48120	FG-LD-sp.vs.FG-LD-gr	FG-SD-sp.vs.FG-SD-gr	nc	2.15874	+
258729_at	ANT1 (AROMATIC AND NEUTRAL TRANSPORTER 1); amino acid transmembrane transporter/ aromatic amino acid transmembrane transporter/ neutral amino acid transmembrane transporter	ANT1	AT3G11900	FG-LD-sp.vs.FG-LD-gr	FG-SD-sp.vs.FG-SD-gr	nc	2.15738	+
256833_at	putative calcium-transporting ATPase 13	AT3G22910	AT3G22910	FG-LD-sp.vs.FG-LD-gr	FG-SD-sp.vs.FG-SD-gr	nc	2.15706	+
247357_at	leucine-rich repeat protein kinase family protein	AT5G63710	AT5G63710	FG-LD-sp.vs.FG-LD-gr	FG-SD-sp.vs.FG-SD-gr	nc	2.15691	+
250813_at	TOC34 (TRANSLOCON AT THE OUTER ENVELOPE MEMBRANE OF CHLOROPLASTS 34); GTP binding	TOC34	AT5G05000	FG-LD-sp.vs.FG-LD-gr	FG-SD-sp.vs.FG-SD-gr	nc	2.15675	+
257232_at	PAP1 (PHYTOCHROME-ASSOCIATED PROTEIN 1); transcription factor	PAP1	AT3G16500	FG-LD-sp.vs.FG-LD-gr	FG-SD-sp.vs.FG-SD-gr	nc	2.15358	+
248564_at	Predicted AT-hook DNA-binding family protein	AT5G49700	AT5G49700	FG-LD-sp.vs.FG-LD-gr	FG-SD-sp.vs.FG-SD-gr	nc	2.15349	+
257802_at	Autophagy-related protein 13	AT3G18770	AT3G18770	FG-LD-sp.vs.FG-LD-gr	FG-SD-sp.vs.FG-SD-gr	nc	2.14796	+
257510_at	hypothetical protein	AT1G55360	AT1G55360	FG-LD-sp.vs.FG-LD-gr	FG-SD-sp.vs.FG-SD-gr	nc	2.14689	+
251116_at	scpl40 (serine carboxypeptidase-like 40); serine-type carboxypeptidase	scpl40	AT3G63470	FG-LD-sp.vs.FG-LD-gr	FG-SD-sp.vs.FG-SD-gr	nc	2.13989	+
246699_at	pre-rRNA-processing protein TSR2, conserved region-containing protein	AT5G27990	AT5G27990	FG-LD-sp.vs.FG-LD-gr	FG-SD-sp.vs.FG-SD-gr	nc	2.13896	+
256145_at	bifunctional inhibitor/lipid-transfer protein/seed storage 2S albumin-like protein	AT1G48750	AT1G48750	FG-LD-sp.vs.FG-LD-gr	FG-SD-sp.vs.FG-SD-gr	nc	2.13739	+
260144_at	ABC transporter G family member 25	ABCG25	AT1G71960	FG-LD-sp.vs.FG-LD-gr	FG-SD-sp.vs.FG-SD-gr	nc	2.13328	+
258382_at	UBC25 (UBIQUITIN-CONJUGATING ENZYME 25); small conjugating protein ligase	UBC25	AT3G15355	FG-LD-sp.vs.FG-LD-gr	FG-SD-sp.vs.FG-SD-gr	nc	2.13304	+
253739_at	hypothetical protein	AT4G28760	AT4G28760	FG-LD-sp.vs.FG-LD-gr	FG-SD-sp.vs.FG-SD-gr	nc	2.13197	+
251937_at	hypothetical protein /// conserved peptide upstream open reading frame 46	AT3G53400 /// CPuORF46	AT3G53400 /// AT3G53402	FG-LD-sp.vs.FG-LD-gr	FG-SD-sp.vs.FG-SD-gr	nc	2.1319	+
251664_at	CRD1 (COPPER RESPONSE DEFECT 1); DNA binding / magnesium-protoporphyrin IX monomethyl ester (oxidative) cyclase	CRD1	AT3G56940	FG-LD-sp.vs.FG-LD-gr	FG-SD-sp.vs.FG-SD-gr	nc	2.13045	+
246492_at	peptidyl-tRNA hydrolase family protein	AT5G16140	AT5G16140	FG-LD-sp.vs.FG-LD-gr	FG-SD-sp.vs.FG-SD-gr	nc	2.1302	+
257725_at	MSH2 (MUTS HOMOLOG 2); ATP binding / damaged DNA binding / mismatched DNA binding / protein binding	MSH2	AT3G18524	FG-LD-sp.vs.FG-LD-gr	FG-SD-sp.vs.FG-SD-gr	nc	2.12837	+
246790_at	protein ALWAYS EARLY 1	ALY1	AT5G27610	FG-LD-sp.vs.FG-LD-gr	FG-SD-sp.vs.FG-SD-gr	nc	2.12744	+
251362_at	DEAD-box ATP-dependent RNA helicase 12	AT3G61240	AT3G61240	FG-LD-sp.vs.FG-LD-gr	FG-SD-sp.vs.FG-SD-gr	nc	2.12299	+
247409_at	Dihydroneopterin aldolase/epimerase	FOLB2	AT5G62980	FG-LD-sp.vs.FG-LD-gr	FG-SD-sp.vs.FG-SD-gr	nc	2.1224	+
260924_at	putative protein kinase	AT1G21590	AT1G21590	FG-LD-sp.vs.FG-LD-gr	FG-SD-sp.vs.FG-SD-gr	nc	2.12037	+
255682_at	NAD(P)-binding Rossmann-fold superfamily protein	AT4G00560	AT4G00560	FG-LD-sp.vs.FG-LD-gr	FG-SD-sp.vs.FG-SD-gr	nc	2.11971	+
258931_at	DML2 (DEMETER-LIKE 2); 4 iron, 4 sulfur cluster binding / catalytic/ endonuclease	DML2	AT3G10010	FG-LD-sp.vs.FG-LD-gr	FG-SD-sp.vs.FG-SD-gr	nc	2.11344	+
249307_s_at	XPB1 (ARABIDOPSIS HOMOLOG OF XERODERMA PIGMENTOSUM COMPLEMENTATION GROUP B 1); ATP binding / ATP-dependent DNA helicase/ ATP-dependent helicase/ DNA binding / helicase/ hydrolase/ nucleic acid binding	XPB1	AT5G41360 /// AT5G41370	FG-LD-sp.vs.FG-LD-gr	FG-SD-sp.vs.FG-SD-gr	nc	2.11325	+
261120_at	BLH3 (BEL1-LIKE HOMEODOMAIN 3); DNA binding / transcription factor	BLH3	AT1G75410	FG-LD-sp.vs.FG-LD-gr	FG-SD-sp.vs.FG-SD-gr	nc	2.11184	+
261326_s_at	peptidase M20/M25/M40 family protein /// peptidase M20/M25/M40 family protein	AT1G44180 /// AT1G44820	AT1G44180 /// AT1G44820	FG-LD-sp.vs.FG-LD-gr	FG-SD-sp.vs.FG-SD-gr	nc	2.10818	+
262005_at	ATGCN3; transporter	ATGCN3	AT1G64550	FG-LD-sp.vs.FG-LD-gr	FG-SD-sp.vs.FG-SD-gr	nc	2.10758	+
260732_at	putative telomere repeat-binding factor 4	AT1G17520	AT1G17520	FG-LD-sp.vs.FG-LD-gr	FG-SD-sp.vs.FG-SD-gr	nc	2.10742	+
255128_at	hypothetical protein	AT4G08310	AT4G08310	FG-LD-sp.vs.FG-LD-gr	FG-SD-sp.vs.FG-SD-gr	nc	2.10394	+
246454_at	DHAR3 (dehydroascorbate reductase 1); glutathione dehydrogenase (ascorbate)	DHAR3	AT5G16710	FG-LD-sp.vs.FG-LD-gr	FG-SD-sp.vs.FG-SD-gr	nc	2.10339	+
257717_at	EMB1865 (embryo defective 1865); RNA binding	EMB1865	AT3G18390	FG-LD-sp.vs.FG-LD-gr	FG-SD-sp.vs.FG-SD-gr	nc	2.10181	+
253848_at	hypothetical protein	AT4G28020	AT4G28020	FG-LD-sp.vs.FG-LD-gr	FG-SD-sp.vs.FG-SD-gr	nc	2.1017	+
266285_at	hypothetical protein	AT2G29180	AT2G29180	FG-LD-sp.vs.FG-LD-gr	FG-SD-sp.vs.FG-SD-gr	nc	2.10107	+
265521_at	ORG4 (OBP3-RESPONSIVE GENE 4)	ORG4	AT2G06010	FG-LD-sp.vs.FG-LD-gr	FG-SD-sp.vs.FG-SD-gr	nc	2.10067	+
247605_at	TCP5 (TEOSINTE BRANCHED1, CYCLOIDEA AND PCF TRANSCRIPTION FACTOR 5); transcription factor	TCP5	AT5G60970	FG-LD-sp.vs.FG-LD-gr	FG-SD-sp.vs.FG-SD-gr	nc	2.09868	+
248493_at	FSD2 (FE SUPEROXIDE DISMUTASE 2); superoxide dismutase	FSD2	AT5G51100	FG-LD-sp.vs.FG-LD-gr	FG-SD-sp.vs.FG-SD-gr	nc	2.09644	+
249550_at	protein kinase family protein	AT5G38210	AT5G38210	FG-LD-sp.vs.FG-LD-gr	FG-SD-sp.vs.FG-SD-gr	nc	2.0959	+
261079_s_at	transcription factor IIA, alpha/beta subunit /// transcription factor IIA, alpha/beta subunit	AT1G07470 /// AT1G07480	AT1G07470 /// AT1G07480	FG-LD-sp.vs.FG-LD-gr	FG-SD-sp.vs.FG-SD-gr	nc	2.09552	+
267314_at	myosin heavy chain-related	AT2G34730	AT2G34730	FG-LD-sp.vs.FG-LD-gr	FG-SD-sp.vs.FG-SD-gr	nc	2.09537	+
256902_s_at	hypothetical protein /// RNA-directed DNA polymerase (reverse transcriptase)-related protein	AT3G23910 /// AT3G24255	AT3G23910 /// AT3G24255	FG-LD-sp.vs.FG-LD-gr	FG-SD-sp.vs.FG-SD-gr	nc	2.09505	+
257883_at	calmodulin-binding transcription activator	AT3G16940	AT3G16940	FG-LD-sp.vs.FG-LD-gr	FG-SD-sp.vs.FG-SD-gr	nc	2.09483	+
255540_at	protein translocase subunit secA	AGY1	AT4G01800	FG-LD-sp.vs.FG-LD-gr	FG-SD-sp.vs.FG-SD-gr	nc	2.09431	+
258820_at	tryptophanyl-tRNA synthetase-like protein	AT3G04600	AT3G04600	FG-LD-sp.vs.FG-LD-gr	FG-SD-sp.vs.FG-SD-gr	nc	2.09256	+
247902_at	AHA3; ATPase/ hydrogen-exporting ATPase, phosphorylative mechanism	AHA3	AT5G57350	FG-LD-sp.vs.FG-LD-gr	FG-SD-sp.vs.FG-SD-gr	nc	2.09069	+
258658_at	ADK1 (adenosine kinase 1); adenosine kinase/ copper ion binding	ADK1	AT3G09820	FG-LD-sp.vs.FG-LD-gr	FG-SD-sp.vs.FG-SD-gr	nc	2.0891	+
261553_at	hypothetical protein	AT1G63420	AT1G63420	FG-LD-sp.vs.FG-LD-gr	FG-SD-sp.vs.FG-SD-gr	nc	2.0875	+
250459_at	THO complex subunit 1	THO1	AT5G09860	FG-LD-sp.vs.FG-LD-gr	FG-SD-sp.vs.FG-SD-gr	nc	2.08741	+
267553_s_at	PTAC18 (PLASTID TRANSCRIPTIONALLY ACTIVE 18)	PTAC18	AT2G32180 /// AT2G32650	FG-LD-sp.vs.FG-LD-gr	FG-SD-sp.vs.FG-SD-gr	nc	2.08634	+
267526_at	PSBW (PHOTOSYSTEM II REACTION CENTER W)	PSBW	AT2G30570	FG-LD-sp.vs.FG-LD-gr	FG-SD-sp.vs.FG-SD-gr	nc	2.08519	+
265010_at	T-complex protein 1 subunit epsilon	AT1G24510	AT1G24510	FG-LD-sp.vs.FG-LD-gr	FG-SD-sp.vs.FG-SD-gr	nc	2.08327	+
257075_at	pre-mRNA-processing protein 40B	PRP40B	AT3G19670	FG-LD-sp.vs.FG-LD-gr	FG-SD-sp.vs.FG-SD-gr	nc	2.08188	+
249318_at	AtUK/UPRT1 (Uridine kinase/Uracil phosphoribosyltransferase 1); ATP binding / kinase/ uracil phosphoribosyltransferase/ uridine kinase	AtUK/UPRT1	AT5G40870	FG-LD-sp.vs.FG-LD-gr	FG-SD-sp.vs.FG-SD-gr	nc	2.07982	+
264945_at	MAF1 (MADS AFFECTING FLOWERING 1); transcription factor	MAF1	AT1G77080	FG-LD-sp.vs.FG-LD-gr	FG-SD-sp.vs.FG-SD-gr	nc	2.07926	+
245898_at	protein kinase superfamily protein	AT5G11020	AT5G11020	FG-LD-sp.vs.FG-LD-gr	FG-SD-sp.vs.FG-SD-gr	nc	2.0786	+
245615_at	---	---	AT4G14470	FG-LD-sp.vs.FG-LD-gr	FG-SD-sp.vs.FG-SD-gr	nc	2.07723	+
247370_at	nuclear protein X1	NPX1	AT5G63320	FG-LD-sp.vs.FG-LD-gr	FG-SD-sp.vs.FG-SD-gr	nc	2.07593	+
256323_at	hypothetical protein	AT1G54920	AT1G54920	FG-LD-sp.vs.FG-LD-gr	FG-SD-sp.vs.FG-SD-gr	nc	2.07571	+
251052_at	DPA; transcription factor	DPA	AT5G02470	FG-LD-sp.vs.FG-LD-gr	FG-SD-sp.vs.FG-SD-gr	nc	2.07461	+
258894_at	AtRLP32 (Receptor Like Protein 32); kinase/ protein binding	AtRLP32	AT3G05650	FG-LD-sp.vs.FG-LD-gr	FG-SD-sp.vs.FG-SD-gr	nc	2.0745	+
258853_at	putative beta-1,3-galactosyltransferase 16	AT3G06440	AT3G06440	FG-LD-sp.vs.FG-LD-gr	FG-SD-sp.vs.FG-SD-gr	nc	2.07196	+
260062_at	pentatricopeptide repeat-containing protein	AT1G73710	AT1G73710	FG-LD-sp.vs.FG-LD-gr	FG-SD-sp.vs.FG-SD-gr	nc	2.07164	+
261615_at	hypothetical protein	AT1G33050	AT1G33050	FG-LD-sp.vs.FG-LD-gr	FG-SD-sp.vs.FG-SD-gr	nc	2.06871	+
252100_at	Half-A-TPR repeat-containing protein	AT3G51110	AT3G51110	FG-LD-sp.vs.FG-LD-gr	FG-SD-sp.vs.FG-SD-gr	nc	2.06691	+
259490_at	hypothetical protein	AT1G15800	AT1G15800	FG-LD-sp.vs.FG-LD-gr	FG-SD-sp.vs.FG-SD-gr	nc	2.06542	+
255068_at	CRY1 (CRYPTOCHROME 1); ATP binding / blue light photoreceptor/ protein homodimerization/ protein kinase	CRY1	AT4G08920	FG-LD-sp.vs.FG-LD-gr	FG-SD-sp.vs.FG-SD-gr	nc	2.06373	+
264384_at	PKL (PICKLE); ATPase/ DNA binding / DNA helicase	PKL	AT2G25170	FG-LD-sp.vs.FG-LD-gr	FG-SD-sp.vs.FG-SD-gr	nc	2.062	+
247795_at	zinc finger CCCH domain-containing protein 66	AT5G58620	AT5G58620	FG-LD-sp.vs.FG-LD-gr	FG-SD-sp.vs.FG-SD-gr	nc	2.06031	+
265844_at	FEI2 (FEI 2); kinase	FEI2	AT2G35620	FG-LD-sp.vs.FG-LD-gr	FG-SD-sp.vs.FG-SD-gr	nc	2.05982	+
267609_at	ARM repeat superfamily protein	AT2G26780	AT2G26780	FG-LD-sp.vs.FG-LD-gr	FG-SD-sp.vs.FG-SD-gr	nc	2.05805	+
267557_at	KRP4; cyclin binding / cyclin-dependent protein kinase inhibitor	KRP4	AT2G32710	FG-LD-sp.vs.FG-LD-gr	FG-SD-sp.vs.FG-SD-gr	nc	2.05755	+
259229_at	ADA2A (HOMOLOG OF YEAST ADA2 2A); DNA binding / transcription factor	ADA2A	AT3G07740	FG-LD-sp.vs.FG-LD-gr	FG-SD-sp.vs.FG-SD-gr	nc	2.05694	+
264705_at	ATP binding/leucine-tRNA ligases/aminoacyl-tRNA ligases	AT1G09620	AT1G09620	FG-LD-sp.vs.FG-LD-gr	FG-SD-sp.vs.FG-SD-gr	nc	2.05223	+
246389_at	AAP3; amino acid transmembrane transporter	AAP3	AT1G77380	FG-LD-sp.vs.FG-LD-gr	FG-SD-sp.vs.FG-SD-gr	nc	2.05014	+
259043_at	ARM repeat superfamily protein	AT3G03440	AT3G03440	FG-LD-sp.vs.FG-LD-gr	FG-SD-sp.vs.FG-SD-gr	nc	2.04902	+
248755_at	uncharacterized binding protein	AT5G47690	AT5G47690	FG-LD-sp.vs.FG-LD-gr	FG-SD-sp.vs.FG-SD-gr	nc	2.04868	+
247487_at	peptidoglycan-binding LysM domain-containing protein	AT5G62150	AT5G62150	FG-LD-sp.vs.FG-LD-gr	FG-SD-sp.vs.FG-SD-gr	nc	2.04766	+
265093_at	ABC transporter I family member 19	AT1G03905	AT1G03905	FG-LD-sp.vs.FG-LD-gr	FG-SD-sp.vs.FG-SD-gr	nc	2.0457	+
248870_at	PLATZ transcription factor family protein	AT5G46710	AT5G46710	FG-LD-sp.vs.FG-LD-gr	FG-SD-sp.vs.FG-SD-gr	nc	2.0453	+
258026_at	ABF4 (ABRE BINDING FACTOR 4); DNA binding / protein binding / transcription activator/ transcription factor	ABF4	AT3G19290	FG-LD-sp.vs.FG-LD-gr	FG-SD-sp.vs.FG-SD-gr	nc	2.04491	+
262788_at	hypothetical protein	AT1G10690	AT1G10690	FG-LD-sp.vs.FG-LD-gr	FG-SD-sp.vs.FG-SD-gr	nc	2.04464	+
250485_at	PROPEP5 (Elicitor peptide 5 precursor)	PROPEP5	AT5G09990	FG-LD-sp.vs.FG-LD-gr	FG-SD-sp.vs.FG-SD-gr	nc	2.04162	+
256430_at	DREB2B (DRE/CRT-BINDING PROTEIN 2B); DNA binding / transcription activator/ transcription factor	DREB2B	AT3G11020	FG-LD-sp.vs.FG-LD-gr	FG-SD-sp.vs.FG-SD-gr	nc	2.04113	+
251143_at	SQD2 (sulfoquinovosyldiacylglycerol 2); UDP-glycosyltransferase/ UDP-sulfoquinovose:DAG sulfoquinovosyltransferase/ transferase, transferring glycosyl groups	SQD2	AT5G01220	FG-LD-sp.vs.FG-LD-gr	FG-SD-sp.vs.FG-SD-gr	nc	2.04069	+
245730_at	hypothetical protein	AT1G73470	AT1G73470	FG-LD-sp.vs.FG-LD-gr	FG-SD-sp.vs.FG-SD-gr	nc	2.03963	+
248502_at	MYND-type zinc finger protein	AT5G50450	AT5G50450	FG-LD-sp.vs.FG-LD-gr	FG-SD-sp.vs.FG-SD-gr	nc	2.03724	+
258897_at	defensin-like protein 205	AT3G05730	AT3G05730	FG-LD-sp.vs.FG-LD-gr	FG-SD-sp.vs.FG-SD-gr	nc	2.03685	+
251175_at	HMT2 (HOMOCYSTEINE METHYLTRANSFERASE 2); homocysteine S-methyltransferase	HMT2	AT3G63250	FG-LD-sp.vs.FG-LD-gr	FG-SD-sp.vs.FG-SD-gr	nc	2.03523	+
260772_at	aspartyl protease	AT1G49050	AT1G49050	FG-LD-sp.vs.FG-LD-gr	FG-SD-sp.vs.FG-SD-gr	nc	2.03387	+
265039_at	hypothetical protein	AT1G04000	AT1G04000	FG-LD-sp.vs.FG-LD-gr	FG-SD-sp.vs.FG-SD-gr	nc	2.0337	+
250197_at	isocitrate dehydrogenase	AT5G14590	AT5G14590	FG-LD-sp.vs.FG-LD-gr	FG-SD-sp.vs.FG-SD-gr	nc	2.03346	+
261614_at	PAB8 (POLY(A) BINDING PROTEIN 8); RNA binding / translation initiation factor	PAB8	AT1G49760	FG-LD-sp.vs.FG-LD-gr	FG-SD-sp.vs.FG-SD-gr	nc	2.03215	+
246829_at	ATGWD3; carbohydrate kinase/ catalytic/ phosphoglucan, water dikinase	ATGWD3	AT5G26570	FG-LD-sp.vs.FG-LD-gr	FG-SD-sp.vs.FG-SD-gr	nc	2.03195	+
250406_at	ATER	ER	AT5G10810	FG-LD-sp.vs.FG-LD-gr	FG-SD-sp.vs.FG-SD-gr	nc	2.02876	+
263077_at	EMB2763 (EMBRYO DEFECTIVE 2763); RNA binding / ribonuclease	EMB2763	AT2G17510	FG-LD-sp.vs.FG-LD-gr	FG-SD-sp.vs.FG-SD-gr	nc	2.02663	+
267628_at	transcription factor bHLH130	AT2G42280	AT2G42280	FG-LD-sp.vs.FG-LD-gr	FG-SD-sp.vs.FG-SD-gr	nc	2.02532	+
267136_at	XLG1 (EXTRA-LARGE G-PROTEIN 1); guanyl nucleotide binding / signal transducer	XLG1	AT2G23460	FG-LD-sp.vs.FG-LD-gr	FG-SD-sp.vs.FG-SD-gr	nc	2.02501	+
248786_at	hypothetical protein	AT5G47400	AT5G47400	FG-LD-sp.vs.FG-LD-gr	FG-SD-sp.vs.FG-SD-gr	nc	2.02488	+
255728_at	plasma-membrane choline transporter-like protein	AT1G25500	AT1G25500	FG-LD-sp.vs.FG-LD-gr	FG-SD-sp.vs.FG-SD-gr	nc	2.02277	+
260337_at	WRKY57; transcription factor	WRKY57	AT1G69310	FG-LD-sp.vs.FG-LD-gr	FG-SD-sp.vs.FG-SD-gr	nc	2.02128	+
247869_at	ZFP2 (ZINC FINGER PROTEIN 2); nucleic acid binding / transcription factor/ zinc ion binding	ZFP2	AT5G57520	FG-LD-sp.vs.FG-LD-gr	FG-SD-sp.vs.FG-SD-gr	nc	2.02044	+
247367_at	oxygen-independent coproporphyrinogen III oxidase-like protein	AT5G63290	AT5G63290	FG-LD-sp.vs.FG-LD-gr	FG-SD-sp.vs.FG-SD-gr	nc	2.01876	+
262636_at	NIH (NUCLEAR DEIH-BOXHELICASE); DNA binding / DNA helicase	NIH	AT1G06670	FG-LD-sp.vs.FG-LD-gr	FG-SD-sp.vs.FG-SD-gr	nc	2.01804	+
251251_at	protein kinase-domain containing protein	AT3G62220	AT3G62220	FG-LD-sp.vs.FG-LD-gr	FG-SD-sp.vs.FG-SD-gr	nc	2.01755	+
246929_at	hypothetical protein	AT5G25210	AT5G25210	FG-LD-sp.vs.FG-LD-gr	FG-SD-sp.vs.FG-SD-gr	nc	2.01636	+
249996_at	monothiol glutaredoxin-S2	AT5G18600	AT5G18600	FG-LD-sp.vs.FG-LD-gr	FG-SD-sp.vs.FG-SD-gr	nc	2.01522	+
267102_at	EMB2776; nucleotide binding	LIS	AT2G41500	FG-LD-sp.vs.FG-LD-gr	FG-SD-sp.vs.FG-SD-gr	nc	2.01449	+
245002_at	photosystem II protein D2	psbD	ATCG00270	FG-LD-sp.vs.FG-LD-gr	FG-SD-sp.vs.FG-SD-gr	nc	2.01422	+
262095_at	tetratricopeptide repeat-containing protein	AT1G56090	AT1G56090	FG-LD-sp.vs.FG-LD-gr	FG-SD-sp.vs.FG-SD-gr	nc	2.01211	+
250856_at	pentatricopeptide (PPR) repeat-containing protein	AT5G04810	AT5G04810	FG-LD-sp.vs.FG-LD-gr	FG-SD-sp.vs.FG-SD-gr	nc	2.01144	+
246541_at	putative ubiquitin conjugation factor E4	AT5G15400	AT5G15400	FG-LD-sp.vs.FG-LD-gr	FG-SD-sp.vs.FG-SD-gr	nc	2.01087	+
259129_at	PTF1 (PLASTID TRANSCRIPTION FACTOR 1); transcription factor	PTF1	AT3G02150	FG-LD-sp.vs.FG-LD-gr	FG-SD-sp.vs.FG-SD-gr	nc	2.00617	+
250039_at	TIR-NBS-LRR class disease resistance protein	AT5G18370	AT5G18370	FG-LD-sp.vs.FG-LD-gr	FG-SD-sp.vs.FG-SD-gr	nc	2.00473	+
255255_at	Wound-responsive family protein	AT4G05070	AT4G05070	FG-LD-sp.vs.FG-LD-gr	FG-SD-sp.vs.FG-SD-gr	nc	2.00438	+
260312_at	TIR-NBS-LRR class disease resistance protein	AT1G63880	AT1G63880	FG-LD-sp.vs.FG-LD-gr	FG-SD-sp.vs.FG-SD-gr	nc	2.00191	+
260208_s_at	probable peroxygenase 4 /// Caleosin-related family protein	AT1G70670 /// AT1G70680	AT1G70670 /// AT1G70680	FG-LD-sp.vs.FG-LD-gr	FG-SD-sp.vs.FG-SD-gr	nc	0.20618	#VALUE!
250529_at	DEAD-box ATP-dependent RNA helicase 26	AT5G08610	AT5G08610	FG-LD-sp.vs.FG-LD-gr	FG-SD-sp.vs.FG-SD-gr	nc	2.05216	#VALUE!
248687_at	ADG1 (ADP GLUCOSE PYROPHOSPHORYLASE 1); glucose-1-phosphate adenylyltransferase	ADG1	AT5G48300	FG-LD-sp.vs.FG-LD-gr	FG-SD-sp.vs.FG-SD-gr	nc	7.87964	#VALUE!
246521_at	N2,N2-dimethylguanosine tRNA methyltransferase	AT5G15810	AT5G15810	FG-LD-sp.vs.FG-LD-gr	FG-SD-sp.vs.FG-SD-gr	nc	2.12292	#VALUE!
252130_at	PSBO2 (PHOTOSYSTEM II SUBUNIT O-2); oxygen evolving/ poly(U) binding	PSBO2	AT3G50820	FG-LD-sp.vs.FG-LD-gr	FG-SD-sp.vs.FG-SD-gr	nc	2.54219	#VALUE!
247215_at	PROPEP3 (Elicitor peptide 3 precursor)	PROPEP3	AT5G64905	FG-LD-sp.vs.FG-LD-gr	FG-SD-sp.vs.FG-SD-gr	nc	0.124401	#VALUE!
259791_at	metallo-beta-lactamase domain-containing protein	AT1G29700	AT1G29700	FG-LD-sp.vs.FG-LD-gr	FG-SD-sp.vs.FG-SD-gr	nc	2.24592	#VALUE!
245090_at	nodulin MtN21-like transporter family protein	AT2G40900	AT2G40900	FG-LD-sp.vs.FG-LD-gr	FG-SD-sp.vs.FG-SD-gr	nc	2.03442	#VALUE!
248191_at	calcium-binding endonuclease/exonuclease/phosphatase family protein	AT5G54130	AT5G54130	FG-LD-sp.vs.FG-LD-gr	FG-SD-sp.vs.FG-SD-gr	nc	2.70291	#VALUE!
266892_at	AtGLDP2 (Arabidopsis thaliana glycine decarboxylase P-protein 2); ATP binding / glycine dehydrogenase (decarboxylating)	AtGLDP2	AT2G26080	FG-LD-sp.vs.FG-LD-gr	FG-SD-sp.vs.FG-SD-gr	nc	3.08804	#VALUE!
262094_at	NOP56 (Arabidopsis homolog of nucleolar protein Nop56)	NOP56	AT1G56110	FG-LD-sp.vs.FG-LD-gr	FG-SD-sp.vs.FG-SD-gr	nc	3.76881	#VALUE!
260237_at	MYB95 (myb domain protein 95); DNA binding / transcription factor	MYB95	AT1G74430	FG-LD-sp.vs.FG-LD-gr	FG-SD-sp.vs.FG-SD-gr	nc	0.126566	#VALUE!
267238_at	F-box/kelch-repeat protein	AT2G44130	AT2G44130	FG-LD-sp.vs.FG-LD-gr	FG-SD-sp.vs.FG-SD-gr	nc	0.212513	#VALUE!
246268_at	CYP97A3 (CYTOCHROME P450-TYPE MONOOXYGENASE 97A3); carotene beta-ring hydroxylase/ oxygen binding	CYP97A3	AT1G31800	FG-LD-sp.vs.FG-LD-gr	FG-SD-sp.vs.FG-SD-gr	nc	2.1678	#VALUE!
259072_at	FLA18 (FASCICLIN-LIKE ARABINOGALACTAN PROTEIN 18 PRECURSOR)	FLA18	AT3G11700	FG-LD-sp.vs.FG-LD-gr	FG-SD-sp.vs.FG-SD-gr	nc	0.163713	#VALUE!
263755_at	MATE efflux family protein	AT2G21340	AT2G21340	FG-LD-sp.vs.FG-LD-gr	FG-SD-sp.vs.FG-SD-gr	nc	3.33892	#VALUE!
255764_at	HCF173 (high chlorophyll fluorescence phenotype 173); binding / catalytic/ transcription repressor	HCF173	AT1G16720	FG-LD-sp.vs.FG-LD-gr	FG-SD-sp.vs.FG-SD-gr	nc	3.60132	#VALUE!
253394_at	VTE1 (VITAMIN E DEFICIENT 1); tocopherol cyclase	VTE1	AT4G32770	FG-LD-sp.vs.FG-LD-gr	FG-SD-sp.vs.FG-SD-gr	nc	3.61891	#VALUE!
264613_at	LIP2 (LIPOYLTRANSFERASE 2); lipoyltransferase	LIP2	AT1G04640	FG-LD-sp.vs.FG-LD-gr	FG-SD-sp.vs.FG-SD-gr	nc	2.4749	#VALUE!
246278_at	hypothetical protein	AT4G37190	AT4G37190	FG-LD-sp.vs.FG-LD-gr	FG-SD-sp.vs.FG-SD-gr	nc	2.04866	#VALUE!
248793_at	atnudt8 (Arabidopsis thaliana Nudix hydrolase homolog 8); hydrolase	atnudt8	AT5G47240	FG-LD-sp.vs.FG-LD-gr	FG-SD-sp.vs.FG-SD-gr	nc	0.137518	#VALUE!
257382_at	WRKY54; transcription factor	WRKY54	AT2G40750	FG-LD-sp.vs.FG-LD-gr	FG-SD-sp.vs.FG-SD-gr	nc	3.56373	#VALUE!
255720_at	PRK (PHOSPHORIBULOKINASE); ATP binding / phosphoribulokinase/ protein binding	PRK	AT1G32060	FG-LD-sp.vs.FG-LD-gr	FG-SD-sp.vs.FG-SD-gr	nc	3.63023	#VALUE!
261456_at	hypothetical protein	AT1G21050	AT1G21050	FG-LD-sp.vs.FG-LD-gr	FG-SD-sp.vs.FG-SD-gr	nc	3.53712	#VALUE!
251031_at	OHP (ONE HELIX PROTEIN)	OHP	AT5G02120	FG-LD-sp.vs.FG-LD-gr	FG-SD-sp.vs.FG-SD-gr	nc	2.00845	#VALUE!
254715_at	putative triglyceride lipase	AT4G13550	AT4G13550	FG-LD-sp.vs.FG-LD-gr	FG-SD-sp.vs.FG-SD-gr	nc	2.00836	#VALUE!
245151_at	probable pectinesterase/pectinesterase inhibitor 20	AT2G47550	AT2G47550	FG-LD-sp.vs.FG-LD-gr	FG-SD-sp.vs.FG-SD-gr	nc	0.141667	#VALUE!
257100_at	AtRLP41 (Receptor Like Protein 41); kinase/ protein binding	AtRLP41	AT3G25010	FG-LD-sp.vs.FG-LD-gr	FG-SD-sp.vs.FG-SD-gr	nc	4.1611	#VALUE!
261197_at	GAPA-2 (GLYCERALDEHYDE 3-PHOSPHATE DEHYDROGENASE A SUBUNIT 2); NAD or NADH binding / binding / catalytic/ glyceraldehyde-3-phosphate dehydrogenase (phosphorylating)/ glyceraldehyde-3-phosphate dehydrogenase	GAPA-2	AT1G12900	FG-LD-sp.vs.FG-LD-gr	FG-SD-sp.vs.FG-SD-gr	nc	2.43077	#VALUE!
254911_at	hypothetical protein	AT4G11100	AT4G11100	FG-LD-sp.vs.FG-LD-gr	FG-SD-sp.vs.FG-SD-gr	nc	3.88819	#VALUE!
263483_at	CR88; ATP binding	CR88	AT2G04030	FG-LD-sp.vs.FG-LD-gr	FG-SD-sp.vs.FG-SD-gr	nc	2.31721	#VALUE!
254076_at	peptidyl-prolyl cis-trans isomerase FKBP53	FKBP53	AT4G25340	FG-LD-sp.vs.FG-LD-gr	FG-SD-sp.vs.FG-SD-gr	nc	2.71092	#VALUE!
266693_at	MIOX2 (MYO-INOSITOL OXYGENASE 2); inositol oxygenase	MIOX2	AT2G19800	FG-LD-sp.vs.FG-LD-gr	FG-SD-sp.vs.FG-SD-gr	nc	0.111174	#VALUE!
250445_at	aspartyl protease family protein	AT5G10760	AT5G10760	FG-LD-sp.vs.FG-LD-gr	FG-SD-sp.vs.FG-SD-gr	nc	3.37931	#VALUE!
255064_at	EXO (EXORDIUM)	EXO	AT4G08950	FG-LD-sp.vs.FG-LD-gr	FG-SD-sp.vs.FG-SD-gr	nc	0.0136688	#VALUE!
261439_at	hypothetical protein	AT1G28395	AT1G28395	FG-LD-sp.vs.FG-LD-gr	FG-SD-sp.vs.FG-SD-gr	nc	2.11178	#VALUE!
266253_at	HDT4; histone deacetylase	HDT4	AT2G27840	FG-LD-sp.vs.FG-LD-gr	FG-SD-sp.vs.FG-SD-gr	nc	2.00289	#VALUE!
252929_at	fructose-bisphosphate aldolase 2	FBA2	AT4G38970	FG-LD-sp.vs.FG-LD-gr	FG-SD-sp.vs.FG-SD-gr	nc	4.82598	#VALUE!
267430_at	EDA3 (embryo sac development arrest 3); heat shock protein binding / unfolded protein binding	EDA3	AT2G34860	FG-LD-sp.vs.FG-LD-gr	FG-SD-sp.vs.FG-SD-gr	nc	2.67924	#VALUE!
245076_at	GH3.3; indole-3-acetic acid amido synthetase	GH3.3	AT2G23170	FG-LD-sp.vs.FG-LD-gr	FG-SD-sp.vs.FG-SD-gr	nc	2.97692	#VALUE!
254298_at	PGR5-LIKE A	PGR5-LIKE A	AT4G22890	FG-LD-sp.vs.FG-LD-gr	FG-SD-sp.vs.FG-SD-gr	nc	2.66202	#VALUE!
247816_at	NADH dehydrogenase-like complex N	AT5G58260	AT5G58260	FG-LD-sp.vs.FG-LD-gr	FG-SD-sp.vs.FG-SD-gr	nc	3.75022	#VALUE!
260686_at	late embryogenesis abundant hydroxyproline-rich glycoprotein	AT1G17620	AT1G17620	FG-LD-sp.vs.FG-LD-gr	FG-SD-sp.vs.FG-SD-gr	nc	0.138264	#VALUE!
267337_at	HXXXD-type acyl-transferase-like protein	AT2G39980	AT2G39980	FG-LD-sp.vs.FG-LD-gr	FG-SD-sp.vs.FG-SD-gr	nc	3.13729	#VALUE!
260266_at	zinc finger protein CONSTANS-LIKE 6	AT1G68520	AT1G68520	FG-LD-sp.vs.FG-LD-gr	FG-SD-sp.vs.FG-SD-gr	nc	2.1412	#VALUE!
254980_at	60S ribosomal protein L9-2	AT4G10450	AT4G10450	FG-LD-sp.vs.FG-LD-gr	FG-SD-sp.vs.FG-SD-gr	nc	2.09831	#VALUE!
255304_at	KEA3; potassium ion transmembrane transporter/ potassium:hydrogen antiporter	KEA3	AT4G04850	FG-LD-sp.vs.FG-LD-gr	FG-SD-sp.vs.FG-SD-gr	nc	2.30401	#VALUE!
256012_at	FMO1 (FLAVIN-DEPENDENT MONOOXYGENASE 1); FAD binding / NADP or NADPH binding / electron carrier/ flavin-containing monooxygenase/ monooxygenase/ oxidoreductase	FMO1	AT1G19250	FG-LD-sp.vs.FG-LD-gr	FG-SD-sp.vs.FG-SD-gr	nc	2.50381	#VALUE!
249850_at	DNAJ heat shock N-terminal domain-containing protein	AT5G23240	AT5G23240	FG-LD-sp.vs.FG-LD-gr	FG-SD-sp.vs.FG-SD-gr	nc	0.173821	#VALUE!
264394_at	aminomethyltransferase	AT1G11860	AT1G11860	FG-LD-sp.vs.FG-LD-gr	FG-SD-sp.vs.FG-SD-gr	nc	2.19338	#VALUE!
254831_at	ribosomal protein L7Ae/L30e/S12e/Gadd45 family protein	AT4G12600	AT4G12600	FG-LD-sp.vs.FG-LD-gr	FG-SD-sp.vs.FG-SD-gr	nc	2.07941	#VALUE!
263410_at	hypothetical protein	AT2G04039	AT2G04039	FG-LD-sp.vs.FG-LD-gr	FG-SD-sp.vs.FG-SD-gr	nc	4.95524	#VALUE!
253174_at	CAT2 (CATALASE 2); catalase	CAT2	AT4G35090	FG-LD-sp.vs.FG-LD-gr	FG-SD-sp.vs.FG-SD-gr	nc	2.26459	#VALUE!
253009_at	SHM1 (SERINE TRANSHYDROXYMETHYLTRANSFERASE 1); glycine hydroxymethyltransferase/ poly(U) binding	SHM1	AT4G37930	FG-LD-sp.vs.FG-LD-gr	FG-SD-sp.vs.FG-SD-gr	nc	3.70514	#VALUE!
262594_at	60S ribosomal protein L37-1	AT1G15250	AT1G15250	FG-LD-sp.vs.FG-LD-gr	FG-SD-sp.vs.FG-SD-gr	nc	2.44654	#VALUE!
258679_at	phosphoglycerate mutase, 2,3-bisphosphoglycerate-independent	AT3G08590	AT3G08590	FG-LD-sp.vs.FG-LD-gr	FG-SD-sp.vs.FG-SD-gr	nc	2.53946	#VALUE!
256627_at	hypothetical protein	AT3G19970	AT3G19970	FG-LD-sp.vs.FG-LD-gr	FG-SD-sp.vs.FG-SD-gr	nc	0.0995686	#VALUE!
254975_at	oxidoreductase, 2OG-Fe(II) oxygenase family protein	AT4G10500	AT4G10500	FG-LD-sp.vs.FG-LD-gr	FG-SD-sp.vs.FG-SD-gr	nc	6.28338	#VALUE!
259592_at	LTPG1 (GLYCOSYLPHOSPHATIDYLINOSITOL-ANCHORED LIPID PROTEIN TRANSFER 1)	LTPG1	AT1G27950	FG-LD-sp.vs.FG-LD-gr	FG-SD-sp.vs.FG-SD-gr	nc	0.120669	#VALUE!
257641_s_at	AOC1 (ALLENE OXIDE CYCLASE 1); allene-oxide cyclase	AOC1	AT3G25760 /// AT3G25770	FG-LD-sp.vs.FG-LD-gr	FG-SD-sp.vs.FG-SD-gr	nc	0.158102	#VALUE!
253777_at	WD repeat and SOF domain-containing protein 1	AT4G28450	AT4G28450	FG-LD-sp.vs.FG-LD-gr	FG-SD-sp.vs.FG-SD-gr	nc	2.64844	#VALUE!
265182_at	alkenal/one oxidoreductase	AT1G23740	AT1G23740	FG-LD-sp.vs.FG-LD-gr	FG-SD-sp.vs.FG-SD-gr	nc	3.02057	#VALUE!
249482_at	hypothetical protein	AT5G38980	AT5G38980	FG-LD-sp.vs.FG-LD-gr	FG-SD-sp.vs.FG-SD-gr	nc	2.20527	#VALUE!
258421_at	bidirectional sugar transporter SWEET16	AT3G16690	AT3G16690	FG-LD-sp.vs.FG-LD-gr	FG-SD-sp.vs.FG-SD-gr	nc	0.117302	#VALUE!
246199_at	hydrolase, alpha/beta fold family protein	AT4G36530	AT4G36530	FG-LD-sp.vs.FG-LD-gr	FG-SD-sp.vs.FG-SD-gr	nc	2.75387	#VALUE!
264217_at	U-box domain-containing protein 19	AT1G60190	AT1G60190	FG-LD-sp.vs.FG-LD-gr	FG-SD-sp.vs.FG-SD-gr	nc	9.1322	#VALUE!
265452_at	ATAIB (ABA-INDUCIBLE BHLH-TYPE TRANSCRIPTION FACTOR); DNA binding / transcription factor	ATAIB	AT2G46510	FG-LD-sp.vs.FG-LD-gr	FG-SD-sp.vs.FG-SD-gr	nc	0.147033	#VALUE!
267168_at	aldo-keto reductase family 4 member C9	AT2G37770	AT2G37770	FG-LD-sp.vs.FG-LD-gr	FG-SD-sp.vs.FG-SD-gr	nc	4.46246	#VALUE!
245326_at	hypothetical protein	AT4G14100	AT4G14100	FG-LD-sp.vs.FG-LD-gr	FG-SD-sp.vs.FG-SD-gr	nc	2.15354	#VALUE!
252853_at	FK506-binding protein 16-2	FKBP16-2	AT4G39710	FG-LD-sp.vs.FG-LD-gr	FG-SD-sp.vs.FG-SD-gr	nc	5.09712	#VALUE!
263252_at	STH; protein domain specific binding / transcription factor/ zinc ion binding	STH	AT2G31380	FG-LD-sp.vs.FG-LD-gr	FG-SD-sp.vs.FG-SD-gr	nc	4.11713	#VALUE!
261474_at	peroxidase 4	AT1G14540	AT1G14540	FG-LD-sp.vs.FG-LD-gr	FG-SD-sp.vs.FG-SD-gr	nc	0.123001	#VALUE!
267299_at	UDP-glycosyltransferase 87A1	AT2G30150	AT2G30150	FG-LD-sp.vs.FG-LD-gr	FG-SD-sp.vs.FG-SD-gr	nc	3.81157	#VALUE!
261221_at	hypothetical protein	AT1G19960	AT1G19960	FG-LD-sp.vs.FG-LD-gr	FG-SD-sp.vs.FG-SD-gr	nc	7.23296	#VALUE!
250942_at	lectin-like protein	AT5G03350	AT5G03350	FG-LD-sp.vs.FG-LD-gr	FG-SD-sp.vs.FG-SD-gr	nc	8.72879	#VALUE!
262526_at	SPS2 (Solanesyl diphosphate synthase 2); trans-octaprenyltranstransferase	SPS2	AT1G17050	FG-LD-sp.vs.FG-LD-gr	FG-SD-sp.vs.FG-SD-gr	nc	2.62829	#VALUE!
250257_at	pentatricopeptide repeat-containing protein	AT5G13770	AT5G13770	FG-LD-sp.vs.FG-LD-gr	FG-SD-sp.vs.FG-SD-gr	nc	2.06051	#VALUE!
251762_at	SBPASE (sedoheptulose-bisphosphatase); phosphoric ester hydrolase/ sedoheptulose-bisphosphatase	SBPASE	AT3G55800	FG-LD-sp.vs.FG-LD-gr	FG-SD-sp.vs.FG-SD-gr	nc	3.18056	#VALUE!
245701_at	GLU1 (GLUTAMATE SYNTHASE 1); glutamate synthase (ferredoxin)	GLU1	AT5G04140	FG-LD-sp.vs.FG-LD-gr	FG-SD-sp.vs.FG-SD-gr	nc	9.43304	#VALUE!
267005_at	NAD(P)-binding Rossmann-fold-containing protein	AT2G34460	AT2G34460	FG-LD-sp.vs.FG-LD-gr	FG-SD-sp.vs.FG-SD-gr	nc	2.04122	#VALUE!
256288_at	PRMT3 (PROTEIN ARGININE METHYLTRANSFERASE 3); methyltransferase/ zinc ion binding	PRMT3	AT3G12270	FG-LD-sp.vs.FG-LD-gr	FG-SD-sp.vs.FG-SD-gr	nc	2.10496	#VALUE!
253622_at	ATCNGC9 (CYCLIC NUCLEOTIDE GATED CHANNEL 9); calmodulin binding / cyclic nucleotide binding / ion channel	ATCNGC9	AT4G30560	FG-LD-sp.vs.FG-LD-gr	FG-SD-sp.vs.FG-SD-gr	nc	2.35859	#VALUE!
251784_at	PPL1 (PsbP-like protein 1); calcium ion binding	PPL1	AT3G55330	FG-LD-sp.vs.FG-LD-gr	FG-SD-sp.vs.FG-SD-gr	nc	3.92922	#VALUE!
263679_at	DEAD-box ATP-dependent RNA helicase 22	AT1G59990	AT1G59990	FG-LD-sp.vs.FG-LD-gr	FG-SD-sp.vs.FG-SD-gr	nc	2.313	#VALUE!
260155_at	peroxisomal membrane Mpv17/PMP22 family protein	AT1G52870	AT1G52870	FG-LD-sp.vs.FG-LD-gr	FG-SD-sp.vs.FG-SD-gr	nc	3.70287	#VALUE!
250007_at	BMY3; beta-amylase/ catalytic/ cation binding	BMY3	AT5G18670	FG-LD-sp.vs.FG-LD-gr	FG-SD-sp.vs.FG-SD-gr	nc	2.55455	#VALUE!
249134_at	hypothetical protein	AT5G43150	AT5G43150	FG-LD-sp.vs.FG-LD-gr	FG-SD-sp.vs.FG-SD-gr	nc	4.61228	#VALUE!
254642_at	NAD(P)-binding Rossmann-fold superfamily protein	AT4G18810	AT4G18810	FG-LD-sp.vs.FG-LD-gr	FG-SD-sp.vs.FG-SD-gr	nc	3.83807	#VALUE!
267004_at	WDxR motif-containing protein	AT2G34260	AT2G34260	FG-LD-sp.vs.FG-LD-gr	FG-SD-sp.vs.FG-SD-gr	nc	2.06732	#VALUE!
247131_at	FNR1 (FERREDOXIN-NADP(+)-OXIDOREDUCTASE 1); NADPH dehydrogenase/ electron transporter, transferring electrons within the cyclic electron transport pathway of photosynthesis/ electron transporter, transferring electrons within the noncyclic electron transp	FNR1	AT5G66190	FG-LD-sp.vs.FG-LD-gr	FG-SD-sp.vs.FG-SD-gr	nc	2.11003	#VALUE!
256589_at	CYP81D1; electron carrier/ heme binding / iron ion binding / monooxygenase/ oxygen binding	CYP81D1	AT3G28740	FG-LD-sp.vs.FG-LD-gr	FG-SD-sp.vs.FG-SD-gr	nc	0.11836	#VALUE!
257591_at	AtRLP39 (Receptor Like Protein 39); protein binding	AtRLP39	AT3G24900	FG-LD-sp.vs.FG-LD-gr	FG-SD-sp.vs.FG-SD-gr	nc	2.36909	#VALUE!
265732_at	hypothetical protein	AT2G01300	AT2G01300	FG-LD-sp.vs.FG-LD-gr	FG-SD-sp.vs.FG-SD-gr	nc	0.0989931	#VALUE!
261948_at	hypothetical protein	AT1G64680	AT1G64680	FG-LD-sp.vs.FG-LD-gr	FG-SD-sp.vs.FG-SD-gr	nc	2.8486	#VALUE!
259625_at	GAPB (GLYCERALDEHYDE-3-PHOSPHATE DEHYDROGENASE B SUBUNIT); glyceraldehyde-3-phosphate dehydrogenase (NADP+)/ glyceraldehyde-3-phosphate dehydrogenase	GAPB	AT1G42970	FG-LD-sp.vs.FG-LD-gr	FG-SD-sp.vs.FG-SD-gr	nc	4.56399	#VALUE!
249120_at	NAD(P)H dehydrogenase 18	NDH18	AT5G43750	FG-LD-sp.vs.FG-LD-gr	FG-SD-sp.vs.FG-SD-gr	nc	4.38514	#VALUE!
260856_at	ethylene-responsive transcription factor ERF012	AT1G21910	AT1G21910	FG-LD-sp.vs.FG-LD-gr	FG-SD-sp.vs.FG-SD-gr	nc	0.043261	#VALUE!
254080_at	FIB2 (FIBRILLARIN 2); snoRNA binding	FIB2	AT4G25630	FG-LD-sp.vs.FG-LD-gr	FG-SD-sp.vs.FG-SD-gr	nc	3.56097	#VALUE!
258155_at	RACK1C_AT (RECEPTOR FOR ACTIVATED C KINASE 1 C); nucleotide binding	RACK1C_AT	AT3G18130	FG-LD-sp.vs.FG-LD-gr	FG-SD-sp.vs.FG-SD-gr	nc	2.32759	#VALUE!
252353_at	hypothetical protein	AT3G48200	AT3G48200	FG-LD-sp.vs.FG-LD-gr	FG-SD-sp.vs.FG-SD-gr	nc	2.27527	#VALUE!
245793_at	NAD(P)-binding Rossmann-fold-containing protein	AT1G32220	AT1G32220	FG-LD-sp.vs.FG-LD-gr	FG-SD-sp.vs.FG-SD-gr	nc	2.18875	#VALUE!
249658_s_at	PGLP1 (2-PHOSPHOGLYCOLATE PHOSPHATASE 1); phosphoglycolate phosphatase	PGLP1	AT5G36700 /// AT5G36790	FG-LD-sp.vs.FG-LD-gr	FG-SD-sp.vs.FG-SD-gr	nc	3.11869	#VALUE!
264862_at	U-box domain-containing protein 6	AT1G24330	AT1G24330	FG-LD-sp.vs.FG-LD-gr	FG-SD-sp.vs.FG-SD-gr	nc	0.0686362	#VALUE!
245744_at	putative plastid-lipid-associated protein 12	AT1G51110	AT1G51110	FG-LD-sp.vs.FG-LD-gr	FG-SD-sp.vs.FG-SD-gr	nc	2.4629	#VALUE!
263632_at	hypothetical protein	AT2G04795	AT2G04795	FG-LD-sp.vs.FG-LD-gr	FG-SD-sp.vs.FG-SD-gr	nc	2.33968	#VALUE!
261958_at	glutaredoxin-like protein	AT1G64500	AT1G64500	FG-LD-sp.vs.FG-LD-gr	FG-SD-sp.vs.FG-SD-gr	nc	3.08693	#VALUE!
256766_at	PCC1 (PATHOGEN AND CIRCADIAN CONTROLLED 1)	PCC1	AT3G22231	FG-LD-sp.vs.FG-LD-gr	FG-SD-sp.vs.FG-SD-gr	nc	3.79985	#VALUE!
264477_at	acyl-activating enzyme 2	AT1G77240	AT1G77240	FG-LD-sp.vs.FG-LD-gr	FG-SD-sp.vs.FG-SD-gr	nc	0.0591978	#VALUE!
266979_at	PPL2 (PsbP-like protein 2); calcium ion binding	PPL2	AT2G39470	FG-LD-sp.vs.FG-LD-gr	FG-SD-sp.vs.FG-SD-gr	nc	2.31796	#VALUE!
266326_at	CB5-C (CYTOCHROME B5 ISOFORM C); heme binding	CB5-C	AT2G46650	FG-LD-sp.vs.FG-LD-gr	FG-SD-sp.vs.FG-SD-gr	nc	0.120533	#VALUE!
259822_at	MYB20 (myb domain protein 20); DNA binding / transcription factor	MYB20	AT1G66230	FG-LD-sp.vs.FG-LD-gr	FG-SD-sp.vs.FG-SD-gr	nc	0.47463	#VALUE!
262225_at	ATPME1; pectinesterase	ATPME1	AT1G53840	FG-LD-sp.vs.FG-LD-gr	FG-SD-sp.vs.FG-SD-gr	nc	0.0831645	#VALUE!
258607_at	TRXF1 (THIOREDOXIN F-TYPE 1); enzyme activator	TRXF1	AT3G02730	FG-LD-sp.vs.FG-LD-gr	FG-SD-sp.vs.FG-SD-gr	nc	2.71002	#VALUE!
251550_at	hypothetical protein	AT3G58800	AT3G58800	FG-LD-sp.vs.FG-LD-gr	FG-SD-sp.vs.FG-SD-gr	nc	0.473225	#VALUE!
251885_at	fructose-1,6-bisphosphatase	HCEF1	AT3G54050	FG-LD-sp.vs.FG-LD-gr	FG-SD-sp.vs.FG-SD-gr	nc	4.01046	#VALUE!
251625_at	BGL2 (BETA-1,3-GLUCANASE 2); cellulase/ glucan 1,3-beta-glucosidase/ hydrolase, hydrolyzing O-glycosyl compounds	BGL2	AT3G57260	FG-LD-sp.vs.FG-LD-gr	FG-SD-sp.vs.FG-SD-gr	nc	2.88441	#VALUE!
257058_at	ATCOX17; copper chaperone	COX17	AT3G15352	FG-LD-sp.vs.FG-LD-gr	FG-SD-sp.vs.FG-SD-gr	nc	0.482154	#VALUE!
251157_at	CSP41A (CHLOROPLAST STEM-LOOP BINDING PROTEIN OF 41 KDA); mRNA binding / poly(U) binding	CSP41A	AT3G63140	FG-LD-sp.vs.FG-LD-gr	FG-SD-sp.vs.FG-SD-gr	nc	2.78211	#VALUE!
266257_at	PD1 (PREPHENATE DEHYDRATASE 1); arogenate dehydratase/ prephenate dehydratase	PD1	AT2G27820	FG-LD-sp.vs.FG-LD-gr	FG-SD-sp.vs.FG-SD-gr	nc	0.434168	#VALUE!
263676_at	CRB (CHLOROPLAST RNA BINDING); binding / catalytic/ coenzyme binding	CRB	AT1G09340	FG-LD-sp.vs.FG-LD-gr	FG-SD-sp.vs.FG-SD-gr	nc	2.61982	#VALUE!
265471_at	peroxidase	AT2G37130	AT2G37130	FG-LD-sp.vs.FG-LD-gr	FG-SD-sp.vs.FG-SD-gr	nc	0.461504	#VALUE!
258108_at	alpha/beta-Hydrolases superfamily protein	AT3G23570	AT3G23570	FG-LD-sp.vs.FG-LD-gr	FG-SD-sp.vs.FG-SD-gr	nc	0.498061	#VALUE!
265073_at	ZKT protein containing PDZ, K-box and a TPR region	ZKT	AT1G55480	FG-LD-sp.vs.FG-LD-gr	FG-SD-sp.vs.FG-SD-gr	nc	3.12144	#VALUE!
251503_at	ATMRP14; ATPase, coupled to transmembrane movement of substances	ATMRP14	AT3G59140	FG-LD-sp.vs.FG-LD-gr	FG-SD-sp.vs.FG-SD-gr	nc	7.74502	#VALUE!
254343_at	APR3 (APS REDUCTASE 3); adenylyl-sulfate reductase	42828	AT4G21990	FG-LD-sp.vs.FG-LD-gr	FG-SD-sp.vs.FG-SD-gr	nc	0.428204	#VALUE!
262882_at	CYP89A2 (CYTOCHROME P450 89A2); electron carrier/ heme binding / iron ion binding / monooxygenase/ oxygen binding	CYP89A2	AT1G64900	FG-LD-sp.vs.FG-LD-gr	FG-SD-sp.vs.FG-SD-gr	nc	0.468739	#VALUE!
253919_at	hypothetical protein	AT4G27350	AT4G27350	FG-LD-sp.vs.FG-LD-gr	FG-SD-sp.vs.FG-SD-gr	nc	0.380854	#VALUE!
247709_at	Major facilitator superfamily protein	AT5G59250	AT5G59250	FG-LD-sp.vs.FG-LD-gr	FG-SD-sp.vs.FG-SD-gr	nc	3.18688	#VALUE!
255676_at	BAM2 (BETA-AMYLASE 2); beta-amylase	BAM2	AT4G00490	FG-LD-sp.vs.FG-LD-gr	FG-SD-sp.vs.FG-SD-gr	nc	4.68174	#VALUE!
265837_at	LURP1 (LATE UPREGULATED IN RESPONSE TO HYALOPERONOSPORA PARASITICA)	LURP1	AT2G14560	FG-LD-sp.vs.FG-LD-gr	FG-SD-sp.vs.FG-SD-gr	nc	9.41003	#VALUE!
262879_at	SIGA (SIGMA FACTOR A); DNA binding / DNA-directed RNA polymerase/ sigma factor/ transcription factor	SIGA	AT1G64860	FG-LD-sp.vs.FG-LD-gr	FG-SD-sp.vs.FG-SD-gr	nc	2.1491	#VALUE!
251324_at	PIP1A (PLASMA MEMBRANE INTRINSIC PROTEIN 1A); water channel	PIP1A	AT3G61430	FG-LD-sp.vs.FG-LD-gr	FG-SD-sp.vs.FG-SD-gr	nc	0.442049	#VALUE!
266292_at	SAG13; alcohol dehydrogenase/ oxidoreductase	SAG13	AT2G29350	FG-LD-sp.vs.FG-LD-gr	FG-SD-sp.vs.FG-SD-gr	nc	2.46929	#VALUE!
262151_at	putative hydrolase	AT1G52510	AT1G52510	FG-LD-sp.vs.FG-LD-gr	FG-SD-sp.vs.FG-SD-gr	nc	4.40013	#VALUE!
246785_at	GSH2 (GLUTATHIONE SYNTHETASE 2); glutathione synthase	GSH2	AT5G27380	FG-LD-sp.vs.FG-LD-gr	FG-SD-sp.vs.FG-SD-gr	nc	0.386314	#VALUE!
264348_at	NRT1.1; nitrate transmembrane transporter/ transporter	NRT1.1	AT1G12110	FG-LD-sp.vs.FG-LD-gr	FG-SD-sp.vs.FG-SD-gr	nc	0.358559	#VALUE!
255719_at	plastidal glycolate/glycerate translocator 1	AT1G32080	AT1G32080	FG-LD-sp.vs.FG-LD-gr	FG-SD-sp.vs.FG-SD-gr	nc	3.6667	#VALUE!
258002_at	AIG2 (AVRRPT2-INDUCED GENE 2)	AIG2	AT3G28930	FG-LD-sp.vs.FG-LD-gr	FG-SD-sp.vs.FG-SD-gr	nc	0.340529	#VALUE!
253387_at	AtGLDP1 (Arabidopsis thaliana glycine decarboxylase P-protein 1); catalytic/ glycine dehydrogenase (decarboxylating)/ pyridoxal phosphate binding	AtGLDP1	AT4G33010	FG-LD-sp.vs.FG-LD-gr	FG-SD-sp.vs.FG-SD-gr	nc	4.1836	#VALUE!
252366_at	Haloacid dehalogenase-like hydrolase (HAD) superfamily protein	AT3G48420	AT3G48420	FG-LD-sp.vs.FG-LD-gr	FG-SD-sp.vs.FG-SD-gr	nc	5.93195	#VALUE!
253505_at	CYP82C2; electron carrier/ heme binding / iron ion binding / monooxygenase/ oxygen binding	CYP82C2	AT4G31970	FG-LD-sp.vs.FG-LD-gr	FG-SD-sp.vs.FG-SD-gr	nc	0.0490771	#VALUE!
250388_at	pentatricopeptide repeat-containing protein	AT5G11310	AT5G11310	FG-LD-sp.vs.FG-LD-gr	FG-SD-sp.vs.FG-SD-gr	nc	0.400173	#VALUE!
245213_at	NPQ4 (NONPHOTOCHEMICAL QUENCHING); chlorophyll binding / xanthophyll binding	NPQ4	AT1G44575	FG-LD-sp.vs.FG-LD-gr	FG-SD-sp.vs.FG-SD-gr	nc	4.23566	#VALUE!
263761_at	fructose-bisphosphate aldolase 1	FBA1	AT2G21330	FG-LD-sp.vs.FG-LD-gr	FG-SD-sp.vs.FG-SD-gr	nc	3.20674	#VALUE!
250434_at	histone H3 /// histone H3 /// histone H3 /// histone H3 /// histone H3.1	AT1G09200 /// AT3G27360 /// AT5G10390 /// AT5G10400 /// AT5G65360	AT5G10390	FG-LD-sp.vs.FG-LD-gr	FG-SD-sp.vs.FG-SD-gr	nc	0.496711	#VALUE!
253496_at	ATGPX7 (glutathione peroxidase 7); glutathione peroxidase	ATGPX7	AT4G31870	FG-LD-sp.vs.FG-LD-gr	FG-SD-sp.vs.FG-SD-gr	nc	3.32606	#VALUE!
249091_at	ATCLH2; chlorophyllase	CLH2	AT5G43860	FG-LD-sp.vs.FG-LD-gr	FG-SD-sp.vs.FG-SD-gr	nc	0.483349	#VALUE!
253492_at	ATP-dependent caseinolytic (Clp) protease/crotonase family protein	AT4G31810	AT4G31810	FG-LD-sp.vs.FG-LD-gr	FG-SD-sp.vs.FG-SD-gr	nc	0.371321	#VALUE!
251144_at	HXXXD-type acyl-transferase-like protein	AT5G01210	AT5G01210	FG-LD-sp.vs.FG-LD-gr	FG-SD-sp.vs.FG-SD-gr	nc	0.269818	#VALUE!
250496_at	AtPPa6 (Arabidopsis thaliana pyrophosphorylase 6); inorganic diphosphatase/ pyrophosphatase	AtPPa6	AT5G09650	FG-LD-sp.vs.FG-LD-gr	FG-SD-sp.vs.FG-SD-gr	nc	0.316409	#VALUE!
263142_at	hypothetical protein	AT1G65230	AT1G65230	FG-LD-sp.vs.FG-LD-gr	FG-SD-sp.vs.FG-SD-gr	nc	2.93363	#VALUE!
[truncated: 2,203 more rows]
