# Supplementary material for: Transcriptomic Analysis of the Interaction Between FLOWERING LOCUS T Induction and Photoperiodic Signaling in Response to Spaceflight
Source: Front Cell Dev Biol. 2022 Feb 1;9:813246. doi: 10.3389/fcell.2021.813246 (PMC8844200; doi:10.3389/fcell.2021.813246)
Supplement: Supplementary file 4 [file Table6.XLSX]

## Sheet: WT-SD-sp.vs.WT-SD-gr
	Supplementary Table S6 Expression data of identified genes of wild-type (WT) plants grown under the short-day (SD) in space (WT-SD-sp) were compared with those under the SD on ground(WT-SD-gr).
probe_set_ID	gene title	gene symbol	ensembl	sample_1	sample_2	value_1	value_2	log2(fold_change)	p_value
252366_at	Haloacid dehalogenase-like hydrolase (HAD) superfamily protein	AT3G48420	AT3G48420	WT-SD-sp	WT-SD-gr	229.32	2.59064	6.46791	0.0279778
247573_at	AACT1 (anthocyanin 5-aromatic acyltransferase 1); transferase/ transferase, transferring acyl groups other than amino-acyl groups	AACT1	AT5G61160	WT-SD-sp	WT-SD-gr	1704.44	49.7341	5.09892	0.0078238
247474_at	hypothetical protein	AT5G62280	AT5G62280	WT-SD-sp	WT-SD-gr	125.087	4.28656	4.86697	0.0400372
245076_at	GH3.3; indole-3-acetic acid amido synthetase	GH3.3	AT2G23170	WT-SD-sp	WT-SD-gr	1317.84	58.9322	4.48297	0.0108987
256114_at	hypothetical protein	AT1G16850	AT1G16850	WT-SD-sp	WT-SD-gr	819.929	42.9345	4.25529	0.00598211
264081_at	RNA recognition motif-containing protein	AT2G28540	AT2G28540	WT-SD-sp	WT-SD-gr	118.828	6.23711	4.25186	0.0468085
262151_at	putative hydrolase	AT1G52510	AT1G52510	WT-SD-sp	WT-SD-gr	298.367	16.0926	4.21262	0.0392915
245701_at	GLU1 (GLUTAMATE SYNTHASE 1); glutamate synthase (ferredoxin)	GLU1	AT5G04140	WT-SD-sp	WT-SD-gr	2353	144.336	4.027	0.0534712
254066_at	DREB1A (DEHYDRATION RESPONSE ELEMENT B1A); DNA binding / transcription activator/ transcription factor	DREB1A	AT4G25480	WT-SD-sp	WT-SD-gr	3046.35	189.882	4.00391	0.0426322
267044_at	NUC173 domain-containing protein	AT2G34357	AT2G34357	WT-SD-sp	WT-SD-gr	138.137	8.82481	3.96839	0.0327263
248687_at	ADG1 (ADP GLUCOSE PYROPHOSPHORYLASE 1); glucose-1-phosphate adenylyltransferase	ADG1	AT5G48300	WT-SD-sp	WT-SD-gr	914.77	59.5465	3.94132	0.0539857
247528_at	MIM (hypersensitive to MMS, irradiation and MMC); ATP binding	MIM	AT5G61460	WT-SD-sp	WT-SD-gr	125.566	8.74813	3.84332	0.0153867
258966_at	DNA gyrase subunit A	GYRA	AT3G10690	WT-SD-sp	WT-SD-gr	157.578	11.8396	3.73437	0.0549023
258884_at	OMR1 (L-O-METHYLTHREONINE RESISTANT 1); L-threonine ammonia-lyase	OMR1	AT3G10050	WT-SD-sp	WT-SD-gr	279.035	24.3382	3.51915	0.0122801
263497_at	COR15A (COLD-REGULATED 15A)	COR15A	AT2G42540	WT-SD-sp	WT-SD-gr	3874.58	343.272	3.49661	0.0345873
249641_at	DegP10 (DegP protease 10); catalytic/ protein binding / serine-type endopeptidase/ serine-type peptidase	DegP10	AT5G36950	WT-SD-sp	WT-SD-gr	171.281	15.6872	3.4487	0.0364394
249876_at	CaS (Calcium sensing receptor)	CaS	AT5G23060	WT-SD-sp	WT-SD-gr	1519.89	141.957	3.42044	0.0244526
248389_at	CBF4 (C- REPEAT-BINDING FACTOR 4); DNA binding / transcription activator/ transcription factor	CBF4	AT5G51990	WT-SD-sp	WT-SD-gr	380.866	35.6948	3.4155	0.0312005
263679_at	DEAD-box ATP-dependent RNA helicase 22	AT1G59990	AT1G59990	WT-SD-sp	WT-SD-gr	196.876	18.4697	3.41405	0.00027727
248279_at	ATIM (TIMELESS)	ATIM	AT5G52910	WT-SD-sp	WT-SD-gr	783.722	76.0181	3.36593	0.0268423
251355_at	putative endonuclease / glycosyl hydrolase	AT3G61100	AT3G61100	WT-SD-sp	WT-SD-gr	319.708	31.5456	3.34124	0.00822769
254716_at	UNE15 (unfertilized embryo sac 15)	UNE15	AT4G13560	WT-SD-sp	WT-SD-gr	108.911	10.8132	3.33228	0.0320142
252164_at	P-loop containing nucleoside triphosphate hydrolases superfamily protein	AT3G50620	AT3G50620	WT-SD-sp	WT-SD-gr	53.8585	5.44618	3.30586	0.0297825
245947_at	ACL5 (ACAULIS 5); spermine synthase/ thermospermine synthase	ACL5	AT5G19530	WT-SD-sp	WT-SD-gr	313.648	32.1372	3.28683	0.0308923
264958_at	hypothetical protein	AT1G76960	AT1G76960	WT-SD-sp	WT-SD-gr	879.033	90.3882	3.28171	0.00338012
250528_at	U3 ribonucleoprotein (Utp) family protein	AT5G08600	AT5G08600	WT-SD-sp	WT-SD-gr	65.2659	6.81749	3.25902	0.0344541
261569_at	LHY (LATE ELONGATED HYPOCOTYL); DNA binding / transcription factor	LHY	AT1G01060	WT-SD-sp	WT-SD-gr	1680.92	185.819	3.17728	0.0429035
266934_at	transducin/WD40 repeat-like superfamily protein	AT2G18900	AT2G18900	WT-SD-sp	WT-SD-gr	119.126	13.238	3.16973	0.0200208
256480_at	SAR1 (suppressor of auxin resistance1)	SAR1	AT1G33410	WT-SD-sp	WT-SD-gr	326.463	37.0105	3.14091	0.0486209
263755_at	MATE efflux family protein	AT2G21340	AT2G21340	WT-SD-sp	WT-SD-gr	455.798	52.3231	3.12288	0.0378695
246110_at	SOUL heme-binding protein	AT5G20140	AT5G20140	WT-SD-sp	WT-SD-gr	135.615	15.6758	3.1129	0.0439254
249092_at	putative alpha-mannosidase I MNS4	AT5G43710	AT5G43710	WT-SD-sp	WT-SD-gr	99.9122	11.613	3.10492	0.0171598
254098_at	FSD1 (FE SUPEROXIDE DISMUTASE 1); copper ion binding / superoxide dismutase	FSD1	AT4G25100	WT-SD-sp	WT-SD-gr	7113.37	827.876	3.10305	0.043117
248801_at	HAT2; DNA binding / transcription factor/ transcription repressor	HAT2	AT5G47370	WT-SD-sp	WT-SD-gr	1347.63	157.234	3.09944	0.0426421
260585_at	EMB2777 (EMBRYO DEFECTIVE 2777)	EMB2777	AT2G43650	WT-SD-sp	WT-SD-gr	165.896	19.4561	3.09199	0.0232632
258477_at	NBS1 (NIJMEGEN BREAKAGE SYNDROME 1)	NBS1	AT3G02680	WT-SD-sp	WT-SD-gr	45.1526	5.31656	3.08624	0.0141304
245793_at	NAD(P)-binding Rossmann-fold-containing protein	AT1G32220	AT1G32220	WT-SD-sp	WT-SD-gr	468.501	58.0319	3.01313	0.0285561
246935_at	EBF2 (EIN3-BINDING F BOX PROTEIN 2); protein binding	EBF2	AT5G25350	WT-SD-sp	WT-SD-gr	3911.55	502.88	2.95946	0.0299403
262738_at	hypothetical protein	AT1G28530	AT1G28530	WT-SD-sp	WT-SD-gr	56.7028	7.39354	2.93908	0.0168483
249942_at	GAPB (GLYCERALDEHYDE-3-PHOSPHATE DEHYDROGENASE B SUBUNIT); glyceraldehyde-3-phosphate dehydrogenase (NADP+)/ glyceraldehyde-3-phosphate dehydrogenase	GAPB	AT5G22300	WT-SD-sp	WT-SD-gr	2885.65	379.499	2.92673	0.0467127
254074_at	CBF1 (C-REPEAT/DRE BINDING FACTOR 1); DNA binding / transcription activator/ transcription factor	CBF1	AT4G25490	WT-SD-sp	WT-SD-gr	4488.51	591.809	2.92303	0.0243051
249347_at	S-adenosyl-L-methionine-dependent methyltransferases superfamily protein	AT5G40830	AT5G40830	WT-SD-sp	WT-SD-gr	65.9747	8.70299	2.92233	0.0410516
249354_at	EMB3012 (embryo defective 3012)	EMB3012	AT5G40480	WT-SD-sp	WT-SD-gr	207.956	27.6735	2.9097	0.0165326
259615_at	hypothetical protein	AT1G47980	AT1G47980	WT-SD-sp	WT-SD-gr	444.122	59.1797	2.90778	0.000867589
247218_at	ASN2 (ASPARAGINE SYNTHETASE 2); asparagine synthase (glutamine-hydrolyzing)	ASN2	AT5G65010	WT-SD-sp	WT-SD-gr	524.932	69.9873	2.90696	0.0371931
267080_at	transmembrane amino acid transporter family protein	AT2G41190	AT2G41190	WT-SD-sp	WT-SD-gr	2502.3	336.692	2.89375	0.0362123
266392_at	M10	M10	AT2G41280	WT-SD-sp	WT-SD-gr	434.541	58.6588	2.88907	0.0477688
259405_at	hypothetical protein	AT1G17744	AT1G17744	WT-SD-sp	WT-SD-gr	80.7878	11.0933	2.86445	0.0548729
246464_at	zinc-binding dehydrogenase family protein	AT5G16980	AT5G16980	WT-SD-sp	WT-SD-gr	307	42.6299	2.8483	0.04855
258033_at	ATMRP6; ATPase, coupled to transmembrane movement of substances	MRP6	AT3G21250	WT-SD-sp	WT-SD-gr	955.165	134.904	2.82382	0.0329863
255719_at	plastidal glycolate/glycerate translocator 1	AT1G32080	AT1G32080	WT-SD-sp	WT-SD-gr	593.101	85.5421	2.79357	0.0513542
251160_at	DNAse I-like superfamily protein	AT3G63240	AT3G63240	WT-SD-sp	WT-SD-gr	96.2667	13.937	2.78812	0.0111092
255078_at	APX4 (ASCORBATE PEROXIDASE 4); heme binding / peroxidase	APX4	AT4G09010	WT-SD-sp	WT-SD-gr	1266.77	183.742	2.7854	0.0426119
261613_at	ABF1 (ABSCISIC ACID RESPONSIVE ELEMENT-BINDING FACTOR 1); DNA binding / protein binding / transcription activator/ transcription factor	ABF1	AT1G49720	WT-SD-sp	WT-SD-gr	965.216	140.587	2.77939	0.0115922
253543_at	sequence-specific DNA binding transcription factor	AT4G31270	AT4G31270	WT-SD-sp	WT-SD-gr	97.9877	14.344	2.77215	0.047521
247252_at	root meristem growth factor 9	RGF9	AT5G64770	WT-SD-sp	WT-SD-gr	150.385	22.0185	2.77187	0.0367338
249434_at	GTP-binding protein	AT5G39960	AT5G39960	WT-SD-sp	WT-SD-gr	74.0151	11.1408	2.73197	0.03243
262263_at	PIN3 (PIN-FORMED 3); auxin:hydrogen symporter/ transporter	PIN3	AT1G70940	WT-SD-sp	WT-SD-gr	496.372	76.5725	2.69652	0.0333647
252965_at	SAUR-like auxin-responsive protein	AT4G38860	AT4G38860	WT-SD-sp	WT-SD-gr	61.1743	9.53207	2.68206	0.04081
260824_at	BMS1 domain-containing protein	AT1G06720	AT1G06720	WT-SD-sp	WT-SD-gr	189.926	29.6947	2.67716	0.0515127
257000_at	hypothetical protein	AT3G14120	AT3G14120	WT-SD-sp	WT-SD-gr	171.695	27.2415	2.65597	0.0276688
267614_at	BAS1 (PHYB ACTIVATION TAGGED SUPPRESSOR 1); oxygen binding / steroid hydroxylase	BAS1	AT2G26710	WT-SD-sp	WT-SD-gr	234.314	38.0629	2.62199	0.017314
256890_at	GRP4 (GLYCINE-RICH RNA-BINDING PROTEIN 4); RNA binding / double-stranded DNA binding / single-stranded DNA binding	GRP4	AT3G23830	WT-SD-sp	WT-SD-gr	384.52	63.265	2.60358	0.0406886
254831_at	ribosomal protein L7Ae/L30e/S12e/Gadd45 family protein	AT4G12600	AT4G12600	WT-SD-sp	WT-SD-gr	1042.39	171.832	2.60083	0.0356647
254101_at	AMY1 (ALPHA-AMYLASE-LIKE); alpha-amylase	AMY1	AT4G25000	WT-SD-sp	WT-SD-gr	651.098	108.094	2.59059	0.049428
245098_at	ERS1 (ETHYLENE RESPONSE SENSOR 1); ethylene binding / protein histidine kinase/ receptor	ERS1	AT2G40940	WT-SD-sp	WT-SD-gr	2977.64	499.09	2.5768	0.0205045
254642_at	NAD(P)-binding Rossmann-fold superfamily protein	AT4G18810	AT4G18810	WT-SD-sp	WT-SD-gr	156.105	26.3654	2.5658	0.0535418
245213_at	NPQ4 (NONPHOTOCHEMICAL QUENCHING); chlorophyll binding / xanthophyll binding	NPQ4	AT1G44575	WT-SD-sp	WT-SD-gr	2038.01	347.721	2.55116	0.0111926
264562_at	BTB/POZ domain-containing protein	AT1G55760	AT1G55760	WT-SD-sp	WT-SD-gr	136.328	23.2758	2.55018	0.0263903
248295_at	ribosomal protein L9/RNase H1	AT5G53070	AT5G53070	WT-SD-sp	WT-SD-gr	196.007	33.7053	2.53986	0.0123168
266668_at	RNA editing factor OTP81	OTP81	AT2G29760	WT-SD-sp	WT-SD-gr	78.8301	13.618	2.53324	0.0365989
259138_s_at	DNA gyrase subunit B /// DNA gyrase subunit B	GYRB1 /// GYRB2	AT3G10270 /// AT5G04130	WT-SD-sp	WT-SD-gr	208.455	36.083	2.53035	0.049933
251740_at	ROC2 (ROTAMASE CYCLOPHILIN 2); cyclosporin A binding / peptidyl-prolyl cis-trans isomerase	ROC2	AT3G56070	WT-SD-sp	WT-SD-gr	756.501	131.346	2.52597	0.0229891
259347_at	H/ACA ribonucleoprotein complex, subunit Gar1/Naf1 protein	AT3G03920	AT3G03920	WT-SD-sp	WT-SD-gr	1908.08	334.157	2.51352	0.0485095
246210_at	ribosomal protein L12 family protein	AT4G36420	AT4G36420	WT-SD-sp	WT-SD-gr	156.199	27.414	2.5104	0.0271203
266079_at	LCD1 (LOWER CELL DENSITY 1)	LCD1	AT2G37860	WT-SD-sp	WT-SD-gr	283.301	49.9214	2.50461	0.0502872
250828_at	hypothetical protein	AT5G05250	AT5G05250	WT-SD-sp	WT-SD-gr	283.042	50.2907	2.49265	0.0297357
255676_at	BAM2 (BETA-AMYLASE 2); beta-amylase	BAM2	AT4G00490	WT-SD-sp	WT-SD-gr	727.667	129.338	2.49213	0.035135
252102_at	LTI30 (LOW TEMPERATURE-INDUCED 30)	LTI30	AT3G50970	WT-SD-sp	WT-SD-gr	11897.9	2126.69	2.48402	0.0342966
250901_at	RABC2A (RAB GTPASE HOMOLOG C2A); GTP binding / GTP-dependent protein binding / myosin XI tail binding	RABC2A	AT5G03530	WT-SD-sp	WT-SD-gr	106.958	19.2126	2.47692	0.0040219
263255_at	hypothetical protein	AT1G10490	AT1G10490	WT-SD-sp	WT-SD-gr	131.157	23.6068	2.47402	0.0121903
260984_at	hydroxyproline-rich glycoprotein family protein	AT1G53645	AT1G53645	WT-SD-sp	WT-SD-gr	463.759	83.5173	2.47323	0.0491812
259791_at	metallo-beta-lactamase domain-containing protein	AT1G29700	AT1G29700	WT-SD-sp	WT-SD-gr	247.115	44.5714	2.47099	0.0328218
265464_at	protein ROP interactive partner 2	RIP3	AT2G37080	WT-SD-sp	WT-SD-gr	289.804	52.514	2.4643	0.0288346
250914_at	TRFL10 (TRF-LIKE 10); DNA binding	TRFL10	AT5G03780	WT-SD-sp	WT-SD-gr	77.9373	14.2569	2.45065	0.00478301
248613_at	FAD/NAD(P)-binding oxidoreductase family protein	AT5G49555	AT5G49555	WT-SD-sp	WT-SD-gr	186.693	34.2131	2.44804	0.0362281
260294_at	putative GMP synthase / glutamine amidotransferase	AT1G63660	AT1G63660	WT-SD-sp	WT-SD-gr	630.718	115.997	2.44291	0.0193692
245749_at	hypothetical protein	AT1G51090	AT1G51090	WT-SD-sp	WT-SD-gr	1764.93	324.871	2.44167	0.0522326
256297_at	cytochrome P450, family 704, subfamily B, polypeptide 1	CYP704B1	AT1G69500	WT-SD-sp	WT-SD-gr	189.727	35.0238	2.43752	0.0300508
262518_at	ATGSTU24 (GLUTATHIONE S-TRANSFERASE TAU 24); glutathione binding / glutathione transferase	ATGSTU24	AT1G17170	WT-SD-sp	WT-SD-gr	1205.48	223.374	2.43208	0.0310434
246762_at	CYCH;1 (CYCLIN H;1); cyclin-dependent protein kinase/ protein binding / protein kinase	CYCH;1	AT5G27620	WT-SD-sp	WT-SD-gr	109.701	20.393	2.42743	0.0477936
255685_s_at	amino acid dehydrogenase family protein /// Amino acid dehydrogenase family protein	AT4G00600 /// AT4G00620	AT4G00600 /// AT4G00620	WT-SD-sp	WT-SD-gr	247.619	46.2711	2.41994	0.0341053
258100_at	MATE efflux family protein LAL5	AT3G23550	AT3G23550	WT-SD-sp	WT-SD-gr	3394.51	636.487	2.415	0.000487262
258155_at	RACK1C_AT (RECEPTOR FOR ACTIVATED C KINASE 1 C); nucleotide binding	RACK1C_AT	AT3G18130	WT-SD-sp	WT-SD-gr	717.234	135.069	2.40875	0.0416826
265274_at	zinc finger CCCH domain-containing protein 24	AT2G28450	AT2G28450	WT-SD-sp	WT-SD-gr	580.641	110.947	2.38778	0.0353597
254080_at	FIB2 (FIBRILLARIN 2); snoRNA binding	FIB2	AT4G25630	WT-SD-sp	WT-SD-gr	257.259	49.1945	2.38665	0.0246927
258180_at	BRCT domain-containing DNA repair protein	AT3G21480	AT3G21480	WT-SD-sp	WT-SD-gr	58.6717	11.2903	2.37757	0.0339534
259227_at	3'-5'-exoribonuclease family protein	AT3G07750	AT3G07750	WT-SD-sp	WT-SD-gr	246.856	47.6844	2.37208	0.00247459
266951_at	pentatricopeptide repeat-containing protein	AT2G18940	AT2G18940	WT-SD-sp	WT-SD-gr	171.958	33.2433	2.37092	0.0348684
251157_at	CSP41A (CHLOROPLAST STEM-LOOP BINDING PROTEIN OF 41 KDA); mRNA binding / poly(U) binding	CSP41A	AT3G63140	WT-SD-sp	WT-SD-gr	568.446	110.813	2.35889	0.0271951
260235_at	NRP1 (NAP1-RELATED PROTEIN 1); DNA binding / chromatin binding / histone binding	NRP1	AT1G74560	WT-SD-sp	WT-SD-gr	938.72	183.278	2.35667	0.00268114
263883_at	Cysteine/Histidine-rich C1 domain family protein	AT2G21830	AT2G21830	WT-SD-sp	WT-SD-gr	33.6022	6.56465	2.35576	0.0291767
263760_at	SULA; binding / catalytic/ coenzyme binding	SULA	AT2G21280	WT-SD-sp	WT-SD-gr	708.096	138.365	2.35546	0.025377
250306_at	CRT (chloroquine-resistance transporter)-like transporter 3	CLT3	AT5G12170	WT-SD-sp	WT-SD-gr	690.47	135.279	2.35164	0.0323679
248564_at	Predicted AT-hook DNA-binding family protein	AT5G49700	AT5G49700	WT-SD-sp	WT-SD-gr	469.415	92.6123	2.34159	0.0357063
262281_at	putative nitrite transporter	AT1G68570	AT1G68570	WT-SD-sp	WT-SD-gr	465.773	92.2731	2.33564	0.0184729
245164_at	HSP60-2 (HEAT SHOCK PROTEIN 60-2); ATP binding	HSP60-2	AT2G33210	WT-SD-sp	WT-SD-gr	356.247	70.6576	2.33396	0.0176775
259925_at	PR5 (PATHOGENESIS-RELATED GENE 5)	PR5	AT1G75040	WT-SD-sp	WT-SD-gr	11289.7	2252.35	2.32551	0.0399992
267430_at	EDA3 (embryo sac development arrest 3); heat shock protein binding / unfolded protein binding	EDA3	AT2G34860	WT-SD-sp	WT-SD-gr	1781.7	356.459	2.32145	0.00565859
263169_at	phototropic-responsive NPH3 family protein	AT1G03010	AT1G03010	WT-SD-sp	WT-SD-gr	98.0865	19.7061	2.31541	0.0323843
248756_at	TDT (TONOPLAST DICARBOXYLATE TRANSPORTER); malate transmembrane transporter/ sodium:dicarboxylate symporter	TDT	AT5G47560	WT-SD-sp	WT-SD-gr	6595.3	1325.59	2.31481	0.0173457
256076_at	hypothetical protein	AT1G18060	AT1G18060	WT-SD-sp	WT-SD-gr	543.742	109.323	2.31432	0.0525061
255749_at	STRS1 (STRESS RESPONSE SUPPRESSOR 1); ATP binding / ATP-dependent helicase/ helicase/ nucleic acid binding	STRS1	AT1G31970	WT-SD-sp	WT-SD-gr	1610.99	324.275	2.31266	0.00612553
261479_at	IQD28 (IQ67 DOMAIN PROTEIN 28); calmodulin binding	IQD28	AT1G14380	WT-SD-sp	WT-SD-gr	135.733	27.9045	2.2822	0.0262172
260157_at	ribosomal RNA processing Brix domain protein	AT1G52930	AT1G52930	WT-SD-sp	WT-SD-gr	988.408	204.09	2.2759	0.00445932
250517_at	scpl35 (serine carboxypeptidase-like 35); serine-type carboxypeptidase	scpl35	AT5G08260	WT-SD-sp	WT-SD-gr	810.749	167.615	2.27411	0.0240027
266670_at	UGT71C2 (UDP-GLUCOSYL TRANSFERASE 71C2); UDP-glycosyltransferase/ quercetin 3'-O-glucosyltransferase/ quercetin 3-O-glucosyltransferase/ quercetin 7-O-glucosyltransferase/ transferase, transferring glycosyl groups	UGT71C2	AT2G29740	WT-SD-sp	WT-SD-gr	344.225	71.3768	2.26983	0.0291643
248282_at	membrane-associated kinase regulator family protein	AT5G52900	AT5G52900	WT-SD-sp	WT-SD-gr	472.793	98.1252	2.26851	0.013847
258545_at	nucleolar GTP-binding protein NSN1	AT3G07050	AT3G07050	WT-SD-sp	WT-SD-gr	303.103	63.0821	2.26451	0.0215815
258369_at	ATPME3; pectinesterase	ATPME3	AT3G14310	WT-SD-sp	WT-SD-gr	985.609	205.171	2.26419	0.0297467
250075_at	hydrolase-like protein	AT5G17670	AT5G17670	WT-SD-sp	WT-SD-gr	224.711	46.9171	2.25989	0.0475404
260155_at	peroxisomal membrane Mpv17/PMP22 family protein	AT1G52870	AT1G52870	WT-SD-sp	WT-SD-gr	5140.95	1076.74	2.25536	0.00391701
265831_at	hypothetical protein	AT2G14460	AT2G14460	WT-SD-sp	WT-SD-gr	224.36	47.3965	2.24296	0.0240498
262648_at	[fructose-bisphosphate aldolase]-lysine N-methyltransferase	AT1G14030	AT1G14030	WT-SD-sp	WT-SD-gr	117.671	25.01	2.23418	0.0448802
267237_s_at	dihydrodipicolinate reductase 1 /// dihydrodipicolinate reductase 2	AT2G44040 /// AT3G59890	AT2G44040 /// AT3G59890	WT-SD-sp	WT-SD-gr	168.241	35.8521	2.2304	0.037633
267562_at	radical SAM domain-containing protein	AT2G39670	AT2G39670	WT-SD-sp	WT-SD-gr	351.345	75.3194	2.22179	0.00242695
247540_at	ethylene-responsive transcription factor ERF107	AT5G61590	AT5G61590	WT-SD-sp	WT-SD-gr	4359.27	938.048	2.21635	0.016949
259945_at	pentatricopeptide repeat-containing protein	AT1G71460	AT1G71460	WT-SD-sp	WT-SD-gr	93.4696	20.1141	2.21629	0.0123194
267337_at	HXXXD-type acyl-transferase-like protein	AT2G39980	AT2G39980	WT-SD-sp	WT-SD-gr	640.307	138.028	2.2138	0.0241838
251305_at	peptidyl-prolyl cis-trans isomerase, chloroplast / cyclophilin / rotamase / cyclosporin A-binding protein (ROC4)	ROC4	AT3G62030	WT-SD-sp	WT-SD-gr	2511.24	542.26	2.21134	0.0107258
250056_at	tRNA (guanine-N-7) methyltransferase	AT5G17660	AT5G17660	WT-SD-sp	WT-SD-gr	104.976	22.6929	2.20974	0.0478905
263847_at	UDP-glycosyltransferase 86A1	AT2G36970	AT2G36970	WT-SD-sp	WT-SD-gr	414.653	89.9779	2.20426	0.0472945
246809_s_at	putative SAR DNA-binding protein /// NOP56-like pre RNA processing ribonucleoprotein	AT5G27120 /// AT5G27140	AT5G27120 /// AT5G27140	WT-SD-sp	WT-SD-gr	479.408	104.287	2.2007	0.0014976
255860_at	AtGUS3 (Arabidopsis thaliana glucuronidase 3); beta-glucuronidase	AtGUS3	AT5G34940	WT-SD-sp	WT-SD-gr	272.668	59.4436	2.19755	0.0494399
264529_at	CTP synthase-like protein	AT1G30820	AT1G30820	WT-SD-sp	WT-SD-gr	1033.96	225.956	2.19406	0.0120607
259188_at	phosphoglucan phosphatase LSF1	LSF1	AT3G01510	WT-SD-sp	WT-SD-gr	199.002	43.5595	2.19172	0.00239274
262118_at	BGLU11 (BETA GLUCOSIDASE 11); catalytic/ cation binding / hydrolase, hydrolyzing O-glycosyl compounds	BGLU11	AT1G02850	WT-SD-sp	WT-SD-gr	2296.11	504.409	2.18652	0.0482021
249785_at	SSI1 (SUPPRESSOR OF SALICYLIC ACID INSENSITIVITY 1); starch synthase/ transferase, transferring glycosyl groups	SSI1	AT5G24300	WT-SD-sp	WT-SD-gr	285.638	62.7772	2.18587	0.032648
251885_at	fructose-1,6-bisphosphatase	HCEF1	AT3G54050	WT-SD-sp	WT-SD-gr	1785.14	392.386	2.18569	0.007385
249403_at	HD domain-containing metal-dependent phosphohydrolase family protein	AT5G40270	AT5G40270	WT-SD-sp	WT-SD-gr	115.802	25.6372	2.17535	0.0382743
258977_s_at	AK3 (ASPARTATE KINASE 3); aspartate kinase	AK3	AT3G02020 /// AT5G14060	WT-SD-sp	WT-SD-gr	600.948	133.494	2.17047	0.026958
250381_at	Exostosin family protein	AT5G11610	AT5G11610	WT-SD-sp	WT-SD-gr	245.747	54.6593	2.16863	0.00707659
257045_at	ARC5 (ACCUMULATION AND REPLICATION OF CHLOROPLAST 5); GTP binding / GTPase	ARC5	AT3G19720	WT-SD-sp	WT-SD-gr	58.5393	13.0746	2.16264	0.0168793
264471_at	protein MIDASIN1	AT1G67120	AT1G67120	WT-SD-sp	WT-SD-gr	153.93	34.4904	2.15801	0.00184167
246509_at	EMB2247 (embryo defective 2247); ATP binding / aminoacyl-tRNA ligase/ nucleotide binding / valine-tRNA ligase	EMB2247	AT5G16715	WT-SD-sp	WT-SD-gr	175.386	39.3342	2.15667	0.0130453
245330_at	survival protein SurE-like phosphatase/nucleotidase	AT4G14930	AT4G14930	WT-SD-sp	WT-SD-gr	2965.34	665.747	2.15515	0.0047218
266462_at	tryptophan-rich sensory protein-like protein	TSPO	AT2G47770	WT-SD-sp	WT-SD-gr	1270.66	285.838	2.15231	0.0451908
249490_s_at	germin-like protein subfamily 1 member 14 /// germin-like protein subfamily 1 member 15 /// germin-like protein subfamily 1 member 17 /// germin-like protein subfamily 1 member 19	AT5G39110 /// AT5G39120 /// AT5G39150 /// AT5G39180	AT5G39110 /// AT5G39120 /// AT5G39150 /// AT5G39180	WT-SD-sp	WT-SD-gr	430.497	97.1505	2.14771	0.0180381
252929_at	fructose-bisphosphate aldolase 2	FBA2	AT4G38970	WT-SD-sp	WT-SD-gr	8564.76	1936.98	2.14461	0.000415497
246411_at	FAD/NAD(P)-binding oxidoreductase domain-containing protein	AT1G57770	AT1G57770	WT-SD-sp	WT-SD-gr	207.63	47.0128	2.14289	0.00862173
253057_at	N-acetyl-l-glutamate synthase 2	NAGS2	AT4G37670	WT-SD-sp	WT-SD-gr	367.117	83.2435	2.14083	0.0139668
251432_at	LETM1-like protein	AT3G59820	AT3G59820	WT-SD-sp	WT-SD-gr	377.509	85.6595	2.13983	0.0189059
265245_at	ILI1 binding bHLH 1 protein	IBH1	AT2G43060	WT-SD-sp	WT-SD-gr	2073.88	473.882	2.12973	0.0123738
249193_at	ARC6 (ACCUMULATION AND REPLICATION OF CHLOROPLASTS 6); protein binding	ARC6	AT5G42480	WT-SD-sp	WT-SD-gr	245.613	56.1972	2.12782	0.0286661
249065_at	zinc finger CCCH domain-containing protein 61	AT5G44260	AT5G44260	WT-SD-sp	WT-SD-gr	355.328	81.4327	2.12547	0.0344923
249120_at	NAD(P)H dehydrogenase 18	NDH18	AT5G43750	WT-SD-sp	WT-SD-gr	151.609	34.8092	2.12281	0.0409185
245594_at	acylamino acid-releasing enzyme	AT4G14570	AT4G14570	WT-SD-sp	WT-SD-gr	206.831	47.6595	2.11761	0.0146543
263495_at	COR15B (COLD REGULATED 15B)	COR15B	AT2G42530	WT-SD-sp	WT-SD-gr	2897.43	668.456	2.11587	0.0202678
265314_at	RNI-like superfamily protein	AT2G20210	AT2G20210	WT-SD-sp	WT-SD-gr	161.681	37.3353	2.11454	0.046078
253085_s_at	Histidine kinase-, DNA gyrase B-, and HSP90-like ATPase family protein	AT4G36280	AT4G36280	WT-SD-sp	WT-SD-gr	167.314	38.7515	2.11023	0.049759
262818_at	LEW1 (LEAF WILTING 1); dehydrodolichyl diphosphate synthase	LEW1	AT1G11755	WT-SD-sp	WT-SD-gr	153.271	35.539	2.10861	0.0409863
257033_at	ATPREP1 (PRESEQUENCE PROTEASE 1); metalloendopeptidase	ATPREP1	AT3G19170	WT-SD-sp	WT-SD-gr	1723.68	400.377	2.10606	0.0128022
249741_at	APRR5 (ARABIDOPSIS PSEUDO-RESPONSE REGULATOR 5); transcription regulator/ two-component response regulator	APRR5	AT5G24470	WT-SD-sp	WT-SD-gr	1646.23	384.568	2.09785	0.00671302
249544_at	ASF1B (ANTI- SILENCING FUNCTION 1B)	ASF1B	AT5G38110	WT-SD-sp	WT-SD-gr	191.867	44.865	2.09644	0.00233182
251221_at	drought responsive ATP-binding motif containing protein	AT3G62550	AT3G62550	WT-SD-sp	WT-SD-gr	14101.1	3306.15	2.09258	0.0107094
248160_at	B-box type zinc finger-containing protein	AT5G54470	AT5G54470	WT-SD-sp	WT-SD-gr	944.558	221.638	2.09144	0.0257094
259378_at	mitotic phosphoprotein N' end (MPPN) family protein	AT3G16310	AT3G16310	WT-SD-sp	WT-SD-gr	1317.57	309.904	2.08799	0.00851151
249816_at	CPSF100 (CLEAVAGE AND POLYADENYLATION SPECIFICITY FACTOR 100); DNA binding / protein binding	CPSF100	AT5G23880	WT-SD-sp	WT-SD-gr	199.909	47.1089	2.08527	0.00172763
259681_at	NIA1 (NITRATE REDUCTASE 1); nitrate reductase	NIA1	AT1G77760	WT-SD-sp	WT-SD-gr	1555.56	366.608	2.08512	0.0329065
265959_at	Thioredoxin superfamily protein	AT2G37240	AT2G37240	WT-SD-sp	WT-SD-gr	562.068	132.494	2.08482	0.0301617
254496_at	ATAAH (Arabidopsis thaliana Allantoate Amidohydrolase); allantoate deiminase/ metallopeptidase	ATAAH	AT4G20070	WT-SD-sp	WT-SD-gr	1341.06	317.813	2.07713	0.0294812
245437_at	DEAD-box ATP-dependent RNA helicase 28	AT4G16630	---	WT-SD-sp	WT-SD-gr	169.625	40.2894	2.07388	0.0466933
261014_at	pentatricopeptide repeat-containing protein	AT1G26460	AT1G26460	WT-SD-sp	WT-SD-gr	253.262	60.3395	2.06946	0.0423299
256460_at	putative 60S ribosomal protein L30-1	AT1G36240	AT1G36240	WT-SD-sp	WT-SD-gr	64.3948	15.3454	2.06914	0.034801
262491_at	protein translocase subunit SECA2	AT1G21650	AT1G21650	WT-SD-sp	WT-SD-gr	73.1994	17.4585	2.0679	0.000687185
258139_at	AT-HSFC1; DNA binding / transcription factor	HSFC1	AT3G24520	WT-SD-sp	WT-SD-gr	870.935	207.869	2.06689	0.0548326
263410_at	hypothetical protein	AT2G04039	AT2G04039	WT-SD-sp	WT-SD-gr	454.432	108.515	2.06617	0.032076
263761_at	fructose-bisphosphate aldolase 1	FBA1	AT2G21330	WT-SD-sp	WT-SD-gr	4296.66	1026.19	2.06592	0.053804
245933_at	VPS9B	VPS9B	AT5G09320	WT-SD-sp	WT-SD-gr	250.666	60.0024	2.06267	0.0250847
250418_at	transducin/WD40 domain-containing protein	AT5G11240	AT5G11240	WT-SD-sp	WT-SD-gr	205.154	49.2897	2.05735	0.0485241
257180_at	NOL1/NOP2/sun family protein / antitermination NusB domain-containing protein	AT3G13180	AT3G13180	WT-SD-sp	WT-SD-gr	88.4732	21.3034	2.05415	0.0315916
258913_at	putative boron transporter 3	AT3G06450	AT3G06450	WT-SD-sp	WT-SD-gr	833.488	200.876	2.05286	0.0209599
256057_at	NDA1 (ALTERNATIVE NAD(P)H DEHYDROGENASE 1); NADH dehydrogenase	NDA1	AT1G07180	WT-SD-sp	WT-SD-gr	244.869	59.025	2.05261	0.0113636
252853_at	FK506-binding protein 16-2	FKBP16-2	AT4G39710	WT-SD-sp	WT-SD-gr	373.235	90.1717	2.04934	0.00436236
247478_at	plant invertase/pectin methylesterase inhibitor superfamily protein	AT5G62360	AT5G62360	WT-SD-sp	WT-SD-gr	626.301	151.334	2.04912	0.03683
245108_at	CKX1 (CYTOKININ OXIDASE/DEHYDROGENASE 1); cytokinin dehydrogenase	CKX1	AT2G41510	WT-SD-sp	WT-SD-gr	196.54	47.9347	2.03568	0.0539341
257224_at	putative phospholipid-transporting ATPase 8	AT3G27870	AT3G27870	WT-SD-sp	WT-SD-gr	202.647	49.5151	2.03303	0.0464285
246800_at	SHM2 (SERINE HYDROXYMETHYLTRANSFERASE 2); catalytic/ glycine hydroxymethyltransferase/ pyridoxal phosphate binding	SHM2	AT5G26780	WT-SD-sp	WT-SD-gr	308.379	75.4312	2.03147	0.00088388
252625_at	HDA3 (HISTONE DEACETYLASE 3); histone deacetylase/ nucleic acid binding / zinc ion binding	HDA3	AT3G44750	WT-SD-sp	WT-SD-gr	204.692	50.1524	2.02906	0.00956007
257449_at	hypothetical protein	AT2G31420	AT2G31420	WT-SD-sp	WT-SD-gr	69.3985	17.051	2.02505	0.0189358
251784_at	PPL1 (PsbP-like protein 1); calcium ion binding	PPL1	AT3G55330	WT-SD-sp	WT-SD-gr	794.251	195.267	2.02415	0.0186344
254232_at	CORI3 (CORONATINE INDUCED 1); cystathionine beta-lyase/ transaminase	CORI3	AT4G23600	WT-SD-sp	WT-SD-gr	1167.47	287.572	2.0214	0.0474191
248984_at	NRPC2; DNA binding / DNA-directed RNA polymerase/ ribonucleoside binding	NRPC2	AT5G45140	WT-SD-sp	WT-SD-gr	132.256	32.5787	2.02133	0.0522834
253622_at	ATCNGC9 (CYCLIC NUCLEOTIDE GATED CHANNEL 9); calmodulin binding / cyclic nucleotide binding / ion channel	ATCNGC9	AT4G30560	WT-SD-sp	WT-SD-gr	210.382	51.9763	2.01708	0.0332192
254980_at	60S ribosomal protein L9-2	AT4G10450	AT4G10450	WT-SD-sp	WT-SD-gr	1183.83	293.406	2.01249	0.0241101
266395_at	isopropylmalate isomerase 2	IPMI2	AT2G43100	WT-SD-sp	WT-SD-gr	159.959	39.8093	2.00652	0.0517752
254818_at	azelaic acid induced 1	AZI1	AT4G12470	WT-SD-sp	WT-SD-gr	22816	5682.29	2.0055	0.0134338
257253_at	ABC1 protein kinase 6	AT3G24190	AT3G24190	WT-SD-sp	WT-SD-gr	896.511	223.353	2.00499	0.024701
246055_at	AtAGAL1 (Arabidopsis thaliana ALPHA-GALACTOSIDASE 1); alpha-galactosidase/ catalytic/ hydrolase, hydrolyzing O-glycosyl compounds	AtAGAL1	AT5G08380	WT-SD-sp	WT-SD-gr	1824.32	456.142	1.9998	0.0173062
250538_at	STRS2 (STRESS RESPONSE SUPPRESSOR 2); ATP-dependent helicase/ RNA binding	STRS2	AT5G08620	WT-SD-sp	WT-SD-gr	693.93	173.519	1.9997	0.0487984
263707_at	Metallopeptidase M24 family protein	AT1G09300	AT1G09300	WT-SD-sp	WT-SD-gr	143.156	35.8037	1.99941	0.0222217
251176_at	putative calcium-transporting ATPase 12	AT3G63380	AT3G63380	WT-SD-sp	WT-SD-gr	1949.03	489.049	1.99471	0.0040339
266892_at	AtGLDP2 (Arabidopsis thaliana glycine decarboxylase P-protein 2); ATP binding / glycine dehydrogenase (decarboxylating)	AtGLDP2	AT2G26080	WT-SD-sp	WT-SD-gr	2884.88	723.953	1.99454	0.0329611
245744_at	putative plastid-lipid-associated protein 12	AT1G51110	AT1G51110	WT-SD-sp	WT-SD-gr	141.603	35.5548	1.99374	0.00589271
264357_at	ATRRP4 (ARABIDOPSIS THALIANA RIBOSOMAL RNA PROCESSING 4); RNA binding / exonuclease	ATRRP4	AT1G03360	WT-SD-sp	WT-SD-gr	97.95	24.7278	1.98591	0.0130105
251476_at	hypothetical protein	AT3G59670	AT3G59670	WT-SD-sp	WT-SD-gr	163.594	41.3725	1.98338	0.0179034
251936_at	MEE40 (maternal effect embryo arrest 40)	MEE40	AT3G53700	WT-SD-sp	WT-SD-gr	117.04	29.6116	1.98277	0.0126489
262099_s_at	GH3.4; indole-3-acetic acid amido synthetase	GH3.4	AT1G59500 /// AT4G37390	WT-SD-sp	WT-SD-gr	337.919	85.7103	1.97913	0.0294774
267524_at	BTB/POZ domain-containing protein	AT2G30600	AT2G30600	WT-SD-sp	WT-SD-gr	1977.15	503.054	1.97463	0.0187931
260264_at	hypothetical protein	AT1G68500	AT1G68500	WT-SD-sp	WT-SD-gr	525.556	133.863	1.97309	0.0343083
250443_at	RBK1 (Rop Binding protein Kinases 1); ATP binding / kinase/ protein kinase/ protein serine/threonine kinase	RBK1	AT5G10520	WT-SD-sp	WT-SD-gr	219.123	55.8228	1.97281	0.045189
260331_at	pentatricopeptide repeat-containing protein	PPR596	AT1G80270	WT-SD-sp	WT-SD-gr	81.4138	20.7508	1.97211	0.0342739
256296_at	EXS (ERD1/XPR1/SYG1) family protein	AT1G69480	AT1G69480	WT-SD-sp	WT-SD-gr	1277.62	326.174	1.96974	0.0199326
260223_at	polynucleotidyl transferase, ribonuclease H-like protein	AT1G74390	AT1G74390	WT-SD-sp	WT-SD-gr	108.81	27.7818	1.9696	0.0167688
254805_at	pEARLI 1; lipid binding	pEARLI 1	AT4G12480	WT-SD-sp	WT-SD-gr	6586.83	1681.87	1.96952	0.0184348
253607_at	small nuclear ribonucleoprotein E	AT4G30330	AT4G30330	WT-SD-sp	WT-SD-gr	102.583	26.2376	1.96708	0.0396377
266959_at	minichromosome maintenance family protein / MCM family protein	MCM5	AT2G07690	WT-SD-sp	WT-SD-gr	81.9472	21.0123	1.96346	0.00785338
266780_at	ATGLR2.8; intracellular ligand-gated ion channel	ATGLR2.8	AT2G29110	WT-SD-sp	WT-SD-gr	955.629	245.66	1.95979	0.0119233
266656_at	ATCTH; transcription factor	ATCTH	AT2G25900	WT-SD-sp	WT-SD-gr	4663.21	1209.16	1.94732	0.0270872
259275_at	hypothetical protein	AT3G01060	AT3G01060	WT-SD-sp	WT-SD-gr	1157.26	301.036	1.94271	0.0315663
260343_at	fructokinase-like 2	FLN2	AT1G69200	WT-SD-sp	WT-SD-gr	71.4313	18.5886	1.94214	0.0359927
251800_at	RBL (REBELOTE)	RBL	AT3G55510	WT-SD-sp	WT-SD-gr	208.705	54.391	1.94003	0.0296305
254079_at	FtsJ-like methyltransferase family protein	AT4G25730	AT4G25730	WT-SD-sp	WT-SD-gr	337.565	88.19	1.93648	0.0488656
255028_at	PMP (PUTATIVE TYPE 1 MEMBRANE PROTEIN)	PMP	AT4G09890	WT-SD-sp	WT-SD-gr	206.344	54.1566	1.92984	0.0328333
250662_at	ST2A (SULFOTRANSFERASE 2A); hydroxyjasmonate sulfotransferase/ sulfotransferase	ST2A	AT5G07010	WT-SD-sp	WT-SD-gr	2484.8	653.557	1.92674	0.00939134
247908_at	GS1; catalytic/ hydrolase	GS1	AT5G57440	WT-SD-sp	WT-SD-gr	197.354	52.2261	1.91794	0.0283404
251241_s_at	putative endonuclease or glycosyl hydrolase /// E-Z type HEAT repeat-containing protein	AT3G62460 /// AT3G62530	AT3G62460 /// AT3G62530	WT-SD-sp	WT-SD-gr	1747.58	463.078	1.91603	0.028641
257850_at	SRF4 (STRUBBELIG-RECEPTOR FAMILY 4); ATP binding / kinase/ protein serine/threonine kinase	SRF4	AT3G13065	WT-SD-sp	WT-SD-gr	233.952	62.1127	1.91325	0.0523624
258125_s_at	cyclopropane-fatty-acyl-phospholipid synthase /// Cyclopropane-fatty-acyl-phospholipid synthase	AT3G23510 /// AT3G23530	AT3G23510 /// AT3G23530	WT-SD-sp	WT-SD-gr	137.573	36.6043	1.91011	0.0233731
254371_at	BGLU47 (Beta-glucosidase 47); catalytic/ cation binding / hydrolase, hydrolyzing O-glycosyl compounds	BGLU47	AT4G21760	WT-SD-sp	WT-SD-gr	35.6175	9.49726	1.907	0.0405834
247651_at	HTA6; DNA binding	HTA6	AT5G59870	WT-SD-sp	WT-SD-gr	523.895	139.939	1.90448	0.0315442
254011_at	antitermination NusB domain-containing protein	AT4G26370	AT4G26370	WT-SD-sp	WT-SD-gr	470.174	125.879	1.90115	0.00509338
257759_at	CRM family member 3A	CFM3A	AT3G23070	WT-SD-sp	WT-SD-gr	132.921	35.6842	1.89721	0.0264051
248105_at	FTSZ1-1; protein binding / structural molecule	FTSZ1-1	AT5G55280	WT-SD-sp	WT-SD-gr	304.862	81.913	1.89599	0.0283856
253969_at	CSN6B	CSN6B	AT4G26430	WT-SD-sp	WT-SD-gr	219.373	59.3958	1.88495	0.0506774
252863_at	MIPS1 (MYO-INOSITOL-1-PHOSTPATE SYNTHASE 1); inositol-3-phosphate synthase	MIPS1	AT4G39800	WT-SD-sp	WT-SD-gr	1284.22	348.107	1.88329	0.00841402
249933_at	Rho GTPase activating protein with PAK-box/P21-Rho-binding domain	AT5G22400	AT5G22400	WT-SD-sp	WT-SD-gr	151.549	41.2672	1.87672	0.0267081
259625_at	GAPB (GLYCERALDEHYDE-3-PHOSPHATE DEHYDROGENASE B SUBUNIT); glyceraldehyde-3-phosphate dehydrogenase (NADP+)/ glyceraldehyde-3-phosphate dehydrogenase	GAPB	AT1G42970	WT-SD-sp	WT-SD-gr	4517.3	1230.09	1.8767	0.00395357
261456_at	hypothetical protein	AT1G21050	AT1G21050	WT-SD-sp	WT-SD-gr	1190.85	324.863	1.87409	0.0143821
263882_at	RNR1 (RIBONUCLEOTIDE REDUCTASE 1); ATP binding / protein binding / ribonucleoside-diphosphate reductase	RNR1	AT2G21790	WT-SD-sp	WT-SD-gr	212.761	58.0708	1.87335	0.0238896
249975_s_at	ribosomal protein L33 family protein /// ribosomal protein L33 family protein	AT3G06320 /// AT5G18790	AT3G06320 /// AT5G18790	WT-SD-sp	WT-SD-gr	361.574	98.864	1.87077	0.0461027
253343_at	metallo-beta-lactamase family protein	AT4G33540	AT4G33540	WT-SD-sp	WT-SD-gr	3502.96	960.461	1.86677	0.00247869
254732_at	nuclear factor NO VEIN	NOV	AT4G13750	WT-SD-sp	WT-SD-gr	98.3619	26.9871	1.86583	0.049278
267017_at	SVR1 (SUPPRESSOR OF VARIEGATION 1); RNA binding / pseudouridine synthase	SVR1	AT2G39140	WT-SD-sp	WT-SD-gr	117.446	32.2451	1.86484	0.00891245
245287_at	Imidazoleglycerol-phosphate dehydratase 2	HISN5B	AT4G14910	WT-SD-sp	WT-SD-gr	499.414	137.17	1.86427	0.0231607
252543_at	PHOT1 (PHOTOTROPIN 1); FMN binding / blue light photoreceptor/ kinase/ protein binding / protein serine/threonine kinase	PHOT1	AT3G45780	WT-SD-sp	WT-SD-gr	3332.75	916.42	1.86263	0.0417038
257830_at	ATNUDX13 (ARABIDOPSIS THALIANA NUDIX HYDROLASE HOMOLOG 13); bis(5'-adenosyl)-pentaphosphatase/ hydrolase	ATNUDX13	AT3G26690	WT-SD-sp	WT-SD-gr	594.802	163.704	1.86132	0.0113347
256797_at	DEAD-box ATP-dependent RNA helicase 51	AT3G18600	AT3G18600	WT-SD-sp	WT-SD-gr	333.221	91.8548	1.85905	0.0138516
261439_at	hypothetical protein	AT1G28395	AT1G28395	WT-SD-sp	WT-SD-gr	271.217	74.8286	1.85779	0.0299579
248362_at	FIB1 (FIBRILLARIN 1); snoRNA binding	FIB1	AT5G52470	WT-SD-sp	WT-SD-gr	6734.51	1859.09	1.85698	0.0279831
249710_at	GS2 (GLUTAMINE SYNTHETASE 2); glutamate-ammonia ligase	GS2	AT5G35630	WT-SD-sp	WT-SD-gr	5375.73	1484.83	1.85616	0.0162493
253048_at	acetamidase/formamidase family protein	AT4G37560	AT4G37560	WT-SD-sp	WT-SD-gr	1120.82	310.604	1.85141	0.0472309
255429_at	peroxisomal membrane (Mpv17/PMP22) family protein	AT4G03410	AT4G03410	WT-SD-sp	WT-SD-gr	995.702	276.063	1.85071	0.0247282
256676_at	SEX4 (STARCH-EXCESS 4); polysaccharide binding / protein tyrosine/serine/threonine phosphatase	SEX4	AT3G52180	WT-SD-sp	WT-SD-gr	537.125	149.089	1.84908	0.035825
248418_at	CPSF160; nucleic acid binding	CPSF160	AT5G51660	WT-SD-sp	WT-SD-gr	171.39	47.6159	1.84777	0.0423232
246027_at	glyceraldehyde-3-phosphate dehydrogenase-like protein	AT5G21060	AT5G21060	WT-SD-sp	WT-SD-gr	99.3402	27.6002	1.8477	0.0310356
250403_at	putative argininosuccinate lyase	AT5G10920	AT5G10920	WT-SD-sp	WT-SD-gr	260.181	72.329	1.84687	0.0442479
261642_at	APL2 (ADPGLC-PPASE LARGE SUBUNIT); glucose-1-phosphate adenylyltransferase	APL2	AT1G27680	WT-SD-sp	WT-SD-gr	58.9076	16.4152	1.84343	0.0205849
246036_at	AtAGAL2 (Arabidopsis thaliana ALPHA-GALACTOSIDASE 2); alpha-galactosidase/ catalytic/ hydrolase, hydrolyzing O-glycosyl compounds	AtAGAL2	AT5G08370	WT-SD-sp	WT-SD-gr	230.225	64.262	1.84101	0.0420251
248773_at	FRA1 (FRAGILE FIBER 1); microtubule motor	FRA1	AT5G47820	WT-SD-sp	WT-SD-gr	170.47	47.6314	1.83953	0.0298378
264217_at	U-box domain-containing protein 19	AT1G60190	AT1G60190	WT-SD-sp	WT-SD-gr	8121.57	2272.84	1.83726	0.027489
264599_at	XIA (MYOSIN XI A); motor/ protein binding	XIA	AT1G04600	WT-SD-sp	WT-SD-gr	96.5766	27.0915	1.83383	0.04601
249658_s_at	PGLP1 (2-PHOSPHOGLYCOLATE PHOSPHATASE 1); phosphoglycolate phosphatase	PGLP1	AT5G36700 /// AT5G36790	WT-SD-sp	WT-SD-gr	1943.52	546.807	1.82957	0.0264196
246457_at	TOZ (TORMOZEMBRYO DEFECTIVE); nucleotide binding	TOZ	AT5G16750	WT-SD-sp	WT-SD-gr	377.559	106.649	1.82383	0.042335
255775_at	RBL12 (ARABIDOPSIS RHOMBOID-LIKE PROTEIN 12)	RBL12	AT1G18600	WT-SD-sp	WT-SD-gr	181.67	51.8465	1.809	0.045421
253293_at	Peroxisomal membrane protein Mpv17/PMP22	AT4G33905	AT4G33905	WT-SD-sp	WT-SD-gr	181.372	51.8249	1.80724	0.0338391
246144_at	dynein light chain type 1 family protein	AT5G20110	AT5G20110	WT-SD-sp	WT-SD-gr	201.227	57.5636	1.8056	0.0510732
250906_at	SBE2.2 (starch branching enzyme 2.2); 1,4-alpha-glucan branching enzyme	SBE2.2	AT5G03650	WT-SD-sp	WT-SD-gr	564.743	161.785	1.80352	0.0115724
257912_at	AFH1 (FORMIN HOMOLOGY 1); actin binding / actin filament binding / protein binding	AFH1	AT3G25500	WT-SD-sp	WT-SD-gr	95.7184	27.5061	1.79905	0.00256576
249677_at	P-loop containing nucleoside triphosphate hydrolases superfamily protein	AT5G35970	AT5G35970	WT-SD-sp	WT-SD-gr	729.286	209.659	1.79844	0.0267735
255764_at	HCF173 (high chlorophyll fluorescence phenotype 173); binding / catalytic/ transcription repressor	HCF173	AT1G16720	WT-SD-sp	WT-SD-gr	1109.43	319.126	1.79763	0.026538
251712_at	tRNA (guanine(37)-N1)-methyltransferase 1	AT3G56120	AT3G56120	WT-SD-sp	WT-SD-gr	182.115	52.392	1.79743	0.000577502
247584_at	60S ribosomal protein L12-3	AT5G60670	AT5G60670	WT-SD-sp	WT-SD-gr	1384.99	398.486	1.79728	0.0158115
260049_at	NRPA2; DNA binding / DNA-directed RNA polymerase/ ribonucleoside binding	NRPA2	AT1G29940	WT-SD-sp	WT-SD-gr	528.577	152.19	1.79624	0.00681096
249134_at	hypothetical protein	AT5G43150	AT5G43150	WT-SD-sp	WT-SD-gr	481.045	138.671	1.79451	0.00337736
256043_at	ribosomal protein S18	AT1G07210	AT1G07210	WT-SD-sp	WT-SD-gr	410.589	118.363	1.79447	0.00255665
249421_at	DEG8; peptidase/ serine-type peptidase	DEG8	AT5G39830	WT-SD-sp	WT-SD-gr	242.477	69.9052	1.79438	0.0178191
263824_at	transducin/WD-40 repeat-containing protein	AT2G40360	AT2G40360	WT-SD-sp	WT-SD-gr	1084.53	312.708	1.79418	0.0293316
251993_at	peroxiredoxin-2E	AT3G52960	AT3G52960	WT-SD-sp	WT-SD-gr	866.097	249.796	1.79378	0.040124
262809_at	ATSS3 (starch synthase 3); starch synthase/ transferase, transferring glycosyl groups	ATSS3	AT1G11720	WT-SD-sp	WT-SD-gr	120.069	34.68	1.79169	0.0519292
262452_at	hypothetical protein	AT1G11210	AT1G11210	WT-SD-sp	WT-SD-gr	4547.16	1314.19	1.79079	0.025289
246503_at	40S ribosomal protein S7-3	AT5G16130	AT5G16130	WT-SD-sp	WT-SD-gr	3605.82	1042.43	1.79038	0.0424745
262288_at	CRR23 ((chlororespiratory reduction 23)	CRR23	AT1G70760	WT-SD-sp	WT-SD-gr	562.72	163.662	1.78169	0.0251725
264929_at	probable aldo-keto reductase 5	AT1G60730	AT1G60730	WT-SD-sp	WT-SD-gr	1381.44	402.017	1.78084	0.0142204
260394_at	MYB122 (MYB DOMAIN PROTEIN 122); DNA binding / transcription factor	MYB122	AT1G74080	WT-SD-sp	WT-SD-gr	63.8479	18.5971	1.77956	0.0539585
262086_at	putative GTP-binding protein	AT1G56050	AT1G56050	WT-SD-sp	WT-SD-gr	176.657	51.4592	1.77945	0.0438658
253009_at	SHM1 (SERINE TRANSHYDROXYMETHYLTRANSFERASE 1); glycine hydroxymethyltransferase/ poly(U) binding	SHM1	AT4G37930	WT-SD-sp	WT-SD-gr	5738.08	1671.71	1.77924	0.0258384
262566_at	ARF12 (AUXIN RESPONSE FACTOR 12); transcription factor	ARF12	AT1G34310	WT-SD-sp	WT-SD-gr	304.444	88.7336	1.77862	0.0123333
261435_at	GTP-binding protein Obg/CgtA	AT1G07615	AT1G07615	WT-SD-sp	WT-SD-gr	90.8656	26.4842	1.7786	0.0429209
246157_at	NADH-cytochrome b5 reductase-like protein	AT5G20080	AT5G20080	WT-SD-sp	WT-SD-gr	1008.71	294.054	1.77836	0.039452
266990_at	ATATH8; transporter	ATATH8	AT2G39190	WT-SD-sp	WT-SD-gr	220.982	64.5352	1.77577	0.025582
259942_at	ATWHY2 (A. THALIANA WHIRLY 2); DNA binding	ATWHY2	AT1G71260	WT-SD-sp	WT-SD-gr	457.415	133.711	1.77439	0.0379118
248493_at	FSD2 (FE SUPEROXIDE DISMUTASE 2); superoxide dismutase	FSD2	AT5G51100	WT-SD-sp	WT-SD-gr	220.676	64.517	1.77418	0.0297673
267556_at	BGAL9 (Beta galactosidase 9); beta-galactosidase/ catalytic/ cation binding / sugar binding	BGAL9	AT2G32810	WT-SD-sp	WT-SD-gr	747.627	218.782	1.77282	0.0349518
249162_at	hypothetical protein	AT5G42765	AT5G42765	WT-SD-sp	WT-SD-gr	330.629	96.8836	1.77089	0.0547324
256002_at	CARB (CARBAMOYL PHOSPHATE SYNTHETASE B); ATP binding / carbamoyl-phosphate synthase/ catalytic	CARB	AT1G29900	WT-SD-sp	WT-SD-gr	795.516	233.382	1.7692	0.030313
261301_at	zinc finger (Ran-binding) domain-containing protein	AT1G48570	AT1G48570	WT-SD-sp	WT-SD-gr	95.4648	28.0418	1.76739	0.0536906
252132_at	esterase/lipase/thioesterase family protein	AT3G50790	AT3G50790	WT-SD-sp	WT-SD-gr	484.641	142.364	1.76733	0.01282
263483_at	CR88; ATP binding	CR88	AT2G04030	WT-SD-sp	WT-SD-gr	550.181	161.7	1.76659	0.0101565
251807_at	OVA1 (OVULE ABORTION 1); ATP binding / aminoacyl-tRNA ligase/ methionine-tRNA ligase/ nucleotide binding	OVA1	AT3G55400	WT-SD-sp	WT-SD-gr	714.227	209.934	1.76644	0.013065
253547_at	FAD6 (FATTY ACID DESATURASE 6); omega-6 fatty acid desaturase	FAD6	AT4G30950	WT-SD-sp	WT-SD-gr	3545.86	1042.89	1.76555	0.0408701
254075_at	CBF2 (C-REPEAT/DRE BINDING FACTOR 2); DNA binding / transcription activator/ transcription factor	CBF2	AT4G25470	WT-SD-sp	WT-SD-gr	6105.43	1796.9	1.76458	0.0138321
251151_at	Chalcone-flavanone isomerase family protein	AT3G63170	AT3G63170	WT-SD-sp	WT-SD-gr	280.227	82.4902	1.7643	0.0220483
266760_at	NGA1 (NGATHA1); transcription factor	NGA1	AT2G46870	WT-SD-sp	WT-SD-gr	82.6994	24.3708	1.76273	0.0482705
258755_at	homogentisate farnesyltransferase/ homogentisate geranylgeranyltransferase/ homogentisate solanesyltransferase	ATHST	AT3G11945	WT-SD-sp	WT-SD-gr	697.796	206.069	1.75968	0.0345043
262094_at	NOP56 (Arabidopsis homolog of nucleolar protein Nop56)	NOP56	AT1G56110	WT-SD-sp	WT-SD-gr	609.168	179.938	1.75934	0.0337463
265119_at	FMO GS-OX4 (FLAVIN-MONOOXYGENASE GLUCOSINOLATE S-OXYGENASE 4); 4-methylthiopropyl glucosinolate S-oxygenase/ 8-methylthiopropyl glucosinolate S-oxygenase/ flavin-containing monooxygenase/ monooxygenase	FMO GS-OX4	AT1G62570	WT-SD-sp	WT-SD-gr	1704.63	503.702	1.75882	0.00516235
255607_at	GDSL esterase/lipase	AT4G01130	AT4G01130	WT-SD-sp	WT-SD-gr	565.521	167.292	1.75722	0.0467806
257891_at	RFC3 (REGULATOR OF FATTY-ACID COMPOSITION 3); structural constituent of ribosome	RFC3	AT3G17170	WT-SD-sp	WT-SD-gr	142.144	42.0811	1.75611	0.0320576
254684_at	GR-RBP2 (GLYCINE-RICH RNA-BINDING PROTEIN 2); ATP binding / RNA binding / double-stranded DNA binding / single-stranded DNA binding	GR-RBP2	AT4G13850	WT-SD-sp	WT-SD-gr	2661.27	788.152	1.75557	0.0469762
247585_at	hypothetical protein	AT5G60680	AT5G60680	WT-SD-sp	WT-SD-gr	10241.3	3033.52	1.75533	0.0143771
248223_at	hypothetical protein	AT5G53620	AT5G53620	WT-SD-sp	WT-SD-gr	629.886	186.805	1.75356	0.0321375
245339_at	COBL7 (COBRA-LIKE 7)	COBL7	AT4G16120	WT-SD-sp	WT-SD-gr	132.567	39.3859	1.75097	0.0213835
254076_at	peptidyl-prolyl cis-trans isomerase FKBP53	FKBP53	AT4G25340	WT-SD-sp	WT-SD-gr	312.462	92.9038	1.74987	0.0113873
251066_at	RING-H2 finger protein ATL74	AT5G01880	AT5G01880	WT-SD-sp	WT-SD-gr	347.002	103.183	1.74974	0.0266895
256144_at	RACK1B_AT (RECEPTOR FOR ACTIVATED C KINASE 1 B); nucleotide binding	RACK1B_AT	AT1G48630	WT-SD-sp	WT-SD-gr	1149.9	342.311	1.74813	0.0194262
258987_at	copper chaperone SCO1-like protein HCC1	AT3G08950	AT3G08950	WT-SD-sp	WT-SD-gr	421.927	125.618	1.74795	0.021679
256874_at	CYP71B36; electron carrier/ heme binding / iron ion binding / monooxygenase/ oxygen binding	CYP71B36	AT3G26320	WT-SD-sp	WT-SD-gr	50.269	14.9922	1.74546	0.0283658
256661_at	protein ribosomal RNA processing 5	AT3G11964	AT3G11964	WT-SD-sp	WT-SD-gr	246.22	73.4362	1.74539	0.0182374
258965_at	transducin/WD40 domain-containing protein	AT3G10530	AT3G10530	WT-SD-sp	WT-SD-gr	97.9225	29.2154	1.74491	0.0396299
258922_at	40S ribosomal protein S17-3	AT3G10610	AT3G10610	WT-SD-sp	WT-SD-gr	1122.18	334.89	1.74454	0.011085
250353_at	protein NONRESPONDING TO OXYLIPINS 2	AT5G11630	AT5G11630	WT-SD-sp	WT-SD-gr	692.281	206.696	1.74385	0.0513708
246302_at	CAX3 (CATION EXCHANGER 3); calcium:cation antiporter/ calcium:hydrogen antiporter/ cation:cation antiporter	CAX3	AT3G51860	WT-SD-sp	WT-SD-gr	4501.34	1344.55	1.74323	0.00739933
248021_at	chaperonin 60 subunit beta 3	AT5G56500	AT5G56500	WT-SD-sp	WT-SD-gr	113.625	33.9731	1.74182	0.0388721
260217_at	protein ORGANELLE TRANSCRIPT PROCESSING 87	AT1G74600	AT1G74600	WT-SD-sp	WT-SD-gr	56.8148	16.9894	1.74164	0.0215992
262965_at	putative RNA binding protein	AT1G54310	AT1G54310	WT-SD-sp	WT-SD-gr	136.694	40.9013	1.74074	0.0267995
262617_at	POR C (PROTOCHLOROPHYLLIDE OXIDOREDUCTASE); NADPH dehydrogenase/ oxidoreductase/ protochlorophyllide reductase	POR C	AT1G06590	WT-SD-sp	WT-SD-gr	184.435	55.4837	1.73298	0.0302929
246521_at	N2,N2-dimethylguanosine tRNA methyltransferase	AT5G15810	AT5G15810	WT-SD-sp	WT-SD-gr	664.093	200.222	1.72979	0.00510201
263488_at	mesophyll-cell RNAi library line 7-like protein	AT2G31840	AT2G31840	WT-SD-sp	WT-SD-gr	167.706	50.5654	1.72971	0.00722679
252410_at	NOA1 (NO ASSOCIATED 1); GTPase/ nitric-oxide synthase	NOA1	AT3G47450	WT-SD-sp	WT-SD-gr	94.3896	28.4829	1.72853	0.00288551
262594_at	60S ribosomal protein L37-1	AT1G15250	AT1G15250	WT-SD-sp	WT-SD-gr	504.671	152.341	1.72804	0.0234666
258365_s_at	diaminopimelate decarboxylase 1 /// diaminopimelate decarboxylase 2	AT3G14390 /// AT5G11880	AT3G14390 /// AT5G11880	WT-SD-sp	WT-SD-gr	739.659	223.585	1.72604	0.0122246
265210_at	RPL24A (ribosomal protein L24); structural constituent of ribosome	RPL24A	AT2G36620	WT-SD-sp	WT-SD-gr	2792.9	847.445	1.72057	0.00651689
248956_at	ATR-interacting protein-like protein	SUV2	AT5G45610	WT-SD-sp	WT-SD-gr	79.6759	24.2394	1.71679	0.039289
265258_at	hypothetical protein	AT2G20390	AT2G20390	WT-SD-sp	WT-SD-gr	453.067	138.358	1.71131	0.0398297
267018_at	SVR1 (SUPPRESSOR OF VARIEGATION 1); RNA binding / pseudouridine synthase	SVR1	AT2G39140	WT-SD-sp	WT-SD-gr	205.929	62.8869	1.71131	0.0426609
264795_at	ZIGA4 (ARF GAP-like zinc finger-containing protein ZiGA4); ARF GTPase activator/ DNA binding / zinc ion binding	ZIGA4	AT1G08680	WT-SD-sp	WT-SD-gr	249.449	76.3622	1.70782	0.00955699
249945_at	60S ribosomal protein L10a-3	AT5G22440	AT5G22440	WT-SD-sp	WT-SD-gr	1144.8	350.673	1.7069	0.0321773
265736_at	60S ribosomal protein L7-2	AT2G01250	AT2G01250	WT-SD-sp	WT-SD-gr	6565.14	2012.09	1.70613	0.0291448
261136_at	pfkB-like carbohydrate kinase family protein	AT1G19600	AT1G19600	WT-SD-sp	WT-SD-gr	1982.1	609.789	1.70064	0.0318457
258366_at	RAP2.2; DNA binding / transcription factor	RAP2.2	AT3G14230	WT-SD-sp	WT-SD-gr	2751.54	847.248	1.69938	0.0170723
252876_at	haloacid dehalogenase-like hydrolase family protein	AT4G39970	AT4G39970	WT-SD-sp	WT-SD-gr	322.923	99.4695	1.69886	0.0362918
245095_at	protein kinase and PP2C-like domain-containing protein	AT2G40860	AT2G40860	WT-SD-sp	WT-SD-gr	87.0142	26.844	1.69665	0.000282745
256343_at	Methylthiotransferase	AT1G72090	AT1G72090	WT-SD-sp	WT-SD-gr	459.01	141.688	1.69581	0.0402295
257193_at	pentatricopeptide repeat-containing protein	AT3G13160	AT3G13160	WT-SD-sp	WT-SD-gr	290.235	89.7302	1.69355	0.0226063
265483_at	SQN (SQUINT); peptidyl-prolyl cis-trans isomerase	SQN	AT2G15790	WT-SD-sp	WT-SD-gr	106.708	33.213	1.68385	0.00994981
266364_at	hypothetical protein	AT2G41230	AT2G41230	WT-SD-sp	WT-SD-gr	2776.2	864.407	1.68333	0.0303264
259210_at	HY2 (ELONGATED HYPOCOTYL 2); phytochromobilin:ferredoxin oxidoreductase	HY2	AT3G09150	WT-SD-sp	WT-SD-gr	260.1	81.1147	1.68103	0.0176393
254617_s_at	RPL16B; structural constituent of ribosome	RPL16B	AT4G18730 /// AT5G45775	WT-SD-sp	WT-SD-gr	5048.77	1574.73	1.68083	0.0346475
251195_at	monothiol glutaredoxin-S6	AT3G62930	AT3G62930	WT-SD-sp	WT-SD-gr	133.586	41.6895	1.68001	0.0069901
248505_at	hypothetical protein	AT5G50360	AT5G50360	WT-SD-sp	WT-SD-gr	454.976	141.994	1.67996	0.0369947
248634_at	OVA2 (ovule abortion 2); ATP binding / aminoacyl-tRNA ligase/ catalytic/ isoleucine-tRNA ligase/ nucleotide binding	OVA2	AT5G49030	WT-SD-sp	WT-SD-gr	212.141	66.3828	1.67614	0.00589453
253843_at	SDG16 (SET DOMAIN PROTEIN 16); protein binding / zinc ion binding	SDG16	AT4G27910	WT-SD-sp	WT-SD-gr	161.178	50.4561	1.67556	0.0511539
250974_at	RHL2 (ROOT HAIRLESS 2); ATP binding / DNA binding / DNA topoisomerase (ATP-hydrolyzing)/ identical protein binding / protein binding	RHL2	AT5G02820	WT-SD-sp	WT-SD-gr	420.568	131.664	1.67548	0.00465773
254669_at	DEG5 (DEGP PROTEASE 5); catalytic/ serine-type endopeptidase/ serine-type peptidase	DEG5	AT4G18370	WT-SD-sp	WT-SD-gr	400.072	125.302	1.67485	0.00827345
266719_at	CCA1 (CIRCADIAN CLOCK ASSOCIATED 1); DNA binding / transcription activator/ transcription factor/ transcription repressor	CCA1	AT2G46830	WT-SD-sp	WT-SD-gr	1529.44	479.126	1.67453	0.0245909
267628_at	transcription factor bHLH130	AT2G42280	AT2G42280	WT-SD-sp	WT-SD-gr	499.107	156.643	1.67187	0.00436064
267474_at	WHY3 (WHIRLY 3); DNA binding	WHY3	AT2G02740	WT-SD-sp	WT-SD-gr	89.3292	28.0518	1.67104	0.0167636
259908_at	ATRPAC42; DNA binding / DNA-directed RNA polymerase/ protein dimerization	ATRPAC42	AT1G60850	WT-SD-sp	WT-SD-gr	131.726	41.3901	1.67018	0.00319335
266671_at	ASA2 (ANTHRANILATE SYNTHASE 2); anthranilate synthase	ASA2	AT2G29690	WT-SD-sp	WT-SD-gr	262.889	82.7102	1.66832	0.0513746
261366_at	core-2/I-branching beta-1,6-N-acetylglucosaminyltransferase-like protein	AT1G53100	AT1G53100	WT-SD-sp	WT-SD-gr	378.951	119.305	1.66736	0.0020733
252409_at	DnaJ/Hsp40 cysteine-rich domain-containing protein	AT3G47650	AT3G47650	WT-SD-sp	WT-SD-gr	2670.44	840.826	1.6672	0.0177505
262346_at	D111/G-patch domain-containing protein	AT1G63980	AT1G63980	WT-SD-sp	WT-SD-gr	2711.48	853.869	1.66699	0.0537185
267168_at	aldo-keto reductase family 4 member C9	AT2G37770	AT2G37770	WT-SD-sp	WT-SD-gr	570.369	179.63	1.66687	0.0321038
254067_at	ATNAP8; ATPase, coupled to transmembrane movement of substances / transporter	NAP8	---	WT-SD-sp	WT-SD-gr	264.035	83.2941	1.66444	0.0334684
254817_at	ORP2B (OSBP(OXYSTEROL BINDING PROTEIN)-RELATED PROTEIN 2B); oxysterol binding	ORP2B	AT4G12460	WT-SD-sp	WT-SD-gr	374.374	118.128	1.66413	0.0486166
267174_at	60S ribosomal protein L36-1	AT2G37600	AT2G37600	WT-SD-sp	WT-SD-gr	245.058	77.464	1.66153	0.0475123
250867_at	thioredoxin family protein	AT5G03880	AT5G03880	WT-SD-sp	WT-SD-gr	3422.73	1084.03	1.65875	0.0352761
255300_at	CLS (CARDIOLIPIN SYNTHASE); cardiolipin synthase/ phosphatidyltransferase	CLS	AT4G04870	WT-SD-sp	WT-SD-gr	206.113	65.2877	1.65855	0.0271935
251678_at	EDA7 (embryo sac development arrest 7)	EDA7	AT3G56990	WT-SD-sp	WT-SD-gr	86.7702	27.4887	1.65836	0.0276066
257699_at	PGK1 (PHOSPHOGLYCERATE KINASE 1); phosphoglycerate kinase	PGK1	AT3G12780	WT-SD-sp	WT-SD-gr	3779.41	1198.63	1.65677	0.0137885
250769_at	protein MODIFIER OF SNC1,7	MOS7	AT5G05680	WT-SD-sp	WT-SD-gr	256.932	81.5079	1.65637	0.0379478
254535_at	bifunctional aspartate kinase/homoserine dehydrogenase, putative / AK-HSDH, putative	AK-HSDH II	AT4G19710	WT-SD-sp	WT-SD-gr	767.671	243.547	1.65629	0.00723088
259258_at	Rubisco methyltransferase family protein	AT3G07670	AT3G07670	WT-SD-sp	WT-SD-gr	368.585	117.143	1.65373	0.053036
262496_at	TRAM, LAG1 and CLN8 (TLC) lipid-sensing domain containing protein	AT1G21790	AT1G21790	WT-SD-sp	WT-SD-gr	1270.35	405.078	1.64896	0.0328465
256288_at	PRMT3 (PROTEIN ARGININE METHYLTRANSFERASE 3); methyltransferase/ zinc ion binding	PRMT3	AT3G12270	WT-SD-sp	WT-SD-gr	215.532	68.7594	1.64827	0.000306815
262112_at	hypothetical protein	AT1G02870	AT1G02870	WT-SD-sp	WT-SD-gr	1200.89	383.822	1.64559	0.0505728
247400_at	phosphoglycerate mutase family protein	AT5G62840	AT5G62840	WT-SD-sp	WT-SD-gr	91.5778	29.2916	1.64451	0.0112592
247709_at	Major facilitator superfamily protein	AT5G59250	AT5G59250	WT-SD-sp	WT-SD-gr	396.195	126.955	1.6419	0.0290078
257035_at	CYP707A4; (+)-abscisic acid 8'-hydroxylase/ oxygen binding	CYP707A4	AT3G19270	WT-SD-sp	WT-SD-gr	103.209	33.0761	1.64171	0.0308661
264098_at	hypothetical protein	AT1G79260	AT1G79260	WT-SD-sp	WT-SD-gr	350.855	112.633	1.63924	0.0114415
254862_at	probable sodium/metabolite cotransporter BASS5	BAT5	AT4G12030	WT-SD-sp	WT-SD-gr	143.184	45.9784	1.63884	0.00551878
250937_at	hypothetical protein	AT5G03230	AT5G03230	WT-SD-sp	WT-SD-gr	4861.3	1565.47	1.63475	0.0518808
255445_at	F-box protein SKIP17	AT4G02740	AT4G02740	WT-SD-sp	WT-SD-gr	41.9075	13.5059	1.63362	0.0440051
256905_at	HSP60 (HEAT SHOCK PROTEIN 60); ATP binding	HSP60	AT3G23990	WT-SD-sp	WT-SD-gr	850.556	274.316	1.63257	0.019962
260653_at	PKp3 (plastidial pyruvate kinase 3); pyruvate kinase	PKp3	AT1G32440	WT-SD-sp	WT-SD-gr	471.914	152.248	1.6321	0.0265964
265596_at	CAF1; RNA splicing factor, transesterification mechanism	CAF1	AT2G20020	WT-SD-sp	WT-SD-gr	185.551	59.8821	1.63162	0.020736
264841_at	protein kinase	AT1G03740	AT1G03740	WT-SD-sp	WT-SD-gr	1089.85	352.277	1.62935	0.00936874
258474_at	pentatricopeptide repeat-containing protein	AT3G02650	AT3G02650	WT-SD-sp	WT-SD-gr	182.337	58.9459	1.62915	0.0118425
250243_at	GUN5 (GENOMES UNCOUPLED 5); magnesium chelatase	GUN5	AT5G13630	WT-SD-sp	WT-SD-gr	2010.29	650.203	1.62844	0.0125324
253881_at	ARM repeat superfamily protein	AT4G27640	AT4G27640	WT-SD-sp	WT-SD-gr	247.065	80.206	1.62311	0.0179095
260384_at	IMS1 (2-ISOPROPYLMALATE SYNTHASE 1); 2-isopropylmalate synthase	IMS1	AT1G74040	WT-SD-sp	WT-SD-gr	186.863	60.6992	1.62223	0.0454344
245704_at	KTF1 (KOW DOMAIN-CONTAINING TRANSCRIPTION FACTOR 1); nucleotide binding	KTF1	AT5G04290	WT-SD-sp	WT-SD-gr	413.157	134.438	1.61975	0.0437642
245914_at	OEP80 (OUTER ENVELOPE PROTEIN OF 80 KDA)	OEP80	AT5G19620	WT-SD-sp	WT-SD-gr	141.821	46.172	1.61898	0.0298659
257086_at	hypothetical protein	AT3G20490	AT3G20490	WT-SD-sp	WT-SD-gr	103.369	33.6748	1.61806	0.0429848
263498_at	LSH10 (LIGHT SENSITIVE HYPOCOTYLS 10)	LSH10	AT2G42610	WT-SD-sp	WT-SD-gr	92.2269	30.0885	1.61598	0.0130212
265731_at	DEA(D/H)-box RNA helicase family protein	AT2G01130	AT2G01130	WT-SD-sp	WT-SD-gr	59.6339	19.4681	1.61502	0.0277397
262075_at	ZCF61; protein binding / zinc ion binding	ZCF61	AT1G59560	WT-SD-sp	WT-SD-gr	88.35	28.8504	1.61464	0.00297343
246231_at	hypothetical protein	AT4G37080	AT4G37080	WT-SD-sp	WT-SD-gr	86.9447	28.4343	1.61247	0.00642159
263039_at	MAK16 protein-like protein	AT1G23280	AT1G23280	WT-SD-sp	WT-SD-gr	139.212	45.5757	1.61095	0.038356
262050_at	tetratricopeptide repeat domain-containing protein	AT1G80130	AT1G80130	WT-SD-sp	WT-SD-gr	2232.58	731.639	1.60951	0.0175383
265936_at	ATKEA4; potassium ion transmembrane transporter/ potassium:hydrogen antiporter	ATKEA4	AT2G19600	WT-SD-sp	WT-SD-gr	142.839	46.8519	1.60821	0.0195163
262239_at	probable sugar phosphate/phosphate translocator	AT1G48230	AT1G48230	WT-SD-sp	WT-SD-gr	663.975	218.311	1.60475	0.00523443
266333_at	AXL (AXR1-LIKE); binding / catalytic	AXL	AT2G32410	WT-SD-sp	WT-SD-gr	74.8826	24.6219	1.60469	0.00961869
249899_at	putative 2-carboxy-D-arabinitol 1-phosphate phosphatase	AT5G22620	AT5G22620	WT-SD-sp	WT-SD-gr	275.71	90.7063	1.60387	0.0417614
248563_at	UDP-glycosyltransferase 91C1	AT5G49690	AT5G49690	WT-SD-sp	WT-SD-gr	397.43	130.869	1.60258	0.0396732
253116_at	pentatricopeptide repeat-containing protein	AT4G35850	AT4G35850	WT-SD-sp	WT-SD-gr	368.355	121.39	1.60144	0.00956652
248764_at	NF-YB2 (NUCLEAR FACTOR Y, SUBUNIT B2); transcription factor	NF-YB2	AT5G47640	WT-SD-sp	WT-SD-gr	1777.45	586.026	1.60077	0.0329928
264261_at	NAS3 (NICOTIANAMINE SYNTHASE 3); nicotianamine synthase	NAS3	AT1G09240	WT-SD-sp	WT-SD-gr	2494.49	822.807	1.60012	0.0413199
252917_at	B-box type zinc finger-containing protein	AT4G38960	AT4G38960	WT-SD-sp	WT-SD-gr	319.815	105.549	1.59932	0.0093934
250529_at	DEAD-box ATP-dependent RNA helicase 26	AT5G08610	AT5G08610	WT-SD-sp	WT-SD-gr	280.897	92.8292	1.59739	0.029166
255118_at	Nitrilase/cyanide hydratase and apolipoprotein N-acyltransferase family protein	AT4G08790	AT4G08790	WT-SD-sp	WT-SD-gr	160.462	53.0686	1.5963	0.0220749
246594_at	P5CR (PYRROLINE-5- CARBOXYLATE (P5C) REDUCTASE); pyrroline-5-carboxylate reductase	P5CR	AT5G14800	WT-SD-sp	WT-SD-gr	1890.4	626.216	1.59396	0.0157413
264900_at	PIN7 (PIN-FORMED 7); auxin efflux transmembrane transporter/ auxin:hydrogen symporter/ transporter	PIN7	AT1G23080	WT-SD-sp	WT-SD-gr	76.1247	25.2312	1.59315	0.0470698
266127_s_at	elongation factor G /// elongation factor EF-G	AT1G45332 /// AT2G45030	AT1G45332 /// AT2G45030	WT-SD-sp	WT-SD-gr	2020.83	669.953	1.59282	0.0113569
249466_at	60S ribosomal protein L5 (RPL5B)	RPL5B	AT5G39740	WT-SD-sp	WT-SD-gr	2682.83	889.538	1.59263	0.037809
263864_at	CPZ; 3'-tRNA processing endoribonuclease	CPZ	AT2G04530	WT-SD-sp	WT-SD-gr	395.5	131.193	1.59199	0.0490126
251833_at	hypothetical protein	AT3G55160	AT3G55160	WT-SD-sp	WT-SD-gr	81.5113	27.0462	1.59157	0.0391156
261945_at	nodule inception protein-like protein 6	AT1G64530	AT1G64530	WT-SD-sp	WT-SD-gr	125.36	41.5965	1.59155	0.0541602
259403_at	PGDH (3-PHOSPHOGLYCERATE DEHYDROGENASE); phosphoglycerate dehydrogenase	PGDH	AT1G17745	WT-SD-sp	WT-SD-gr	5673.88	1886.07	1.58896	0.0413034
251625_at	BGL2 (BETA-1,3-GLUCANASE 2); cellulase/ glucan 1,3-beta-glucosidase/ hydrolase, hydrolyzing O-glycosyl compounds	BGL2	AT3G57260	WT-SD-sp	WT-SD-gr	15803.7	5254.57	1.58862	0.0384629
253722_at	zinc finger CCCH domain-containing protein 49	AT4G29190	AT4G29190	WT-SD-sp	WT-SD-gr	12974.7	4314.58	1.58841	0.0200322
251667_at	NAP57 (Arabidopsis thaliana homologue of NAP57); pseudouridine synthase	NAP57	AT3G57150	WT-SD-sp	WT-SD-gr	713.145	237.202	1.58808	0.0186701
248049_at	COX15 (cytochrome c oxidase 15)	COX15	AT5G56090	WT-SD-sp	WT-SD-gr	86.1241	28.6725	1.58675	0.0132562
266402_at	hypothetical protein	AT2G38780	AT2G38780	WT-SD-sp	WT-SD-gr	67.3512	22.4623	1.5842	0.0317952
259911_at	cinnamyl-alcohol dehydrogenase, putative	CAD1	AT1G72680	WT-SD-sp	WT-SD-gr	3510.13	1172.55	1.58187	0.0046805
258837_at	60S ribosomal protein L13a-1	AT3G07110	AT3G07110	WT-SD-sp	WT-SD-gr	3761.62	1257.58	1.5807	0.0227125
263326_at	hypothetical protein	AT2G04280	AT2G04280	WT-SD-sp	WT-SD-gr	343.768	114.945	1.5805	0.0187029
258585_at	emb2458 (embryo defective 2458); ATP binding / ATPase/ metalloendopeptidase/ nucleoside-triphosphatase/ nucleotide binding	emb2458	AT3G04340	WT-SD-sp	WT-SD-gr	146.792	49.0998	1.57998	0.0121332
248739_at	GFA2 (GAMETOPHYTIC FACTOR 2); heat shock protein binding / unfolded protein binding	GFA2	AT5G48030	WT-SD-sp	WT-SD-gr	470.639	157.559	1.57873	0.0157187
248321_at	copper transport family protein	AT5G52740	AT5G52740	WT-SD-sp	WT-SD-gr	320.657	107.451	1.57736	0.0331955
253558_at	SKB1 (SHK1 BINDING PROTEIN 1); protein methyltransferase	SKB1	AT4G31120	WT-SD-sp	WT-SD-gr	295.228	99.0157	1.5761	0.00909775
256411_at	CLPP3; serine-type endopeptidase	CLPP3	AT1G66670	WT-SD-sp	WT-SD-gr	7642.02	2563.31	1.57595	0.0159677
246412_at	phosphoglucosamine mutase family protein	AT5G17530	AT5G17530	WT-SD-sp	WT-SD-gr	278.235	93.3454	1.57565	0.0434982
267326_at	RNA recognition motif (RRM)-containing protein	AT2G19380	AT2G19380	WT-SD-sp	WT-SD-gr	58.8479	19.7623	1.57424	0.0478124
265715_s_at	QUASIMODO2 LIKE 1 /// QUASIMODO2 like 2	QUL1 /// QUL2	AT1G13860 /// AT2G03480	WT-SD-sp	WT-SD-gr	139.012	46.6952	1.57386	0.0430579
249495_at	GLP6 (GERMIN-LIKE PROTEIN 6); manganese ion binding / nutrient reservoir	GLP6	AT5G39100	WT-SD-sp	WT-SD-gr	228.1	76.6844	1.57266	0.00464417
262163_at	60S ribosomal protein L30-2	AT1G77940	AT1G77940	WT-SD-sp	WT-SD-gr	3465.25	1165.81	1.57162	0.0548281
256140_at	DEA(D/H)-box RNA helicase family protein	AT1G48650	AT1G48650	WT-SD-sp	WT-SD-gr	441.894	149.14	1.56703	0.0300257
253308_at	AGD2 (ABERRANT GROWTH AND DEATH 2); L,L-diaminopimelate aminotransferase/ transaminase	AGD2	AT4G33680	WT-SD-sp	WT-SD-gr	850.615	287.321	1.56584	0.00919567
263706_s_at	isopropylmalate dehydrogenase 1 /// 3-isopropylmalate dehydrogenase 1	IMD1 /// IMD3	AT1G31180 /// AT5G14200	WT-SD-sp	WT-SD-gr	342.388	115.661	1.56573	0.0263165
246910_at	polynucleotidyl transferase, ribonuclease H-like superfamily protein	AT5G25800	AT5G25800	WT-SD-sp	WT-SD-gr	304.229	102.833	1.56485	0.00738919
257168_at	HCF101 (HIGH-CHLOROPHYLL-FLUORESCENCE 101); ATP binding	HCF101	AT3G24430	WT-SD-sp	WT-SD-gr	362.038	122.452	1.56393	0.0543495
250307_at	CRT (chloroquine-resistance transporter)-like transporter 3	CLT3	AT5G12170	WT-SD-sp	WT-SD-gr	2237.37	758.143	1.56126	0.000405767
263712_at	NFD6 (NUCLEAR FUSION DEFECTIVE 6)	NFD6	AT2G20585	WT-SD-sp	WT-SD-gr	151.091	51.2482	1.55984	0.00971821
262584_at	periodic tryptophan protein 2	PWP2	AT1G15440	WT-SD-sp	WT-SD-gr	236.306	80.2478	1.55812	0.0174282
263126_at	SOUL heme-binding protein	AT1G78460	AT1G78460	WT-SD-sp	WT-SD-gr	7932.65	2694.19	1.55795	0.00824883
252361_at	hypothetical protein	AT3G48490	AT3G48490	WT-SD-sp	WT-SD-gr	151.629	51.5134	1.55753	0.00150408
257766_at	IAA2 (INDOLE-3-ACETIC ACID INDUCIBLE 2); transcription factor	IAA2	AT3G23030	WT-SD-sp	WT-SD-gr	2381.65	809.218	1.55736	0.0451808
249944_at	anac089 (Arabidopsis NAC domain containing protein 89); transcription factor	anac089	AT5G22290	WT-SD-sp	WT-SD-gr	1695.17	576.225	1.55673	0.0128744
246038_s_at	atnudt20 (Arabidopsis thaliana Nudix hydrolase homolog 20); hydrolase	atnudt20	AT5G19460 /// AT5G19470	WT-SD-sp	WT-SD-gr	172.094	58.5002	1.55668	0.0289636
261224_at	ATSBT5.2; identical protein binding / serine-type endopeptidase	ATSBT5.2	AT1G20160	WT-SD-sp	WT-SD-gr	234.111	79.8041	1.55266	0.016139
261614_at	PAB8 (POLY(A) BINDING PROTEIN 8); RNA binding / translation initiation factor	PAB8	AT1G49760	WT-SD-sp	WT-SD-gr	1648.04	561.879	1.55242	0.0250793
266256_at	60S acidic ribosomal protein P2-2	AT2G27710	AT2G27710	WT-SD-sp	WT-SD-gr	3276.35	1117.23	1.55217	0.030947
257176_s_at	cyclopropane-fatty-acyl-phospholipid synthase /// Cyclopropane-fatty-acyl-phospholipid synthase	AT3G23510 /// AT3G23530	AT3G23510 /// AT3G23530	WT-SD-sp	WT-SD-gr	487.213	166.151	1.55205	0.00415236
249672_at	exosome complex exonuclease RRP6L2	AT5G35910	AT5G35910	WT-SD-sp	WT-SD-gr	377.933	128.899	1.55189	0.0289982
263252_at	STH; protein domain specific binding / transcription factor/ zinc ion binding	STH	AT2G31380	WT-SD-sp	WT-SD-gr	615.607	209.973	1.55181	0.0344901
254121_at	alpha/beta-Hydrolases superfamily protein	AT4G24760	AT4G24760	WT-SD-sp	WT-SD-gr	445.349	151.937	1.55146	0.0267846
247801_at	farnesol kinase	AT5G58560	AT5G58560	WT-SD-sp	WT-SD-gr	424.648	144.905	1.55116	0.00765399
262645_at	SCO1 (SNOWY COTYLEDON 1); ATP binding / translation elongation factor/ translation factor, nucleic acid binding	SCO1	AT1G62750	WT-SD-sp	WT-SD-gr	3383.51	1158.56	1.54619	0.0185966
259690_at	replication factor C 2	RFC2	AT1G63160	WT-SD-sp	WT-SD-gr	274.27	93.9144	1.54618	0.0156672
250758_at	EIF3G2; RNA binding / translation initiation factor	EIF3G2	AT5G06000	WT-SD-sp	WT-SD-gr	73.6566	25.2476	1.54467	0.0472419
250435_at	RING1; protein binding / ubiquitin-protein ligase/ zinc ion binding	RING1	AT5G10380	WT-SD-sp	WT-SD-gr	11217.6	3847.5	1.54377	0.0422735
262963_at	dihydrolipoyllysine-residue acetyltransferase component 3 of pyruvate dehydrogenase complex	AT1G54220	AT1G54220	WT-SD-sp	WT-SD-gr	205.999	70.6927	1.543	0.004476
249656_at	tetratricopeptide repeat domain-containing protein	AT5G37130	AT5G37130	WT-SD-sp	WT-SD-gr	176.145	60.5378	1.54085	0.0331734
266957_at	PTAC12 (PLASTID TRANSCRIPTIONALLY ACTIVE12)	PTAC12	AT2G34640	WT-SD-sp	WT-SD-gr	96.7751	33.2729	1.54029	0.0171065
261124_at	hypothetical protein	AT1G04900	AT1G04900	WT-SD-sp	WT-SD-gr	111.727	38.4198	1.54005	0.0235588
258316_at	putative rRNA-processing protein EBP2-like protein	AT3G22660	AT3G22660	WT-SD-sp	WT-SD-gr	439.706	151.216	1.53993	0.0399342
264524_at	ATBCAT-2 (ARABIDOPSIS THALIANA BRANCHED-CHAIN AMINO ACID TRANSAMINASE 2); branched-chain-amino-acid transaminase/ catalytic	ATBCAT-2	AT1G10070	WT-SD-sp	WT-SD-gr	10579.9	3640.84	1.53898	0.0108045
259943_at	nuclear transport factor 2 (NTF2) family protein	AT1G71480	AT1G71480	WT-SD-sp	WT-SD-gr	438.315	150.905	1.53833	0.015056
250718_at	emb2735 (embryo defective 2735)	emb2735	AT5G06240	WT-SD-sp	WT-SD-gr	504.915	173.98	1.53712	0.0468456
266349_at	phosphoribulokinase/uridine kinase domain protein	AT2G01460	AT2G01460	WT-SD-sp	WT-SD-gr	270.002	93.138	1.53553	0.00283842
257903_at	methyltransferase	AT3G28460	AT3G28460	WT-SD-sp	WT-SD-gr	219.783	75.832	1.5352	0.00594351
252318_at	GSA2 (glutamate-1-semialdehyde 2,1-aminomutase 2); catalytic/ glutamate-1-semialdehyde 2,1-aminomutase/ pyridoxal phosphate binding / transaminase	GSA2	AT3G48730	WT-SD-sp	WT-SD-gr	420.763	145.189	1.53507	0.00212378
265991_at	SCA3 (SCABRA 3); DNA binding / DNA-directed RNA polymerase	SCA3	AT2G24120	WT-SD-sp	WT-SD-gr	61.4989	21.2305	1.53442	0.0246952
256752_at	S-adenosylmethionine-dependent methyltransferase-domain containing protein	AT3G27180	AT3G27180	WT-SD-sp	WT-SD-gr	211.825	73.1826	1.5333	0.0250866
246151_at	hypothetical protein	AT5G19950	AT5G19950	WT-SD-sp	WT-SD-gr	54.3141	18.7703	1.53288	0.011931
254314_at	protease inhibitor/seed storage/lipid transfer protein (LTP) family protein	AT4G22470	AT4G22470	WT-SD-sp	WT-SD-gr	611.453	211.57	1.53111	0.00685324
264260_at	calreticulin 1b	CRT1b	AT1G09210	WT-SD-sp	WT-SD-gr	3752.13	1298.54	1.53082	0.0509983
261191_at	granule-bound starch synthase 1	AT1G32900	AT1G32900	WT-SD-sp	WT-SD-gr	505.78	175.067	1.53061	0.0321695
263705_at	IMPL1 (MYO-INOSITOL MONOPHOSPHATASE LIKE 1); 3'(2'),5'-bisphosphate nucleotidase/ inositol or phosphatidylinositol phosphatase/ inositol-1(or 4)-monophosphatase	IMPL1	AT1G31190	WT-SD-sp	WT-SD-gr	357.29	123.765	1.52949	0.0243112
248854_at	pentatricopeptide repeat-containing protein	AT5G46580	AT5G46580	WT-SD-sp	WT-SD-gr	158.655	54.9961	1.5285	0.0144437
264438_at	60S ribosomal protein L17-1	AT1G27400	AT1G27400	WT-SD-sp	WT-SD-gr	2275.62	788.991	1.52818	0.00425334
261882_at	PDE318 (pigment defective 318); GTP binding	PDE318	AT1G80770	WT-SD-sp	WT-SD-gr	912.026	316.747	1.52574	0.0247478
262221_at	ARC3 (ACCUMULATION AND REPLICATION OF CHLOROPLASTS 3)	ARC3	AT1G75010	WT-SD-sp	WT-SD-gr	152.857	53.1107	1.52511	0.0164669
262860_at	APO1 (ACCUMULATION OF PHOTOSYSTEM ONE 1)	APO1	AT1G64810	WT-SD-sp	WT-SD-gr	1355.85	471.744	1.52312	0.00482914
250327_at	hypothetical protein	AT5G12050	AT5G12050	WT-SD-sp	WT-SD-gr	222.722	77.5918	1.52127	0.0311434
252353_at	hypothetical protein	AT3G48200	AT3G48200	WT-SD-sp	WT-SD-gr	204.786	71.3939	1.52025	0.0216143
250657_at	ST2B (SULFOTRANSFERASE 2B); hydroxyjasmonate sulfotransferase/ sulfotransferase	ST2B	AT5G07000	WT-SD-sp	WT-SD-gr	98.032	34.1781	1.52018	0.0186655
254502_at	PTAC14 (PLASTID TRANSCRIPTIONALLY ACTIVE14)	PTAC14	AT4G20130	WT-SD-sp	WT-SD-gr	233.034	81.3329	1.51863	0.0540245
265913_at	hypothetical protein	AT2G25625	AT2G25625	WT-SD-sp	WT-SD-gr	2289.24	799.487	1.51772	0.0312275
259363_at	MAP1C (METHIONINE AMINOPEPTIDASE 1B); aminopeptidase/ metalloexopeptidase	MAP1C	AT1G13270	WT-SD-sp	WT-SD-gr	1180.47	412.281	1.51766	0.0116983
246434_at	RCP1 (ROOT CAP 1); maltose transmembrane transporter	RCP1	AT5G17520	WT-SD-sp	WT-SD-gr	316.973	110.704	1.51765	0.00674915
252968_at	tRNA-dihydrouridine(47) synthase [NAD(P)(+)]-like	AT4G38890	AT4G38890	WT-SD-sp	WT-SD-gr	509.613	178.032	1.51727	0.0365649
254188_at	UGE2 (UDP-D-glucose/UDP-D-galactose 4-epimerase 2); UDP-glucose 4-epimerase/ protein dimerization	UGE2	AT4G23920	WT-SD-sp	WT-SD-gr	1688.13	590.159	1.51625	0.0264339
261576_at	nodulin MtN21-like transporter family protein	AT1G01070	AT1G01070	WT-SD-sp	WT-SD-gr	436.594	152.702	1.51557	0.0135709
266905_at	nucleoside triphosphatase CCP1	AT2G34560	AT2G34560	WT-SD-sp	WT-SD-gr	136.696	47.8298	1.51499	0.00382102
258630_at	CCHC-type zinc knuckle protein	AT3G02820	AT3G02820	WT-SD-sp	WT-SD-gr	61.4782	21.5232	1.51418	0.0178905
245569_at	NRPE7; DNA-directed RNA polymerase	NRPE7	AT4G14660	WT-SD-sp	WT-SD-gr	163.183	57.1337	1.51408	0.0136921
246122_at	PHT4;5; inorganic phosphate transmembrane transporter	PHT4;5	AT5G20380	WT-SD-sp	WT-SD-gr	587.636	205.757	1.51398	0.0216828
248510_at	---	---	AT5G50315	WT-SD-sp	WT-SD-gr	136.614	47.8688	1.51295	0.0185885
246523_at	COL1 (constans-like 1); transcription factor/ zinc ion binding	COL1	AT5G15850	WT-SD-sp	WT-SD-gr	3216.29	1128	1.51163	0.0273229
255637_at	putative methyltransferase PMT15	AT4G00750	AT4G00750	WT-SD-sp	WT-SD-gr	875.501	307.397	1.51	0.0433477
247508_at	ARF2 (AUXIN RESPONSE FACTOR 2); protein binding / transcription factor	ARF2	AT5G62000	WT-SD-sp	WT-SD-gr	1049.13	368.509	1.50942	0.0549926
246926_at	hypothetical protein	AT5G25240	AT5G25240	WT-SD-sp	WT-SD-gr	326.195	114.731	1.50748	0.03057
253635_at	hypothetical protein	AT4G30620	AT4G30620	WT-SD-sp	WT-SD-gr	236.693	83.259	1.50734	0.0429323
266748_at	SPL1 (SQUAMOSA PROMOTER BINDING PROTEIN-LIKE 1); DNA binding / transcription factor	SPL1	---	WT-SD-sp	WT-SD-gr	304.63	107.215	1.50655	0.031878
245807_at	RAP2.1 (related to AP2 1); DNA binding / transcription factor	RAP2.1	AT1G46768	WT-SD-sp	WT-SD-gr	1084.64	381.901	1.50595	0.0432242
267630_at	putative plastid-lipid-associated protein	AT2G42130	AT2G42130	WT-SD-sp	WT-SD-gr	538.582	189.649	1.50583	0.0276709
247232_at	ATATH13; transporter	ATH13	AT5G64940	WT-SD-sp	WT-SD-gr	702.362	247.372	1.50554	0.0254504
252443_at	DExD/H box RNA helicase	AT3G46960	AT3G46960	WT-SD-sp	WT-SD-gr	593.702	209.181	1.50499	0.0232468
253600_at	scpl29 (serine carboxypeptidase-like 29); serine-type carboxypeptidase	scpl29	AT4G30810	WT-SD-sp	WT-SD-gr	701.434	247.192	1.50468	0.052637
261577_at	RNA-binding (RRM/RBD/RNP motifs) family protein	AT1G01080	AT1G01080	WT-SD-sp	WT-SD-gr	433.675	153.015	1.50294	0.00245948
259237_at	2-Cys peroxiredoxin BAS1	AT3G11630	AT3G11630	WT-SD-sp	WT-SD-gr	3199.41	1130.01	1.50147	0.00949194
258181_at	nitrate transporter 1.3	AT3G21670	AT3G21670	WT-SD-sp	WT-SD-gr	225.652	79.7477	1.50058	0.0287604
260107_at	pfkB-like carbohydrate kinase family protein	AT1G66430	AT1G66430	WT-SD-sp	WT-SD-gr	187.669	66.3304	1.50045	0.00046442
265706_at	uvrB/uvrC motif-containing protein	AT2G03390	AT2G03390	WT-SD-sp	WT-SD-gr	382.521	135.236	1.50006	0.00541059
260500_at	camphor resistance CrcB-like protein	AT2G41705	AT2G41705	WT-SD-sp	WT-SD-gr	488.14	172.866	1.49764	0.0161252
245155_at	hypothetical protein	AT5G12470	AT5G12470	WT-SD-sp	WT-SD-gr	1692.21	599.984	1.49591	0.0293138
263788_at	putative sarcosine oxidase	AT2G24580	AT2G24580	WT-SD-sp	WT-SD-gr	95.8766	33.9997	1.49566	0.0461841
246031_at	LA RNA-binding protein	AT5G21160	AT5G21160	WT-SD-sp	WT-SD-gr	979.606	347.54	1.49502	0.044269
261071_at	Neutral/alkaline non-lysosomal ceramidase	AT1G07380	AT1G07380	WT-SD-sp	WT-SD-gr	332.303	118.059	1.493	0.0204468
264381_at	ribonuclease H2 subunit A	AT2G25100	AT2G25100	WT-SD-sp	WT-SD-gr	163.595	58.1745	1.49167	0.0175851
254091_at	hypothetical protein	AT4G25070	AT4G25070	WT-SD-sp	WT-SD-gr	288.118	102.464	1.49154	0.0539371
260250_at	PUR4 (purine biosynthesis 4); ATP binding / catalytic/ phosphoribosylformylglycinamidine synthase	PUR4	AT1G74260	WT-SD-sp	WT-SD-gr	853.434	303.577	1.49122	0.0118143
251920_at	uracil phosphoribosyltransferase	UPP	AT3G53900	WT-SD-sp	WT-SD-gr	146.312	52.0501	1.49107	0.0188593
260426_at	P40; structural constituent of ribosome	P40	AT1G72370	WT-SD-sp	WT-SD-gr	6874.9	2446.43	1.49066	0.0352564
266264_at	hypothetical protein	AT2G27775	AT2G27775	WT-SD-sp	WT-SD-gr	188.967	67.367	1.48802	0.00349425
252922_at	putative RNA-binding protein containing KH domain	AT4G39040	AT4G39040	WT-SD-sp	WT-SD-gr	535.452	190.91	1.48787	0.0257713
262342_at	hypothetical protein	AT1G64150	AT1G64150	WT-SD-sp	WT-SD-gr	190.841	68.0971	1.4867	0.0113489
248857_at	AT hook motif DNA-binding family protein	AT5G46640	AT5G46640	WT-SD-sp	WT-SD-gr	72.3937	25.8561	1.48536	0.0121211
255842_at	scpl46 (serine carboxypeptidase-like 46); serine-type carboxypeptidase	scpl46	AT2G33530	WT-SD-sp	WT-SD-gr	377.802	134.991	1.48477	0.0255581
261377_at	hypothetical protein	AT1G18850	AT1G18850	WT-SD-sp	WT-SD-gr	392.701	140.411	1.48378	0.00511439
261418_at	ribosomal protein L29 family protein	AT1G07830	AT1G07830	WT-SD-sp	WT-SD-gr	872.575	312.009	1.48369	0.00143901
251841_at	pentatricopeptide repeat-containing protein	AT3G54980	AT3G54980	WT-SD-sp	WT-SD-gr	142.593	51.0711	1.48133	0.0145058
261406_at	NRP2 (NAP1-RELATED PROTEIN 2); DNA binding / chromatin binding / histone binding	NRP2	AT1G18800	WT-SD-sp	WT-SD-gr	441.623	158.208	1.48099	0.0150937
253549_at	NFD1 (NUCLEAR FUSION DEFECTIVE 1); RNA binding / structural constituent of ribosome	NFD1	AT4G30930	WT-SD-sp	WT-SD-gr	356.678	127.968	1.47884	0.0306682
249310_at	40S ribosomal protein S10-2	AT5G41520	AT5G41520	WT-SD-sp	WT-SD-gr	6361.04	2282.97	1.47835	0.0137531
251038_at	ABA modulated tyrosine-phosphorylated protein	AT5G02240	AT5G02240	WT-SD-sp	WT-SD-gr	3513.74	1261.52	1.47785	0.0161423
264700_at	hypothetical protein	AT1G70100	AT1G70100	WT-SD-sp	WT-SD-gr	745.931	268.246	1.47548	0.0038
266207_at	NAD(P)-linked oxidoreductase superfamily protein	AT2G27680	AT2G27680	WT-SD-sp	WT-SD-gr	1287.41	463.252	1.47461	0.000411421
246225_at	LEJ2 (LOSS OF THE TIMING OF ET AND JA BIOSYNTHESIS 2)	LEJ2	AT4G36910	WT-SD-sp	WT-SD-gr	169.774	61.1143	1.47404	0.0267006
246326_at	REV7; DNA binding	REV7	AT1G16590	WT-SD-sp	WT-SD-gr	105.125	37.8547	1.47356	0.0340777
258549_at	protein arginine N-methyltransferase family protein	PRMT4B	AT3G06930	WT-SD-sp	WT-SD-gr	194.912	70.2744	1.47175	0.0241151
267503_at	probable carboxylesterase 8	AT2G45600	AT2G45600	WT-SD-sp	WT-SD-gr	721.017	259.974	1.47167	0.00452477
251762_at	SBPASE (sedoheptulose-bisphosphatase); phosphoric ester hydrolase/ sedoheptulose-bisphosphatase	SBPASE	AT3G55800	WT-SD-sp	WT-SD-gr	2199.3	793.166	1.47135	0.0274026
251829_at	RabGAP/TBC domain-containing protein	AT3G55020	AT3G55020	WT-SD-sp	WT-SD-gr	308.138	111.171	1.4708	0.0171779
251935_at	fructokinase-like 1	FLN1	AT3G54090	WT-SD-sp	WT-SD-gr	180.228	65.0272	1.47071	0.0451816
258495_at	nucleotide/sugar transporter family protein	AT3G02690	AT3G02690	WT-SD-sp	WT-SD-gr	462.014	166.746	1.47029	0.0511301
259462_at	nodulin-like and major facilitator domain-containing protein	AT1G18940	AT1G18940	WT-SD-sp	WT-SD-gr	120.723	43.5753	1.47012	0.00231145
254298_at	PGR5-LIKE A	PGR5-LIKE A	AT4G22890	WT-SD-sp	WT-SD-gr	1283.11	463.315	1.46958	0.0119197
260390_at	hypothetical protein	AT1G73940	AT1G73940	WT-SD-sp	WT-SD-gr	367.378	132.835	1.46763	0.0456376
260357_at	AFP1 (ABI FIVE BINDING PROTEIN)	AFP1	AT1G69260	WT-SD-sp	WT-SD-gr	1227.87	444.289	1.46659	0.0145291
245696_at	PKS4 (phytochrome kinase substrate 4)	PKS4	AT5G04190	WT-SD-sp	WT-SD-gr	53.1747	19.2439	1.46634	0.04716
251593_at	NRPA1; DNA binding / DNA-directed RNA polymerase/ zinc ion binding	NRPA1	AT3G57660	WT-SD-sp	WT-SD-gr	107.567	38.9394	1.46594	0.00605478
254134_at	argininosuccinate synthase	AT4G24830	AT4G24830	WT-SD-sp	WT-SD-gr	295.539	107.025	1.4654	0.0402766
260324_at	ISPF; 2-C-methyl-D-erythritol 2,4-cyclodiphosphate synthase	ISPF	AT1G63970	WT-SD-sp	WT-SD-gr	868.077	314.545	1.46456	0.0183775
265128_at	RING/U-box superfamily protein	AT1G30860	AT1G30860	WT-SD-sp	WT-SD-gr	176.416	63.9343	1.46432	0.0297561
246651_at	adenylate kinase family protein	AT5G35170	AT5G35170	WT-SD-sp	WT-SD-gr	475.498	172.727	1.46095	0.0327705
257906_at	ATL5 (A. THALIANA RIBOSOMAL PROTEIN L5); 5S rRNA binding / structural constituent of ribosome	ATL5	AT3G25520	WT-SD-sp	WT-SD-gr	3780.05	1373.63	1.46041	0.0224008
253492_at	ATP-dependent caseinolytic (Clp) protease/crotonase family protein	AT4G31810	AT4G31810	WT-SD-sp	WT-SD-gr	173.593	63.1076	1.45982	0.0491218
246517_at	30S ribosomal protein 3-2	AT5G15760	AT5G15760	WT-SD-sp	WT-SD-gr	121.911	44.3228	1.45971	0.00843312
252889_at	hypothetical protein	AT4G39380	AT4G39380	WT-SD-sp	WT-SD-gr	122.027	44.3777	1.45929	0.0222742
247217_s_at	MAF3 (MADS AFFECTING FLOWERING 3); transcription factor	MAF3	AT5G65050 /// AT5G65060	WT-SD-sp	WT-SD-gr	172.972	62.9067	1.45925	0.0104508
262201_at	ORC4 (ORIGIN RECOGNITION COMPLEX SUBUNIT 4); protein binding	ORC4	AT2G01120	WT-SD-sp	WT-SD-gr	108.525	39.474	1.45906	0.0183682
246490_at	CPuORF10 (Conserved peptide upstream open reading frame 10)	CPuORF10	AT5G15948 /// AT5G15950	WT-SD-sp	WT-SD-gr	1251.44	455.285	1.45875	0.00262255
256729_at	hypothetical protein	AT3G25680	AT3G25680	WT-SD-sp	WT-SD-gr	104.723	38.1071	1.45845	0.0404492
254281_at	putative sodium/metabolite cotransporter BASS6	AT4G22840	AT4G22840	WT-SD-sp	WT-SD-gr	498.421	181.526	1.45719	0.0488882
266284_at	APUM2 (Arabidopsis Pumilio 2); RNA binding / binding	APUM2	AT2G29190	WT-SD-sp	WT-SD-gr	241.792	88.0977	1.45659	0.00264668
245311_at	60S ribosomal protein L36a /// 60S ribosomal protein L36a	AT3G23390 /// AT4G14320	AT4G14320	WT-SD-sp	WT-SD-gr	5495.32	2002.97	1.45606	0.0159435
261603_at	ATRBP47A (Arabidopsis thaliana RNA-binding protein 47a); RNA binding	ATRBP47A	AT1G49600	WT-SD-sp	WT-SD-gr	1590.01	579.665	1.45575	0.0345777
262937_at	FTSH12 (FTSH PROTEASE 12); ATP-dependent peptidase/ ATPase/ metallopeptidase	FTSH12	AT1G79560	WT-SD-sp	WT-SD-gr	198.397	72.3814	1.4547	0.0322336
257211_at	polynucleotidyl transferase, ribonuclease H-like superfamily protein	AT3G15080	AT3G15080	WT-SD-sp	WT-SD-gr	232.865	84.9564	1.4547	0.00714725
265961_at	tetratricopeptide repeat domain-containing protein	AT2G37400	AT2G37400	WT-SD-sp	WT-SD-gr	247.87	90.4931	1.45371	0.00141528
261796_at	phototropic-responsive NPH3-like protein	AT1G30440	AT1G30440	WT-SD-sp	WT-SD-gr	242.594	88.6128	1.45296	0.00637839
255501_at	U3 ribonucleoprotein family protein	AT4G02400	AT4G02400	WT-SD-sp	WT-SD-gr	139.635	51.0642	1.45127	0.025167
260815_at	TIC110 (TRANSLOCON AT THE INNER ENVELOPE MEMBRANE OF CHLOROPLASTS 110)	TIC110	AT1G06950	WT-SD-sp	WT-SD-gr	943.509	345.074	1.45113	0.0382599
246450_at	HSF3 (HEAT SHOCK FACTOR 3); DNA binding / transcription factor	HSF3	AT5G16820	WT-SD-sp	WT-SD-gr	288.481	105.529	1.45083	0.0157084
265978_at	---	---	AT2G11140	WT-SD-sp	WT-SD-gr	114.241	41.8022	1.45043	0.00905814
249137_at	Peroxisomal membrane 22 kDa (Mpv17/PMP22) family protein	AT5G43140	AT5G43140	WT-SD-sp	WT-SD-gr	231.007	84.6036	1.44915	0.0293432
253209_at	pentatricopeptide repeat protein MRL1	MRL1	AT4G34830	WT-SD-sp	WT-SD-gr	96.1359	35.2929	1.4457	0.0135015
260647_at	protein-tyrosine sulfotransferase	TPST	AT1G08030	WT-SD-sp	WT-SD-gr	326.828	120.097	1.44433	0.044959
250293_s_at	auxin-responsive GH3 family protein /// auxin-responsive GH3 family protein	AT5G13360 /// AT5G13370	AT5G13360 /// AT5G13370	WT-SD-sp	WT-SD-gr	975.078	358.447	1.44376	0.0503609
250445_at	aspartyl protease family protein	AT5G10760	AT5G10760	WT-SD-sp	WT-SD-gr	5964.23	2192.51	1.44375	0.00746011
245806_at	LHCA5; pigment binding	LHCA5	AT1G45474	WT-SD-sp	WT-SD-gr	938.322	345.068	1.4432	0.045193
246173_s_at	pentatricopeptide repeat-containing protein /// pentatricopeptide repeat-containing protein /// pentatricopeptide repeat-containing protein	AT3G61520 /// AT5G28370 /// AT5G28460	AT3G61520 /// AT5G28370 /// AT5G28460	WT-SD-sp	WT-SD-gr	301.07	110.754	1.44274	0.026011
266550_s_at	hypothetical protein /// hypothetical protein	AT2G35070 /// AT2G35090	AT2G35070 /// AT2G35090	WT-SD-sp	WT-SD-gr	107.536	39.5872	1.44171	0.0336578
247025_at	ABA1 (ABA DEFICIENT 1); zeaxanthin epoxidase	ABA1	AT5G67030	WT-SD-sp	WT-SD-gr	3517.69	1296.17	1.44038	0.0135937
259442_at	mannan endo-1,4-beta-mannosidase 1	MAN1	AT1G02310	WT-SD-sp	WT-SD-gr	1059.29	390.577	1.43942	0.0051839
257556_at	nodulin MtN21-like transporter family protein UMAMIT45	AT3G28100	AT3G28100	WT-SD-sp	WT-SD-gr	380.586	140.37	1.43899	0.0435893
247079_at	AKRP (ANKYRIN REPEAT PROTEIN); protein binding	AKRP	AT5G66055	WT-SD-sp	WT-SD-gr	813.202	300.072	1.4383	0.0372627
245502_at	hypothetical protein	AT4G15640	AT4G15640	WT-SD-sp	WT-SD-gr	160.724	59.3989	1.43608	0.0333223
255657_at	60S acidic ribosomal protein P1-2	AT4G00810	AT4G00810	WT-SD-sp	WT-SD-gr	2092.64	773.486	1.43588	0.024296
265073_at	ZKT protein containing PDZ, K-box and a TPR region	ZKT	AT1G55480	WT-SD-sp	WT-SD-gr	438.056	162.037	1.43479	0.0011468
267132_at	NAPRT2 (NICOTINATE PHOSPHORIBOSYLTRANSFERASE 2); nicotinate phosphoribosyltransferase	NAPRT2	AT2G23420	WT-SD-sp	WT-SD-gr	1453.1	537.634	1.43444	0.0271974
262797_at	TMT1 (TONOPLAST MONOSACCHARIDE TRANSPORTER1); carbohydrate transmembrane transporter/ nucleoside transmembrane transporter/ sugar:hydrogen symporter	TMT1	AT1G20840	WT-SD-sp	WT-SD-gr	1315.3	486.681	1.43435	0.0102828
266290_at	ATGSTU1 (GLUTATHIONE S-TRANSFERASE TAU 1); glutathione transferase	ATGSTU1	AT2G29490	WT-SD-sp	WT-SD-gr	235.2	87.0377	1.43417	0.0193876
259006_at	60S acidic ribosomal protein P0-2	AT3G09200	AT3G09200	WT-SD-sp	WT-SD-gr	9109.32	3372.97	1.43332	0.0404453
265076_at	CPN60B (CHAPERONIN 60 BETA); ATP binding / protein binding	CPN60B	AT1G55490	WT-SD-sp	WT-SD-gr	913.494	338.507	1.43221	0.0365371
247943_at	Tautomerase/MIF superfamily protein	AT5G57170	AT5G57170	WT-SD-sp	WT-SD-gr	247.554	91.7819	1.43146	0.00659646
254124_at	hydroxyproline-rich glycoprotein family protein	AT4G24500	AT4G24500	WT-SD-sp	WT-SD-gr	160.995	59.7407	1.43023	0.0334949
263435_at	DEAD/DEAH box helicase-like protein	AT2G28600	AT2G28600	WT-SD-sp	WT-SD-gr	387.246	143.842	1.42876	0.0136086
256862_at	dehydratase family protein	AT3G23940	AT3G23940	WT-SD-sp	WT-SD-gr	272.532	101.237	1.42869	0.0547421
263936_at	RNA helicase family protein	AT2G35920	AT2G35920	WT-SD-sp	WT-SD-gr	613.627	227.946	1.42867	0.0266816
246478_at	pentatricopeptide repeat-containing protein	AT5G15980	AT5G15980	WT-SD-sp	WT-SD-gr	133.485	49.6664	1.42633	0.0418466
252265_at	DIN11 (DARK INDUCIBLE 11); iron ion binding / oxidoreductase	DIN11	AT3G49620	WT-SD-sp	WT-SD-gr	3275.56	1218.87	1.4262	0.0319134
260325_at	monodehydroascorbate reductase, putative	MDAR6	AT1G63940	WT-SD-sp	WT-SD-gr	546.907	203.593	1.42561	0.000751997
261130_at	PRMT10; [myelin basic protein]-arginine N-methyltransferase/ histone-arginine N-methyltransferase/ methyltransferase/ protein-arginine omega-N asymmetric methyltransferase/ protein-arginine omega-N monomethyltransferase	PRMT10	AT1G04870	WT-SD-sp	WT-SD-gr	1455.49	541.917	1.42536	0.0267573
247609_at	transducin/WD40 domain-containing protein	AT5G60940	AT5G60940	WT-SD-sp	WT-SD-gr	204.18	76.0626	1.42458	0.0316606
262089_s_at	FAD/NAD(P)-binding oxidoreductase domain-containing protein /// FAD/NAD(P)-binding oxidoreductase domain-containing protein	AT1G55980 /// AT1G56000	AT1G55980 /// AT1G56000	WT-SD-sp	WT-SD-gr	397.044	147.963	1.42407	0.00205192
257125_at	ATTCP-1; ATP binding / protein binding / unfolded protein binding	ATTCP-1	AT3G20050	WT-SD-sp	WT-SD-gr	1431.97	533.888	1.4234	0.00370746
261075_at	tetratricopeptide repeat-containing protein-like protein	AT1G07280	AT1G07280	WT-SD-sp	WT-SD-gr	1336.94	498.481	1.42332	0.037962
255053_at	DEAD-box ATP-dependent RNA helicase 39	RH39	AT4G09730	WT-SD-sp	WT-SD-gr	231.096	86.1694	1.42324	0.0487302
249875_at	HCF136; protein binding	HCF136	AT5G23120	WT-SD-sp	WT-SD-gr	2203.92	822.023	1.42282	0.02016
246998_at	hypothetical protein	AT5G67370	AT5G67370	WT-SD-sp	WT-SD-gr	901.533	336.464	1.42193	0.000827234
247386_at	emb2746 (embryo defective 2746); DNA binding / catalytic/ hydrolase	emb2746	AT5G63420	WT-SD-sp	WT-SD-gr	246.239	91.9048	1.42185	0.0344412
248655_at	60S ribosomal protein L13a-4	AT5G48760	AT5G48760	WT-SD-sp	WT-SD-gr	897.116	335.299	1.41985	0.0461996
263980_at	Peroxisomal membrane 22 kDa (Mpv17/PMP22) family protein	AT2G42770	AT2G42770	WT-SD-sp	WT-SD-gr	285.696	106.811	1.41942	0.0488662
256299_at	ATEXPA1 (ARABIDOPSIS THALIANA EXPANSIN A1)	ATEXPA1	AT1G69530	WT-SD-sp	WT-SD-gr	219.556	82.1171	1.41884	0.053618
249636_at	BGLU42 (BETA GLUCOSIDASE 42); beta-glucosidase/ catalytic/ cation binding / hydrolase, hydrolyzing O-glycosyl compounds	BGLU42	AT5G36890	WT-SD-sp	WT-SD-gr	425.745	159.362	1.41769	0.0270995
261422_at	NDF6 (NDH DEPENDENT FLOW 6)	NDF6	AT1G18730	WT-SD-sp	WT-SD-gr	721.276	270.044	1.41736	0.0315061
262181_at	putative beta-D-xylosidase 7	AT1G78060	AT1G78060	WT-SD-sp	WT-SD-gr	83.3022	31.1888	1.41732	0.0464486
260163_at	BAC2; L-ornithine transmembrane transporter/ binding / carnitine:acyl carnitine antiporter	BAC2	AT1G79900	WT-SD-sp	WT-SD-gr	274.823	103.004	1.4158	0.0246255
253695_at	PRMT11 (ARGININE METHYLTRANSFERASE 11); protein-arginine N-methyltransferase	PRMT11	AT4G29510	WT-SD-sp	WT-SD-gr	512.02	192.078	1.41451	0.0162326
263758_s_at	putative NADPH dependent mannose 6-phosphate reductase /// putative mannose-6P reductase	AT2G21250 /// AT2G21260	AT2G21250 /// AT2G21260	WT-SD-sp	WT-SD-gr	894.67	335.833	1.41361	0.0487372
254863_at	ATNUDX14 (ARABIDOPSIS THALIANA NUDIX HYDROLASE HOMOLOG 14); ADP-glucose pyrophosphohydrolase/ ADP-ribose pyrophosphohydrolase/ ADP-sugar diphosphatase/ hydrolase	ATNUDX14	AT4G11980	WT-SD-sp	WT-SD-gr	124.243	46.6547	1.41307	0.00187543
249519_at	APE1 (ACCLIMATION OF PHOTOSYNTHESIS TO ENVIRONMENT)	APE1	AT5G38660	WT-SD-sp	WT-SD-gr	1496.75	562.087	1.41297	0.0439917
266471_at	elongation factor family protein	AT2G31060	AT2G31060	WT-SD-sp	WT-SD-gr	643.781	241.804	1.41273	0.00218464
248768_at	60S acidic ribosomal protein P1-3	AT5G47700	AT5G47700	WT-SD-sp	WT-SD-gr	3812.78	1432.23	1.41258	0.0178043
262880_at	ribosomal protein S5 family protein	AT1G64880	AT1G64880	WT-SD-sp	WT-SD-gr	328.875	123.675	1.41098	0.00897753
260817_at	Insulinase (peptidase family M16) family protein	AT1G06900	AT1G06900	WT-SD-sp	WT-SD-gr	559.381	210.473	1.4102	0.00013794
249592_at	E3 ubiquitin-protein ligase SINA-like 7	AT5G37890	AT5G37890	WT-SD-sp	WT-SD-gr	199.96	75.2382	1.41018	0.00164532
245201_at	CSK (CHLOROPLAST SENSOR KINASE); ATP binding / kinase	CSK	AT1G67840	WT-SD-sp	WT-SD-gr	302.492	113.882	1.40936	0.0320376
258403_at	plasma-membrane choline transporter family protein	AT3G15380	AT3G15380	WT-SD-sp	WT-SD-gr	294.603	111.078	1.4072	0.0205551
267162_s_at	phosphoribosylaminoimidazole carboxylase family protein / AIR carboxylase family protein /// putative phosphoribosylaminoimidazole carboxylase / AIR carboxylase	AT2G05140 /// AT2G37690	AT2G05140 /// AT2G37690	WT-SD-sp	WT-SD-gr	210.775	79.5543	1.40569	0.0405356
250960_at	hypothetical protein	AT5G02940	AT5G02940	WT-SD-sp	WT-SD-gr	181.429	68.4808	1.40564	0.0122297
253892_at	hypothetical protein	AT4G27620	AT4G27620	WT-SD-sp	WT-SD-gr	230.826	87.1505	1.40522	0.0387157
261839_at	hypothetical protein	AT1G16040	AT1G16040	WT-SD-sp	WT-SD-gr	505.254	190.876	1.40437	0.00761981
251760_at	mitochondrial glycoprotein family protein	AT3G55605	AT3G55605	WT-SD-sp	WT-SD-gr	126.92	47.9888	1.40315	0.00986716
261002_at	Cobalamin biosynthesis CobW-like protein	AT1G26520	AT1G26520	WT-SD-sp	WT-SD-gr	73.5002	27.8199	1.40163	0.0156806
253387_at	AtGLDP1 (Arabidopsis thaliana glycine decarboxylase P-protein 1); catalytic/ glycine dehydrogenase (decarboxylating)/ pyridoxal phosphate binding	AtGLDP1	AT4G33010	WT-SD-sp	WT-SD-gr	1143.47	432.915	1.40126	0.00085957
252459_s_at	phosphoinositide-specific phospholipase C family protein	PLC9	AT3G47220 /// AT3G47290	WT-SD-sp	WT-SD-gr	531.606	201.462	1.39985	0.020085
253127_at	transcription factor bHLH11	bHLH11	---	WT-SD-sp	WT-SD-gr	49.3835	18.7199	1.39945	0.00384359
251080_at	ROPGEF7; Rho guanyl-nucleotide exchange factor	ROPGEF7	AT5G02010	WT-SD-sp	WT-SD-gr	403.273	152.898	1.39918	0.0324847
261080_at	PCNA1 (PROLIFERATING CELLULAR NUCLEAR ANTIGEN); DNA binding / DNA polymerase processivity factor/ protein binding	PCNA1	AT1G07370	WT-SD-sp	WT-SD-gr	98.8097	37.4658	1.39908	0.000148327
248094_at	trigger factor type chaperone family protein	AT5G55220	AT5G55220	WT-SD-sp	WT-SD-gr	145.722	55.2592	1.39893	0.00780364
265337_at	TTN5 (TITAN 5); GTP binding / GTPase	TTN5	AT2G18390	WT-SD-sp	WT-SD-gr	886.603	336.454	1.39788	0.0176508
259088_at	DHHC-type zinc finger-containing protein	AT3G04970	AT3G04970	WT-SD-sp	WT-SD-gr	236.156	89.7127	1.39635	0.0236693
266410_at	EMB2765 (EMBRYO DEFECTIVE 2765)	EMB2765	AT2G38770	WT-SD-sp	WT-SD-gr	316.01	120.29	1.39345	0.0239403
256207_at	nucleolar GTP-binding protein 1	AT1G50920	AT1G50920	WT-SD-sp	WT-SD-gr	1384.82	527.742	1.39179	0.054074
255194_at	WD-40 protein PCN	AT4G07410	AT4G07410	WT-SD-sp	WT-SD-gr	427.968	163.104	1.39171	0.0151483
265699_at	probable carboxylesterase 7	AT2G03550	AT2G03550	WT-SD-sp	WT-SD-gr	233.752	89.0888	1.39167	0.00806083
265671_at	40S ribosomal protein S12-2	AT2G32060	AT2G32060	WT-SD-sp	WT-SD-gr	1135.69	432.859	1.39159	0.0209144
266981_at	RPL23AA (RIBOSOMAL PROTEIN L23AA); RNA binding / nucleotide binding / structural constituent of ribosome	RPL23AA	AT2G39460	WT-SD-sp	WT-SD-gr	3543.92	1351.04	1.39128	0.0370748
263210_at	basic helix-loop-helix domain-containing protein	AT1G10585	AT1G10585	WT-SD-sp	WT-SD-gr	366.589	139.795	1.39085	0.040521
267545_at	GRP23 (GLYCINE-RICH PROTEIN 23)	GRP23	AT2G32690	WT-SD-sp	WT-SD-gr	452.588	172.598	1.39079	0.0482835
261618_at	MATE efflux family protein	AT1G33110	AT1G33110	WT-SD-sp	WT-SD-gr	1348.27	514.856	1.38887	0.0394117
254911_at	hypothetical protein	AT4G11100	AT4G11100	WT-SD-sp	WT-SD-gr	84.5944	32.3691	1.38594	0.026689
247166_at	Thioredoxin superfamily protein	AT5G65840	AT5G65840	WT-SD-sp	WT-SD-gr	432.986	165.756	1.38526	0.0362584
258312_at	malonate--CoA ligase	AT3G16170	AT3G16170	WT-SD-sp	WT-SD-gr	220.339	84.4421	1.38369	0.00442136
258214_at	atToc64-III (Arabidopsis thaliana translocon at the outer membrane of chloroplasts 64-III); binding / carbon-nitrogen ligase, with glutamine as amido-N-donor	atToc64-III	AT3G17970	WT-SD-sp	WT-SD-gr	259.711	99.5414	1.38354	0.0524374
257101_at	AtRLP42 (Receptor Like Protein 42); protein binding	AtRLP42	AT3G25020	WT-SD-sp	WT-SD-gr	189.965	72.8323	1.38308	0.0180616
253174_at	CAT2 (CATALASE 2); catalase	CAT2	AT4G35090	WT-SD-sp	WT-SD-gr	6427.24	2465.12	1.38254	0.016932
259877_at	SDG26 (SET DOMAIN GROUP 26); histone-lysine N-methyltransferase	SDG26	AT1G76710	WT-SD-sp	WT-SD-gr	261.425	100.317	1.38184	0.0381843
253728_at	60S ribosomal protein L28-2	AT4G29410	AT4G29410	WT-SD-sp	WT-SD-gr	2525.59	969.336	1.38155	0.00352446
247643_at	ARF4 (AUXIN RESPONSE FACTOR 4); transcription factor	ARF4	AT5G60450	WT-SD-sp	WT-SD-gr	152.417	58.5002	1.38151	0.0387911
245462_at	transcription factor-related protein	AT4G17020	AT4G17020	WT-SD-sp	WT-SD-gr	149.873	57.5592	1.38062	0.0238684
253777_at	WD repeat and SOF domain-containing protein 1	AT4G28450	AT4G28450	WT-SD-sp	WT-SD-gr	283.61	108.937	1.38041	0.0383433
255576_at	nodulin MtN21-like transporter family protein	AT4G01440	AT4G01440	WT-SD-sp	WT-SD-gr	118.598	45.5711	1.37989	0.00548303
247376_at	NDPK2 (NUCLEOSIDE DIPHOSPHATE KINASE 2); ATP binding / nucleoside diphosphate kinase/ protein binding	NDPK2	AT5G63310	WT-SD-sp	WT-SD-gr	857.046	330.002	1.3769	0.00978597
264511_at	AtGolS3 (Arabidopsis thaliana galactinol synthase 3); transferase, transferring glycosyl groups / transferase, transferring hexosyl groups	AtGolS3	AT1G09350	WT-SD-sp	WT-SD-gr	180.736	69.6198	1.37631	0.0409042
257911_at	GLYR1 (GLYOXYLATE REDUCTASE 1); 3-hydroxybutyrate dehydrogenase/ phosphogluconate dehydrogenase (decarboxylating)	GLYR1	AT3G25530	WT-SD-sp	WT-SD-gr	913.578	351.96	1.37612	0.019632
257314_at	MATE efflux family protein	AT3G26590	AT3G26590	WT-SD-sp	WT-SD-gr	730.264	281.629	1.37462	0.0420358
260592_at	ATCSLE1; cellulose synthase/ transferase, transferring glycosyl groups	CSLE1	AT1G55850	WT-SD-sp	WT-SD-gr	4991.37	1925.27	1.37437	0.00924147
261370_at	putative serine/threonine protein kinase	AT1G53050	AT1G53050	WT-SD-sp	WT-SD-gr	439.99	169.74	1.37415	0.0101061
259640_at	BGLU18 (BETA GLUCOSIDASE 18); catalytic/ cation binding / hydrolase, hydrolyzing O-glycosyl compounds	BGLU18	AT1G52400	WT-SD-sp	WT-SD-gr	61.0957	23.582	1.37339	0.0222852
245460_at	RLM3 (RESISTANCE TO LEPTOSPHAERIA MACULANS 3); ATP binding	RLM3	AT4G16990	WT-SD-sp	WT-SD-gr	805.622	311.286	1.37186	0.013968
246623_at	ATNUC-L1; nucleic acid binding / nucleotide binding	ATNUC-L1	AT1G48920	WT-SD-sp	WT-SD-gr	3377.97	1305.33	1.37174	0.0549421
247746_at	ATUCP2 (UNCOUPLING PROTEIN 2); oxidative phosphorylation uncoupler	ATUCP2	AT5G58970	WT-SD-sp	WT-SD-gr	238.382	92.3176	1.3686	0.00067413
249866_at	MAM1 (METHYLTHIOALKYLMALATE SYNTHASE 1); 2-isopropylmalate synthase/ methylthioalkylmalate synthase	MAM1	AT5G23010	WT-SD-sp	WT-SD-gr	1786.02	691.69	1.36855	0.0488809
256810_at	hypothetical protein	AT3G21465	---	WT-SD-sp	WT-SD-gr	98.1144	38.002	1.36839	0.0138899
256595_x_at	UDP-glucose 4-epimerase	AT3G28530	AT1G36770 /// AT3G28530	WT-SD-sp	WT-SD-gr	742.027	288.428	1.36326	0.033975
253404_at	PFK6 (PHOSPHOFRUCTOKINASE 6); 6-phosphofructokinase	PFK6	AT4G32840	WT-SD-sp	WT-SD-gr	315.157	122.575	1.36241	0.0437884
247910_at	Afadin/alpha-actinin-binding protein	AT5G57410	AT5G57410	WT-SD-sp	WT-SD-gr	264.35	102.82	1.36233	0.0470179
248335_at	MATE efflux family protein	AT5G52450	AT5G52450	WT-SD-sp	WT-SD-gr	3718.85	1447.14	1.36166	0.0370299
260282_at	EMB2753 (EMBRYO DEFECTIVE 2753); binding	EMB2753	AT1G80410	WT-SD-sp	WT-SD-gr	860.265	334.83	1.36135	0.00254982
257218_at	RNA-editing factor interacting protein 1	AT3G15000	AT3G15000	WT-SD-sp	WT-SD-gr	704.938	274.647	1.35992	0.046638
266076_at	DEAD-box ATP-dependent RNA helicase 17	AT2G40700	AT2G40700	WT-SD-sp	WT-SD-gr	177.968	69.3428	1.35979	0.00559114
251276_at	SDG14 (SET DOMAIN PROTEIN 14); DNA binding / protein binding / zinc ion binding	SDG14	AT3G61740	WT-SD-sp	WT-SD-gr	119.364	46.5089	1.35979	0.00624279
246673_at	RPS1 (RIBOSOMAL PROTEIN S1); RNA binding / structural constituent of ribosome	RPS1	AT5G30510	WT-SD-sp	WT-SD-gr	3728.94	1453.22	1.35951	0.0263593
245284_at	PDS3 (PHYTOENE DESATURASE 3); phytoene dehydrogenase	PDS3	AT4G14210	WT-SD-sp	WT-SD-gr	993.163	387.111	1.35928	0.0393829
256565_at	hypothetical protein	AT3G19515	AT3G19515	WT-SD-sp	WT-SD-gr	74.6729	29.1075	1.3592	0.0137164
255706_at	ATRPS13A (ARABIDOPSIS THALIANA RIBOSOMAL PROTEIN S13A); structural constituent of ribosome	ATRPS13A	AT4G00100	WT-SD-sp	WT-SD-gr	4089.93	1594.68	1.35881	0.0387723
261112_at	UDP-glycosyltransferase-like protein	AT1G75420	AT1G75420	WT-SD-sp	WT-SD-gr	314.846	122.891	1.35727	0.00153645
253765_at	hypothetical protein	AT4G28740	AT4G28740	WT-SD-sp	WT-SD-gr	479.385	187.137	1.35709	0.0322873
265594_at	large subunit ribosomal protein L4	AT2G20060	AT2G20060	WT-SD-sp	WT-SD-gr	1513.47	590.972	1.3567	0.00975735
256341_at	deoxyribonucleoside kinase	AT1G72040	AT1G72040	WT-SD-sp	WT-SD-gr	325.62	127.178	1.35634	0.0294923
254833_s_at	copper amine oxidase family protein /// copper amine oxidase family protein	AT4G12280 /// AT4G12290	AT4G12280 /// AT4G12290	WT-SD-sp	WT-SD-gr	1761.87	688.451	1.35568	0.0297898
248604_at	PAS domain-containing protein tyrosine kinase	AT5G49470	AT5G49470	WT-SD-sp	WT-SD-gr	135.766	53.063	1.35534	0.0424991
246479_at	cytochrome c oxidase biogenesis protein Cmc1-like protein	AT5G16060	AT5G16060	WT-SD-sp	WT-SD-gr	425.499	166.346	1.35497	0.0157911
260709_at	ATNAP6 (NON-INTRINSIC ABC PROTEIN 6); protein binding / transporter	ATNAP6	AT1G32500	WT-SD-sp	WT-SD-gr	579.264	226.761	1.35305	0.0534767
245181_at	O-acyltransferase (WSD1-like) family protein	AT5G12420	AT5G12420	WT-SD-sp	WT-SD-gr	466.671	182.713	1.35282	0.0183149
267110_at	hypothetical protein	AT2G14800	AT2G14800	WT-SD-sp	WT-SD-gr	113.969	44.6738	1.35114	0.0438097
255832_at	hypothetical protein	AT2G33360	AT2G33360	WT-SD-sp	WT-SD-gr	128.019	50.1812	1.35114	0.0134488
264637_at	zinc-binding dehydrogenase family protein	AT1G65560	AT1G65560	WT-SD-sp	WT-SD-gr	116.094	45.5272	1.3505	0.023905
262806_at	pyrophosphate--fructose 6-phosphate 1-phosphotransferase subunit alpha 1	AT1G20950	AT1G20950	WT-SD-sp	WT-SD-gr	312.51	122.626	1.34964	0.0456651
253812_at	putative wound-responsive protein	AT4G28240	AT4G28240	WT-SD-sp	WT-SD-gr	5991.31	2351.34	1.34939	0.00365421
249075_at	Glutathione S-transferase family protein	AT5G44000	AT5G44000	WT-SD-sp	WT-SD-gr	718.078	282.154	1.34766	0.00453024
267406_at	MEE22 (MATERNAL EFFECT EMBRYO ARREST 22)	MEE22	AT2G34780	WT-SD-sp	WT-SD-gr	127.559	50.1867	1.34579	0.0424231
257369_at	BPC7 (BASIC PENTACYSTEINE 7); DNA binding / transcription factor	BPC7	AT2G35550	WT-SD-sp	WT-SD-gr	312.761	123.095	1.34529	0.041854
245621_at	AAE15 (acyl-activating enzyme 15); long-chain-fatty-acid-[acyl-carrier-protein] ligase	AAE15	AT4G14070	WT-SD-sp	WT-SD-gr	707.022	278.267	1.34528	0.0253754
257966_at	hypothetical protein	AT3G19800	AT3G19800	WT-SD-sp	WT-SD-gr	881.582	347.246	1.34414	0.00250634
250715_at	ATO (ATROPOS); nucleic acid binding / zinc ion binding	ATO	AT5G06160	WT-SD-sp	WT-SD-gr	257.652	101.555	1.34317	0.0446367
257650_at	putative protein phosphatase 2C	AT3G16800	AT3G16800	WT-SD-sp	WT-SD-gr	887.014	349.85	1.34222	0.048387
258900_at	RPL18 (RIBOSOMAL PROTEIN L18); structural constituent of ribosome	RPL18	AT3G05590	WT-SD-sp	WT-SD-gr	4054.03	1599.29	1.34192	0.0264483
250371_at	PsbP domain-containing protein 5	AT5G11450	AT5G11450	WT-SD-sp	WT-SD-gr	733.469	289.828	1.33954	0.0240132
266210_at	PGY1 (PIGGYBACK1); RNA binding / structural constituent of ribosome	PGY1	AT2G27530	WT-SD-sp	WT-SD-gr	4838.5	1911.96	1.33951	0.0501374
266302_at	EIL1 (ETHYLENE-INSENSITIVE3-LIKE 1); transcription factor/ transcription regulator	EIL1	AT2G27050	WT-SD-sp	WT-SD-gr	2213.26	875.72	1.33763	0.04222
249961_at	F-box/FBD/LRR-repeat protein	AT5G18770	AT5G18770	WT-SD-sp	WT-SD-gr	161.753	64.0094	1.33744	0.0417481
245355_at	60S ribosomal protein L15-2	AT4G17390	AT4G17390	WT-SD-sp	WT-SD-gr	3547.67	1404.6	1.33671	0.0188026
254764_at	probable chlorophyll(ide) b reductase NYC1	NYC1	AT4G13250	WT-SD-sp	WT-SD-gr	14601.7	5782.15	1.33645	0.0396034
260976_at	CID8 (CTC-INTERACTING DOMAIN 8); RNA binding / protein binding	CID8	AT1G53650	WT-SD-sp	WT-SD-gr	205.931	81.5625	1.33618	0.0439486
266466_at	transducin/WD-40 repeat-containing protein	AT2G47790	AT2G47790	WT-SD-sp	WT-SD-gr	463.643	183.659	1.33599	0.0170238
245352_at	UGT84A3; UDP-glycosyltransferase/ sinapate 1-glucosyltransferase/ transferase, transferring glycosyl groups	UGT84A3	AT4G15490	WT-SD-sp	WT-SD-gr	835.037	331.064	1.33473	0.0197577
254994_at	MTA (MRNA ADENOSINE METHYLASE); S-adenosylmethionine-dependent methyltransferase/ methyltransferase	MTA	AT4G10760	WT-SD-sp	WT-SD-gr	320.493	127.094	1.33439	0.00419884
255874_at	ETG1 (E2F TARGET GENE 1)	ETG1	AT2G40550	WT-SD-sp	WT-SD-gr	160.282	63.6056	1.33338	0.00374302
248628_at	HAD-superfamily hydrolase, subfamily IG, 5'-nucleotidase	AT5G48960	AT5G48960	WT-SD-sp	WT-SD-gr	229.535	91.1491	1.33242	0.0240563
261070_at	protein binding	AtRLP1	AT1G07390	WT-SD-sp	WT-SD-gr	396.257	157.523	1.33087	0.0477803
256468_at	ferredoxin C2	AT1G32550	AT1G32550	WT-SD-sp	WT-SD-gr	550.581	219.006	1.32998	0.0169561
266620_at	catalytic/ hydrolase	AT2G35450	AT2G35450	WT-SD-sp	WT-SD-gr	187.846	74.7916	1.3286	0.0309771
267115_s_at	ATCSLB04; cellulose synthase/ transferase/ transferase, transferring glycosyl groups	ATCSLB04	AT2G32530 /// AT2G32540	WT-SD-sp	WT-SD-gr	515.538	205.351	1.32799	0.00145399
250041_at	PIR121; transcription activator	PIR121	AT5G18410	WT-SD-sp	WT-SD-gr	234.57	93.4401	1.3279	0.0227281
253495_at	PGR3 (PROTON GRADIENT REGULATION 3)	PGR3	AT4G31850	WT-SD-sp	WT-SD-gr	158.84	63.3158	1.32694	0.0219414
262066_at	RAD3-like DNA-binding helicase protein	AT1G79950	AT1G79950	WT-SD-sp	WT-SD-gr	558.533	222.789	1.32596	0.00154419
251793_at	regulator of chromosome condensation repeat-containing protein	AT3G55580	AT3G55580	WT-SD-sp	WT-SD-gr	133.853	53.3935	1.32592	0.0221879
252136_at	putative calcium-binding protein CML41	CML41	AT3G50770	WT-SD-sp	WT-SD-gr	1530.83	610.666	1.32586	0.0016131
266662_at	YebC-related protein	AT2G25830	AT2G25830	WT-SD-sp	WT-SD-gr	181.236	72.3027	1.32575	0.0296645
247942_at	hypothetical protein	AT5G57120	AT5G57120	WT-SD-sp	WT-SD-gr	826.373	329.786	1.32526	0.00925071
263375_s_at	ATPHB6 (PROHIBITIN 6)	ATPHB6	AT2G20530 /// AT4G28510	WT-SD-sp	WT-SD-gr	1648.43	658.072	1.32478	0.00868824
245253_at	HPL1 (HYDROPEROXIDE LYASE 1); electron carrier/ heme binding / iron ion binding / monooxygenase	HPL1	AT4G15440	WT-SD-sp	WT-SD-gr	50.6507	20.2282	1.32422	0.000860327
255015_at	EMB1691 (EMBRYO DEFECTIVE 1691); S-adenosylmethionine-dependent methyltransferase/ methyltransferase/ nucleic acid binding	EMB1691	AT4G09980	WT-SD-sp	WT-SD-gr	80.0564	31.9945	1.32319	0.0363943
261607_at	AtCXE5 (Arabidopsis thaliana carboxyesterase 5); carboxylesterase	AtCXE5	AT1G49660	WT-SD-sp	WT-SD-gr	291.602	116.552	1.32303	0.00919594
260099_at	eukaryotic translation initiation factor eIF2A-like protein	AT1G73180	AT1G73180	WT-SD-sp	WT-SD-gr	256.378	102.492	1.32276	0.0293744
263906_at	FTSZ2-1; protein binding / structural molecule	FTSZ2-1	AT2G36250	WT-SD-sp	WT-SD-gr	611.642	244.535	1.32265	0.0523477
254147_at	protein embryo defective 140	EMB140	AT4G24270	WT-SD-sp	WT-SD-gr	177.853	71.1378	1.322	0.0284586
253605_at	down-regulated in metastasis (DRIM) domain-containing protein	AT4G30990	AT4G30990	WT-SD-sp	WT-SD-gr	55.5807	22.2435	1.3212	0.0223735
262668_at	LDL1 (LSD1-LIKE1); amine oxidase/ electron carrier/ oxidoreductase	LDL1	AT1G62830	WT-SD-sp	WT-SD-gr	153.828	61.5988	1.32034	0.0380419
248592_at	hydroxyproline-rich glycoprotein family protein	AT5G49280	AT5G49280	WT-SD-sp	WT-SD-gr	1736.48	695.36	1.32033	0.00400006
259883_at	ribophorin I	AT1G76400	AT1G76400	WT-SD-sp	WT-SD-gr	610.385	244.471	1.32006	0.0381387
258925_at	protein seedling plastid development 1	AT3G10420	AT3G10420	WT-SD-sp	WT-SD-gr	4713.69	1888.48	1.31963	0.0299951
258382_at	UBC25 (UBIQUITIN-CONJUGATING ENZYME 25); small conjugating protein ligase	UBC25	AT3G15355	WT-SD-sp	WT-SD-gr	390.692	156.529	1.3196	0.0233834
257149_at	ATPHB4 (PROHIBITIN 4)	ATPHB4	AT3G27280	WT-SD-sp	WT-SD-gr	238.888	95.7795	1.31854	0.0170231
256049_at	shewenella-like protein phosphatase 1	AT1G07010	AT1G07010	WT-SD-sp	WT-SD-gr	223.034	89.4325	1.31839	0.0235437
258995_at	large subunit ribosomal protein L13	AT3G01790	AT3G01790	WT-SD-sp	WT-SD-gr	1065.81	427.38	1.31836	0.0467049
247555_at	ECT3	ECT3	AT5G61020	WT-SD-sp	WT-SD-gr	2341.84	939.24	1.31807	0.0427912
255829_at	KT2 (POTASSIUM TRANSPORTER 2); potassium ion transmembrane transporter	KT2	AT2G40540	WT-SD-sp	WT-SD-gr	215.895	86.6035	1.31783	0.0103098
262368_at	Leucine-rich repeat family protein /// low PSII accumulation 3 protein	AT1G73066 /// LPA3	AT1G73060	WT-SD-sp	WT-SD-gr	866.312	347.53	1.31775	0.0407689
250161_at	transmembrane amino acid transporter family protein	AT5G15240	AT5G15240	WT-SD-sp	WT-SD-gr	158.74	63.7024	1.31725	0.0484132
250300_at	hypothetical protein	AT5G11890	AT5G11890	WT-SD-sp	WT-SD-gr	660.27	264.985	1.31714	0.0206796
261810_at	ATLIG1 (ARABIDOPSIS THALIANA DNA LIGASE 1); ATP binding / DNA binding / DNA ligase (ATP)	ATLIG1	AT1G08130	WT-SD-sp	WT-SD-gr	108.456	43.543	1.3166	0.0501173
262325_at	dirigent-like protein DIR5	AT1G64160	AT1G64160	WT-SD-sp	WT-SD-gr	48.7311	19.5692	1.31626	0.0246711
256479_at	carboxylate clamp-tetratricopeptide repeat protein	AT1G33400	AT1G33400	WT-SD-sp	WT-SD-gr	242.285	97.3071	1.31609	0.0271074
265519_at	hypothetical protein	AT2G06040	AT2G06040	WT-SD-sp	WT-SD-gr	85.7685	34.4667	1.31525	0.0394095
266817_at	HUB1 (HISTONE MONO-UBIQUITINATION 1); protein binding / protein homodimerization/ ubiquitin-protein ligase/ zinc ion binding	HUB1	AT2G44950	WT-SD-sp	WT-SD-gr	69.6273	27.9887	1.31481	0.0192562
263004_at	ATNEK1 (ARABIDOPSIS THALIANA NIMA-RELATED SERINE/THREONINE KINASE 1); ATP binding / kinase/ protein kinase/ protein serine/threonine kinase	ATNEK1	AT1G54510	WT-SD-sp	WT-SD-gr	177.011	71.1882	1.31413	0.00245327
255559_at	protein kinase family protein	AT4G02010	AT4G02010	WT-SD-sp	WT-SD-gr	295.385	118.939	1.31237	0.0332286
259048_at	DegP7 (DegP protease 7); catalytic/ protein binding / serine-type endopeptidase/ serine-type peptidase	DegP7	AT3G03380	WT-SD-sp	WT-SD-gr	492.631	198.425	1.31191	0.0441388
252031_at	tetratricopeptide repeat (TPR)-containing protein	AT3G52140	AT3G52140	WT-SD-sp	WT-SD-gr	984.19	396.873	1.31026	0.0332443
246850_at	LON1 (LON PROTEASE 1); ATP binding / ATP-dependent peptidase/ serine-type peptidase	LON1	AT5G26860	WT-SD-sp	WT-SD-gr	121.599	49.0441	1.30998	0.0395911
247465_at	PRH75; ATP-dependent helicase/ DEAD/H-box RNA helicase binding	PRH75	AT5G62190	WT-SD-sp	WT-SD-gr	3396.98	1370.33	1.30973	0.00873381
250213_at	TBP1 (TELOMERIC DNA BINDING PROTEIN 1); DNA binding / double-stranded telomeric DNA binding	TBP1	AT5G13820	WT-SD-sp	WT-SD-gr	1588.09	640.997	1.3089	0.0281489
263678_at	NAD(P)-linked oxidoreductase superfamily protein	AT1G04420	AT1G04420	WT-SD-sp	WT-SD-gr	996.335	402.348	1.30819	0.0122478
254761_at	CLE44 (CLAVATA3/ESR-RELATED 44)	CLE44	AT4G13195	WT-SD-sp	WT-SD-gr	327.507	132.37	1.30695	0.0197679
264590_at	hypothetical protein	AT2G17710	AT2G17710	WT-SD-sp	WT-SD-gr	1951.85	789.743	1.30539	0.0460096
253175_at	MSI3 (MULTICOPY SUPPRESSOR OF IRA1 3); protein binding	MSI3	AT4G35050	WT-SD-sp	WT-SD-gr	172.112	69.6736	1.30466	0.044577
262272_at	hypothetical protein	AT1G42440	AT1G42440	WT-SD-sp	WT-SD-gr	482.393	195.426	1.30358	0.050771
261788_at	NDF1 (NDH-DEPENDENT CYCLIC ELECTRON FLOW 1)	NDF1	AT1G15980	WT-SD-sp	WT-SD-gr	128.016	51.8897	1.3028	0.0214452
260063_at	RNA splicing protein SMU1	SMU1	AT1G73720	WT-SD-sp	WT-SD-gr	444.807	180.579	1.30055	0.0405523
246308_at	G4; chlorophyll synthetase	G4	AT3G51820	WT-SD-sp	WT-SD-gr	1016.79	413.48	1.29814	0.0460419
249231_at	ABIL4 (ABL INTERACTOR-LIKE PROTEIN 4)	ABIL4	AT5G42030	WT-SD-sp	WT-SD-gr	927.496	377.257	1.29779	0.0189395
259096_at	40S ribosomal protein S3a-1	AT3G04840	AT3G04840	WT-SD-sp	WT-SD-gr	2955.44	1202.57	1.29725	0.0501397
245147_at	ATRAD51C; ATP binding / damaged DNA binding / protein binding / recombinase/ single-stranded DNA binding	ATRAD51C	AT2G45280	WT-SD-sp	WT-SD-gr	108.857	44.2982	1.29712	0.00892659
267309_at	zinc ion binding protein	AT2G19385	AT2G19385	WT-SD-sp	WT-SD-gr	206.434	84.0739	1.29595	0.0476481
249298_at	BTB/POZ domain with WD40/YVTN repeat-containing protein	AT5G41330	AT5G41330	WT-SD-sp	WT-SD-gr	153.524	62.5541	1.29529	0.0248322
250846_at	SIR; sulfite reductase (ferredoxin)/ sulfite reductase	SIR	AT5G04590	WT-SD-sp	WT-SD-gr	2407.37	981.012	1.29512	0.00187843
249724_at	disease resistance RPP8-like protein 3	AT5G35450	AT5G35450	WT-SD-sp	WT-SD-gr	197.651	80.5434	1.29512	0.0292377
265203_at	Sulfite exporter TauE/SafE family protein	AT2G36630	AT2G36630	WT-SD-sp	WT-SD-gr	1163.76	474.374	1.2947	0.0356477
262634_at	uncharacterized oxidoreductase	AT1G06690	AT1G06690	WT-SD-sp	WT-SD-gr	367.415	149.795	1.29442	0.0366107
247077_at	hypothetical protein	AT5G66420	AT5G66420	WT-SD-sp	WT-SD-gr	375.794	153.364	1.29298	0.00665152
257085_at	UBP14 (UBIQUITIN-SPECIFIC PROTEASE 14); ubiquitin-specific protease	UBP14	AT3G20630	WT-SD-sp	WT-SD-gr	453.61	185.124	1.29296	0.00808804
247258_at	hypothetical protein	AT5G64816	AT5G64816	WT-SD-sp	WT-SD-gr	341.577	139.421	1.29276	0.0293766
247319_at	ERS (GLUTAMATE TRNA SYNTHETASE); glutamate-tRNA ligase	ERS	AT5G64050	WT-SD-sp	WT-SD-gr	539.575	220.358	1.29198	0.00850637
258300_at	ckl10 (Casein Kinase I-like 10); ATP binding / kinase/ protein kinase/ protein serine/threonine kinase	ckl10	AT3G23340	WT-SD-sp	WT-SD-gr	81.9585	33.5358	1.28919	0.0248366
263403_at	TX1; antiporter/ multidrug efflux pump/ multidrug transporter/ transporter	TX1	AT2G04040	WT-SD-sp	WT-SD-gr	1019.18	417.447	1.28774	0.00790102
255455_at	putative elongation factor Tu	AT4G02930	AT4G02930	WT-SD-sp	WT-SD-gr	604.719	247.713	1.2876	0.000605682
267005_at	NAD(P)-binding Rossmann-fold-containing protein	AT2G34460	AT2G34460	WT-SD-sp	WT-SD-gr	490.04	200.74	1.28757	0.00447601
251185_at	60S ribosomal protein L7a-2	AT3G62870	AT3G62870	WT-SD-sp	WT-SD-gr	8814.08	3614.01	1.28621	0.0467613
261268_at	ribosomal L32p protein family	AT1G26740	AT1G26740	WT-SD-sp	WT-SD-gr	262.146	107.509	1.28592	0.00954627
253454_at	hypothetical protein	AT4G31875	AT4G31875	WT-SD-sp	WT-SD-gr	284.327	116.629	1.28563	0.0524
260910_at	IMPA-6 (IMPORTIN ALPHA ISOFORM 6); binding / protein transporter	IMPA-6	AT1G02690	WT-SD-sp	WT-SD-gr	254.19	104.335	1.28468	0.0507101
246261_at	formin-like protein 14	AFH14	AT1G31810	WT-SD-sp	WT-SD-gr	158.275	65.1266	1.28111	0.0130658
255821_at	initiator tRNA phosphoribosyl transferase-like protein	AT2G40570	AT2G40570	WT-SD-sp	WT-SD-gr	195.024	80.3036	1.28012	0.0196496
266288_s_at	APUM1 (Arabidopsis Pumilio 1); RNA binding / binding	APUM1	AT2G29140 /// AT2G29200	WT-SD-sp	WT-SD-gr	464.121	191.287	1.27876	0.0171593
266869_at	probable dolichyl pyrophosphate Glc1Man9GlcNAc2 alpha-1,3-glucosyltransferase	AT2G44660	AT2G44660	WT-SD-sp	WT-SD-gr	335.295	138.215	1.27852	0.00995117
258386_at	peptidyl-prolyl cis-trans isomerase CYP37	AT3G15520	AT3G15520	WT-SD-sp	WT-SD-gr	154.574	63.7931	1.27682	0.0314252
249002_at	NagB/RpiA/CoA transferase-like superfamily protein	AT5G44520	AT5G44520	WT-SD-sp	WT-SD-gr	294.295	121.465	1.27672	0.0462448
265573_at	zinc finger protein ZAT5	AT2G28200	AT2G28200	WT-SD-sp	WT-SD-gr	448.104	185.002	1.27629	0.000252373
254142_at	DHHC-type zinc finger family protein	AT4G24630	AT4G24630	WT-SD-sp	WT-SD-gr	164.02	67.7346	1.27591	0.0346713
245063_at	mitochondrial glycoprotein family protein	AT2G39795	AT2G39795	WT-SD-sp	WT-SD-gr	236.281	97.5823	1.27581	0.0511616
250393_at	serine/threonine-protein phosphatase 7 inactive-like protein	AT5G10900	AT5G10900	WT-SD-sp	WT-SD-gr	53.2557	21.9945	1.27579	0.034152
257857_s_at	RRP45a (Ribonuclease PH45a); 3'-5'-exoribonuclease/ RNA binding	RRP45a	AT3G12990 /// AT3G60500	WT-SD-sp	WT-SD-gr	305.386	126.139	1.27561	0.00591464
259977_at	PLATZ transcription factor family protein	AT1G76590	AT1G76590	WT-SD-sp	WT-SD-gr	3168.07	1309.4	1.2747	0.0268937
262890_at	NUP155; nucleocytoplasmic transporter	NUP155	AT1G14850	WT-SD-sp	WT-SD-gr	316.22	130.729	1.27436	0.0398639
258687_at	ubiquitin-like superfamily protein	AT3G07860	AT3G07860	WT-SD-sp	WT-SD-gr	193.597	80.0492	1.2741	0.0422667
255449_at	pentatricopeptide repeat-containing protein	AT4G02820	AT4G02820	WT-SD-sp	WT-SD-gr	82.1897	33.9844	1.27409	0.0159422
266194_at	tetratricopeptide repeat (TPR)-containing protein	AT2G39090	AT2G39090	WT-SD-sp	WT-SD-gr	175.229	72.4577	1.27403	0.0144256
249563_at	alpha/beta-Hydrolases superfamily protein	AT5G38360	AT5G38360	WT-SD-sp	WT-SD-gr	125.093	51.7316	1.27388	0.0213374
255856_at	protein kinase-related protein	AT1G66940	AT1G66940	WT-SD-sp	WT-SD-gr	710.067	293.735	1.27344	0.0231001
245414_at	hypothetical protein	AT4G17310	AT4G17310	WT-SD-sp	WT-SD-gr	314.639	130.246	1.27246	0.0396534
251830_at	PUR5; ATP binding / phosphoribosylformylglycinamidine cyclo-ligase	PUR5	AT3G55010	WT-SD-sp	WT-SD-gr	202.583	83.8951	1.27186	0.040562
250498_at	PMDH2 (peroxisomal NAD-malate dehydrogenase 2); malate dehydrogenase	PMDH2	AT5G09660	WT-SD-sp	WT-SD-gr	5268.4	2181.92	1.27177	0.0500751
254735_at	AtRLP47 (Receptor Like Protein 47); protein binding	AtRLP47	AT4G13810	WT-SD-sp	WT-SD-gr	319.21	132.206	1.27171	0.0405975
264450_s_at	SNL6 (SIN3-LIKE 6)	SNL6	AT1G10250 /// AT1G10450	WT-SD-sp	WT-SD-gr	312.704	129.682	1.26981	0.0292158
260821_at	CRTISO (CAROTENOID ISOMERASE); carotenoid isomerase	CRTISO	AT1G06820	WT-SD-sp	WT-SD-gr	308.4	127.965	1.26906	0.0120884
266979_at	PPL2 (PsbP-like protein 2); calcium ion binding	PPL2	AT2G39470	WT-SD-sp	WT-SD-gr	530.316	220.065	1.26892	0.0346424
253566_at	DNA topoisomerase, type IA, core	AT4G31210	AT4G31210	WT-SD-sp	WT-SD-gr	199.253	82.689	1.26884	0.0547457
251538_at	ribosomal protein L1p/L10e family protein	AT3G58660	AT3G58660	WT-SD-sp	WT-SD-gr	223.247	92.6862	1.26821	0.0281087
245061_at	RCA (RUBISCO ACTIVASE); ADP binding / ATP binding / enzyme regulator/ ribulose-1,5-bisphosphate carboxylase/oxygenase activator	RCA	AT2G39730	WT-SD-sp	WT-SD-gr	18399	7639.59	1.26806	0.0497307
251863_at	MRH2 (MORPHOGENESIS OF ROOT HAIR 2); actin binding / microtubule binding / microtubule motor	MRH2	AT3G54870	WT-SD-sp	WT-SD-gr	55.4408	23.0287	1.26752	0.042938
266300_at	PIN4 (PIN-FORMED 4); auxin:hydrogen symporter/ transporter	PIN4	AT2G01420	WT-SD-sp	WT-SD-gr	448.308	186.226	1.26743	0.0183624
258815_at	aldehyde reductase	AT3G04000	AT3G04000	WT-SD-sp	WT-SD-gr	872.908	362.622	1.26736	0.0214805
249342_at	ATP12 protein-related	AT5G40660	AT5G40660	WT-SD-sp	WT-SD-gr	458.844	190.709	1.26663	0.0544382
249415_at	CDF2 (CYCLING DOF FACTOR 2); DNA binding / protein binding / transcription factor	CDF2	AT5G39660	WT-SD-sp	WT-SD-gr	964.455	401.184	1.26545	0.0199502
255428_at	SRF3 (STRUBBELIG-RECEPTOR FAMILY 3); ATP binding / kinase/ protein serine/threonine kinase	SRF3	AT4G03390	WT-SD-sp	WT-SD-gr	361.161	150.305	1.26475	0.0464152
258505_at	U3snoRNP10 and NUC211 domain-containing protein	AT3G06530	AT3G06530	WT-SD-sp	WT-SD-gr	160.07	66.6285	1.26449	0.0445975
251601_at	transcription factor bHLH60	AT3G57800	AT3G57800	WT-SD-sp	WT-SD-gr	298.515	124.302	1.26395	0.0359301
264198_at	S-adenosyl-L-methionine-dependent methyltransferases-like protein	AT1G22800	AT1G22800	WT-SD-sp	WT-SD-gr	125.271	52.1878	1.26326	0.0444295
267356_at	ISA1 (ISOAMYLASE 1); alpha-amylase/ isoamylase	ISA1	AT2G39930	WT-SD-sp	WT-SD-gr	204.565	85.2497	1.26279	0.00140589
247826_at	glucan endo-1,3-beta-glucosidase 9	AT5G58480	AT5G58480	WT-SD-sp	WT-SD-gr	87.7869	36.6074	1.26187	0.0287419
257680_at	aspartate carbamoyltransferase	PYRB	AT3G20330	WT-SD-sp	WT-SD-gr	683.765	285.183	1.26161	0.0459786
258286_at	ATP binding microtubule motor family protein	AT3G16060	AT3G16060	WT-SD-sp	WT-SD-gr	525.128	219.127	1.2609	0.0397196
250140_at	DRM2 (DOMAINS REARRANGED METHYLTRANSFERASE 2); N-methyltransferase	DRM2	AT5G14620	WT-SD-sp	WT-SD-gr	119.869	50.0367	1.2604	0.0431785
252878_at	SAMC1 (S-ADENOSYLMETHIONINE CARRIER 1); S-adenosylmethionine transmembrane transporter/ binding	SAMC1	AT4G39460	WT-SD-sp	WT-SD-gr	580.734	242.454	1.26017	0.0481229
263943_at	S-adenosyl methionine transporter-like protein	AT2G35800	AT2G35800	WT-SD-sp	WT-SD-gr	769.389	321.286	1.25986	0.0484296
245431_at	Histone H3 K4-specific methyltransferase SET7/9 family protein	AT4G17080	AT4G17080	WT-SD-sp	WT-SD-gr	666.876	278.587	1.25929	0.0462442
249109_at	ATAUX2-11 (AUXIN INDUCIBLE 2-11); DNA binding / transcription factor	ATAUX2-11	AT5G43700	WT-SD-sp	WT-SD-gr	174.017	72.7015	1.25917	0.0140134
251860_at	GR (GLUTATHIONE REDUCTASE); ATP binding / glutathione-disulfide reductase	GR	AT3G54660	WT-SD-sp	WT-SD-gr	1647.34	688.367	1.25889	0.00101344
266313_at	CIPK3 (CBL-INTERACTING PROTEIN KINASE 3); kinase/ protein kinase/ protein serine/threonine kinase	CIPK3	AT2G26980	WT-SD-sp	WT-SD-gr	1016.62	424.824	1.25885	0.00800931
254715_at	putative triglyceride lipase	AT4G13550	AT4G13550	WT-SD-sp	WT-SD-gr	227.44	95.1184	1.25769	0.0163061
260629_at	O-fucosyltransferase family protein	AT1G62330	AT1G62330	WT-SD-sp	WT-SD-gr	235.121	98.3551	1.25733	0.00150592
248436_at	ubiquinol-cytochrome C chaperone family protein	AT5G51220	AT5G51220	WT-SD-sp	WT-SD-gr	283.289	118.513	1.25723	0.0526939
250720_at	hypothetical protein	AT5G06180	AT5G06180	WT-SD-sp	WT-SD-gr	86.7402	36.2883	1.2572	0.0431934
251765_at	---	---	---	WT-SD-sp	WT-SD-gr	204.527	85.5722	1.25708	0.0244116
266571_at	vesicle-associated protein 3-1	AT2G23830	AT2G23830	WT-SD-sp	WT-SD-gr	78.1181	32.6863	1.25697	0.0160588
259980_at	auxin efflux carrier family protein	AT1G76520	AT1G76520	WT-SD-sp	WT-SD-gr	3521.88	1474.47	1.25615	0.0102021
258929_at	peptidyl-prolyl cis-trans isomerase FKBP16-4	AT3G10060	AT3G10060	WT-SD-sp	WT-SD-gr	294.526	123.335	1.25581	0.0172301
263696_at	AK-HSDH I (ASPARTATE KINASE-HOMOSERINE DEHYDROGENASE I); aspartate kinase/ homoserine dehydrogenase	AK-HSDH I	AT1G31230	WT-SD-sp	WT-SD-gr	187.182	78.4238	1.25508	0.0384579
258404_at	RPL3P (RIBOSOMAL PROTEIN L3 PLASTID); structural constituent of ribosome	RPL3P	AT3G17465	WT-SD-sp	WT-SD-gr	429.105	179.877	1.25432	0.0141493
253020_at	tRNA/rRNA methyltransferase (SpoU) family protein	AT4G38020	AT4G38020	WT-SD-sp	WT-SD-gr	129.745	54.3995	1.25401	0.00364405
259950_at	putative protein kinase	AT1G71410	AT1G71410	WT-SD-sp	WT-SD-gr	873.037	366.318	1.25295	0.0507867
259013_at	emb1990 (embryo defective 1990)	emb1990	AT3G07430	WT-SD-sp	WT-SD-gr	970.497	407.61	1.25154	0.00824864
258825_at	GPI transamidase component PIG-S-related protein	AT3G07180	AT3G07180	WT-SD-sp	WT-SD-gr	422.945	177.799	1.25023	0.00631821
259762_at	ARM repeat superfamily protein	AT1G77600	AT1G77600	WT-SD-sp	WT-SD-gr	110.557	46.497	1.24958	0.0246882
259239_at	40S ribosomal protein S14-2	AT3G11510	AT3G11510	WT-SD-sp	WT-SD-gr	5703.07	2402.09	1.24745	0.0283045
261909_at	SAR3 (SUPPRESSOR OF AUXIN RESISTANCE 3); porin	SAR3	AT1G80680	WT-SD-sp	WT-SD-gr	853.588	359.632	1.24702	0.0460921
258525_at	IBR3 (IBA-RESPONSE 3); acyl-CoA dehydrogenase/ oxidoreductase	IBR3	AT3G06810	WT-SD-sp	WT-SD-gr	220.228	92.845	1.2461	0.0479188
246527_at	alpha-L RNA-binding motif/ribosomal protein S4 family protein	AT5G15750	AT5G15750	WT-SD-sp	WT-SD-gr	1089.93	459.506	1.24608	0.0414585
252549_at	cysteine-rich receptor-like protein kinase 4	CRK4	AT3G45860	WT-SD-sp	WT-SD-gr	4145.16	1748.28	1.24549	0.0227251
257765_at	pentatricopeptide repeat-containing protein	AT3G23020	AT3G23020	WT-SD-sp	WT-SD-gr	41.8928	17.686	1.24409	0.00936638
249362_at	SGF29 tudor-like domain -containing protein	AT5G40550	AT5G40550	WT-SD-sp	WT-SD-gr	73.2892	30.9807	1.24223	0.0280205
247641_at	PDX2 (PYRIDOXINE BIOSYNTHESIS 2); glutaminase/ glutaminyl-tRNA synthase (glutamine-hydrolyzing)/ protein heterodimerization	PDX2	AT5G60540	WT-SD-sp	WT-SD-gr	2221.19	939.339	1.24162	0.0106083
254303_at	hypothetical protein	AT4G22830	AT4G22830	WT-SD-sp	WT-SD-gr	115.578	48.8898	1.24126	0.0258038
254687_at	CYP83A1 (CYTOCHROME P450 83A1); oxidoreductase, acting on paired donors, with incorporation or reduction of molecular oxygen, NADH or NADPH as one donor, and incorporation of one atom of oxygen / oxygen binding	CYP83A1	AT4G13770	WT-SD-sp	WT-SD-gr	437.607	185.178	1.24072	0.0269924
248001_at	CBL2 (CALCINEURIN B-LIKE 2); calcium ion binding	CBL2	AT5G55990	WT-SD-sp	WT-SD-gr	534.787	226.321	1.24059	0.0174511
247257_at	RPN5B (REGULATORY PARTICLE NON-ATPASE SUBUNIT 5B)	RPN5B	AT5G64760	WT-SD-sp	WT-SD-gr	220.814	93.4738	1.2402	0.00257412
245719_at	DNA gyrase B3	GYRB3	AT5G04110	WT-SD-sp	WT-SD-gr	76.9722	32.6096	1.23904	0.0455578
257717_at	EMB1865 (embryo defective 1865); RNA binding	EMB1865	AT3G18390	WT-SD-sp	WT-SD-gr	292.993	124.14	1.2389	0.0377103
253234_at	hypothetical protein	AT4G34265	AT4G34265	WT-SD-sp	WT-SD-gr	906.748	384.202	1.23884	0.0176079
257139_at	AtRLP43 (Receptor Like Protein 43); kinase/ protein binding	AtRLP43	AT3G28890	WT-SD-sp	WT-SD-gr	108.537	45.993	1.2387	0.0464694
259539_at	O-fucosyltransferase-like protein	AT1G20550	AT1G20550	WT-SD-sp	WT-SD-gr	65.7183	27.8583	1.23819	0.0185233
256908_at	core-2/I-branching beta-1,6-N-acetylglucosaminyltransferase family protein	AT3G24040	AT3G24040	WT-SD-sp	WT-SD-gr	178.987	75.8751	1.23816	0.0448061
251030_at	NDP1 (RANDOM POTATO CDNA CLONE); binding	NDP1	AT5G02130	WT-SD-sp	WT-SD-gr	217.175	92.1117	1.2374	0.015388
265120_at	KAS III (3-KETOACYL-ACYL CARRIER PROTEIN SYNTHASE III); 3-oxoacyl-[acyl-carrier-protein] synthase/ catalytic/ transferase, transferring acyl groups other than amino-acyl groups	KAS III	AT1G62640	WT-SD-sp	WT-SD-gr	166.403	70.5802	1.23734	0.0255811
250879_at	putative methyltransferase PMT7	AT5G04060	AT5G04060	WT-SD-sp	WT-SD-gr	107.924	45.7849	1.23707	0.0432816
260570_at	SSI2; acyl-[acyl-carrier-protein] desaturase/ stearoyl-CoA 9-desaturase	SSI2	AT2G43710	WT-SD-sp	WT-SD-gr	1306.87	554.572	1.23667	0.00482973
256216_at	CRT1 (CALRETICULIN 1); calcium ion binding / unfolded protein binding	CRT1	AT1G56340	WT-SD-sp	WT-SD-gr	2707.34	1149.33	1.23609	0.0330419
260872_at	thioredoxin-like protein	AT1G21350	AT1G21350	WT-SD-sp	WT-SD-gr	156.02	66.2677	1.23536	0.020849
250278_at	DiT1 (dicarboxylate transporter 1); oxoglutarate:malate antiporter	DiT1	AT5G12860	WT-SD-sp	WT-SD-gr	3143.7	1336.24	1.23429	0.0197861
257979_at	pentatricopeptide repeat-containing protein	AT3G20730	AT3G20730	WT-SD-sp	WT-SD-gr	58.8504	25.0192	1.23401	0.0246174
252941_at	probable phenylalanine--tRNA ligase alpha subunit	AT4G39280	AT4G39280	WT-SD-sp	WT-SD-gr	923.845	392.959	1.23327	0.0133645
250303_at	pentatricopeptide repeat-containing protein	AT5G12100	AT5G12100	WT-SD-sp	WT-SD-gr	60.2685	25.6411	1.23294	0.0023857
252124_at	hypothetical protein	AT3G51010	AT3G51010	WT-SD-sp	WT-SD-gr	1157.01	492.284	1.23284	0.0479571
253951_at	putative pyridoxal phosphate-dependent enzyme, YBL036C type	AT4G26860	AT4G26860	WT-SD-sp	WT-SD-gr	1082.8	461.151	1.23146	0.0167972
247971_at	Insulinase (peptidase family M16) protein	AT5G56730	AT5G56730	WT-SD-sp	WT-SD-gr	274.534	116.941	1.2312	0.023948
251007_at	60S ribosomal protein L35-4	AT5G02610	AT5G02610	WT-SD-sp	WT-SD-gr	1298.62	553.535	1.23024	0.0437688
256902_s_at	hypothetical protein /// RNA-directed DNA polymerase (reverse transcriptase)-related protein	AT3G23910 /// AT3G24255	AT3G23910 /// AT3G24255	WT-SD-sp	WT-SD-gr	349.44	149.036	1.22939	0.00466029
253452_at	mitochondrial glycoprotein family protein	AT4G31930	AT4G31930	WT-SD-sp	WT-SD-gr	214.881	91.7037	1.22849	0.0140052
254246_at	EMB1290 (EMBRYO DEFECTIVE 1290); kinase/ protein kinase	EMB1290	AT4G23250	WT-SD-sp	WT-SD-gr	110.51	47.1738	1.22812	0.0117624
254460_at	ATRP1 (PPDK REGULATORY PROTEIN); phosphoprotein phosphatase/ protein kinase	ATRP1	AT4G21210	WT-SD-sp	WT-SD-gr	1091.14	465.984	1.22748	0.0148482
251493_at	pentatricopeptide repeat-containing protein-like protein	AT3G59300	AT3G59300	WT-SD-sp	WT-SD-gr	625.678	267.23	1.22734	0.000596039
246339_at	RPL9 (RIBOSOMAL PROTEIN L9); structural constituent of ribosome	RPL9	AT3G44890	WT-SD-sp	WT-SD-gr	688.082	294.131	1.22612	0.0206671
262823_at	CLPP6; serine-type endopeptidase	CLPP6	AT1G11750	WT-SD-sp	WT-SD-gr	1428.16	610.744	1.22551	0.0167743
261419_at	Sas10/Utp3/C1D family protein	AT1G07840	AT1G07840	WT-SD-sp	WT-SD-gr	253.024	108.273	1.2246	0.0138973
253013_at	mtHsc70-1 (mitochondrial heat shock protein 70-1); ATP binding	mtHsc70-1	AT4G37910	WT-SD-sp	WT-SD-gr	978.665	418.875	1.22429	0.0376024
258397_at	hypothetical protein	AT3G15357	AT3G15357	WT-SD-sp	WT-SD-gr	126.117	53.9966	1.22382	0.00579821
265798_at	hypothetical protein	AT2G35790	AT2G35790	WT-SD-sp	WT-SD-gr	363.959	155.847	1.22365	0.0270426
246268_at	CYP97A3 (CYTOCHROME P450-TYPE MONOOXYGENASE 97A3); carotene beta-ring hydroxylase/ oxygen binding	CYP97A3	AT1G31800	WT-SD-sp	WT-SD-gr	345.569	147.996	1.22342	0.0255457
267066_at	uncharacterized methyltransferase	AT2G41040	AT2G41040	WT-SD-sp	WT-SD-gr	246.734	105.784	1.22183	0.0538971
253189_at	Nucleotide-sugar transporter family protein	AT4G35335	AT4G35335	WT-SD-sp	WT-SD-gr	174.384	74.7713	1.22171	0.012375
266716_at	PSI-P (PHOTOSYSTEM I P SUBUNIT); DNA binding	PSI-P	AT2G46820	WT-SD-sp	WT-SD-gr	3750.95	1608.76	1.22131	0.0190535
267004_at	WDxR motif-containing protein	AT2G34260	AT2G34260	WT-SD-sp	WT-SD-gr	232.077	99.542	1.22123	0.0531446
250739_at	EGY2; metalloendopeptidase	EGY2	AT5G05740	WT-SD-sp	WT-SD-gr	170.586	73.2537	1.21953	0.0188785
252991_at	ACT-like protein tyrosine kinase family protein	AT4G38470	AT4G38470	WT-SD-sp	WT-SD-gr	2280.12	979.454	1.21906	0.00399269
252367_at	BT2 (BTB AND TAZ DOMAIN PROTEIN 2); protein binding / transcription factor/ transcription regulator	BT2	AT3G48360	WT-SD-sp	WT-SD-gr	4831.01	2075.32	1.21899	0.0233477
251146_at	CCD1 (CAROTENOID CLEAVAGE DIOXYGENASE 1); 9-cis-epoxycarotenoid dioxygenase	CCD1	AT3G63520	WT-SD-sp	WT-SD-gr	3055	1312.57	1.21877	0.0288614
246057_at	hypothetical protein	AT5G08400	AT5G08400	WT-SD-sp	WT-SD-gr	238.54	102.502	1.21858	0.0243071
248402_at	crr1 (chlororespiration reduction 1); dihydrodipicolinate reductase	crr1	AT5G52100	WT-SD-sp	WT-SD-gr	157.485	67.6885	1.21823	0.0173344
256266_at	hypothetical protein	AT3G12320	AT3G12320	WT-SD-sp	WT-SD-gr	2723.56	1170.98	1.21778	0.0165115
257553_at	TPR2 (TOPLESS-RELATED 2)	TPR2	AT3G16830	WT-SD-sp	WT-SD-gr	1190.27	511.931	1.21727	0.0147741
263264_at	HTA8 (HISTONE H2A 8); DNA binding	HTA8	AT2G38810	WT-SD-sp	WT-SD-gr	86.7626	37.3264	1.21688	0.0423409
250009_at	nuclear FMRP-interacting protein	AT5G18440	AT5G18440	WT-SD-sp	WT-SD-gr	101.084	43.4896	1.21681	0.0231457
245100_at	UBP5 (UBIQUITIN-SPECIFIC PROTEASE 5); ubiquitin-specific protease	UBP5	AT2G40930	WT-SD-sp	WT-SD-gr	676.698	291.207	1.21647	0.0271262
253923_at	TOR1 (TORTIFOLIA 1); microtubule binding	TOR1	AT4G27060	WT-SD-sp	WT-SD-gr	312.302	134.433	1.21606	0.0102121
246633_at	Leucine-rich repeat transmembrane protein kinase	AT1G29720	AT1G29720	WT-SD-sp	WT-SD-gr	99.9664	43.042	1.2157	0.00781152
247629_at	SIZ1; DNA binding / SUMO ligase	SIZ1	AT5G60410	WT-SD-sp	WT-SD-gr	208.653	89.8619	1.21532	0.0397629
262127_at	hypothetical protein	AT1G52550	AT1G52550	WT-SD-sp	WT-SD-gr	192.283	82.8152	1.21527	0.00830498
264788_at	DNAJ heat shock N-terminal domain-containing protein	AT2G17880	AT2G17880	WT-SD-sp	WT-SD-gr	339.171	146.133	1.21473	0.0207325
247385_at	emb2746 (embryo defective 2746); DNA binding / catalytic/ hydrolase	emb2746	AT5G63420	WT-SD-sp	WT-SD-gr	119.06	51.3119	1.21433	0.00470847
261426_at	HNH endonuclease domain-containing protein	AT1G18680	AT1G18680	WT-SD-sp	WT-SD-gr	354.256	152.73	1.21381	0.00618052
251573_at	phenylalanyl-tRNA synthetase	AT3G58140	AT3G58140	WT-SD-sp	WT-SD-gr	780.935	336.767	1.21345	0.0416919
264298_at	N-acylphosphatidylethanolamine synthase	AT1G78690	AT1G78690	WT-SD-sp	WT-SD-gr	177.842	76.784	1.21172	0.00404807
260323_at	IMP4	IMP4	AT1G63780	WT-SD-sp	WT-SD-gr	374.544	161.795	1.21097	0.0318532
250817_at	SUVH1 (SU(VAR)3-9 HOMOLOG 1); histone methyltransferase	SUVH1	AT5G04940	WT-SD-sp	WT-SD-gr	375.657	162.308	1.21068	0.0508712
256401_at	putative guanylate kinase	AT3G06200	AT3G06200	WT-SD-sp	WT-SD-gr	277.794	120.09	1.20989	0.0085595
266648_at	OVA4 (ovule abortion 4); ATP binding / aminoacyl-tRNA ligase/ nucleotide binding / tryptophan-tRNA ligase	OVA4	AT2G25840	WT-SD-sp	WT-SD-gr	189.536	81.9542	1.20959	0.0211223
266509_at	DEGP2; serine-type endopeptidase/ serine-type peptidase	DEGP2	AT2G47940	WT-SD-sp	WT-SD-gr	1173.35	507.466	1.20925	0.00439287
248959_at	hypothetical protein	AT5G45630	AT5G45630	WT-SD-sp	WT-SD-gr	1509.85	653.528	1.20808	0.00360476
250733_at	2-Cys Prx B (2-Cysteine peroxiredoxin B); antioxidant/ peroxiredoxin	2-Cys Prx B	AT5G06290	WT-SD-sp	WT-SD-gr	930.197	402.681	1.2079	0.0216798
248705_at	protein AUGMIN 3	AT5G48520	AT5G48520	WT-SD-sp	WT-SD-gr	166.648	72.1494	1.20775	0.0461233
260596_at	TIM50	TIM50	AT1G55900	WT-SD-sp	WT-SD-gr	293.229	126.979	1.20744	0.00580371
250824_at	aarF domain-containing protein kinase	AT5G05200	AT5G05200	WT-SD-sp	WT-SD-gr	1984	860.136	1.20578	0.016542
266093_at	ribosome biogenesis regulatory protein-like protein	AT2G37990	AT2G37990	WT-SD-sp	WT-SD-gr	560.462	243.002	1.20565	0.00875844
245745_at	putative plastid-lipid-associated protein 12	AT1G51110	AT1G51110	WT-SD-sp	WT-SD-gr	300.804	130.433	1.20551	0.0469709
262233_at	CHR18; ATP binding / DNA binding / helicase/ nucleic acid binding	CHR18	AT1G48310	WT-SD-sp	WT-SD-gr	117.731	51.0759	1.20478	0.0214062
264224_at	emb1688 (embryo defective 1688); GTP binding / GTPase	emb1688	AT1G67440	WT-SD-sp	WT-SD-gr	223.879	97.1511	1.20442	0.0230528
251371_at	EDA14 (EMBRYO SAC DEVELOPMENT ARREST 14)	EDA14	AT3G60360	WT-SD-sp	WT-SD-gr	216.928	94.2059	1.20333	0.0487457
247878_at	hypothetical protein	AT5G57760	AT5G57760	WT-SD-sp	WT-SD-gr	135.632	58.9441	1.20227	0.0209068
260062_at	pentatricopeptide repeat-containing protein	AT1G73710	AT1G73710	WT-SD-sp	WT-SD-gr	113.935	49.5301	1.20183	0.0544734
251269_at	carbohydrate-binding-like fold-containing protein	AT3G62360	AT3G62360	WT-SD-sp	WT-SD-gr	1059.72	461.462	1.1994	0.0185161
254004_at	emb1027 (embryo defective 1027); ATP binding / aminoacyl-tRNA ligase/ arginine-tRNA ligase/ nucleotide binding	emb1027	AT4G26300	WT-SD-sp	WT-SD-gr	628.846	273.967	1.19871	0.030889
255638_at	type II membrane pectin methyltransferase	AT4G00740	AT4G00740	WT-SD-sp	WT-SD-gr	392.853	171.356	1.19699	0.0385032
251118_at	APG1 (ALBINO OR PALE GREEN MUTANT 1); 2-methyl-6-phytyl-1,4-benzoquinone methyltransferase/ S-adenosylmethionine-dependent methyltransferase/ methyltransferase	APG1	AT3G63410	WT-SD-sp	WT-SD-gr	1494.63	652.237	1.19632	0.0483994
260973_at	RING finger-containing protein HEI10	AT1G53490	AT1G53490	WT-SD-sp	WT-SD-gr	140.743	61.4206	1.19627	0.016978
250192_at	pescadillo-related protein	AT5G14520	AT5G14520	WT-SD-sp	WT-SD-gr	1676.8	732.341	1.19513	0.0236386
259240_at	hypothetical protein	AT3G11590	AT3G11590	WT-SD-sp	WT-SD-gr	180.703	78.9318	1.19494	0.0215983
248976_at	ARAD2 (ARABINAN DEFICIENT 2); catalytic	ARAD2	AT5G44930	WT-SD-sp	WT-SD-gr	86.3709	37.7415	1.19439	0.0532487
248331_at	40S ribosomal protein S10-3	AT5G52650	AT5G52650	WT-SD-sp	WT-SD-gr	5203.29	2274.67	1.19376	0.0255047
246480_at	TCP-1/cpn60 chaperonin family protein	AT5G16070	AT5G16070	WT-SD-sp	WT-SD-gr	1027.33	449.131	1.1937	0.00406166
252351_at	kinetochore Spc25 domain-containing protein	AT3G48210	AT3G48210	WT-SD-sp	WT-SD-gr	181.222	79.2326	1.19359	0.0325456
255631_at	BSK3 (BR-SIGNALING KINASE 3); ATP binding / binding / kinase/ protein kinase/ protein tyrosine kinase	BSK3	AT4G00710	WT-SD-sp	WT-SD-gr	1071.42	468.71	1.19276	0.0547801
245897_at	KUP7; potassium ion transmembrane transporter	KUP7	AT5G09400	WT-SD-sp	WT-SD-gr	155.781	68.1552	1.19262	0.0501786
264911_at	probable aldo-keto reductase 3	AT1G60690	AT1G60690	WT-SD-sp	WT-SD-gr	95.2598	41.6768	1.19262	0.0193369
265474_at	pentatricopeptide repeat-containing protein	AT2G15690	AT2G15690	WT-SD-sp	WT-SD-gr	230.003	100.699	1.1916	0.022559
256300_at	NAP (NAC-like, activated by AP3/PI); transcription factor	NAP	AT1G69490	WT-SD-sp	WT-SD-gr	13876.4	6076.88	1.19123	0.0274027
257222_at	DEGP1 (DegP protease 1); serine-type endopeptidase/ serine-type peptidase	DEGP1	AT3G27925	WT-SD-sp	WT-SD-gr	1352.2	592.254	1.19101	0.0116651
258816_at	TCP-1/cpn60 chaperonin family protein	AT3G03960	AT3G03960	WT-SD-sp	WT-SD-gr	762.789	334.2	1.19057	0.0078155
252468_at	PHS2 (ALPHA-GLUCAN PHOSPHORYLASE 2); phosphorylase/ transferase, transferring glycosyl groups	PHS2	AT3G46970	WT-SD-sp	WT-SD-gr	472.312	206.993	1.19016	0.021131
251196_at	glutaredoxin-C11	AT3G62950	AT3G62950	WT-SD-sp	WT-SD-gr	506.293	222.014	1.18932	0.00984772
260804_at	VQ motif-containing protein	AT1G78410	AT1G78410	WT-SD-sp	WT-SD-gr	1073.3	470.729	1.18909	0.00318372
266547_at	ATEYA (Arabidopsis thaliana EYES ABSENT homolog); protein tyrosine phosphatase, metal-dependent	ATEYA	AT2G35320	WT-SD-sp	WT-SD-gr	467.353	205.009	1.18882	0.0100571
262164_at	transducin/WD40 repeat-like superfamily protein	AT1G78070	AT1G78070	WT-SD-sp	WT-SD-gr	4109.46	1803.07	1.18849	0.0262918
252015_at	AtGRF4 (GROWTH-REGULATING FACTOR 4); transcription activator	AtGRF4	AT3G52910	WT-SD-sp	WT-SD-gr	183.417	80.4879	1.18828	0.00722161
247099_at	pentatricopeptide repeat-containing protein	AT5G66500	AT5G66500	WT-SD-sp	WT-SD-gr	54.1901	23.7873	1.18784	0.000631563
265741_at	ABC transporter G family member 7	AT2G01320	AT2G01320	WT-SD-sp	WT-SD-gr	1116.61	490.299	1.18739	0.0173813
249096_at	pfkB-like carbohydrate kinase family protein	AT5G43910	AT5G43910	WT-SD-sp	WT-SD-gr	951.786	418.098	1.1868	0.00812234
254580_at	hypothetical protein	AT4G19390	AT4G19390	WT-SD-sp	WT-SD-gr	2171.17	954.377	1.18584	0.0385025
245065_at	putative methyltransferase PMT11	AT2G39750	AT2G39750	WT-SD-sp	WT-SD-gr	538.093	236.555	1.18568	0.0446702
261299_at	vacuolar protein sorting-associated protein 26	AT1G48550	AT1G48550	WT-SD-sp	WT-SD-gr	994.336	437.493	1.18447	0.00764794
254072_at	Double Clp-N motif protein	AT4G25370	AT4G25370	WT-SD-sp	WT-SD-gr	1830.02	805.575	1.18377	0.0244585
263954_at	putative sucrose-phosphatase 2	AT2G35840	AT2G35840	WT-SD-sp	WT-SD-gr	451.591	198.805	1.18367	0.00733664
259981_at	photosystem II reaction center PsbP family protein	AT1G76450	AT1G76450	WT-SD-sp	WT-SD-gr	863.513	380.194	1.18348	0.00382301
257072_at	GDSL esterase/lipase	AT3G14220	AT3G14220	WT-SD-sp	WT-SD-gr	308.393	135.797	1.18332	0.044311
266903_at	MEE21 (maternal effect embryo arrest 21)	MEE21	AT2G34570	WT-SD-sp	WT-SD-gr	147.309	64.8727	1.18316	0.019919
262703_at	protein SMALL AUXIN UPREGULATED 41	AT1G16510	AT1G16510	WT-SD-sp	WT-SD-gr	3023.24	1331.91	1.1826	0.022403
263601_s_at	THY-1 (THYMIDYLATE SYNTHASE 1); dihydrofolate reductase/ thymidylate synthase	THY-1	AT2G16370 /// AT4G34570	WT-SD-sp	WT-SD-gr	235.232	103.676	1.182	0.00896205
264615_at	hypothetical protein	AT1G04590	AT1G04590	WT-SD-sp	WT-SD-gr	333.728	147.439	1.17855	0.0156431
266650_at	hypothetical protein	AT2G25800	AT2G25800	WT-SD-sp	WT-SD-gr	806.847	356.564	1.17814	0.0142026
251919_at	hsp70-interacting protein FES1B-like protein	Fes1B	AT3G53800	WT-SD-sp	WT-SD-gr	454.906	201.064	1.17791	0.0213591
250546_at	H/ACA ribonucleoprotein complex subunit 2-like protein	AT5G08180	AT5G08180	WT-SD-sp	WT-SD-gr	408.057	180.421	1.1774	0.000129925
266270_at	ATGSTU3 (ARABIDOPSIS THALIANA GLUTATHIONE S-TRANSFERASE TAU 3); glutathione transferase	ATGSTU3	AT2G29470	WT-SD-sp	WT-SD-gr	471.295	208.513	1.17649	0.0316396
264372_at	ATGLX1 (GLYOXALASE I HOMOLOG); lactoylglutathione lyase/ metal ion binding	ATGLX1	AT1G11840	WT-SD-sp	WT-SD-gr	1204	532.684	1.17649	0.0463912
246199_at	hydrolase, alpha/beta fold family protein	AT4G36530	AT4G36530	WT-SD-sp	WT-SD-gr	216.427	95.7645	1.17632	0.035289
261216_at	O-methyltransferase-like protein	AT1G33030	AT1G33030	WT-SD-sp	WT-SD-gr	2447.84	1083.16	1.17626	0.0146405
263569_at	TTN7 (TITAN7); ATP binding / protein binding	TTN7	AT2G27170	WT-SD-sp	WT-SD-gr	170.592	75.5088	1.17583	0.0203238
260379_at	UGT89B1 (UDP-GLUCOSYL TRANSFERASE 89B1); UDP-glycosyltransferase/ quercetin 3-O-glucosyltransferase/ quercetin 4'-O-glucosyltransferase/ quercetin 7-O-glucosyltransferase/ transferase, transferring glycosyl groups / transferase, transferring hexosyl group	UGT89B1	AT1G73880 /// AT1G73885	WT-SD-sp	WT-SD-gr	1014.88	449.365	1.17535	0.0377886
262160_at	putative thiol-disulfide oxidoreductase DCC	AT1G52590	AT1G52590	WT-SD-sp	WT-SD-gr	375.234	166.226	1.17465	0.0401094
263053_at	glucose-inhibited division family A protein	AT2G13440	AT2G13440	WT-SD-sp	WT-SD-gr	138.351	61.3369	1.17351	0.0416855
246610_at	Pseudouridine synthase family protein	AT5G35400	AT5G35400	WT-SD-sp	WT-SD-gr	114.74	50.8787	1.17323	0.0473608
259069_at	ATKRS-1 (ARABIDOPSIS THALIANA LYSYL-TRNA SYNTHETASE 1); ATP binding / aminoacyl-tRNA ligase/ lysine-tRNA ligase/ nucleic acid binding / nucleotide binding	ATKRS-1	AT3G11710	WT-SD-sp	WT-SD-gr	1774.59	787.43	1.17226	0.0439098
245512_at	RNA binding protein	AT4G15770	AT4G15770	WT-SD-sp	WT-SD-gr	740.662	328.903	1.17115	0.00039991
252040_at	beta-1,6-N-acetylglucosaminyl transferase-like protein	AT3G52060	AT3G52060	WT-SD-sp	WT-SD-gr	2088.27	928.239	1.16974	0.00750765
259919_at	PSD (PAUSED); nucleobase, nucleoside, nucleotide and nucleic acid transmembrane transporter/ tRNA binding	PSD	AT1G72560	WT-SD-sp	WT-SD-gr	186.604	82.9522	1.16963	0.0179557
266852_at	putative methyltransferase family protein	AT2G26810	AT2G26810	WT-SD-sp	WT-SD-gr	172.832	76.8414	1.16942	0.0245972
245790_at	ATS1; glycerol-3-phosphate O-acyltransferase	ATS1	AT1G32200	WT-SD-sp	WT-SD-gr	820.034	364.757	1.16875	0.0119028
251700_at	exocyst complex component sec15A	SEC15A	AT3G56640	WT-SD-sp	WT-SD-gr	109.36	48.6472	1.16866	0.00808642
257647_at	hypothetical protein	AT3G25805	AT3G25805	WT-SD-sp	WT-SD-gr	152.146	67.7033	1.16816	0.0170966
266889_at	hypothetical protein	AT2G44640	AT2G44640	WT-SD-sp	WT-SD-gr	210.853	93.8278	1.16815	0.0410087
261538_at	armadillo/beta-catenin-like repeat-containing protein	AT1G01830	AT1G01830	WT-SD-sp	WT-SD-gr	273.779	121.85	1.1679	0.0334755
251812_at	D-aminoacid aminotransferase-like PLP-dependent enzymes superfamily protein	AT3G54970	AT3G54970	WT-SD-sp	WT-SD-gr	95.3384	42.4353	1.16779	0.0408688
247867_at	CIPK21 (CBL-interacting protein kinase 21); ATP binding / kinase/ protein kinase/ protein serine/threonine kinase	CIPK21	AT5G57630	WT-SD-sp	WT-SD-gr	1390.85	619.189	1.16752	0.016975
249315_at	RNA-binding protein NOB1	AT5G41190	AT5G41190	WT-SD-sp	WT-SD-gr	483.338	215.217	1.16724	0.010503
248456_at	F-box protein	AT5G51380	AT5G51380	WT-SD-sp	WT-SD-gr	133.763	59.5712	1.16699	0.0165459
249887_at	hypothetical protein	AT5G22310	AT5G22310	WT-SD-sp	WT-SD-gr	191.043	85.0832	1.16695	0.0196746
267432_at	putative UDP-N-acetylglucosamine pyrophosphorylase	GlcNA.1UT2	AT2G35020	WT-SD-sp	WT-SD-gr	2069.84	922.378	1.16609	0.00361358
249836_at	HMGB6; transcription factor	HMGB6	AT5G23420	WT-SD-sp	WT-SD-gr	71.1424	31.717	1.16546	0.0386839
254343_at	APR3 (APS REDUCTASE 3); adenylyl-sulfate reductase	43558	AT4G21990	WT-SD-sp	WT-SD-gr	285.058	127.099	1.1653	0.043986
250197_at	isocitrate dehydrogenase	AT5G14590	AT5G14590	WT-SD-sp	WT-SD-gr	912.138	407.016	1.16417	0.0011927
261667_at	alpha/beta-Hydrolases superfamily protein	AT1G18460	AT1G18460	WT-SD-sp	WT-SD-gr	838.193	374.166	1.16361	0.0530532
260912_at	CLPP5 (NUCLEAR ENCODED CLP PROTEASE 5); serine-type endopeptidase	CLPP5	AT1G02560	WT-SD-sp	WT-SD-gr	7321.01	3268.16	1.16356	0.0108953
258095_at	dual specificity protein phosphatase 1	DSPTP1	AT3G23610	WT-SD-sp	WT-SD-gr	209.588	93.5801	1.16328	0.0537223
266647_at	haloacid dehalogenase-like hydrolase family protein	AT2G25870	---	WT-SD-sp	WT-SD-gr	165.817	74.0629	1.16277	0.000284674
265840_at	trichome birefringence-like 13 protein	TBL13	AT2G14530	WT-SD-sp	WT-SD-gr	175.712	78.508	1.1623	0.0443184
259667_at	Galactose oxidase/kelch repeat superfamily protein	AT1G55270	AT1G55270	WT-SD-sp	WT-SD-gr	731.848	327.034	1.1621	0.0318971
256230_at	FKBP-like peptidyl-prolyl cis-trans isomerase family protein	AT3G12340	AT3G12340	WT-SD-sp	WT-SD-gr	91.0009	40.6714	1.16187	0.00316563
257755_at	translation elongation factor EF1B/ribosomal protein S6 family protein	AT3G18760	AT3G18760	WT-SD-sp	WT-SD-gr	244.571	109.315	1.16176	0.018608
260510_at	RNA-binding KH domain-containing protein	AT1G51580	AT1G51580	WT-SD-sp	WT-SD-gr	154.985	69.274	1.16174	0.0388989
254355_at	ribosomal protein L7Ae/L30e/S12e/Gadd45 family protein	AT4G22380	AT4G22380	WT-SD-sp	WT-SD-gr	373.508	167.064	1.16074	0.00387387
254327_at	bifunctional inhibitor/lipid-transfer protein/seed storage 2S albumin superfamily protein	AT4G22490	AT4G22490	WT-SD-sp	WT-SD-gr	82.1128	36.7404	1.16024	0.0124202
260322_at	RING-type ubiquitin E3 ligase	AT1G63900	AT1G63900	WT-SD-sp	WT-SD-gr	828.284	370.719	1.1598	0.0124815
246073_at	ribosomal protein L36	AT5G20180	AT5G20180	WT-SD-sp	WT-SD-gr	1652.76	740.058	1.15917	0.0143323
264384_at	PKL (PICKLE); ATPase/ DNA binding / DNA helicase	PKL	AT2G25170	WT-SD-sp	WT-SD-gr	483.859	216.719	1.15876	0.0203765
260506_at	cyclin family protein	CYCA3;2	AT1G47210	WT-SD-sp	WT-SD-gr	114.342	51.2426	1.15794	0.0547879
261206_at	Nucleic acid-binding, OB-fold-like protein	AT1G12800	AT1G12800	WT-SD-sp	WT-SD-gr	605.453	271.363	1.15779	0.00150563
251970_at	UGT73D1 (UDP-glucosyl transferase 73D1); UDP-glycosyltransferase/ transferase, transferring hexosyl groups	UGT73D1	AT3G53150	WT-SD-sp	WT-SD-gr	831.417	372.979	1.15648	0.0536003
267019_at	transmembrane amino acid transporter	AT2G39130	AT2G39130	WT-SD-sp	WT-SD-gr	242.811	108.962	1.15601	0.000202251
261627_at	putative anion-transporting ATPase	AT1G01910	AT1G01910	WT-SD-sp	WT-SD-gr	1327.73	596.067	1.15541	0.0239004
256681_at	SPP2 (SUCROSE-6F-PHOSPHATE PHOSPHOHYDROLASE 2); catalytic/ magnesium ion binding / phosphatase/ sucrose-phosphatase	SPP2	AT3G52340	WT-SD-sp	WT-SD-gr	687.898	308.855	1.15527	0.0127771
258485_at	acyl-[acyl-carrier-protein] desaturase	AT3G02630	AT3G02630	WT-SD-sp	WT-SD-gr	817.099	366.923	1.15503	0.0437148
246566_at	probable peptide/nitrate transporter	AT5G14940	AT5G14940	WT-SD-sp	WT-SD-gr	717.928	322.399	1.15499	0.0095481
251537_at	nucleic acid binding / methyltransferase	AT3G58470	AT3G58470	WT-SD-sp	WT-SD-gr	585.764	263.152	1.15442	0.0248752
251666_at	CBL (cystathionine beta-lyase); cystathionine beta-lyase	CBL	AT3G57050	WT-SD-sp	WT-SD-gr	2707.27	1216.29	1.15435	0.0211272
251175_at	HMT2 (HOMOCYSTEINE METHYLTRANSFERASE 2); homocysteine S-methyltransferase	HMT2	AT3G63250	WT-SD-sp	WT-SD-gr	338.174	152.08	1.15294	0.00780183
261421_at	IQD30; calmodulin binding	IQD30	AT1G18840	WT-SD-sp	WT-SD-gr	71.7253	32.2591	1.15278	0.0238401
261972_at	copper ion binding / methyltransferase	AT1G64600	AT1G64600	WT-SD-sp	WT-SD-gr	106.126	47.7526	1.15212	0.0177759
249693_at	AHK2 (ARABIDOPSIS HISTIDINE KINASE 2); cytokinin receptor/ osmosensor/ protein histidine kinase	AHK2	AT5G35750	WT-SD-sp	WT-SD-gr	202.565	91.1728	1.15171	0.0296707
258166_at	transducin/WD40 domain-containing protein	AT3G21540	AT3G21540	WT-SD-sp	WT-SD-gr	113.609	51.1638	1.15089	0.0179598
254457_at	pentatricopeptide repeat-containing protein	AT4G21170	AT4G21170	WT-SD-sp	WT-SD-gr	66.8226	30.0938	1.15087	0.028835
260283_at	PTAC17 (PLASTID TRANSCRIPTIONALLY ACTIVE17)	PTAC17	AT1G80480	WT-SD-sp	WT-SD-gr	922.057	415.275	1.15079	0.0239589
245227_s_at	P-loop containing nucleoside triphosphate hydrolases superfamily protein	AT1G08410	AT1G08410	WT-SD-sp	WT-SD-gr	107.094	48.2519	1.15022	0.0470744
265779_at	SH3 domain-containing protein	AT2G07360	AT2G07360	WT-SD-sp	WT-SD-gr	152.208	68.5802	1.15018	0.0226731
245116_at	Nup93/Nic96 nucleoporin interacting component-containing protein	AT2G41620	AT2G41620	WT-SD-sp	WT-SD-gr	918.592	413.923	1.15006	0.0348517
251535_at	hypothetical protein	AT3G58540	AT3G58540	WT-SD-sp	WT-SD-gr	87.3208	39.3646	1.14943	0.00356665
249524_at	alpha/beta-hydrolase-like protein	AT5G38520	AT5G38520	WT-SD-sp	WT-SD-gr	294.829	132.975	1.14873	0.00822529
263873_at	violaxanthin de-epoxidase-related protein	AT2G21860	AT2G21860	WT-SD-sp	WT-SD-gr	266.996	120.467	1.14818	0.0162733
263406_at	AIR3; serine-type endopeptidase	AIR3	AT2G04160	WT-SD-sp	WT-SD-gr	337.486	152.281	1.14809	0.00563426
245117_at	ACA4 (AUTO-INHIBITED CA(2+)-ATPASE, ISOFORM 4); calcium-transporting ATPase/ calmodulin binding	ACA4	AT2G41560	WT-SD-sp	WT-SD-gr	2319.72	1047.07	1.1476	0.04708
266874_at	hypothetical protein	AT2G44760	AT2G44760	WT-SD-sp	WT-SD-gr	372.159	167.99	1.14755	0.0179737
267533_at	ATNUDX23 (ARABIDOPSIS THALIANA NUDIX HYDROLASE HOMOLOG 23); FAD diphosphatase/ hydrolase	ATNUDX23	AT2G42070	WT-SD-sp	WT-SD-gr	627.13	283.249	1.1467	0.032893
264989_at	hypothetical protein	AT1G27200	AT1G27200	WT-SD-sp	WT-SD-gr	449.152	202.89	1.14651	0.0499809
263263_at	guanylate-binding family protein	AT2G38840	AT2G38840	WT-SD-sp	WT-SD-gr	114.696	51.8333	1.14586	0.0282034
246265_at	AT-IE; phosphoribosyl-AMP cyclohydrolase/ phosphoribosyl-ATP diphosphatase	AT-IE	AT1G31860	WT-SD-sp	WT-SD-gr	220.749	99.7934	1.14539	0.0538022
250667_at	40S ribosomal protein S4-2	AT5G07090	AT5G07090	WT-SD-sp	WT-SD-gr	1637.67	740.83	1.14443	0.0187234
246371_at	LysM type receptor kinase-like protein	AT1G51940	AT1G51940	WT-SD-sp	WT-SD-gr	195.954	88.6651	1.14408	0.0510768
250181_at	pseudouridine synthase family protein	AT5G14460	AT5G14460	WT-SD-sp	WT-SD-gr	394.466	178.65	1.14277	0.00195801
254029_at	core-2/I-branching beta-1,6-N-acetylglucosaminyltransferase family protein	AT4G25870	AT4G25870	WT-SD-sp	WT-SD-gr	109.275	49.4978	1.14253	0.0496739
255686_at	KEA2; potassium ion transmembrane transporter/ potassium:hydrogen antiporter	KEA2	AT4G00630	WT-SD-sp	WT-SD-gr	565.073	256.049	1.14202	0.00563479
264705_at	ATP binding/leucine-tRNA ligases/aminoacyl-tRNA ligases	AT1G09620	AT1G09620	WT-SD-sp	WT-SD-gr	1331.25	603.515	1.14132	0.0123204
263766_at	RNA recognition motif-containing protein	AT2G21440	AT2G21440	WT-SD-sp	WT-SD-gr	176.642	80.0845	1.14123	0.0191395
256205_at	microtubule-associated protein SPIRAL2-like	AT1G50890	AT1G50890	WT-SD-sp	WT-SD-gr	106.284	48.1902	1.14111	0.01154
255656_at	transcription factor jumonji (jmjC) domain-containing protein	AT4G00990	AT4G00990	WT-SD-sp	WT-SD-gr	218.922	99.294	1.14064	0.0458181
253996_at	NAP1;1 (NUCLEOSOME ASSEMBLY PROTEIN1;1); DNA binding	NAP1;1	AT4G26110	WT-SD-sp	WT-SD-gr	1110.99	504.166	1.13987	0.0547308
256274_at	emb2738 (embryo defective 2738); GTP binding	emb2738	AT3G12080	WT-SD-sp	WT-SD-gr	1162.17	527.484	1.13963	0.018437
255233_at	adrenodoxin-like ferredoxin 2	MFDX1	AT4G05450	WT-SD-sp	WT-SD-gr	168.139	76.3368	1.13921	0.0178146
250586_at	lipid transporter	AT5G07630	AT5G07630	WT-SD-sp	WT-SD-gr	285.033	129.417	1.1391	0.038091
265366_at	beta-1,4-N-acetylglucosaminyltransferase-like protein	AT2G13290	AT2G13290	WT-SD-sp	WT-SD-gr	152.011	69.0523	1.13842	0.0520203
251193_at	APG3 (ALBINO AND PALE GREEN); translation release factor/ translation release factor, codon specific	APG3	AT3G62910	WT-SD-sp	WT-SD-gr	349.058	158.594	1.13813	0.00600904
257756_at	uridylate kinase-like protein	AT3G18680	AT3G18680	WT-SD-sp	WT-SD-gr	892.819	405.889	1.13728	0.0510371
250444_at	putative beta-D-xylosidase 6	AT5G10560	AT5G10560	WT-SD-sp	WT-SD-gr	425.431	193.436	1.13707	0.0140976
247637_at	HDS (4-HYDROXY-3-METHYLBUT-2-ENYL DIPHOSPHATE SYNTHASE); 4 iron, 4 sulfur cluster binding / 4-hydroxy-3-methylbut-2-en-1-yl diphosphate synthase	HDS	AT5G60600	WT-SD-sp	WT-SD-gr	2231.05	1014.68	1.1367	0.054314
259148_at	P-loop containing nucleoside triphosphate hydrolases superfamily protein	AT3G10350	AT3G10350	WT-SD-sp	WT-SD-gr	587.72	267.334	1.13648	0.0222666
258449_s_at	PMH1 (PUTATIVE MITOCHONDRIAL RNA HELICASE 1); ATP-dependent helicase/ DNA binding / RNA binding	PMH1	AT3G22310 /// AT3G22330	WT-SD-sp	WT-SD-gr	690.517	314.116	1.13638	0.0286085
267523_at	BTB/POZ domain-containing protein	AT2G30600	AT2G30600	WT-SD-sp	WT-SD-gr	2688.43	1223.12	1.1362	0.0102885
260669_at	methyltransferase-like protein 2	AT1G19340	AT1G19340	WT-SD-sp	WT-SD-gr	194.087	88.4027	1.13454	0.0200767
254390_at	CPK15; ATP binding / calcium ion binding / calmodulin-dependent protein kinase/ kinase/ protein kinase/ protein serine/threonine kinase	CPK15	AT4G21940	WT-SD-sp	WT-SD-gr	365.127	166.325	1.1344	0.00573715
262124_at	Nucleoporin autopeptidase	AT1G59660	AT1G59660	WT-SD-sp	WT-SD-gr	111.648	50.8626	1.13428	0.0299936
258869_at	AtVGT1 (Arabidopsis thaliana vacuolar glucose transporter 1); carbohydrate transmembrane transporter/ fructose transmembrane transporter/ glucose transmembrane transporter/ sugar:hydrogen symporter	AtVGT1	AT3G03090	WT-SD-sp	WT-SD-gr	632.505	288.456	1.13273	0.0293393
250315_at	PDE149 (PIGMENT DEFECTIVE 149)	PDE149	AT5G12130	WT-SD-sp	WT-SD-gr	562.89	256.838	1.13199	0.0115226
266365_at	GLU2 (GLUTAMATE SYNTHASE 2); glutamate synthase (ferredoxin)	GLU2	AT2G41220	WT-SD-sp	WT-SD-gr	433.726	198.001	1.13127	0.017979
252492_at	TOC75-III (TRANSLOCON AT THE OUTER ENVELOPE MEMBRANE OF CHLOROPLASTS 75-III); P-P-bond-hydrolysis-driven protein transmembrane transporter	TOC75-III	AT3G46740	WT-SD-sp	WT-SD-gr	667.717	304.968	1.13058	0.0266147
265326_at	nucleolar complex protein 2-like protein	AT2G18220	AT2G18220	WT-SD-sp	WT-SD-gr	97.4975	44.532	1.13052	0.0212721
251639_at	acetylglutamate kinase	NAGK	AT3G57560	WT-SD-sp	WT-SD-gr	558.98	255.342	1.13037	0.0510843
256505_at	tRNA wybutosine-synthesizing protein 1-like protein	AT1G75200	AT1G75200	WT-SD-sp	WT-SD-gr	382.597	174.806	1.13007	0.0368766
255031_at	polynucleotidyl transferase, ribonuclease H-like superfamily protein	AT4G09490	AT4G09490	WT-SD-sp	WT-SD-gr	138.208	63.1574	1.12981	0.0431311
251197_at	glutaredoxin-C14	AT3G62960	AT3G62960	WT-SD-sp	WT-SD-gr	183.994	84.0842	1.12975	0.0237477
247631_at	AGL62 (Agamous-like 62); DNA binding / transcription factor	AGL62	AT5G60440	WT-SD-sp	WT-SD-gr	86.7758	39.6683	1.12931	0.0388201
258243_at	CARA (CARBAMOYL PHOSPHATE SYNTHETASE A); carbamoyl-phosphate synthase (glutamine-hydrolyzing)/ carbamoyl-phosphate synthase/ catalytic	CARA	AT3G27740	WT-SD-sp	WT-SD-gr	1082.27	494.83	1.12906	0.0137394
246775_at	MIRO1 (Miro-related GTP-ase 1); GTP binding	MIRO1	AT5G27540	WT-SD-sp	WT-SD-gr	652.872	298.692	1.12814	0.028916
258502_at	pentatricopeptide repeat-containing protein	AT3G02490	AT3G02490	WT-SD-sp	WT-SD-gr	121.31	55.502	1.12808	0.0466899
249404_at	EMB506 (embryo defective 506); protein binding	EMB506	AT5G40160	WT-SD-sp	WT-SD-gr	241.671	110.573	1.12805	0.0219092
253517_at	ABC1-like kinase related to chlorophyll degradation and oxidative stress 1	AT4G31390	AT4G31390	WT-SD-sp	WT-SD-gr	332.794	152.266	1.12804	0.0263316
254412_at	B160; protein binding / transcription factor/ zinc ion binding	B160	AT4G21430	WT-SD-sp	WT-SD-gr	169.828	77.7026	1.12804	0.033612
246307_at	ATG2; aminopeptidase/ metalloexopeptidase	ATG2	AT3G51800	WT-SD-sp	WT-SD-gr	1477.42	676.139	1.12769	0.0215356
254501_at	PTAC14 (PLASTID TRANSCRIPTIONALLY ACTIVE14)	PTAC14	AT4G20130	WT-SD-sp	WT-SD-gr	142.923	65.4176	1.12749	0.0208858
249019_at	hypothetical protein	AT5G44780	AT5G44780	WT-SD-sp	WT-SD-gr	71.6549	32.8105	1.12691	0.0368477
257315_at	ERD5 (EARLY RESPONSIVE TO DEHYDRATION 5); proline dehydrogenase	ERD5	AT3G30775	WT-SD-sp	WT-SD-gr	1688.34	773.09	1.1269	0.0269392
266896_at	DEAD-box ATP-dependent RNA helicase 6	AT2G45810	AT2G45810	WT-SD-sp	WT-SD-gr	1214.61	556.487	1.12607	0.0397145
259970_at	chlorophyll A-B binding family protein	AT1G76570	AT1G76570	WT-SD-sp	WT-SD-gr	332.089	152.167	1.12591	0.0122573
263036_at	NHL domain-containing protein	AT1G23890	AT1G23890	WT-SD-sp	WT-SD-gr	190.982	87.5556	1.12516	0.0147236
263843_at	translin family protein	AT2G37020	AT2G37020	WT-SD-sp	WT-SD-gr	118.629	54.4041	1.12467	0.0193711
260337_at	WRKY57; transcription factor	WRKY57	AT1G69310	WT-SD-sp	WT-SD-gr	526.579	241.571	1.1242	0.0345366
257709_at	hydrolase	AT3G27325	AT3G27325	WT-SD-sp	WT-SD-gr	140.852	64.6178	1.12417	0.0312854
252924_at	putative zinc finger transcription factor BZS1	AT4G39070	AT4G39070	WT-SD-sp	WT-SD-gr	467.294	214.564	1.12292	0.000544293
246745_at	60S ribosomal protein L22-3	AT5G27770	AT5G27770	WT-SD-sp	WT-SD-gr	4211.26	1934.14	1.12256	0.053865
253773_s_at	ribosomal protein L22p/L17e family protein /// ribosomal protein L22p/L17e family protein	AT1G52370 /// AT4G28360	AT1G52370 /// AT4G28360	WT-SD-sp	WT-SD-gr	607.563	279.147	1.12201	5.30295e-05
265484_at	OTP51 (ORGANELLE TRANSCRIPT PROCESSING 51); RNA splicing factor, transesterification mechanism	OTP51	AT2G15820	WT-SD-sp	WT-SD-gr	160.558	73.7693	1.122	0.019836
260441_at	thioesterase family protein	AT1G68260	AT1G68260	WT-SD-sp	WT-SD-gr	273.443	125.662	1.12169	0.00520606
259982_at	ATL8; protein binding / zinc ion binding	ATL8	AT1G76410	WT-SD-sp	WT-SD-gr	527.206	242.337	1.12135	0.052554
255807_at	putative wound-responsive protein	AT4G10270	AT4G10270	WT-SD-sp	WT-SD-gr	80.9796	37.2234	1.12135	0.050203
245727_at	hypothetical protein	AT1G73350	AT1G73350	WT-SD-sp	WT-SD-gr	374.321	172.066	1.12131	0.019139
264591_at	pentatricopeptide repeat-containing protein	AT2G17670	AT2G17670	WT-SD-sp	WT-SD-gr	169.775	78.0832	1.12054	0.0110126
256605_at	RNA-binding KH domain-containing protein	AT3G32940	AT3G32940	WT-SD-sp	WT-SD-gr	296.409	136.329	1.12049	0.0321754
250329_at	KEA6; potassium ion transmembrane transporter/ potassium:hydrogen antiporter	KEA6	AT5G11800	WT-SD-sp	WT-SD-gr	478.178	220.012	1.11997	0.0374997
247401_at	DXR (1-DEOXY-D-XYLULOSE 5-PHOSPHATE REDUCTOISOMERASE); 1-deoxy-D-xylulose-5-phosphate reductoisomerase	DXR	AT5G62790	WT-SD-sp	WT-SD-gr	597.771	275.239	1.11891	0.0198339
252932_at	VHA-A3 (VACUOLAR PROTON ATPASE A3); ATPase	VHA-A3	AT4G39080	WT-SD-sp	WT-SD-gr	2537.4	1168.39	1.11883	0.0426508
266695_at	oxidation-related zinc Finger 1	AT2G19810	AT2G19810	WT-SD-sp	WT-SD-gr	4229.93	1947.94	1.11868	0.0206541
252588_at	RNA binding (RRM/RBD/RNP motifs) family protein	AT3G45630	AT3G45630	WT-SD-sp	WT-SD-gr	266.206	122.628	1.11825	0.0281458
251599_at	ADSS (ADENYLOSUCCINATE SYNTHASE); adenylosuccinate synthase	ADSS	AT3G57610	WT-SD-sp	WT-SD-gr	1391.94	641.259	1.11812	0.0422621
260663_at	NFD5 (NUCLEAR FUSION DEFECTIVE 5)	NFD5	AT1G19520	WT-SD-sp	WT-SD-gr	296.73	136.745	1.11766	0.037488
252199_at	HXXXD-type acyl-transferase-like protein	AT3G50270	AT3G50270	WT-SD-sp	WT-SD-gr	453.855	209.19	1.11742	0.00927098
262259_s_at	TUB_2 domain-containing protein /// hypothetical protein	AT1G53870 /// AT1G53890	AT1G53870 /// AT1G53890	WT-SD-sp	WT-SD-gr	6379.82	2941.14	1.11714	0.0108166
256751_at	CLC-B (CHLORIDE CHANNEL B); anion channel/ voltage-gated chloride channel	CLC-B	AT3G27170	WT-SD-sp	WT-SD-gr	88.5922	40.8538	1.11671	0.00451578
247286_at	DiT2.2 (dicarboxylate transporter 2.2); oxoglutarate:malate antiporter	DiT2.2	AT5G64280	WT-SD-sp	WT-SD-gr	632.283	291.599	1.11658	0.00612348
256052_at	U2 small nuclear ribonucleoprotein B'' 2	AT1G06960	AT1G06960	WT-SD-sp	WT-SD-gr	137.66	63.5148	1.11595	0.00514332
245190_at	zincin-like metalloproteases-like protein	AT1G67690	AT1G67690	WT-SD-sp	WT-SD-gr	56.6078	26.1391	1.11479	0.0137422
260496_at	ABC transporter A family member 1	ABCA1	AT2G41700	WT-SD-sp	WT-SD-gr	787.293	363.628	1.11444	0.0115381
247046_at	hypothetical protein	AT5G66540	AT5G66540	WT-SD-sp	WT-SD-gr	121.833	56.2853	1.11407	0.0383323
258863_at	DCL2 (DICER-LIKE 2); ATP binding / ATP-dependent helicase/ RNA binding / double-stranded RNA binding / helicase/ nucleic acid binding / ribonuclease III	DCL2	AT3G03300	WT-SD-sp	WT-SD-gr	225.209	104.059	1.11386	0.0119541
263260_at	OTS2 (OVERLY TOLERANT TO SALT 2); SUMO-specific protease/ cysteine-type peptidase	OTS2	AT1G10570	WT-SD-sp	WT-SD-gr	433.571	200.377	1.11355	0.0109263
265011_at	ALB4 (ALBINA 4)	ALB4	AT1G24490	WT-SD-sp	WT-SD-gr	340.768	157.496	1.11347	0.0363638
250774_at	DEAD-box ATP-dependent RNA helicase 18	AT5G05450	AT5G05450	WT-SD-sp	WT-SD-gr	347.999	160.856	1.11331	0.0106035
267213_at	60S ribosomal protein L7-3	AT2G44120	AT2G44120	WT-SD-sp	WT-SD-gr	6133.39	2835.62	1.11302	0.00432148
252442_at	deoxyuridine 5'-triphosphate nucleotidohydrolase	DUT1	AT3G46940	WT-SD-sp	WT-SD-gr	103.702	47.9647	1.11239	0.0408861
256812_at	mediator of RNA polymerase II transcription subunit 6	MED6	AT3G21350	WT-SD-sp	WT-SD-gr	373.063	172.563	1.1123	0.0494496
246736_at	hypothetical protein	AT5G27560	AT5G27560	WT-SD-sp	WT-SD-gr	394.109	182.353	1.11186	0.00366773
257652_at	APUM24 (Arabidopsis Pumilio 24); RNA binding / binding	APUM24	AT3G16810	WT-SD-sp	WT-SD-gr	179.025	82.8378	1.1118	0.0121133
258009_at	RNA pseudourine synthase 4	AT3G19440	AT3G19440	WT-SD-sp	WT-SD-gr	75.8599	35.1028	1.11175	0.0164719
246917_at	serine-rich protein-like protein	AT5G25280	AT5G25280	WT-SD-sp	WT-SD-gr	2888.06	1337.21	1.11088	0.0271424
247183_at	hypothetical protein	AT5G65440	AT5G65440	WT-SD-sp	WT-SD-gr	197.651	91.5813	1.10983	0.0211537
245118_at	NTRC (NADPH-DEPENDENT THIOREDOXIN REDUCTASE C); thioredoxin-disulfide reductase	NTRC	AT2G41680	WT-SD-sp	WT-SD-gr	840.677	389.704	1.10917	0.0109602
253218_at	SLP2; serine-type peptidase	SLP2	AT4G34980	WT-SD-sp	WT-SD-gr	343.326	159.228	1.10849	0.0120196
253854_at	CCT motif family protein	AT4G27900	AT4G27900	WT-SD-sp	WT-SD-gr	439.848	204.018	1.10831	0.0223263
253027_at	pentatricopeptide repeat-containing protein	AT4G38150	AT4G38150	WT-SD-sp	WT-SD-gr	418.276	194.024	1.10822	0.0416416
245304_at	hypothetical protein	AT4G15630	AT4G15630	WT-SD-sp	WT-SD-gr	231.602	107.447	1.10803	0.0356398
258284_at	60S ribosomal protein L37-3	AT3G16080	AT3G16080	WT-SD-sp	WT-SD-gr	2980.07	1382.61	1.10795	0.0147879
245342_at	60S ribosomal protein L15-1	AT4G16720	AT4G16720	WT-SD-sp	WT-SD-gr	5723.02	2655.73	1.10767	0.0201906
247032_at	SDN3 (SMALL RNA DEGRADING NUCLEASE 3); exonuclease/ nucleic acid binding	SDN3	AT5G67240	WT-SD-sp	WT-SD-gr	377.572	175.331	1.10667	0.0217173
252274_at	BCAT3 (BRANCHED-CHAIN AMINOTRANSFERASE 3); branched-chain-amino-acid transaminase/ catalytic	BCAT3	AT3G49680	WT-SD-sp	WT-SD-gr	614.218	285.357	1.10598	0.00797158
248664_at	FKBP15-2; FK506 binding / peptidyl-prolyl cis-trans isomerase	FKBP15-2	AT5G48580	WT-SD-sp	WT-SD-gr	635.667	295.368	1.10576	0.0333733
266696_at	mitochondrial ATP synthase subunit G protein	AT2G19680	AT2G19680	WT-SD-sp	WT-SD-gr	728.622	338.577	1.10569	0.0518482
246184_at	glycosyl hydrolase family protein	AT5G20950	AT5G20950	WT-SD-sp	WT-SD-gr	3806.46	1768.98	1.10553	0.0179817
262377_at	P-loop containing nucleoside triphosphate hydrolases superfamily protein	AT1G73110	AT1G73110	WT-SD-sp	WT-SD-gr	333.698	155.1	1.10535	0.0353732
246549_at	core-2/I-branching beta-1,6-N-acetylglucosaminyltransferase family protein	AT5G15050	AT5G15050	WT-SD-sp	WT-SD-gr	228.919	106.403	1.10529	0.0331788
255710_at	putative plastid-lipid-associated protein 11 /// Chalcone and stilbene synthase family protein	AT4G00030 /// AT4G00040	AT4G00030	WT-SD-sp	WT-SD-gr	353.946	164.576	1.10477	0.0199376
248339_at	OVA6 (OVULE ABORTION 6); ATP binding / aminoacyl-tRNA ligase/ nucleotide binding / proline-tRNA ligase	OVA6	AT5G52520	WT-SD-sp	WT-SD-gr	877.103	407.935	1.10441	0.0360141
264956_at	ACR3; amino acid binding	ACR3	AT1G76990	WT-SD-sp	WT-SD-gr	3163.35	1471.28	1.10438	0.017712
260015_at	CCoAMT; caffeoyl-CoA O-methyltransferase	CCOAMT	AT1G67980	WT-SD-sp	WT-SD-gr	6521.08	3033.43	1.10416	0.020226
267576_at	---	---	AT2G30640	WT-SD-sp	WT-SD-gr	72.9798	33.9761	1.10298	0.0403371
264965_at	SWIM zinc finger domain-containing protein	AT1G60560	AT1G60560	WT-SD-sp	WT-SD-gr	165.684	77.1914	1.10192	0.0243006
267188_at	COS1 (COI1 SUPPRESSOR1); 6,7-dimethyl-8-ribityllumazine synthase	COS1	AT2G44050	WT-SD-sp	WT-SD-gr	847.931	395.168	1.10148	0.00506228
249103_at	UAH (UREIDOGLYCOLATE AMIDOHYDROLASE); allantoate deiminase/ metallopeptidase	UAH	AT5G43600	WT-SD-sp	WT-SD-gr	329.897	153.752	1.10141	0.0288059
253420_at	F-type H+-transporting ATPase subunit b	AT4G32260	AT4G32260	WT-SD-sp	WT-SD-gr	6443.39	3004.94	1.10048	0.0221212
252956_at	ATFP6 (FARNESYLATED PROTEIN 6); metal ion binding	ATFP6	AT4G38580	WT-SD-sp	WT-SD-gr	2896.59	1351.07	1.10026	0.0504549
263359_at	ATLIP1 (Arabidopsis thaliana lipase 1); galactolipase/ hydrolase/ phospholipase/ triacylglycerol lipase	ATLIP1	AT2G15230	WT-SD-sp	WT-SD-gr	928.914	433.446	1.09969	0.0021781
251472_at	nodule inception protein-like protein 9	AT3G59580	AT3G59580	WT-SD-sp	WT-SD-gr	146.037	68.1541	1.09947	0.0448351
257451_at	BT3 (BTB AND TAZ DOMAIN PROTEIN 3); protein binding / transcription regulator	BT3	AT1G05690	WT-SD-sp	WT-SD-gr	215.644	100.66	1.09916	0.0487051
259277_at	AtSS2 (starch synthase 2); transferase, transferring glycosyl groups	AtSS2	AT3G01180	WT-SD-sp	WT-SD-gr	149.046	69.5743	1.09913	0.023028
254630_at	glycolate oxidase	AT4G18360	AT4G18360	WT-SD-sp	WT-SD-gr	183.777	85.8432	1.09818	0.0363812
263653_at	ERS2 (ETHYLENE RESPONSE SENSOR 2); ethylene binding / glycogen synthase kinase 3/ protein histidine kinase/ receptor	ERS2	AT1G04310	WT-SD-sp	WT-SD-gr	206.734	96.5726	1.09809	0.0218245
255562_at	MSH6 (MUTS HOMOLOG 6); damaged DNA binding	MSH6	AT4G02070	WT-SD-sp	WT-SD-gr	104.838	48.9954	1.09745	0.019794
259955_s_at	BZR1 (BRASSINAZOLE-RESISTANT 1); DNA binding / transcription regulator/ transcription repressor	BZR1	AT1G19350 /// AT1G75080	WT-SD-sp	WT-SD-gr	1021.43	477.365	1.09742	0.0305257
247957_at	ABI2 (ABA INSENSITIVE 2); protein serine/threonine phosphatase	ABI2	AT5G57050	WT-SD-sp	WT-SD-gr	613.576	286.796	1.09722	0.050663
261128_at	UBP2 (UBIQUITIN-SPECIFIC PROTEASE 2); ubiquitin-specific protease	UBP2	AT1G04860	WT-SD-sp	WT-SD-gr	516.862	241.595	1.09719	0.0287833
258931_at	DML2 (DEMETER-LIKE 2); 4 iron, 4 sulfur cluster binding / catalytic/ endonuclease	DML2	AT3G10010	WT-SD-sp	WT-SD-gr	261.068	122.1	1.09636	0.042922
261681_at	F-box protein	AT1G47340	AT1G47340	WT-SD-sp	WT-SD-gr	141.146	66.0215	1.09618	0.00426957
261948_at	hypothetical protein	AT1G64680	AT1G64680	WT-SD-sp	WT-SD-gr	346.01	161.902	1.09569	0.010044
247990_at	glucosidase II beta subunit protein PSL4	PSL4	AT5G56360	WT-SD-sp	WT-SD-gr	673.215	315.115	1.09519	0.0192577
250911_at	CTR1 (CONSTITUTIVE TRIPLE RESPONSE 1); kinase/ protein binding / protein serine/threonine kinase/ protein serine/threonine/tyrosine kinase	CTR1	AT5G03730	WT-SD-sp	WT-SD-gr	1214.22	568.359	1.09516	0.0302334
253335_at	putative protein phosphatase 2C 62	AT4G33500	AT4G33500	WT-SD-sp	WT-SD-gr	362.047	169.512	1.09479	0.031658
267152_at	ATP synthase protein I-related protein	AT2G31040	AT2G31040	WT-SD-sp	WT-SD-gr	746.725	349.885	1.0937	0.000762338
247806_at	STA1 (STARIK 1); ATPase, coupled to transmembrane movement of substances / transporter	STA1	AT5G58270	WT-SD-sp	WT-SD-gr	699.918	327.985	1.09355	0.0333046
264069_at	CPN60A (CHAPERONIN-60ALPHA); ATP binding / protein binding	CPN60A	AT2G28000	WT-SD-sp	WT-SD-gr	754.852	353.751	1.09346	0.0155451
261147_at	NAD(P)-binding Rossmann-fold superfamily protein	AT1G19690	AT1G19690	WT-SD-sp	WT-SD-gr	148.138	69.4305	1.0933	0.0312895
253391_at	2Fe-2S iron-sulfur cluster binding domain-containing protein	AT4G32590	AT4G32590	WT-SD-sp	WT-SD-gr	389.024	182.352	1.09314	0.0349856
249612_at	armadillo/beta-catenin-like repeat-containing protein	AT5G37290	AT5G37290	WT-SD-sp	WT-SD-gr	89.7479	42.0715	1.09303	0.0192803
258482_at	TCP-1/cpn60 chaperonin family protein	AT3G02530	AT3G02530	WT-SD-sp	WT-SD-gr	1408.28	660.286	1.09277	0.0352602
264793_at	sialyltransferase-like protein	MGP2	AT1G08660	WT-SD-sp	WT-SD-gr	202.756	95.1227	1.09188	0.0436507
249258_at	lactoylglutathione lyase family protein / glyoxalase I family protein	AT5G41650	AT5G41650	WT-SD-sp	WT-SD-gr	111.738	52.4295	1.09166	0.027627
262825_at	ADT1 (arogenate dehydratase 1); arogenate dehydratase/ prephenate dehydratase	ADT1	AT1G11790	WT-SD-sp	WT-SD-gr	166.156	77.9998	1.091	0.0286549
252647_at	protein-tyrosine phosphatase	AT3G44620	AT3G44620	WT-SD-sp	WT-SD-gr	355.536	166.915	1.09088	0.0194241
259598_at	DPL1; carboxy-lyase/ catalytic/ pyridoxal phosphate binding	DPL1	AT1G27980	WT-SD-sp	WT-SD-gr	2530.53	1188.15	1.09073	0.0256473
245867_at	ATATP-PRT1 (ATP PHOSPHORIBOSYL TRANSFERASE 1); ATP phosphoribosyltransferase	ATATP-PRT1	AT1G58080	WT-SD-sp	WT-SD-gr	1000.16	469.712	1.09039	0.034144
258949_at	ATCFM2 (CRM FAMILY MEMBER 2); RNA binding	ATCFM2	AT3G01370	WT-SD-sp	WT-SD-gr	439.715	206.636	1.08947	0.0400302
262879_at	SIGA (SIGMA FACTOR A); DNA binding / DNA-directed RNA polymerase/ sigma factor/ transcription factor	SIGA	AT1G64860	WT-SD-sp	WT-SD-gr	617.399	290.14	1.08945	0.0222218
245411_at	hypothetical protein	AT4G17240	AT4G17240	WT-SD-sp	WT-SD-gr	63.5546	29.8701	1.08929	0.0424155
262219_at	pentatricopeptide repeat-containing protein	AT1G74750	AT1G74750	WT-SD-sp	WT-SD-gr	238.727	112.204	1.08923	0.0200902
253283_at	hypothetical protein	AT4G34090	AT4G34090	WT-SD-sp	WT-SD-gr	179.021	84.1578	1.08896	0.0216097
257860_at	polyketide cyclase/dehydrase and lipid transport superfamily protein	AT3G13062	AT3G13062	WT-SD-sp	WT-SD-gr	1783.6	838.475	1.08896	0.0126538
245831_at	hypothetical protein	AT1G48840	AT1G48840	WT-SD-sp	WT-SD-gr	690.845	324.85	1.08859	0.032378
260285_at	3-isopropylmalate dehydrogenase 2	IMD2	AT1G80560	WT-SD-sp	WT-SD-gr	939.136	441.692	1.08829	0.00720519
256715_at	MEE18 (maternal effect embryo arrest 18)	MEE18	AT2G34090	WT-SD-sp	WT-SD-gr	138.796	65.3035	1.08773	0.00203358
253216_at	cyclophilin-like peptidyl-prolyl cis-trans isomerase family protein	AT4G34960	AT4G34960	WT-SD-sp	WT-SD-gr	273.506	128.81	1.08632	0.0312053
253481_at	ASP5 (ASPARTATE AMINOTRANSFERASE 5); L-aspartate:2-oxoglutarate aminotransferase	ASP5	AT4G31990	WT-SD-sp	WT-SD-gr	1936.79	912.157	1.08631	0.0542666
247460_at	OXA1; P-P-bond-hydrolysis-driven protein transmembrane transporter	OXA1	AT5G62050	WT-SD-sp	WT-SD-gr	720.513	339.352	1.08624	0.0532444
266767_at	putative plastid-lipid-associated protein 10	AT2G46910	AT2G46910	WT-SD-sp	WT-SD-gr	649.15	306.024	1.08491	0.0161803
259687_at	GPI transamidase subunit PIG-U	AT1G63110	AT1G63110	WT-SD-sp	WT-SD-gr	666.788	314.353	1.08484	0.0286089
254860_at	SMO1-1 (STEROL-4ALPHA-METHYL OXIDASE 1-1); 4,4-dimethyl-9beta,19-cyclopropylsterol-4alpha-methyl oxidase/ C-4 methylsterol oxidase/ catalytic	SMO1-1	AT4G12110	WT-SD-sp	WT-SD-gr	678.545	319.964	1.08453	0.0514626
263037_at	mediator of RNA polymerase II transcription subunit 23	AT1G23230	AT1G23230	WT-SD-sp	WT-SD-gr	311.157	146.731	1.08447	0.0288511
256461_s_at	L-aspartase-like family protein /// L-aspartase-like family protein	AT1G36280 /// AT4G18440	AT1G36280 /// AT4G18440	WT-SD-sp	WT-SD-gr	55.3354	26.0948	1.08444	0.0202604
255711_at	transducin/WD40 domain-containing protein	AT4G00090	AT4G00090	WT-SD-sp	WT-SD-gr	694.326	327.485	1.08418	0.0269159
257291_at	pentatricopeptide repeat-containing protein	AT3G15590	AT3G15590	WT-SD-sp	WT-SD-gr	830.52	391.727	1.08417	0.0217472
247786_at	PMR5 (POWDERY MILDEW RESISTANT 5)	PMR5	AT5G58600	WT-SD-sp	WT-SD-gr	241.215	113.793	1.08391	0.0231872
260289_at	ERH3 (ECTOPIC ROOT HAIR 3); ATP binding / nucleoside-triphosphatase/ nucleotide binding	ERH3	AT1G80350	WT-SD-sp	WT-SD-gr	427.063	201.51	1.08359	0.0390178
245277_at	IAGLU (INDOLE-3-ACETATE BETA-D-GLUCOSYLTRANSFERASE); UDP-glycosyltransferase/ transferase, transferring glycosyl groups	IAGLU	AT4G15550	WT-SD-sp	WT-SD-gr	677.897	319.907	1.08341	0.0177563
248816_at	LBA1 (LOW-LEVEL BETA-AMYLASE 1); ATP binding / DNA binding / RNA helicase/ hydrolase	LBA1	AT5G47010	WT-SD-sp	WT-SD-gr	287.717	135.872	1.0824	0.0145573
258020_at	ATNHD1; potassium:hydrogen antiporter/ sodium:hydrogen antiporter	NHD1	AT3G19490	WT-SD-sp	WT-SD-gr	1356.99	641.074	1.08185	0.0340587
261979_at	NIA2 (NITRATE REDUCTASE 2); nitrate reductase (NADH)/ nitrate reductase	NIA2	AT1G37130	WT-SD-sp	WT-SD-gr	9977.96	4715.6	1.0813	0.00317182
253739_at	hypothetical protein	AT4G28760	AT4G28760	WT-SD-sp	WT-SD-gr	384.46	181.75	1.08087	0.0116029
262473_at	FTSH1 (FtsH protease 1); ATP-dependent peptidase/ ATPase/ metallopeptidase	FTSH1	AT1G50250	WT-SD-sp	WT-SD-gr	1564.28	739.653	1.08058	0.0122785
254959_at	UGE5 (UDP-D-glucose/UDP-D-galactose 4-epimerase 5); UDP-glucose 4-epimerase/ protein dimerization	UGE5	AT4G10955 /// AT4G10960	WT-SD-sp	WT-SD-gr	605.265	286.204	1.08052	0.0284355
251902_at	PUMP1 (PLANT UNCOUPLING MITOCHONDRIAL PROTEIN 1); binding / oxidative phosphorylation uncoupler	PUMP1	AT3G54110	WT-SD-sp	WT-SD-gr	2204.99	1043.03	1.07999	0.0288028
257658_at	RNA-binding KH domain-containing protein	AT3G13230	AT3G13230	WT-SD-sp	WT-SD-gr	537.319	254.23	1.07965	0.0376844
250625_at	calnexin2	AT5G07340	AT5G07340	WT-SD-sp	WT-SD-gr	868.397	410.983	1.07928	0.0228089
266638_at	putative plastid-lipid-associated protein 3	AT2G35490	AT2G35490	WT-SD-sp	WT-SD-gr	2012.86	953.08	1.07858	0.0233349
249318_at	AtUK/UPRT1 (Uridine kinase/Uracil phosphoribosyltransferase 1); ATP binding / kinase/ uracil phosphoribosyltransferase/ uridine kinase	AtUK/UPRT1	AT5G40870	WT-SD-sp	WT-SD-gr	278.168	131.72	1.07849	0.0344061
254835_s_at	CYP706A5; electron carrier/ heme binding / iron ion binding / monooxygenase/ oxygen binding	CYP706A5	AT4G12310 /// AT4G12320	WT-SD-sp	WT-SD-gr	273.642	129.593	1.07831	0.0535428
266641_at	SWIB/MDM2 domain-containing protein	AT2G35605	AT2G35605	WT-SD-sp	WT-SD-gr	363.635	172.235	1.07811	0.0412991
255409_at	sequence-specific DNA binding transcription factor	AT4G03090	AT4G03090	WT-SD-sp	WT-SD-gr	59.3872	28.1315	1.07796	0.00233782
260639_at	hypothetical protein	AT1G53180	AT1G53180	WT-SD-sp	WT-SD-gr	477.242	226.125	1.0776	0.00283446
265042_at	HAD superfamily, subfamily IIIB acid phosphatase	AT1G04040	AT1G04040	WT-SD-sp	WT-SD-gr	224.979	106.648	1.07693	0.0111366
262672_at	RNA pseudourine synthase 2	AT1G76050	AT1G76050	WT-SD-sp	WT-SD-gr	405.43	192.2	1.07684	0.00455886
247412_at	WD40 domain-containing protein	AT5G63010	AT5G63010	WT-SD-sp	WT-SD-gr	363.069	172.173	1.07639	0.0375476
257463_at	Sec14p-like phosphatidylinositol transfer family protein	AT1G14820	AT1G14820	WT-SD-sp	WT-SD-gr	371.433	176.212	1.07579	0.0051455
250705_at	ATNUDX27 (ARABIDOPSIS THALIANA NUDIX HYDROLASE HOMOLOG 27); bis(5'-adenosyl)-pentaphosphatase/ bis(5'-nucleosyl)-tetraphosphatase (asymmetrical)	ATNUDX27	AT5G06340	WT-SD-sp	WT-SD-gr	1514.08	718.549	1.07529	0.0415931
246598_at	Alg9-like mannosyltransferase family	AT5G14850	AT5G14850	WT-SD-sp	WT-SD-gr	270.619	128.459	1.07496	0.0348151
257654_at	chaperone DnaJ-domain containing protein	AT3G13310	AT3G13310	WT-SD-sp	WT-SD-gr	3311.43	1571.9	1.07494	0.0240756
264801_at	emb2411 (embryo defective 2411); ATP binding / ATP-dependent DNA helicase/ DNA binding	emb2411	AT1G08840	WT-SD-sp	WT-SD-gr	92.6638	43.9885	1.07488	0.0207405
263473_at	UGT74D1 (UDP-glucosyl transferase 74D1); UDP-glycosyltransferase/ abscisic acid glucosyltransferase/ transferase, transferring glycosyl groups / transferase, transferring hexosyl groups	UGT74D1	AT2G31750	WT-SD-sp	WT-SD-gr	394.67	187.509	1.07369	0.0289835
259707_at	TAPX (THYLAKOIDAL ASCORBATE PEROXIDASE); L-ascorbate peroxidase	TAPX	AT1G77490	WT-SD-sp	WT-SD-gr	443.486	211.025	1.07148	0.0422004
247335_at	DEAD-box ATP-dependent RNA helicase 31	AT5G63630	AT5G63630	WT-SD-sp	WT-SD-gr	103.342	49.1864	1.07109	0.0186804
249344_at	ATPHB3 (PROHIBITIN 3)	ATPHB3	AT5G40770	WT-SD-sp	WT-SD-gr	1382.41	658.579	1.06976	0.0454432
267421_at	AICARFT/IMPCHase bienzyme family protein	AT2G35040	AT2G35040	WT-SD-sp	WT-SD-gr	424.451	202.384	1.0685	0.0339093
261774_at	WD repeat-containing protein DWA2	DWA2	AT1G76260	WT-SD-sp	WT-SD-gr	138.568	66.092	1.06804	0.0351574
254178_at	hypothetical protein	AT4G23880	AT4G23880	WT-SD-sp	WT-SD-gr	3774.63	1801.68	1.06699	0.00250283
255440_at	chloroplast thylakoid lumen protein	AT4G02530	AT4G02530	WT-SD-sp	WT-SD-gr	894.598	427.244	1.06618	0.033797
266240_at	MOS4-associated complex subunit MAC5B	AT2G29580	AT2G29580	WT-SD-sp	WT-SD-gr	168.919	80.688	1.06591	0.0358417
258154_at	2-oxoglutarate (2OG) and Fe(II)-dependent oxygenase superfamily protein	AT3G18210	AT3G18210	WT-SD-sp	WT-SD-gr	130.564	62.3813	1.06557	0.0330732
246829_at	ATGWD3; carbohydrate kinase/ catalytic/ phosphoglucan, water dikinase	ATGWD3	AT5G26570	WT-SD-sp	WT-SD-gr	1040.16	497.205	1.06489	0.0348816
253945_at	F-box protein	AT4G27050	AT4G27050	WT-SD-sp	WT-SD-gr	163.056	77.9562	1.06463	0.0298211
263019_at	ATTPS9; transferase, transferring glycosyl groups / trehalose-phosphatase	ATTPS9	AT1G23870	WT-SD-sp	WT-SD-gr	1298.27	620.851	1.06427	0.00762724
252362_at	RNA binding	PDE312	AT3G48500	WT-SD-sp	WT-SD-gr	176.202	84.3383	1.06297	0.0536068
261524_at	armadillo/beta-catenin-like repeats-containing protein	AT1G14300	AT1G14300	WT-SD-sp	WT-SD-gr	557.478	266.855	1.06286	0.0193129
262504_at	ATPDIL1-1 (PDI-LIKE 1-1); protein disulfide isomerase	ATPDIL1-1	AT1G21750	WT-SD-sp	WT-SD-gr	4487.17	2148.52	1.06246	0.0361123
253586_s_at	hypothetical protein /// hypothetical protein	AT4G30710 /// AT4G30740	AT4G30710 /// AT4G30740	WT-SD-sp	WT-SD-gr	68.5589	32.8275	1.06244	0.0105259
257137_at	ABCB19; ATPase, coupled to transmembrane movement of substances / auxin efflux transmembrane transporter	ABCB19	AT3G28860	WT-SD-sp	WT-SD-gr	388.569	186.096	1.06212	0.048559
260786_s_at	MEE5 (MATERNAL EFFECT EMBRYO ARREST 5); GTP binding / GTPase/ translation elongation factor/ translation factor, nucleic acid binding	MEE5	AT1G06220 /// AT5G25230	WT-SD-sp	WT-SD-gr	553.034	264.885	1.062	0.033244
260902_at	phosphoenolpyruvate carboxylase family protein	AT1G21440	AT1G21440	WT-SD-sp	WT-SD-gr	285.761	136.882	1.06188	0.017146
262582_at	aspartate-glutamate racemase-like protein	AT1G15410	AT1G15410	WT-SD-sp	WT-SD-gr	183.345	87.8473	1.06149	0.0535037
260997_at	C2H2-like zinc finger protein	AT1G26610	AT1G26610	WT-SD-sp	WT-SD-gr	68.7419	32.9483	1.06099	0.010284
264698_at	RNA recognition motif-containing protein	AT1G70200	AT1G70200	WT-SD-sp	WT-SD-gr	306.052	146.754	1.06038	0.00192353
253357_at	vacuolar import/degradation, Vid27-related protein	AT4G33400	AT4G33400	WT-SD-sp	WT-SD-gr	153.088	73.4094	1.06033	0.0493926
264765_at	G-type lectin S-receptor-like serine/threonine-protein kinase	AT1G61430	AT1G61430	WT-SD-sp	WT-SD-gr	61.5106	29.4996	1.06014	0.0179517
252246_at	GTP-binding protein, HflX	AT3G49725	AT3G49725	WT-SD-sp	WT-SD-gr	125.683	60.3146	1.05922	0.0129638
246701_at	CYSD2 (CYSTEINE SYNTHASE D2); catalytic/ cysteine synthase/ pyridoxal phosphate binding	CYSD2	AT5G28020	WT-SD-sp	WT-SD-gr	473.988	227.472	1.05916	0.0347823
260857_at	LYM1 (LYSM DOMAIN GPI-ANCHORED PROTEIN 1 PRECURSOR)	LYM1	AT1G21880	WT-SD-sp	WT-SD-gr	116.002	55.6898	1.05867	0.043559
254600_at	4-coumarate--CoA ligase-like 6	AT4G19010	AT4G19010	WT-SD-sp	WT-SD-gr	197.166	94.6549	1.05866	0.0114888
259023_at	hypothetical protein	AT3G07510	AT3G07510	WT-SD-sp	WT-SD-gr	297.667	142.984	1.05785	0.0260335
254132_at	ATHB22 (HOMEOBOX PROTEIN 22); DNA binding / transcription factor	ATHB22	AT4G24660	WT-SD-sp	WT-SD-gr	166.088	79.8132	1.05725	0.00920742
261902_at	PLMT (PHOSPHOLIPID N-METHYLTRANSFERASE); phosphatidyl-N-dimethylethanolamine N-methyltransferase/ phosphatidyl-N-methylethanolamine N-methyltransferase	PLMT	AT1G80860	WT-SD-sp	WT-SD-gr	781.653	375.622	1.05725	0.032945
255020_at	tRNA synthetase class I (I, L, M and V) family protein	AT4G10320	AT4G10320	WT-SD-sp	WT-SD-gr	1608.68	773.367	1.05665	0.0140945
255127_at	nodulin MtN21 /EamA-like transporter family protein	AT4G08300	AT4G08300	WT-SD-sp	WT-SD-gr	285.407	137.212	1.05661	0.0127839
246564_at	Proteasome component (PCI) domain protein	AT5G15610	AT5G15610	WT-SD-sp	WT-SD-gr	867.233	417.087	1.05607	0.047824
246793_at	hypothetical protein	AT5G27210	AT5G27210	WT-SD-sp	WT-SD-gr	240.685	115.77	1.05588	0.00801204
266601_at	transmembrane protein-like protein	AT2G46060	AT2G46060	WT-SD-sp	WT-SD-gr	312.576	150.352	1.05586	0.0420003
255603_at	glycosyl hydrolase family protein	AT4G01040	AT4G01040	WT-SD-sp	WT-SD-gr	629.433	302.949	1.05498	0.0201883
251291_at	SAUR-like auxin-responsive protein	AT3G61900	AT3G61900	WT-SD-sp	WT-SD-gr	204.889	98.6346	1.05468	0.0382445
266436_at	putative clathrin interactor EPSIN 2	AT2G43160	AT2G43160	WT-SD-sp	WT-SD-gr	226.742	109.18	1.05435	0.0264775
254137_at	thylakoid lumenal protein 17.9	AT4G24930	AT4G24930	WT-SD-sp	WT-SD-gr	346.638	166.917	1.0543	0.0310351
251490_at	hypothetical protein	AT3G59490	AT3G59490	WT-SD-sp	WT-SD-gr	182.987	88.1516	1.05368	0.019232
261465_at	NOT2 / NOT3 / NOT5 family protein	AT1G07705	AT1G07705	WT-SD-sp	WT-SD-gr	314.56	151.545	1.05358	0.0375119
260056_at	S-adenosyl-L-methionine-dependent methyltransferases superfamily protein	AT1G78140	AT1G78140	WT-SD-sp	WT-SD-gr	1335.24	643.378	1.05337	0.0336327
248748_at	AMK2 (Adenosine monophosphate kinase); ATP binding / adenylate kinase/ nucleobase, nucleoside, nucleotide kinase/ nucleotide kinase/ phosphotransferase, phosphate group as acceptor	AMK2	AT5G47840	WT-SD-sp	WT-SD-gr	1882.22	906.938	1.05336	0.0168776
256246_at	ALDH22a1 (Aldehyde Dehydrogenase 22a1); 3-chloroallyl aldehyde dehydrogenase/ oxidoreductase	ALDH22a1	AT3G66658	WT-SD-sp	WT-SD-gr	350.96	169.141	1.05308	0.037838
252252_at	RID3 (ROOT INITIATION DEFECTIVE 3); nucleotide binding	RID3	AT3G49180	WT-SD-sp	WT-SD-gr	184.116	88.733	1.05307	0.0294381
253911_at	G-type lectin S-receptor-like serine/threonine-protein kinase SD1-1	AT4G27300	AT4G27300	WT-SD-sp	WT-SD-gr	2641.85	1273.47	1.05278	0.00390283
258152_at	TCP-1/cpn60 chaperonin family protein	AT3G18190	AT3G18190	WT-SD-sp	WT-SD-gr	2318.52	1117.67	1.05271	0.0199724
264679_s_at	60S ribosomal protein L21-1 /// 60S ribosomal protein L21-1	AT1G09590 /// AT1G09690	AT1G09590 /// AT1G09690	WT-SD-sp	WT-SD-gr	3705.15	1786.52	1.05238	0.0191167
255131_at	thioredoxin superfamily protein	AT4G08280	AT4G08280	WT-SD-sp	WT-SD-gr	993.75	479.327	1.05187	3.76186e-05
258521_at	60S ribosomal protein L29-2	AT3G06680	AT3G06680	WT-SD-sp	WT-SD-gr	955.885	461.072	1.05185	0.0199555
251707_at	HIS triad family protein 3	HIT3	AT3G56490	WT-SD-sp	WT-SD-gr	1253.19	605	1.0506	0.0105697
249244_at	VAR1 (VARIEGATED 1); ATP-dependent peptidase/ ATPase/ metallopeptidase	VAR1	AT5G42270	WT-SD-sp	WT-SD-gr	2035.13	982.64	1.05039	0.0286234
253438_at	SHM3 (SERINE HYDROXYMETHYLTRANSFERASE 3); catalytic/ glycine hydroxymethyltransferase/ pyridoxal phosphate binding	SHM3	AT4G32520	WT-SD-sp	WT-SD-gr	702.907	339.419	1.05027	0.0309808
255799_at	DET1 (DE-ETIOLATED 1); catalytic	DET1	AT4G10180	WT-SD-sp	WT-SD-gr	613.15	296.249	1.04943	0.00801942
247247_at	large subunit ribosomal protein L17	AT5G64650	AT5G64650	WT-SD-sp	WT-SD-gr	226.078	109.239	1.04933	0.0416763
245525_at	dynein light chain LC8-type	AT4G15930	AT4G15930	WT-SD-sp	WT-SD-gr	563.764	272.428	1.04921	0.0135117
264328_at	IAA10; transcription factor	IAA10	AT1G04100	WT-SD-sp	WT-SD-gr	270.518	130.79	1.04848	0.0134749
261861_at	Saccharopine dehydrogenase	AT1G50450	AT1G50450	WT-SD-sp	WT-SD-gr	380.733	184.086	1.0484	0.0330008
256209_at	ETFALPHA (electron transfer flavoprotein alpha); FAD binding / electron carrier	ETFALPHA	AT1G50940	WT-SD-sp	WT-SD-gr	926.763	448.243	1.04792	0.0375383
246595_at	FDH (FORMATE DEHYDROGENASE); NAD or NADH binding / binding / catalytic/ cofactor binding / oxidoreductase, acting on the CH-OH group of donors, NAD or NADP as acceptor	FDH	AT5G14780	WT-SD-sp	WT-SD-gr	19088.8	9232.74	1.04789	0.0499064
246842_at	hypothetical protein	AT5G26731	AT5G26731	WT-SD-sp	WT-SD-gr	994.704	481.428	1.04695	0.0489678
245297_at	YbaK/aminoacyl-tRNA synthetase-associated domain-containing protein	AT4G16510	AT4G16510	WT-SD-sp	WT-SD-gr	181.31	87.7932	1.04628	0.0381823
258158_at	PAP17; acid phosphatase/ phosphatase/ protein serine/threonine phosphatase	PAP17	AT3G17790	WT-SD-sp	WT-SD-gr	5853.13	2834.46	1.04613	0.0248891
254166_at	SHD (SHEPHERD); ATP binding / unfolded protein binding	SHD	AT4G24190	WT-SD-sp	WT-SD-gr	7304.64	3537.61	1.04604	0.043581
263447_s_at	ATX2 (ARABIDOPSIS TRITHORAX-LIKE PROTEIN 2); DNA binding / histone methyltransferase(H3-K4 specific)	ATX2	AT1G05830 /// AT2G31650	WT-SD-sp	WT-SD-gr	108.175	52.3918	1.04596	0.018962
264441_at	hypothetical protein	AT1G27435	AT1G27435	WT-SD-sp	WT-SD-gr	677.236	328.004	1.04595	0.0207915
245457_s_at	TIR-NBS-LRR class disease resistance protein /// TIR-NBS-LRR class disease resistance protein	AT4G16940 /// AT4G16960	AT4G16940 /// AT4G16960	WT-SD-sp	WT-SD-gr	163.11	79.0006	1.04591	0.0146548
260900_s_at	thiamin diphosphate-binding fold protein /// putative ketopantoate reductase	AT1G21400 /// AT5G34780	AT1G21400 /// AT5G34780	WT-SD-sp	WT-SD-gr	3397.06	1646.14	1.0452	0.0414841
263852_at	ATNUDT6 (Arabidopsis thaliana Nudix hydrolase homolog 6); ADP-ribose diphosphatase/ NAD or NADH binding / hydrolase	ATNUDT6	AT2G04450	WT-SD-sp	WT-SD-gr	127.275	61.6764	1.04516	0.0336118
261628_at	putative ribosomal RNA small subunit methyltransferase	AT1G50000	AT1G50000	WT-SD-sp	WT-SD-gr	122.772	59.4999	1.04502	0.00347053
258411_at	F-box and associated interaction domains-containing protein	AT3G17280	AT3G17280	WT-SD-sp	WT-SD-gr	94.618	45.8609	1.04485	0.0213846
247241_at	hypothetical protein	AT5G64680	AT5G64680	WT-SD-sp	WT-SD-gr	393.519	190.753	1.04472	0.00318962
257044_at	ARC5 (ACCUMULATION AND REPLICATION OF CHLOROPLAST 5); GTP binding / GTPase	ARC5	AT3G19720	WT-SD-sp	WT-SD-gr	378.496	183.553	1.04408	0.0439438
256151_at	transmembrane nine protein 6	TMN6	AT1G55130	WT-SD-sp	WT-SD-gr	398.597	193.316	1.04397	0.0408032
245487_at	PHYD (PHYTOCHROME DEFECTIVE D); G-protein coupled photoreceptor/ red or far-red light photoreceptor/ signal transducer	PHYD	AT4G16250	WT-SD-sp	WT-SD-gr	377.911	183.285	1.04396	0.0146555
253188_at	TMT2 (TONOPLAST MONOSACCHARIDE TRANSPORTER2); carbohydrate transmembrane transporter/ nucleoside transmembrane transporter/ sugar:hydrogen symporter	TMT2	AT4G35300	WT-SD-sp	WT-SD-gr	239.785	116.295	1.04396	0.0064588
261798_at	CPSF30; RNA binding / calmodulin binding / endonuclease/ nucleic acid binding / protein binding	CPSF30	AT1G30460	WT-SD-sp	WT-SD-gr	60.9207	29.5468	1.04393	0.0261478
254686_at	Inosine triphosphate pyrophosphatase	AT4G13720	AT4G13720	WT-SD-sp	WT-SD-gr	260.224	126.228	1.04372	0.0509427
263951_at	NHL12	NHL12	AT2G35960	WT-SD-sp	WT-SD-gr	326.469	158.377	1.04358	0.0230963
256430_at	DREB2B (DRE/CRT-BINDING PROTEIN 2B); DNA binding / transcription activator/ transcription factor	DREB2B	AT3G11020	WT-SD-sp	WT-SD-gr	646.758	313.862	1.04309	0.0487602
258059_at	ATNAC3 (ARABIDOPSIS NAC DOMAIN CONTAINING PROTEIN 3); protein heterodimerization/ transcription factor	ATNAC3	AT3G29035	WT-SD-sp	WT-SD-gr	1749.05	849.027	1.04269	0.0203534
262189_at	putative tRNA modification GTPase	AT1G78010	AT1G78010	WT-SD-sp	WT-SD-gr	163.331	79.3005	1.0424	0.0159508
248560_at	ATPPOX (A. THALIANA PYRIDOXIN (PYRODOXAMINE) 5'-PHOSPHATE OXIDASE); pyridoxamine-phosphate oxidase	ATPPOX	AT5G49970	WT-SD-sp	WT-SD-gr	545.071	264.713	1.04201	0.0499358
246278_at	hypothetical protein	AT4G37190	AT4G37190	WT-SD-sp	WT-SD-gr	201.808	98.1561	1.03984	0.0293764
263142_at	hypothetical protein	AT1G65230	AT1G65230	WT-SD-sp	WT-SD-gr	200.735	97.6596	1.03946	0.0173006
257018_at	radical SAM domain-containing protein	AT3G19630	AT3G19630	WT-SD-sp	WT-SD-gr	685.819	333.672	1.0394	0.0207437
252064_at	diacylglycerol O-acyltransferase 2	AT3G51520	AT3G51520	WT-SD-sp	WT-SD-gr	885.005	430.673	1.0391	0.0452567
264062_at	RING/U-box domain-containing protein	AT2G27950	AT2G27950	WT-SD-sp	WT-SD-gr	258.143	125.643	1.03884	0.0135536
252886_at	CESA2 (CELLULOSE SYNTHASE A2); cellulose synthase/ transferase, transferring glycosyl groups	CESA2	AT4G39350	WT-SD-sp	WT-SD-gr	481.059	234.145	1.03881	0.0234385
251951_s_at	hypothetical protein /// hypothetical protein /// hypothetical protein	AT1G55710 /// AT3G53630 /// AT4G18692	AT1G55710 /// AT3G53630 /// AT4G18692	WT-SD-sp	WT-SD-gr	472.177	229.969	1.03789	0.012188
246929_at	hypothetical protein	AT5G25210	AT5G25210	WT-SD-sp	WT-SD-gr	273.345	133.159	1.03757	0.0524398
247222_at	ATGCN5 (A. THALIANA GENERAL CONTROL NON-REPRESSIBLE 5); transporter	ATGCN5	AT5G64840	WT-SD-sp	WT-SD-gr	2552.99	1243.72	1.03752	0.00349997
265340_at	AAA-type ATPase-like protein	AT2G18330	AT2G18330	WT-SD-sp	WT-SD-gr	188.587	91.8962	1.03715	0.0394123
255691_at	ANTR2; inorganic phosphate transmembrane transporter/ organic anion transmembrane transporter	ANTR2	AT4G00370	WT-SD-sp	WT-SD-gr	418.023	203.708	1.03708	0.0412973
250275_at	hypothetical protein	AT5G13030	AT5G13030	WT-SD-sp	WT-SD-gr	1081.28	527.025	1.0368	0.0273274
251849_at	GCN5; DNA binding / H3 histone acetyltransferase/ histone acetyltransferase	HAG1	AT3G54610	WT-SD-sp	WT-SD-gr	150.625	73.4295	1.03653	0.0254895
252349_at	APC8 (ANAPHASE-PROMOTING COMPLEX SUBUNIT 8); binding	APC8	AT3G48150	WT-SD-sp	WT-SD-gr	186.173	90.8241	1.03549	0.00534657
261446_at	SEC5B	SEC5B	AT1G21170	WT-SD-sp	WT-SD-gr	69.2065	33.7681	1.03525	0.0103305
255225_at	WD40-repeats containing protein YAOZHE	YAO	AT4G05410	WT-SD-sp	WT-SD-gr	150.289	73.3397	1.03507	0.0392253
265941_s_at	recA DNA recombination family protein /// putative DNA repair protein recA homolog 4	AT2G19490 /// AT3G32920	AT2G19490 /// AT3G32920	WT-SD-sp	WT-SD-gr	77.7789	37.9773	1.03424	0.0438314
253726_at	rps15ae (ribosomal protein S15A E); structural constituent of ribosome	rps15ae	AT4G29430	WT-SD-sp	WT-SD-gr	72.0925	35.208	1.03395	0.0142914
261584_at	DCL1 (DICER-LIKE 1); ATP-dependent helicase/ double-stranded RNA binding / protein binding / ribonuclease III	DCL1	AT1G01040	WT-SD-sp	WT-SD-gr	603.843	294.946	1.03372	0.00192694
251243_at	hypothetical protein	AT3G61870	AT3G61870	WT-SD-sp	WT-SD-gr	789.54	385.757	1.03332	0.0274512
251524_at	isopropylmalate isomerase 1	IPMI1	AT3G58990	WT-SD-sp	WT-SD-gr	144.377	70.5741	1.03263	0.0138229
266818_at	HUB1 (HISTONE MONO-UBIQUITINATION 1); protein binding / protein homodimerization/ ubiquitin-protein ligase/ zinc ion binding	HUB1	AT2G44950	WT-SD-sp	WT-SD-gr	442.63	216.442	1.03212	0.0279969
263298_at	TIC21 (TRANSLOCON AT INNER MEMBRANE OF CHLOROPLASTS 21); copper uptake transmembrane transporter/ iron ion transmembrane transporter/ protein homodimerization	TIC21	AT2G15290	WT-SD-sp	WT-SD-gr	799.795	391.229	1.03162	0.0378708
258860_at	KUP3 (K+ UPTAKE TRANSPORTER 3); potassium ion transmembrane transporter	KUP3	AT3G02050	WT-SD-sp	WT-SD-gr	208.458	101.978	1.0315	0.0329155
265636_at	putative calcium-binding protein CML48	AT2G27480	AT2G27480	WT-SD-sp	WT-SD-gr	244.267	119.51	1.03133	0.0495757
251039_at	hypothetical protein	AT5G02020	AT5G02020	WT-SD-sp	WT-SD-gr	10109.6	4947.45	1.03097	0.0248375
253791_at	IAA11 (INDOLE-3-ACETIC ACID INDUCIBLE 11); transcription factor	IAA11	AT4G28640	WT-SD-sp	WT-SD-gr	118.228	57.8715	1.03065	0.0351284
246435_at	hypothetical protein	AT5G17460	AT5G17460	WT-SD-sp	WT-SD-gr	538.283	263.574	1.03016	0.0428111
258026_at	ABF4 (ABRE BINDING FACTOR 4); DNA binding / protein binding / transcription activator/ transcription factor	ABF4	AT3G19290	WT-SD-sp	WT-SD-gr	892.084	436.955	1.0297	0.0425458
259034_at	putative pectinacetylesterase	AT3G09410	AT3G09410	WT-SD-sp	WT-SD-gr	372.624	182.618	1.02889	0.012323
259112_at	60S ribosomal protein L22-2	AT3G05560	AT3G05560	WT-SD-sp	WT-SD-gr	4312.87	2113.71	1.02888	0.0131585
260567_at	UGT74F2 (UDP-GLUCOSYLTRANSFERASE 74F2); UDP-glucose:4-aminobenzoate acylglucosyltransferase/ UDP-glucosyltransferase/ UDP-glycosyltransferase/ transferase, transferring glycosyl groups / transferase, transferring hexosyl groups	UGT74F2	AT2G43820	WT-SD-sp	WT-SD-gr	3933.24	1928.4	1.02831	0.0175162
258291_at	AGC (cAMP-dependent, cGMP-dependent and protein kinase C) kinase family protein	AT3G23310	AT3G23310	WT-SD-sp	WT-SD-gr	452.587	221.908	1.02823	0.0446087
266253_at	HDT4; histone deacetylase	HDT4	AT2G27840	WT-SD-sp	WT-SD-gr	160.954	78.9311	1.02798	0.0258138
260156_at	NAM (NO APICAL MERISTEM); transcription factor	NAM	AT1G52880	WT-SD-sp	WT-SD-gr	694.74	340.736	1.02782	0.052769
254724_at	hypothetical protein	AT4G13630	AT4G13630	WT-SD-sp	WT-SD-gr	298.41	146.356	1.02782	0.00626554
266445_at	signal peptide peptidase-like 3	SPPL3	AT2G43070	WT-SD-sp	WT-SD-gr	753.934	369.877	1.02739	0.00520071
256544_at	MLO9 (MILDEW RESISTANCE LOCUS O 9); calmodulin binding	MLO9	AT1G42560	WT-SD-sp	WT-SD-gr	64.0617	31.4288	1.02737	0.0369998
254345_at	hypothetical protein	AT4G22000	AT4G22000	WT-SD-sp	WT-SD-gr	513.601	251.991	1.02727	0.0188857
260774_at	serine/threonine-protein kinase SRK2C	AT1G78290	AT1G78290	WT-SD-sp	WT-SD-gr	1317.91	646.925	1.02659	0.00772839
256277_at	FAD2 (FATTY ACID DESATURASE 2); delta12-fatty acid dehydrogenase/ omega-6 fatty acid desaturase	FAD2	AT3G12120	WT-SD-sp	WT-SD-gr	8920.35	4378.86	1.02654	0.0492679
253672_at	CFIM-25	CFIM-25	AT4G29820	WT-SD-sp	WT-SD-gr	740.999	363.89	1.02597	0.00655371
265521_at	ORG4 (OBP3-RESPONSIVE GENE 4)	ORG4	AT2G06010	WT-SD-sp	WT-SD-gr	338.268	166.179	1.02543	0.0346689
249826_at	FSD3 (FE SUPEROXIDE DISMUTASE 3); superoxide dismutase	FSD3	AT5G23310	WT-SD-sp	WT-SD-gr	108.723	53.4156	1.02532	0.0194765
261132_at	TGD1 (TRIGALACTOSYLDIACYLGLYCEROL 1); lipid transporter	TGD1	AT1G19800	WT-SD-sp	WT-SD-gr	446.886	219.607	1.02498	0.000490478
248075_at	CRR21 (chlororespiratory reduction 21)	CRR21	AT5G55740	WT-SD-sp	WT-SD-gr	85.8506	42.1991	1.02462	0.0440169
258696_at	HCF152 (HIGH CHLOROPHYLL FLUORESCENCE 152); mRNA binding	HCF152	AT3G09650	WT-SD-sp	WT-SD-gr	184.756	90.8163	1.0246	0.0313291
250270_at	Cell differentiation, Rcd1-like protein	AT5G12980	AT5G12980	WT-SD-sp	WT-SD-gr	274.405	134.937	1.02402	0.00798519
253033_at	peptidase M20/M25/M40 family protein	AT4G38220	AT4G38220	WT-SD-sp	WT-SD-gr	845.452	415.785	1.02388	0.0215528
256725_at	trichome birefringence-like 37 protein	TBL37	AT2G34070	WT-SD-sp	WT-SD-gr	837.633	412.021	1.0236	0.0247261
245149_at	ATSWI3A (SWITCH/SUCROSE NONFERMENTING 3A); DNA binding	ATSWI3A	AT2G47620	WT-SD-sp	WT-SD-gr	253.182	124.557	1.02337	0.054805
250531_at	small GTP-binding protein	AT5G08650	AT5G08650	WT-SD-sp	WT-SD-gr	650.404	320.004	1.02325	0.0161569
257856_at	Lojap-related protein	AT3G12930	AT3G12930	WT-SD-sp	WT-SD-gr	180.071	88.6269	1.02275	0.0274102
248242_at	pyridoxal reductase	AT5G53580	AT5G53580	WT-SD-sp	WT-SD-gr	401.615	197.683	1.02262	0.0123461
247815_at	40S ribosomal protein S4-3	AT5G58420	AT5G58420	WT-SD-sp	WT-SD-gr	2791.18	1374.35	1.02212	0.00842603
258601_at	histidyl-tRNA synthetase	AT3G02760	AT3G02760	WT-SD-sp	WT-SD-gr	425.906	209.75	1.02186	0.00222641
256879_at	O-fucosyltransferase family protein	AT3G26370	AT3G26370	WT-SD-sp	WT-SD-gr	564.356	277.952	1.02177	0.0143648
247978_at	60S ribosomal protein L31-3	AT5G56710	AT5G56710	WT-SD-sp	WT-SD-gr	3904.58	1924.15	1.02095	0.0270104
245121_at	60S ribosomal protein L7a-1	AT2G47610	AT2G47610	WT-SD-sp	WT-SD-gr	3267.52	1610.51	1.02068	0.0439926
256589_at	CYP81D1; electron carrier/ heme binding / iron ion binding / monooxygenase/ oxygen binding	CYP81D1	AT3G28740	WT-SD-sp	WT-SD-gr	81.2252	40.0614	1.01971	0.0056581
262861_at	MATE efflux family protein	AT1G64820	AT1G64820	WT-SD-sp	WT-SD-gr	82.412	40.6562	1.01938	0.0377039
262005_at	ATGCN3; transporter	ATGCN3	AT1G64550	WT-SD-sp	WT-SD-gr	886.987	437.626	1.01921	0.0343504
261620_s_at	PGY2 (PIGGYBACK2); structural constituent of ribosome	PGY2	AT1G33120 /// AT1G33140	WT-SD-sp	WT-SD-gr	6540.12	3229.54	1.01799	0.0424707
246995_at	formin-like protein 6	FH6	AT5G67470	WT-SD-sp	WT-SD-gr	199.446	98.5288	1.01738	0.0349055
261208_at	exportin 1-like protein domain-containing protein	AT1G12930	AT1G12930	WT-SD-sp	WT-SD-gr	331.766	163.905	1.01731	0.0462526
253875_at	early nodulin-like protein 2	ENODL2	AT4G27520	WT-SD-sp	WT-SD-gr	2633.46	1301.56	1.01672	0.0199012
248828_at	chlorophyll A-B binding family protein	AT5G47110	AT5G47110	WT-SD-sp	WT-SD-gr	3059.2	1512.02	1.01667	0.0140355
266472_at	ATP binding / ATPase	AT2G31150	AT2G31150	WT-SD-sp	WT-SD-gr	61.1931	30.2484	1.01651	0.0290286
251474_at	diphthamide synthesis DPH2 family protein	AT3G59630	AT3G59630	WT-SD-sp	WT-SD-gr	171.068	84.6117	1.01564	0.0115055
250217_at	major facilitator protein	AT5G14120	AT5G14120	WT-SD-sp	WT-SD-gr	5103.16	2524.31	1.0155	0.0151421
245122_at	dimethyladenosine transferase	AT2G47420	AT2G47420	WT-SD-sp	WT-SD-gr	986.972	488.322	1.01518	0.00673001
245764_s_at	transducin family protein / WD-40 repeat family protein	ATCSA-1	AT1G19750 /// AT1G27840	WT-SD-sp	WT-SD-gr	179.94	89.0287	1.01517	0.0368757
248566_s_at	ATFRO7 (FERRIC REDUCTION OXIDASE 7); ferric-chelate reductase/ oxidoreductase	ATFRO7	AT5G49730 /// AT5G49740	WT-SD-sp	WT-SD-gr	1829.14	905.293	1.01471	0.027886
259637_at	ATPDIL1-5 (PDI-LIKE 1-5); protein disulfide isomerase	ATPDIL1-5	AT1G52260	WT-SD-sp	WT-SD-gr	107.511	53.2162	1.01454	0.0241567
253970_at	uridine kinase-like 4	UKL4	AT4G26510	WT-SD-sp	WT-SD-gr	642.475	318.133	1.01401	0.0376246
266057_at	nucleic acid-binding, OB-fold-like protein	AT2G40660	AT2G40660	WT-SD-sp	WT-SD-gr	609.892	302.079	1.01363	0.0447473
250723_at	cytokinin riboside 5'-monophosphate phosphoribohydrolase LOG7	AT5G06300	AT5G06300	WT-SD-sp	WT-SD-gr	350.949	173.899	1.01301	0.0245586
256397_at	MKP2 (MAPK PHOSPHATASE 2); MAP kinase phosphatase/ protein tyrosine/serine/threonine phosphatase	MKP2	AT3G06110	WT-SD-sp	WT-SD-gr	1233.23	611.294	1.0125	0.00116253
251409_at	zinc-binding ribosomal protein family protein	AT3G60245	AT3G60245	WT-SD-sp	WT-SD-gr	7403.73	3672.03	1.01167	0.0469229
265193_at	hypothetical protein	AT1G05070	AT1G05070	WT-SD-sp	WT-SD-gr	389.497	193.21	1.01144	0.00266287
251198_at	ring finger and CHY zinc finger domain-containing protein 1	AT3G62970	AT3G62970	WT-SD-sp	WT-SD-gr	509.92	252.954	1.01139	0.0226842
246738_at	EMB2775 (EMBRYO DEFECTIVE 2775); DNA binding / nucleoside-triphosphatase/ nucleotide binding	EMB2775	AT5G27740	WT-SD-sp	WT-SD-gr	364.79	180.98	1.01124	0.037111
260254_at	glycerophosphoryl diester phosphodiesterase	AT1G74210	AT1G74210	WT-SD-sp	WT-SD-gr	499.887	248.069	1.01086	0.0226675
259633_at	haloacid dehalogenase-like hydrolase family protein	AT1G56500	AT1G56500	WT-SD-sp	WT-SD-gr	389.228	193.167	1.01077	0.0512135
245188_at	Restriction endonuclease, type II-like protein	AT1G67660	AT1G67660	WT-SD-sp	WT-SD-gr	242.025	120.132	1.01054	0.0256744
251068_at	STN8; kinase/ protein kinase	STN8	AT5G01920	WT-SD-sp	WT-SD-gr	277.932	137.956	1.01053	0.0109282
260540_at	nodule inception protein-like protein 8	AT2G43500	AT2G43500	WT-SD-sp	WT-SD-gr	222.517	110.478	1.01016	0.0326878
262900_at	SNL5 (SIN3-LIKE 5)	SNL5	AT1G59890	WT-SD-sp	WT-SD-gr	232.518	115.445	1.01014	0.0376538
245763_at	hypothetical protein	AT1G27850	AT1G27850	WT-SD-sp	WT-SD-gr	501.292	248.932	1.0099	0.0263201
253496_at	ATGPX7 (glutathione peroxidase 7); glutathione peroxidase	ATGPX7	AT4G31870	WT-SD-sp	WT-SD-gr	74.3333	36.9128	1.00989	0.0159431
267000_at	hypothetical protein	AT2G34310	AT2G34310	WT-SD-sp	WT-SD-gr	554.14	275.281	1.00934	0.00238723
265309_at	XIG; motor/ protein binding	XIG	AT2G20290	WT-SD-sp	WT-SD-gr	77.5061	38.5137	1.00894	0.031281
260605_at	hypothetical protein	AT2G43780	AT2G43780	WT-SD-sp	WT-SD-gr	228.475	113.545	1.00877	0.0461752
256219_at	hypothetical protein	AT1G56260	AT1G56260	WT-SD-sp	WT-SD-gr	110.744	55.048	1.00846	0.0417255
247553_at	AGL8 (agamous-like 8); transcription factor	AGL8	AT5G60910	WT-SD-sp	WT-SD-gr	252.32	125.429	1.00839	0.0206978
245421_at	O-fucosyltransferase family protein	AT4G17430	AT4G17430	WT-SD-sp	WT-SD-gr	152.397	75.771	1.00812	0.017065
255420_at	FH (FRATAXIN HOMOLOG)	FH	AT4G03240	WT-SD-sp	WT-SD-gr	475.641	236.621	1.00729	0.0453027
267483_at	UTR1 (UDP-GALACTOSE TRANSPORTER 1); UDP-galactose transmembrane transporter/ UDP-glucose transmembrane transporter/ pyrimidine nucleotide sugar transmembrane transporter	UTR1	AT2G02810	WT-SD-sp	WT-SD-gr	1230.68	612.38	1.00696	0.0377508
251756_at	Fasciclin-like arabinogalactan family protein	AT3G55820	AT3G55820	WT-SD-sp	WT-SD-gr	127.723	63.5552	1.00693	0.0336182
264771_at	TH1 (THIAMINE REQUIRING 1); hydroxymethylpyrimidine kinase/ phosphomethylpyrimidine kinase/ thiamin-phosphate diphosphorylase	TH1	AT1G22940	WT-SD-sp	WT-SD-gr	705.26	351.055	1.00646	0.0472878
252982_at	HD1 (HISTONE DEACETYLASE 1); basal transcription repressor/ histone deacetylase/ protein binding	HD1	AT4G38130	WT-SD-sp	WT-SD-gr	1604.34	798.818	1.00604	0.0473331
265876_at	leucine-rich repeat protein kinase family protein	AT2G42290	AT2G42290	WT-SD-sp	WT-SD-gr	122.963	61.2269	1.00598	0.00430853
262665_at	FUT7; fucosyltransferase/ transferase, transferring glycosyl groups	FUT7	AT1G14070	WT-SD-sp	WT-SD-gr	294.156	146.503	1.00565	0.0211217
262544_at	hypothetical protein	AT1G15420	AT1G15420	WT-SD-sp	WT-SD-gr	365.742	182.198	1.00532	0.0194382
261556_s_at	flavin-containing monooxygenase FMO GS-OX-like 4 /// FAD/NAD(P)-binding oxidoreductase family protein	AT1G62600 /// AT1G63390	AT1G62600 /// AT1G63390	WT-SD-sp	WT-SD-gr	187.962	93.6595	1.00494	0.00837914
266408_at	---	---	AT2G38520	WT-SD-sp	WT-SD-gr	105.16	52.4148	1.00454	0.0421674
260036_at	STN7 (Stt7 homolog STN7); kinase/ protein kinase	STN7	AT1G68830	WT-SD-sp	WT-SD-gr	1184.6	590.728	1.00383	0.0186539
250665_at	hypothetical protein	AT5G06980	AT5G06980	WT-SD-sp	WT-SD-gr	3178.49	1585.88	1.00306	0.0267271
265305_at	tyrosine decarboxylase 1	AT2G20340	AT2G20340	WT-SD-sp	WT-SD-gr	96.5986	48.2168	1.00247	0.0105981
250028_at	hypothetical protein	AT5G18130	AT5G18130	WT-SD-sp	WT-SD-gr	5672.61	2832.14	1.00212	0.0161175
250346_at	cytokinin riboside 5'-monophosphate phosphoribohydrolase LOG8	AT5G11950	AT5G11950	WT-SD-sp	WT-SD-gr	1836.64	917.235	1.0017	0.0392335
258437_at	putative protein phosphatase 2C 40	AT3G16560	AT3G16560	WT-SD-sp	WT-SD-gr	277.47	138.58	1.00161	0.0369273
267048_at	RING/FYVE/PHD zinc finger superfamily protein	AT2G34200	AT2G34200	WT-SD-sp	WT-SD-gr	158.69	79.2629	1.00149	0.0276391
261947_at	ubiquitin-like protein	AT1G64470	AT1G64470	WT-SD-sp	WT-SD-gr	571.272	285.426	1.00106	0.0431059
260675_at	putative methyltransferase PMT28	AT1G19430	AT1G19430	WT-SD-sp	WT-SD-gr	387.864	193.815	1.00087	0.0323255
265880_at	transcription factor bHLH48	AT2G42300	AT2G42300	WT-SD-sp	WT-SD-gr	226.635	113.265	1.00067	0.0169431
261880_at	HIT1 (HEAT-INTOLERANT 1); transporter	HIT1	AT1G50500	WT-SD-sp	WT-SD-gr	496.399	248.126	1.00043	0.0326255
248890_at	Disease resistance protein (TIR-NBS-LRR class) family protein	AT5G46270	AT5G46270	WT-SD-sp	WT-SD-gr	90.0809	45.0305	1.00032	0.0275
255850_at	50S ribosomal protein L28	AT2G33450	AT2G33450	WT-SD-sp	WT-SD-gr	1973.26	986.442	1.00027	0.0363251
263136_at	ATTPS1 (TREHALOSE-6-PHOSPHATE SYNTHASE); alpha,alpha-trehalose-phosphate synthase (UDP-forming)/ transferase, transferring glycosyl groups	ATTPS1	AT1G78580	WT-SD-sp	WT-SD-gr	73.6461	147.375	-1.00081	0.0115233
256356_s_at	Pre-mRNA cleavage complex II /// Pre-mRNA cleavage complex II	AT1G66500 /// AT5G43620	AT1G66500 /// AT5G43620	WT-SD-sp	WT-SD-gr	3946.22	7897.51	-1.00093	0.0499682
246630_at	hypothetical protein /// hypothetical protein	AT1G50730 /// AT1G50732	---	WT-SD-sp	WT-SD-gr	122.338	244.876	-1.00118	0.0207377
260004_at	hypothetical protein	AT1G67860	AT1G67860	WT-SD-sp	WT-SD-gr	2190.11	4385.01	-1.00158	0.0493027
266216_at	Dof zinc finger protein DOF2.2	AT2G28810	AT2G28810	WT-SD-sp	WT-SD-gr	160.44	321.336	-1.00205	0.0361433
250752_at	CPD (CONSTITUTIVE PHOTOMORPHOGENIC DWARF); electron carrier/ heme binding / iron ion binding / monooxygenase/ oxygen binding	CPD	AT5G05690	WT-SD-sp	WT-SD-gr	2779.91	5569.53	-1.00252	0.0357043
256177_at	protein kinase superfamily protein	AT1G51620	AT1G51620	WT-SD-sp	WT-SD-gr	75.4608	151.228	-1.00292	0.0267462
266060_at	hypothetical protein	AT2G18630	AT2G18630	WT-SD-sp	WT-SD-gr	214.75	430.464	-1.00323	0.00575763
246511_at	UDP-glucose 6-dehydrogenase	AT5G15490	AT5G15490	WT-SD-sp	WT-SD-gr	970.012	1948.29	-1.00614	0.0494167
256178_s_at	ILL5; IAA-amino acid conjugate hydrolase/ metallopeptidase	ILL5	AT1G51760 /// AT1G51780	WT-SD-sp	WT-SD-gr	1268.45	2548	-1.00629	0.00139945
250011_at	pentatricopeptide repeat-containing protein	AT5G18475	AT5G18475	WT-SD-sp	WT-SD-gr	46.2454	92.8998	-1.00636	0.0392528
245375_at	protein kinase family protein	AT4G17660	AT4G17660	WT-SD-sp	WT-SD-gr	165.486	332.463	-1.00649	0.0387291
253631_at	GAE1 (UDP-D-GLUCURONATE 4-EPIMERASE 1); UDP-glucuronate 4-epimerase/ catalytic	GAE1	AT4G30440	WT-SD-sp	WT-SD-gr	2099.68	4221.46	-1.00757	0.0499359
262801_at	hypothetical protein	AT1G21010	AT1G21010	WT-SD-sp	WT-SD-gr	1114.66	2241.38	-1.00778	0.0253926
260684_at	NF-YA8 (NUCLEAR FACTOR Y, SUBUNIT A8); transcription factor	NF-YA8	AT1G17590	WT-SD-sp	WT-SD-gr	86.2886	173.533	-1.00797	0.047361
263775_at	CPC (CAPRICE); DNA binding / transcription factor	CPC	AT2G46410	WT-SD-sp	WT-SD-gr	61.1132	122.941	-1.00841	0.044748
263885_at	hypothetical protein	AT2G36940	AT2G36940	WT-SD-sp	WT-SD-gr	16.8993	34.0252	-1.00964	0.0392731
245410_at	ATMAP70-5 (microtubule-associated proteins 70-5); microtubule binding	ATMAP70-5	AT4G17220	WT-SD-sp	WT-SD-gr	25.4054	51.153	-1.00968	0.00237717
261639_at	TUA2; structural constituent of cytoskeleton	TUA2	AT1G50010	WT-SD-sp	WT-SD-gr	643.171	1295.26	-1.00997	0.0492945
264800_at	hypothetical protein	AT1G08800	AT1G08800	WT-SD-sp	WT-SD-gr	492.824	992.726	-1.01032	0.0258805
257334_at	hypothetical protein	ArthMp110	ATMG01370	WT-SD-sp	WT-SD-gr	470.191	948.724	-1.01274	0.0240487
265375_at	VPS2.1	VPS2.1	AT2G06530	WT-SD-sp	WT-SD-gr	1892.72	3819.88	-1.01306	0.0141999
264106_at	SERK4 (SOMATIC EMBRYOGENESIS RECEPTOR-LIKE KINASE 4); protein binding / protein kinase/ transmembrane receptor protein serine/threonine kinase	SERK4	AT2G13790	WT-SD-sp	WT-SD-gr	57.2391	115.58	-1.01381	0.0189067
265244_at	ATPAO2 (Polyamine oxidase 2); amine oxidase/ electron carrier/ oxidoreductase	ATPAO2	AT2G43018 /// AT2G43020	WT-SD-sp	WT-SD-gr	1522.74	3076.5	-1.01462	0.0431629
248330_at	NAD(P)-binding Rossmann-fold superfamily protein	AT5G52810	AT5G52810	WT-SD-sp	WT-SD-gr	429.384	867.804	-1.0151	0.0401244
261203_at	hypothetical protein	AT1G12845	AT1G12845	WT-SD-sp	WT-SD-gr	48.4198	97.9161	-1.01595	0.0382556
248550_at	QS (QUINOLINATE SYNTHASE); 4 iron, 4 sulfur cluster binding / enzyme activator/ protein homodimerization/ quinolinate synthetase A	QS	AT5G50210	WT-SD-sp	WT-SD-gr	407.911	825.182	-1.01646	0.00503085
258651_at	PIP5K9 (PHOSPHATIDYL INOSITOL MONOPHOSPHATE 5 KINASE); 1-phosphatidylinositol-4-phosphate 5-kinase/ ATP binding / phosphatidylinositol phosphate kinase	PIP5K9	AT3G09920	WT-SD-sp	WT-SD-gr	431.099	872.495	-1.01713	0.0250477
258665_at	ATH9 (thioredoxin H-type 9)	ATH9	AT3G08710	WT-SD-sp	WT-SD-gr	2153.05	4358.77	-1.01754	0.0208252
249078_at	CAD1 (CADMIUM SENSITIVE 1); cadmium ion binding / copper ion binding / glutathione gamma-glutamylcysteinyltransferase	CAD1	AT5G44070	WT-SD-sp	WT-SD-gr	2749.77	5566.97	-1.01758	0.0246324
249719_at	putative auxin-responsive protein	AT5G35735	AT5G35735	WT-SD-sp	WT-SD-gr	6064.28	12285.3	-1.01852	0.0464973
259518_at	OPCL1 (OPC-8:0 COA LIGASE1); 4-coumarate-CoA ligase	OPCL1	AT1G20510	WT-SD-sp	WT-SD-gr	1546.05	3136.53	-1.02059	0.0524228
253819_at	concanavalin A-like lectin kinase-like protein	AT4G28350	AT4G28350	WT-SD-sp	WT-SD-gr	90.3608	183.596	-1.02277	0.038712
258606_at	hypothetical protein	AT3G02840	AT3G02840	WT-SD-sp	WT-SD-gr	2388.41	4854.36	-1.02323	0.0528473
266368_at	S-adenosyl-L-methionine-dependent methyltransferase-like protein	AT2G41380	AT2G41380	WT-SD-sp	WT-SD-gr	391.205	795.245	-1.02348	0.0148744
267165_at	RLK (receptor lectin kinase); kinase	RLK	AT2G37710	WT-SD-sp	WT-SD-gr	1442.46	2933.65	-1.02416	0.00587922
248774_at	hypothetical protein	AT5G47830	AT5G47830	WT-SD-sp	WT-SD-gr	292.222	594.718	-1.02514	0.0346755
261280_at	hypothetical protein	AT1G05860	AT1G05860	WT-SD-sp	WT-SD-gr	52.4334	106.734	-1.02547	0.0452595
250063_at	CSA1 (constitutive shade-avoidance1); ATP binding / transmembrane receptor	CSA1	AT5G17880	WT-SD-sp	WT-SD-gr	322.662	657.088	-1.02606	0.0355151
245309_at	hypothetical protein	AT4G15140	AT4G15140	WT-SD-sp	WT-SD-gr	238.904	486.933	-1.02729	0.0019955
262942_at	ALIS5 (ALA-Interacting Subunit 5)	ALIS5	AT1G79450	WT-SD-sp	WT-SD-gr	268.391	547.796	-1.0293	0.0472916
246211_at	GBF1; sequence-specific DNA binding / transcription factor	GBF1	AT4G36730	WT-SD-sp	WT-SD-gr	1764.51	3602.51	-1.02973	0.0136067
267627_at	U5 small nuclear ribonucleoprotein helicase	AT2G42270	AT2G42270	WT-SD-sp	WT-SD-gr	103.846	212.067	-1.03007	0.0241614
252533_at	hypothetical protein	AT3G46110	AT3G46110	WT-SD-sp	WT-SD-gr	375.434	766.88	-1.03044	0.0421605
255282_at	---	---	AT4G04600	WT-SD-sp	WT-SD-gr	26.11	53.3674	-1.03135	0.0526555
262193_at	putative eukaryotic translation initiation factor 5-2	AT1G77840	AT1G77840	WT-SD-sp	WT-SD-gr	840.929	1718.83	-1.03137	0.00575368
261916_at	anac028 (Arabidopsis NAC domain containing protein 28); transcription factor	anac028	AT1G65910	WT-SD-sp	WT-SD-gr	21.0333	42.9928	-1.03142	0.0262534
261748_at	hypothetical protein	AT1G76070	AT1G76070	WT-SD-sp	WT-SD-gr	441.847	903.216	-1.03152	0.0315476
252033_at	zinc finger CCCH domain-containing protein 46	AT3G51950	AT3G51950	WT-SD-sp	WT-SD-gr	120	245.338	-1.03174	0.014434
245566_at	---	---	AT4G14610	WT-SD-sp	WT-SD-gr	387.394	792.677	-1.03293	0.0224055
255504_at	protein dehydration-INDUCED 19-5	AT4G02200	AT4G02200	WT-SD-sp	WT-SD-gr	703.818	1440.81	-1.0336	0.0299664
245152_at	NAD+ transporter 1	NDT1	AT2G47490	WT-SD-sp	WT-SD-gr	391.214	800.967	-1.03379	0.0168908
248491_at	rubredoxin-like protein	AT5G51010	AT5G51010	WT-SD-sp	WT-SD-gr	374.27	766.403	-1.03402	0.0330347
254380_at	hypothetical protein	AT4G21865	AT4G21865	WT-SD-sp	WT-SD-gr	97.4626	199.654	-1.03458	0.0268473
267366_at	ATMGT10 (MAGNESIUM (MG) TRANSPORTER 10); magnesium ion transmembrane transporter	ATMGT10	AT2G44310	WT-SD-sp	WT-SD-gr	1465.4	3006.51	-1.03679	0.00385231
246113_at	---	---	---	WT-SD-sp	WT-SD-gr	36.1739	74.282	-1.03806	0.0470634
267488_at	HMA4; cadmium ion transmembrane transporter/ cadmium-transporting ATPase/ zinc ion transmembrane transporter	HMA4	AT2G19110	WT-SD-sp	WT-SD-gr	151.575	311.411	-1.03879	0.0487251
259737_at	long-chain acyl-CoA synthetase	LACS3	AT1G64400	WT-SD-sp	WT-SD-gr	1712.45	3519.01	-1.03911	0.0312558
250014_at	TRP1 (tryptophan biosynthesis 1); anthranilate phosphoribosyltransferase	TRP1	AT5G17990	WT-SD-sp	WT-SD-gr	1261.32	2594.63	-1.0406	0.026157
254100_at	D111/G-patch domain-containing protein	AT4G25020	AT4G25020	WT-SD-sp	WT-SD-gr	103.314	212.535	-1.04066	0.049977
258551_at	hypothetical protein	AT3G06890	AT3G06890	WT-SD-sp	WT-SD-gr	110.693	227.719	-1.04069	0.0279818
249770_at	WRKY30; transcription factor	WRKY30	AT5G24110	WT-SD-sp	WT-SD-gr	364.252	749.383	-1.04077	0.0323923
253922_at	VTC2 (vitamin c defective 2); GDP-D-glucose phosphorylase/ GDP-galactose:glucose-1-phosphate guanyltransferase/ GDP-galactose:mannose-1-phosphate guanyltransferase/ GDP-galactose:myoinositol-1-phosphate guanyltransferase/ galactose-1-phosphate guanylyltra	VTC2	AT4G26850	WT-SD-sp	WT-SD-gr	646.574	1330.67	-1.04126	0.00226565
250810_at	homeodomain-like superfamily protein	AT5G05090	AT5G05090	WT-SD-sp	WT-SD-gr	183.664	378.023	-1.0414	0.0477772
246253_at	MYB73 (MYB DOMAIN PROTEIN 73); DNA binding / transcription factor	MYB73	AT4G37260	WT-SD-sp	WT-SD-gr	808.709	1667.52	-1.04401	0.0345293
264716_at	MMP (MATRIX METALLOPROTEINASE); metalloendopeptidase/ metallopeptidase	MMP	AT1G70170	WT-SD-sp	WT-SD-gr	99.0201	204.189	-1.04411	0.0145879
257322_at	NADH dehydrogenase subunit 1	nad1	ATMG01180	WT-SD-sp	WT-SD-gr	103.974	214.471	-1.04456	0.0397903
250881_at	hypothetical protein	AT5G04080	AT5G04080	WT-SD-sp	WT-SD-gr	521.759	1077.25	-1.04589	0.0132773
249044_at	PHT4;6 (PHOSPHATE TRANSPORTER 4;6); carbohydrate transmembrane transporter/ inorganic phosphate transmembrane transporter/ organic anion transmembrane transporter/ sugar:hydrogen symporter	PHT4;6	AT5G44370	WT-SD-sp	WT-SD-gr	69.5529	143.714	-1.04702	0.046592
263505_s_at	hypothetical protein /// hypothetical protein	ArthMp081 /// AT2G07678	AT2G07678 /// ATMG00920	WT-SD-sp	WT-SD-gr	55.3826	114.509	-1.04796	0.0258993
252458_at	hypothetical protein	AT3G47210	AT3G47210	WT-SD-sp	WT-SD-gr	59.4919	123.048	-1.04845	0.000552088
245318_at	arabinogalactan family protein	AT4G16980	AT4G16980	WT-SD-sp	WT-SD-gr	372.503	770.49	-1.04852	0.0468559
245251_at	CBL1 (CALCINEURIN B-LIKE PROTEIN 1); calcium ion binding	CBL1	AT4G17615	WT-SD-sp	WT-SD-gr	750.866	1553.1	-1.04852	0.0420743
264704_at	LGT8 (GLUCOSYL TRANSFERASE FAMILY 8); polygalacturonate 4-alpha-galacturonosyltransferase/ transferase, transferring glycosyl groups / transferase, transferring hexosyl groups	LGT8	AT1G70090	WT-SD-sp	WT-SD-gr	208.224	431.032	-1.04966	0.0379034
263315_at	Nucleotide/sugar transporter family protein	AT2G05755	AT2G05755	WT-SD-sp	WT-SD-gr	90.2481	186.85	-1.04991	0.0447168
259385_at	hypothetical protein	AT1G13470	AT1G13470	WT-SD-sp	WT-SD-gr	892.01	1847.2	-1.05021	0.0419113
258227_at	UVR3 (UV REPAIR DEFECTIVE 3); DNA (6-4) photolyase	UVR3	AT3G15620	WT-SD-sp	WT-SD-gr	193.819	401.403	-1.05034	0.040261
257805_at	ATPLT5 (POLYOL TRANSPORTER 5); D-ribose transmembrane transporter/ D-xylose transmembrane transporter/ carbohydrate transmembrane transporter/ galactose transmembrane transporter/ glucose transmembrane transporter/ glycerol transmembrane transporter/ mann	ATPLT5	AT3G18830	WT-SD-sp	WT-SD-gr	2766.28	5730.92	-1.05082	0.0379472
250110_at	early nodulin-like protein 17	ENODL17	AT5G15350	WT-SD-sp	WT-SD-gr	1117.29	2315.25	-1.05117	0.0139912
259181_at	alpha/beta-hydrolase domain-containing protein	AT3G01690	AT3G01690	WT-SD-sp	WT-SD-gr	529.081	1096.37	-1.05117	0.00370021
267555_at	SUMO5 (SMALL UBIQUITINRELATED MODIFIER 5); protein tag	SUMO5	AT2G32765	WT-SD-sp	WT-SD-gr	47.4697	98.3791	-1.05135	0.0137896
247567_at	putative endonuclease or glycosyl hydrolase with C2H2-type zinc finger domain	AT5G61190	AT5G61190	WT-SD-sp	WT-SD-gr	65.7523	136.37	-1.05242	0.0353221
261506_at	ATCK1 (CHOLINE KINASE 1); choline kinase	ATCK1	AT1G71697	WT-SD-sp	WT-SD-gr	1960.48	4071.63	-1.0544	0.0151824
261032_at	alpha/beta-hydrolase domain-containing protein	AT1G17430	AT1G17430	WT-SD-sp	WT-SD-gr	149.511	310.661	-1.05509	0.0376968
252233_at	MYB84 (MYB DOMAIN PROTEIN 84); DNA binding / transcription factor	MYB84	AT3G49690	WT-SD-sp	WT-SD-gr	37.7302	78.4194	-1.05549	0.0285409
266278_at	tropinone reductase-like protein	AT2G29300	AT2G29300	WT-SD-sp	WT-SD-gr	44.2309	91.9505	-1.0558	0.00846409
246230_at	scarecrow-like protein 15	AT4G36710	AT4G36710	WT-SD-sp	WT-SD-gr	262.812	546.576	-1.05639	0.0468937
264769_at	armadillo/beta-catenin-like repeat-containing protein	AT1G61350	AT1G61350	WT-SD-sp	WT-SD-gr	191.012	397.472	-1.05719	0.0412365
262381_at	Toll-Interleukin-Resistance domain-containing protein	AT1G72900	AT1G72900	WT-SD-sp	WT-SD-gr	946.434	1971.03	-1.05837	0.0480182
255773_at	SOT17 (SULFOTRANSFERASE 17); desulfoglucosinolate sulfotransferase/ sulfotransferase	SOT17	AT1G18590	WT-SD-sp	WT-SD-gr	307.271	640.453	-1.05958	0.000757264
259850_at	hypothetical protein	AT1G72240	AT1G72240	WT-SD-sp	WT-SD-gr	121.251	252.747	-1.0597	0.0180727
262741_at	hypothetical protein	AT1G28760	AT1G28760	WT-SD-sp	WT-SD-gr	72.7369	151.719	-1.06064	0.0473655
263049_at	alpha/beta-Hydrolases superfamily protein	AT2G05260	AT2G05260	WT-SD-sp	WT-SD-gr	312.301	651.478	-1.06078	0.026821
265077_at	RING/U-box domain-containing protein	AT1G55530	AT1G55530	WT-SD-sp	WT-SD-gr	1500.43	3133.22	-1.06227	0.0284422
256865_at	GAE6 (UDP-D-GLUCURONATE 4-EPIMERASE 6); UDP-glucuronate 4-epimerase/ catalytic	GAE6	AT3G23820	WT-SD-sp	WT-SD-gr	1013.13	2115.99	-1.06252	0.0216771
260423_at	ATEXO70D1 (exocyst subunit EXO70 family protein D1); protein binding	ATEXO70D1	AT1G72470	WT-SD-sp	WT-SD-gr	42.3467	88.4652	-1.06286	0.0185579
262691_at	carboxylate clamp-tetratricopeptide repeat protein HOP2	AT1G62740	AT1G62740	WT-SD-sp	WT-SD-gr	1421.32	2970.63	-1.06354	0.0535896
253292_at	hypothetical protein	AT4G33985	AT4G33985	WT-SD-sp	WT-SD-gr	884.692	1849.54	-1.06392	0.040755
251192_at	XT1 (XYLOSYLTRANSFERASE 1); UDP-xylosyltransferase/ transferase/ transferase, transferring glycosyl groups / xyloglucan 6-xylosyltransferase	XT1	AT3G62720	WT-SD-sp	WT-SD-gr	893.605	1868.82	-1.06442	0.0382196
248896_at	WRKY8; transcription factor	WRKY8	AT5G46350	WT-SD-sp	WT-SD-gr	232.004	485.302	-1.06473	0.053103
267402_at	IQD6 (IQ-domain 6); calmodulin binding	IQD6	AT2G26180	WT-SD-sp	WT-SD-gr	43.8295	91.6862	-1.0648	0.00415909
258349_at	HYH (HY5-HOMOLOG); DNA binding / transcription factor	HYH	AT3G17609	WT-SD-sp	WT-SD-gr	72.9289	152.58	-1.065	0.0153448
261372_at	putative RING-H2 finger protein ATL19	AT1G53010	AT1G53010	WT-SD-sp	WT-SD-gr	23.3416	48.8502	-1.06546	0.0115538
264223_s_at	CES101 (CALLUS EXPRESSION OF RBCS 101); ATP binding / carbohydrate binding / kinase/ protein kinase/ protein serine/threonine kinase/ protein tyrosine kinase/ sugar binding	CES101	AT1G67520 /// AT3G16030	WT-SD-sp	WT-SD-gr	524.231	1097.2	-1.06555	0.0306223
249319_s_at	zinc finger CCCH domain-containing protein 59 /// WD-40 repeat family protein / zfwd4 protein (ZFWD4)	AT5G40880 /// AT5G49200	AT5G40880 /// AT5G49200	WT-SD-sp	WT-SD-gr	134.734	282.085	-1.06601	0.0249756
266993_at	major facilitator protein	AT2G39210	AT2G39210	WT-SD-sp	WT-SD-gr	4682.13	9805.86	-1.06648	0.00925303
262725_at	Sphingomyelin synthetase family protein	AT1G43580	AT1G43580	WT-SD-sp	WT-SD-gr	378.011	791.821	-1.06675	0.0346485
246009_at	ATSTE14B; protein-S-isoprenylcysteine O-methyltransferase	ATSTE14B	AT5G08335	WT-SD-sp	WT-SD-gr	394.633	826.726	-1.0669	0.0212681
244925_at	NADH dehydrogenase subunit 7	nad7	ATMG00510	WT-SD-sp	WT-SD-gr	39.0523	81.8628	-1.0678	0.0258293
247452_at	CDF1 (CYCLING DOF FACTOR 1); DNA binding / protein binding / transcription factor	CDF1	AT5G62430	WT-SD-sp	WT-SD-gr	802.651	1682.59	-1.06784	0.0423367
245052_at	Probable pectinesterase/pectinesterase inhibitor 12	AT2G26440	AT2G26440	WT-SD-sp	WT-SD-gr	349.725	735.15	-1.07182	0.0208972
264313_at	carbonic anhydrase, putative / carbonate dehydratase, putative	BCA4	AT1G70410	WT-SD-sp	WT-SD-gr	1320.99	2780.02	-1.07348	0.00861714
258288_at	protein LIGHT SENSITIVE HYPOCOTYLS 4	LSH4	---	WT-SD-sp	WT-SD-gr	46.2916	97.4308	-1.07363	0.00762801
266234_at	SKIP3 (SKP1 INTERACTING PARTNER 3); carbohydrate binding	SKIP3	AT2G02350	WT-SD-sp	WT-SD-gr	85.3508	179.668	-1.07386	0.0305029
251235_at	alpha/beta-Hydrolases superfamily protein	AT3G62860	AT3G62860	WT-SD-sp	WT-SD-gr	279.895	589.667	-1.07501	0.00126613
248123_at	ankyrin repeat-containing protein	AT5G54720	AT5G54720	WT-SD-sp	WT-SD-gr	74.2626	156.527	-1.0757	0.000726202
252972_at	SAUR-like auxin-responsive protein	AT4G38840	AT4G38840	WT-SD-sp	WT-SD-gr	48.5759	102.459	-1.07674	0.0341651
246125_at	hypothetical protein	AT5G19875	AT5G19875	WT-SD-sp	WT-SD-gr	281.251	593.259	-1.0768	0.0462724
256981_at	BRL3 (BRI1-LIKE 3); ATP binding / protein binding / protein kinase/ protein serine/threonine kinase	BRL3	AT3G13380	WT-SD-sp	WT-SD-gr	311.163	656.456	-1.07703	0.0136402
256755_at	putative calcium-binding protein CML16	AT3G25600	AT3G25600	WT-SD-sp	WT-SD-gr	2286.07	4823.82	-1.0773	0.0136372
254331_s_at	CYP706A2; electron carrier/ heme binding / iron ion binding / monooxygenase/ oxygen binding	CYP706A2	AT4G22690 /// AT4G22710	WT-SD-sp	WT-SD-gr	3818.25	8057.4	-1.0774	0.0319822
256183_at	ATMKK4 (ARABIDOPSIS THALIANA MITOGEN-ACTIVATED PROTEIN KINASE KINASE 4); MAP kinase kinase/ kinase	MKK4	AT1G51660	WT-SD-sp	WT-SD-gr	573.862	1212.42	-1.07911	0.0112188
263352_at	hypothetical protein	AT2G22080	AT2G22080	WT-SD-sp	WT-SD-gr	718.236	1518.23	-1.07986	0.0338043
254229_at	late embryogenesis abundant hydroxyproline-rich glycoprotein	AT4G23610	AT4G23610	WT-SD-sp	WT-SD-gr	790.445	1672.43	-1.08121	0.0158932
258919_at	cyclin-dependent protein kinase inhibitor SMR1	LGO	AT3G10525	WT-SD-sp	WT-SD-gr	175.792	372.068	-1.0817	0.0262967
254241_at	CRK11 (CYSTEINE-RICH RLK11); kinase/ protein kinase	CRK11	AT4G23190	WT-SD-sp	WT-SD-gr	747.299	1582.15	-1.08213	0.0509213
265249_at	nucleic acid binding / transcription factor/ zinc ion binding	SGR5	AT2G01940	WT-SD-sp	WT-SD-gr	118.757	251.552	-1.08284	0.0175024
256273_at	TET6 (TETRASPANIN6)	TET6	AT3G12090	WT-SD-sp	WT-SD-gr	162.125	343.419	-1.08287	0.0439284
254796_at	AGC (cAMP-dependent, cGMP-dependent and protein kinase C) kinase family protein	AT4G13000	AT4G13000	WT-SD-sp	WT-SD-gr	54.6351	115.731	-1.08287	0.0385263
266832_at	MAPKKK14; ATP binding / kinase/ protein kinase/ protein serine/threonine kinase	MAPKKK14	AT2G30040	WT-SD-sp	WT-SD-gr	1221.39	2588.41	-1.08354	0.015541
255132_at	inositol-tetrakisphosphate 1-kinase 2	AT4G08170	AT4G08170	WT-SD-sp	WT-SD-gr	177.192	375.55	-1.08369	0.0491199
251683_at	protein kinase family protein	AT3G57120	AT3G57120	WT-SD-sp	WT-SD-gr	206.298	437.344	-1.08404	0.0528166
260991_at	Flavin-binding monooxygenase family protein	AT1G12160	AT1G12160	WT-SD-sp	WT-SD-gr	92.1006	195.411	-1.08523	0.0114734
258982_at	concanavalin A-like lectin protein kinase family protein	AT3G08870	AT3G08870	WT-SD-sp	WT-SD-gr	228.606	485.36	-1.08619	0.0226075
254707_at	AT5PTASE2 (MYO-INOSITOL POLYPHOSPHATE 5-PHOSPHATASE 2); inositol-polyphosphate 5-phosphatase	AT5PTASE2	AT4G18010	WT-SD-sp	WT-SD-gr	1343.16	2854.71	-1.08772	0.049667
261474_at	peroxidase 4	AT1G14540	AT1G14540	WT-SD-sp	WT-SD-gr	110.072	234.2	-1.08929	0.0446541
248710_at	lactoylglutathione lyase / glyoxalase I-like protein	AT5G48480	AT5G48480	WT-SD-sp	WT-SD-gr	681.416	1449.93	-1.08937	0.0058048
253535_at	WRKY11; calmodulin binding / transcription factor	WRKY11	AT4G31550	WT-SD-sp	WT-SD-gr	1157.04	2462	-1.08939	0.04685
248914_at	AtRABA1c (Arabidopsis Rab GTPase homolog A1c); GTP binding	AtRABA1c	AT5G45750	WT-SD-sp	WT-SD-gr	1473.61	3140.63	-1.0917	0.0308568
249575_at	heat shock protein 15.7	AT5G37670	AT5G37670	WT-SD-sp	WT-SD-gr	111.741	238.216	-1.09211	0.0210801
258203_at	hypothetical protein	AT3G13950	AT3G13950	WT-SD-sp	WT-SD-gr	1431.6	3052.63	-1.09242	0.0291473
263426_at	ATGPX2 (GLUTATHIONE PEROXIDASE 2); glutathione peroxidase	ATGPX2	AT2G31570	WT-SD-sp	WT-SD-gr	5886.68	12556.1	-1.09286	0.0520674
267384_at	cysteine/histidine-rich C1 domain-containing protein	AT2G44370	AT2G44370	WT-SD-sp	WT-SD-gr	242.39	517.068	-1.09303	0.00300966
264782_at	MYB60 (myb domain protein 60); DNA binding / transcription factor	MYB60	AT1G08810	WT-SD-sp	WT-SD-gr	51.9831	110.92	-1.0934	0.0232802
259316_at	hypothetical protein	AT3G01175	AT3G01175	WT-SD-sp	WT-SD-gr	43.2031	92.1911	-1.09349	0.0294872
248875_at	protein RESISTANT TO P. SYRINGAE 6	RPS6	AT5G46470	WT-SD-sp	WT-SD-gr	111.146	237.188	-1.09357	0.0503069
245449_at	---	---	AT4G16870	WT-SD-sp	WT-SD-gr	90.2686	192.638	-1.0936	0.0115442
261006_at	FAD-binding and BBE domain-containing protein	AT1G26410	AT1G26410	WT-SD-sp	WT-SD-gr	106.484	227.431	-1.09479	0.0101132
252490_at	UDP-glycosyltransferase 76E5	AT3G46720	AT3G46720	WT-SD-sp	WT-SD-gr	25.2599	53.9522	-1.09483	0.0325951
250424_at	GTE2 (Global transcription factor group E 2); DNA binding	GTE2	AT5G10550	WT-SD-sp	WT-SD-gr	785.137	1677.16	-1.095	0.0240472
252230_at	U-box domain-containing protein 30	AT3G49810	AT3G49810	WT-SD-sp	WT-SD-gr	151.156	323.493	-1.09769	0.0206999
248528_at	SAUR-like auxin-responsive protein	AT5G50760	AT5G50760	WT-SD-sp	WT-SD-gr	125.508	268.644	-1.09791	0.0301767
263032_at	hypothetical protein	AT1G23850	AT1G23850	WT-SD-sp	WT-SD-gr	139.029	297.743	-1.09868	0.0494038
248799_at	ERF5 (ETHYLENE RESPONSIVE ELEMENT BINDING FACTOR 5); DNA binding / transcription activator/ transcription factor	ERF5	AT5G47230	WT-SD-sp	WT-SD-gr	356.366	765.216	-1.10251	0.0345582
265643_at	proline-rich family protein	AT2G27390	AT2G27390	WT-SD-sp	WT-SD-gr	138.876	298.488	-1.10388	0.0516944
259685_at	AtPP2-A11 (Phloem protein 2-A11); carbohydrate binding	AtPP2-A11	AT1G63090	WT-SD-sp	WT-SD-gr	1097.77	2359.77	-1.10407	0.0396045
265467_at	putative receptor protein kinase	AT2G37050	AT2G37050	WT-SD-sp	WT-SD-gr	134.715	289.804	-1.10516	0.00246046
263073_at	auxin efflux carrier family protein	AT2G17500	AT2G17500	WT-SD-sp	WT-SD-gr	1051.46	2261.97	-1.10518	0.0425328
262959_at	protein translation factor SUI1-2	AT1G54290	AT1G54290	WT-SD-sp	WT-SD-gr	564.967	1217.57	-1.10777	0.0244781
263411_at	C2H2-type zinc finger-containing protein	AT2G28710	AT2G28710	WT-SD-sp	WT-SD-gr	121.171	261.318	-1.10876	0.00908904
247389_at	CBS / octicosapeptide/Phox/Bemp1 domain-containing protein	AT5G63490	AT5G63490	WT-SD-sp	WT-SD-gr	938.163	2023.39	-1.10887	0.0140694
248904_at	hypothetical protein	AT5G46295	AT5G46295	WT-SD-sp	WT-SD-gr	79.1256	170.714	-1.10936	0.0196249
246293_at	SIB1 (SIGMA FACTOR BINDING PROTEIN 1); binding / protein binding	SIB1	AT3G56710	WT-SD-sp	WT-SD-gr	2031.22	4382.39	-1.10937	0.00184784
248611_at	WRKY48; transcription factor	WRKY48	AT5G49520	WT-SD-sp	WT-SD-gr	835.921	1803.9	-1.10968	0.00425923
267411_at	disease resistance family protein / LRR family protein	AT2G34930	AT2G34930	WT-SD-sp	WT-SD-gr	152.941	330.089	-1.10988	0.00438486
253046_at	CYP81D8; electron carrier/ heme binding / iron ion binding / monooxygenase/ oxygen binding	CYP81D8	AT4G37370	WT-SD-sp	WT-SD-gr	1227.72	2649.89	-1.10995	0.00445652
258143_at	glycosyltransferase family 61 protein	AT3G18170	AT3G18170	WT-SD-sp	WT-SD-gr	65.8443	142.195	-1.11074	0.0438407
250350_at	hypothetical protein	AT5G12010	AT5G12010	WT-SD-sp	WT-SD-gr	911.565	1969.11	-1.11113	0.014488
262211_at	ORA47; DNA binding / transcription factor	ORA47	AT1G74930	WT-SD-sp	WT-SD-gr	522.721	1129.17	-1.11115	0.00281144
265059_at	AR791; actin binding	AR791	AT1G52080	WT-SD-sp	WT-SD-gr	86.4834	186.884	-1.11165	0.0353228
244941_at	hypothetical protein	ArthMp002	ATMG00010	WT-SD-sp	WT-SD-gr	30.8491	66.7417	-1.11336	0.0163246
258578_at	RmlC-like cupins superfamily protein	AT3G04200	AT3G04200	WT-SD-sp	WT-SD-gr	35.2838	76.3684	-1.11397	0.0162222
245629_at	protein SMALLER WITH VARIABLE BRANCHES	SVB	AT1G56580	WT-SD-sp	WT-SD-gr	404.696	876.601	-1.11508	0.00216853
249042_at	ethylene-responsive nuclear protein -like protein	AT5G44350	AT5G44350	WT-SD-sp	WT-SD-gr	70.4504	152.706	-1.11607	0.044657
253830_at	hypothetical protein	AT4G27652	AT4G27652	WT-SD-sp	WT-SD-gr	2859.72	6202.37	-1.11694	0.0229714
260257_at	dolichyl-phosphate mannosy synthase 2	AT1G74340	AT1G74340	WT-SD-sp	WT-SD-gr	749.362	1625.29	-1.11696	0.0489785
264899_at	Bet v1-like allergen domain-containing protein	AT1G23130	AT1G23130	WT-SD-sp	WT-SD-gr	5694.78	12351.4	-1.11697	0.0091506
266221_at	NAD-dependent epimerase/dehydratase family protein	UXS6	AT2G28760	WT-SD-sp	WT-SD-gr	98.4277	213.585	-1.11767	0.0144625
245041_at	AR781	AR781	AT2G26530	WT-SD-sp	WT-SD-gr	1601.43	3481.38	-1.12029	0.0249341
257745_at	hypothetical protein	AT3G29240	AT3G29240	WT-SD-sp	WT-SD-gr	3028.67	6588.04	-1.12116	0.0200906
254447_at	FAD-binding Berberine family protein	AT4G20860	AT4G20860	WT-SD-sp	WT-SD-gr	1429.29	3110	-1.12161	0.00460649
254926_at	ACS6 (1-AMINOCYCLOPROPANE-1-CARBOXYLIC ACID (ACC) SYNTHASE 6); 1-aminocyclopropane-1-carboxylate synthase	ACS6	AT4G11280	WT-SD-sp	WT-SD-gr	3092.81	6731.02	-1.12191	0.0475229
267530_at	G-type lectin S-receptor-like serine/threonine-protein kinase SD3-1	AT2G41890	AT2G41890	WT-SD-sp	WT-SD-gr	161.266	351.113	-1.1225	0.0335438
257333_at	cytochrome c oxidase subunit 1	cox1	ATMG01360	WT-SD-sp	WT-SD-gr	483.092	1051.85	-1.12255	0.00667254
264809_at	CSD1 (COPPER/ZINC SUPEROXIDE DISMUTASE 1); superoxide dismutase	CSD1	AT1G08830	WT-SD-sp	WT-SD-gr	4427.67	9669.2	-1.12685	0.0362539
258406_at	ATRBL14 (ARABIDOPSIS RHOMBOID-LIKE PROTEIN 14); zinc ion binding	ATRBL14	AT3G17611	WT-SD-sp	WT-SD-gr	141.304	308.6	-1.12694	0.0420832
260025_at	SGS domain-containing protein	AT1G30070	AT1G30070	WT-SD-sp	WT-SD-gr	433.87	947.6	-1.12701	0.00371696
255037_at	ATMYB6; DNA binding / transcription factor	ATMYB6	AT4G09460	WT-SD-sp	WT-SD-gr	611.904	1337.41	-1.12806	0.0480039
250849_at	NAC2; transcription factor	NAC2	AT5G04410	WT-SD-sp	WT-SD-gr	1740.12	3803.84	-1.12827	0.0315354
259293_at	AP2/B3-like transcriptional factor family protein	AT3G11580	AT3G11580	WT-SD-sp	WT-SD-gr	202.924	443.751	-1.12881	0.0475077
263800_at	Ankyrin repeat family protein	AT2G24600	AT2G24600	WT-SD-sp	WT-SD-gr	2468.39	5399.16	-1.12916	0.0486467
260537_at	hypothetical protein	AT2G43450	AT2G43450	WT-SD-sp	WT-SD-gr	14.6391	32.0359	-1.12986	0.0430012
252084_at	AtSAT1 (Arabidopsis thaliana sterol O-acyltransferase 1); acyltransferase	AtSAT1	AT3G51970	WT-SD-sp	WT-SD-gr	131.405	287.654	-1.13032	0.0338064
263513_at	hypothetical protein	AT2G12400	AT2G12400	WT-SD-sp	WT-SD-gr	94.0684	206.058	-1.13127	0.00655314
264561_at	uridine kinase-like protein 3	UKL3	AT1G55810	WT-SD-sp	WT-SD-gr	927.533	2033.39	-1.13242	0.00471476
247240_at	U-box domain-containing protein	CMPG2	AT5G64660	WT-SD-sp	WT-SD-gr	571.547	1253.43	-1.13294	0.000390055
251735_at	ATFER3 (ferritin 3); binding / ferric iron binding / oxidoreductase/ transition metal ion binding	ATFER3	AT3G56090	WT-SD-sp	WT-SD-gr	883.737	1939.09	-1.13369	0.0491892
256021_at	ZW9	ZW9	AT1G58270	WT-SD-sp	WT-SD-gr	121.993	267.693	-1.13378	0.0236132
250064_at	DAR4 (DA1-RELATED PROTEIN 4); ATP binding / protein binding / zinc ion binding	DAR4	AT5G17890	WT-SD-sp	WT-SD-gr	184.041	403.964	-1.1342	0.0478785
260547_at	defensin-like protein 197	AT2G43550	AT2G43550	WT-SD-sp	WT-SD-gr	33.5125	73.6489	-1.13596	0.039589
253638_at	cinnamoyl-CoA reductase like protein	AT4G30470	AT4G30470	WT-SD-sp	WT-SD-gr	520.381	1144.08	-1.13655	0.0141365
256431_s_at	AtRLP34 (Receptor Like Protein 34); kinase/ protein binding	AtRLP34	AT3G11010 /// AT5G27060	WT-SD-sp	WT-SD-gr	655.258	1441.09	-1.13702	0.0432919
251563_at	C2 domain-containing plant phosphoribosyltransferase-like protein	AT3G57880	AT3G57880	WT-SD-sp	WT-SD-gr	1077.45	2370.38	-1.13749	0.0432266
250053_at	Sodium/calcium exchanger family protein	AT5G17850	AT5G17850	WT-SD-sp	WT-SD-gr	919.614	2023.9	-1.13804	0.0440804
261802_at	S-adenosyl-L-methionine-dependent methyltransferase domain-containing protein	AT1G30550	AT1G30550	WT-SD-sp	WT-SD-gr	74.4738	164.049	-1.13932	0.0365571
248846_at	hypothetical protein	AT5G46500	AT5G46500	WT-SD-sp	WT-SD-gr	78.8718	173.752	-1.13945	0.0482307
266175_at	ANAC035 (Arabidopsis NAC domain containing protein 35); transcription factor	ANAC035	AT2G02450	WT-SD-sp	WT-SD-gr	230.749	508.335	-1.13946	0.0236817
254187_at	hypothetical protein	AT4G23890	AT4G23890	WT-SD-sp	WT-SD-gr	1509.16	3325.56	-1.13985	0.00499295
254200_at	hypothetical protein	AT4G24110	AT4G24110	WT-SD-sp	WT-SD-gr	104.138	229.69	-1.14119	0.00981236
257375_at	hypothetical protein	AT2G38640	AT2G38640	WT-SD-sp	WT-SD-gr	213.414	470.885	-1.14172	0.0283139
246453_at	SYP21 (SYNTAXIN OF PLANTS 21); SNAP receptor	SYP21	AT5G16830	WT-SD-sp	WT-SD-gr	1301.81	2873.58	-1.14232	0.0234625
254253_at	cysteine-rich receptor-like protein kinase 24	CRK24	AT4G23320	WT-SD-sp	WT-SD-gr	131.726	291.079	-1.14388	0.0408487
254608_at	NIP1;2 (NOD26-LIKE INTRINSIC PROTEIN 1;2); arsenite transmembrane transporter/ water channel	NIP1;2	AT4G18910	WT-SD-sp	WT-SD-gr	274.111	605.878	-1.14427	0.0132083
265149_at	photosystem II 5 kD protein	AT1G51400	AT1G51400	WT-SD-sp	WT-SD-gr	1960.77	4335.74	-1.14486	0.0447763
258577_at	TIR-NBS-LRR class disease resistance protein	AT3G04220	AT3G04220	WT-SD-sp	WT-SD-gr	92.3224	204.218	-1.14536	0.0378103
259864_at	RNA-binding (RRM/RBD/RNP motifs) family protein	AT1G72800	AT1G72800	WT-SD-sp	WT-SD-gr	322.233	712.796	-1.14539	0.0216757
266500_at	PLA2-ALPHA; phospholipase A2	PLA2-ALPHA	AT2G06925	WT-SD-sp	WT-SD-gr	144.968	321.015	-1.1469	0.0449139
262933_at	ATPAO4 (ARABIDOPSIS THALIANA POLYAMINE OXIDASE 4); amine oxidase/ polyamine oxidase	ATPAO4	AT1G65840	WT-SD-sp	WT-SD-gr	354.202	784.837	-1.14782	0.0516511
251684_at	hypothetical protein	AT3G56410	AT3G56410	WT-SD-sp	WT-SD-gr	460.614	1021.1	-1.1485	0.0192152
267645_at	BGLU33 (BETA GLUCOSIDASE 33); catalytic/ cation binding / hydrolase, hydrolyzing O-glycosyl compounds	BGLU33	AT2G32860	WT-SD-sp	WT-SD-gr	31.3887	69.6242	-1.14935	0.00350163
249123_at	KCS20 (3-KETOACYL-COA SYNTHASE 20); fatty acid elongase	KCS20	AT5G43760	WT-SD-sp	WT-SD-gr	918.508	2037.92	-1.14973	0.0140944
254372_at	glycine-rich protein	AT4G21620	AT4G21620	WT-SD-sp	WT-SD-gr	537.305	1192.65	-1.15036	0.0342673
259480_at	hypothetical protein	AT1G19010	AT1G19010	WT-SD-sp	WT-SD-gr	136.297	302.755	-1.15139	0.012226
260391_at	SS2 (STRICTOSIDINE SYNTHASE 2); strictosidine synthase	SS2	AT1G74020	WT-SD-sp	WT-SD-gr	1318.07	2929.19	-1.15208	0.00859599
257184_at	ATMRP8; ATPase, coupled to transmembrane movement of substances	ATMRP8	AT3G13090	WT-SD-sp	WT-SD-gr	123.612	274.728	-1.15218	0.0521476
266045_s_at	cytochrome b /// apocytochrome B	AT2G07727 /// cob	AT2G07727 /// ATMG00220	WT-SD-sp	WT-SD-gr	384.676	855.474	-1.15308	0.0446821
255854_at	hypothetical protein	AT1G67050	AT1G67050	WT-SD-sp	WT-SD-gr	112.464	250.367	-1.15458	0.0210955
263722_at	GONST1 (Golgi Nucleotide Sugar Transporter 1); GDP-mannose transmembrane transporter/ nucleotide-sugar transmembrane transporter	GONST1	AT2G13650	WT-SD-sp	WT-SD-gr	628.837	1400.42	-1.15511	0.00880518
252045_at	PUB22 (PLANT U-BOX 22); ubiquitin-protein ligase	PUB22	AT3G52450	WT-SD-sp	WT-SD-gr	193.252	430.632	-1.15597	0.020678
259765_at	hypothetical protein	AT1G64370	AT1G64370	WT-SD-sp	WT-SD-gr	1613.46	3600.84	-1.15818	0.0321537
244912_at	cytochrome c biogenesis orf382	ccb382	AT2G07783 /// ATMG00830	WT-SD-sp	WT-SD-gr	669.249	1498.05	-1.16247	0.0417927
257785_at	MUB4 (MEMBRANE-ANCHORED UBIQUITIN-FOLD PROTEIN 4 PRECURSOR)	MUB4	AT3G26980	WT-SD-sp	WT-SD-gr	545.627	1222.44	-1.16378	0.0484754
251055_at	methyltransferase /// conserved peptide upstream open reading frame 48	AT5G01710 /// CPuORF48	AT5G01710 /// AT5G01712	WT-SD-sp	WT-SD-gr	1408.89	3157.09	-1.16403	0.0174071
258277_at	PAD3 (PHYTOALEXIN DEFICIENT 3); dihydrocamalexic acid decarboxylase/ monooxygenase/ oxygen binding	PAD3	AT3G26830	WT-SD-sp	WT-SD-gr	952.819	2135.16	-1.16407	0.00376997
254660_at	putative receptor serine/threonine kinase	AT4G18250	AT4G18250	WT-SD-sp	WT-SD-gr	167.952	376.76	-1.1656	0.0192369
247071_at	DAR3 (DA1-RELATED PROTEIN 3)	DAR3	AT5G66640	WT-SD-sp	WT-SD-gr	474.628	1065.31	-1.16641	0.0536609
252133_at	hypothetical protein	AT3G50900	AT3G50900	WT-SD-sp	WT-SD-gr	664.697	1495.3	-1.16966	0.0256339
267364_at	ELF4 (EARLY FLOWERING 4)	ELF4	AT2G40080	WT-SD-sp	WT-SD-gr	313.963	706.703	-1.17051	0.0108628
263421_at	EXL5 (EXORDIUM LIKE 5)	EXL5	AT2G17230	WT-SD-sp	WT-SD-gr	109.201	246.066	-1.17205	0.0398252
257088_at	transmembrane protein 14C	AT3G20510	AT3G20510	WT-SD-sp	WT-SD-gr	2160.58	4869.84	-1.17246	0.0270439
263776_s_at	ATCNGC3 (CYCLIC NUCLEOTIDE GATED CHANNEL 3); calmodulin binding / cyclic nucleotide binding / ion channel	ATCNGC3	AT2G46430 /// AT2G46440	WT-SD-sp	WT-SD-gr	874.562	1972	-1.17302	0.000529907
255884_at	hypothetical protein	AT1G20310	AT1G20310	WT-SD-sp	WT-SD-gr	214.794	484.684	-1.17409	0.0172421
249911_at	ATCSLA02; mannan synthase/ transferase, transferring glycosyl groups	CSLA02	AT5G22740	WT-SD-sp	WT-SD-gr	79.3244	179.061	-1.17461	0.0397317
259885_at	DNA-binding bromodomain-containing protein	AT1G76380	AT1G76380	WT-SD-sp	WT-SD-gr	180.799	408.541	-1.17609	0.0182411
256442_at	hypothetical protein	AT3G10930	AT3G10930	WT-SD-sp	WT-SD-gr	1693.13	3826.67	-1.1764	0.00141614
252958_at	MYB4; DNA binding / transcription factor	MYB4	AT4G38620	WT-SD-sp	WT-SD-gr	70.0413	158.34	-1.17675	0.00638955
261242_at	SBT3.3; identical protein binding / serine-type endopeptidase	SBT3.3	AT1G32960	WT-SD-sp	WT-SD-gr	290.487	656.83	-1.17704	0.0272772
261375_at	SPL4 (SQUAMOSA PROMOTER BINDING PROTEIN-LIKE 4); DNA binding / transcription factor	SPL4	AT1G53160	WT-SD-sp	WT-SD-gr	51.1742	115.804	-1.1782	0.0402986
248392_at	MATE efflux family protein	AT5G52050	AT5G52050	WT-SD-sp	WT-SD-gr	946.525	2143.24	-1.17908	0.00162379
262098_at	NF-YC2 (NUCLEAR FACTOR Y, SUBUNIT C2); DNA binding / transcription activator/ transcription factor	NF-YC2	AT1G56170	WT-SD-sp	WT-SD-gr	261.882	593.687	-1.18079	0.0438101
254204_at	lysophosphatidic acid acyltransferase	AT4G24160	AT4G24160	WT-SD-sp	WT-SD-gr	915.589	2076.13	-1.18112	0.00973201
266015_at	Short-chain dehydrogenase/reductase 2	AT2G24190	AT2G24190	WT-SD-sp	WT-SD-gr	42.4394	96.2532	-1.18143	0.0285232
256674_at	hypothetical protein	AT3G52360	AT3G52360	WT-SD-sp	WT-SD-gr	149.419	339.181	-1.18269	0.0489475
253276_at	putative caffeoyl-CoA O-methyltransferase	CCoAOMT1	AT4G34050	WT-SD-sp	WT-SD-gr	3882.85	8821.48	-1.1839	0.0454123
267202_s_at	ORP1A (OSBP(OXYSTEROL BINDING PROTEIN)-RELATED PROTEIN 1A); oxysterol binding	ORP1A	AT2G31020 /// AT2G31030	WT-SD-sp	WT-SD-gr	83.9576	190.876	-1.1849	0.0373224
259033_at	pectinacetylesterase family protein	AT3G09405	AT3G09405	WT-SD-sp	WT-SD-gr	189.797	431.545	-1.18506	0.0484855
266581_at	Late embryogenesis abundant protein	AT2G46140	AT2G46140	WT-SD-sp	WT-SD-gr	116.493	264.931	-1.18538	0.0409633
259428_at	ATMPK11; MAP kinase/ kinase	ATMPK11	AT1G01560	WT-SD-sp	WT-SD-gr	2422.88	5515.98	-1.18689	0.0317643
263182_at	hypothetical protein	AT1G05575	AT1G05575	WT-SD-sp	WT-SD-gr	2292.06	5221.41	-1.1878	0.0160074
246498_at	acyl-[acyl-carrier-protein] desaturase	AT5G16230	AT5G16230	WT-SD-sp	WT-SD-gr	61.2031	139.472	-1.1883	0.0113114
262291_at	calcium-dependent lipid-binding domain-containing protein	AT1G70790	AT1G70790	WT-SD-sp	WT-SD-gr	116.836	266.28	-1.18845	0.0319509
259655_at	dirigent protein 20	AT1G55210	AT1G55210	WT-SD-sp	WT-SD-gr	942.507	2148.07	-1.18846	0.0194686
251676_at	hypothetical protein	AT3G57320	AT3G57320	WT-SD-sp	WT-SD-gr	82.9346	189.096	-1.18907	0.0539121
261470_at	ERF11 (ERF DOMAIN PROTEIN 11); DNA binding / transcription factor/ transcription repressor	ERF11	AT1G28370	WT-SD-sp	WT-SD-gr	2487.54	5673.95	-1.18963	0.0152768
256839_at	calmodulin-like protein 11	CML11	AT3G22930	WT-SD-sp	WT-SD-gr	55.0926	125.75	-1.19063	0.0546631
265771_at	endonuclease/exonuclease/phosphatase domain-containing protein	AT2G48030	AT2G48030	WT-SD-sp	WT-SD-gr	53.0152	121.117	-1.19192	0.0123875
257784_at	MUB4 (MEMBRANE-ANCHORED UBIQUITIN-FOLD PROTEIN 4 PRECURSOR)	MUB4	AT3G26980	WT-SD-sp	WT-SD-gr	1099.52	2512.44	-1.19221	0.0359509
262944_at	PGK (PHOSPHOGLYCERATE KINASE); phosphoglycerate kinase	PGK	AT1G79550	WT-SD-sp	WT-SD-gr	1961.93	4484.71	-1.19274	0.00568058
255110_at	peroxidase 37	AT4G08770	AT4G08770	WT-SD-sp	WT-SD-gr	139.052	317.992	-1.19337	0.0475477
255039_at	CPK4; calmodulin-dependent protein kinase/ kinase/ protein kinase	CPK4	AT4G09570	WT-SD-sp	WT-SD-gr	438.55	1004.08	-1.19507	0.0438598
260296_at	TIR-NBS-LRR class disease resistance protein	AT1G63750	AT1G63750	WT-SD-sp	WT-SD-gr	607.437	1391.83	-1.19618	0.0544011
248971_at	TIR-NBS-LRR class disease resistance protein	AT5G45000	AT5G45000	WT-SD-sp	WT-SD-gr	163.578	374.927	-1.19663	0.031482
262153_at	putative cytochrome c oxidase subunit 5b-like	AT1G52710	AT1G52710	WT-SD-sp	WT-SD-gr	175.652	402.671	-1.19688	0.0479655
253271_s_at	ASK12 (ARABIDOPSIS SKP1-LIKE 12); protein binding / ubiquitin-protein ligase	ASK12	AT4G34210 /// AT4G34470	WT-SD-sp	WT-SD-gr	103.292	236.796	-1.19692	0.00925396
254360_at	cytidinediphosphate diacylglycerol synthase 2	CDS2	AT4G22340	WT-SD-sp	WT-SD-gr	184.893	424.062	-1.19758	0.00873256
252217_at	hypothetical protein	AT3G50140	AT3G50140	WT-SD-sp	WT-SD-gr	27.1074	62.1867	-1.19792	0.0264886
249790_at	membrane protein of ER body 2	AT5G24290	AT5G24290	WT-SD-sp	WT-SD-gr	153.937	353.367	-1.19883	0.0120628
257788_at	AT-TCP20; transcription factor	TCP20	AT3G27010	WT-SD-sp	WT-SD-gr	199.014	457.149	-1.19979	0.0383433
249284_at	hypothetical protein	AT5G41810	AT5G41810	WT-SD-sp	WT-SD-gr	351.941	810.3	-1.20313	0.00892347
251879_at	late embryogenesis abundant hydroxyproline-rich glycoprotein	AT3G54200	AT3G54200	WT-SD-sp	WT-SD-gr	1279.74	2946.94	-1.20337	0.0301775
245567_at	GLP9 (GERMIN-LIKE PROTEIN 9); manganese ion binding / nutrient reservoir	GLP9	AT4G14630	WT-SD-sp	WT-SD-gr	183.563	422.716	-1.20341	0.0167688
248686_at	receptor-like protein kinase-related family protein	AT5G48540	AT5G48540	WT-SD-sp	WT-SD-gr	875.966	2018.77	-1.20453	0.0339268
265986_at	putative LRR receptor-like serine/threonine-protein kinase	AT2G24230	AT2G24230	WT-SD-sp	WT-SD-gr	38.1856	88.083	-1.20583	0.0506731
266203_at	AtPP2-B1 (Phloem protein 2-B1); carbohydrate binding	AtPP2-B1	AT2G02230	WT-SD-sp	WT-SD-gr	313.099	722.637	-1.20665	0.0256975
264821_at	NETWORKED 3A	AT1G03470	AT1G03470	WT-SD-sp	WT-SD-gr	60.0227	138.769	-1.20911	0.032854
261039_at	ELF4-L4 (ELF4-Like 4)	ELF4-L4	AT1G17455	WT-SD-sp	WT-SD-gr	88.7671	205.236	-1.20919	0.0474386
245832_at	EMB1144 (embryo defective 1144); chorismate synthase	EMB1144	AT1G48850	WT-SD-sp	WT-SD-gr	1070.32	2474.66	-1.20919	0.0401142
261143_at	ATPUP14; purine transmembrane transporter	ATPUP14	AT1G19770	WT-SD-sp	WT-SD-gr	1974.68	4568.7	-1.21016	0.0292023
249445_at	calmodulin-binding protein-like protein	AT5G39380	AT5G39380	WT-SD-sp	WT-SD-gr	23.5031	54.3787	-1.21019	0.0445654
254110_at	plant invertase/pectin methylesterase inhibitor domain-containing protein	AT4G25260	AT4G25260	WT-SD-sp	WT-SD-gr	52.2334	120.928	-1.21111	0.0418712
250603_at	calmodulin-binding protein-like protein	AT5G07820	AT5G07820	WT-SD-sp	WT-SD-gr	91.3178	211.455	-1.21139	0.0273261
264204_at	SUC2 (SUCROSE-PROTON SYMPORTER 2); carbohydrate transmembrane transporter/ sucrose transmembrane transporter/ sucrose:hydrogen symporter/ sugar:hydrogen symporter	SUC2	AT1G22710	WT-SD-sp	WT-SD-gr	1658.35	3840.65	-1.2116	0.0519029
263807_at	indole-3-glycerol phosphate synthase	AT2G04400	AT2G04400	WT-SD-sp	WT-SD-gr	2387.43	5536.16	-1.21343	0.0126797
266319_s_at	KCS13 (3-KETOACYL-COA SYNTHASE 13); acyltransferase/ catalytic/ transferase, transferring acyl groups other than amino-acyl groups	KCS13	AT2G46720 /// AT3G10280	WT-SD-sp	WT-SD-gr	134.014	311.107	-1.21502	0.00777037
266536_at	phospholipase-like protein (PEARLI 4) family	AT2G16900	AT2G16900	WT-SD-sp	WT-SD-gr	386.082	897.459	-1.21694	0.00847341
263297_at	ATARFB1A (ADP-ribosylation factor B1A); GTP binding	ATARFB1A	AT2G15310	WT-SD-sp	WT-SD-gr	303.778	706.375	-1.21742	0.0528241
246832_at	Pyridoxal phosphate (PLP)-dependent transferases superfamily protein	AT5G26600	AT5G26600	WT-SD-sp	WT-SD-gr	594.339	1382.27	-1.21768	0.0499174
261086_at	TRFL3 (TRF-LIKE 3); DNA binding / transcription factor	TRFL3	AT1G17460	WT-SD-sp	WT-SD-gr	72.0664	167.607	-1.21769	0.0251865
256803_at	CYP705A33; electron carrier/ heme binding / iron ion binding / monooxygenase/ oxygen binding	CYP705A33	AT3G20960	WT-SD-sp	WT-SD-gr	83.0566	193.265	-1.21841	0.0149831
255698_at	protein LOST MERISTEMS 3	HAM3	AT4G00150	WT-SD-sp	WT-SD-gr	100.675	234.342	-1.21891	0.0176516
245557_at	PUX5 (Arabidopsis thaliana serine/threonine protein phosphatase 2A 55 kDa regulatory subunit B prime gamma); protein binding	PUX5	AT4G15410	WT-SD-sp	WT-SD-gr	380.337	887.101	-1.22182	0.0185231
256576_at	PMZ; zinc ion binding	PMZ	AT3G28210	WT-SD-sp	WT-SD-gr	561.189	1308.96	-1.22186	0.0394658
262162_at	hypothetical protein	AT1G78020	AT1G78020	WT-SD-sp	WT-SD-gr	924.121	2155.5	-1.22187	0.00247445
265238_s_at	ribosomal protein S7 /// ribosomal protein S7	AT2G07696 /// rps7	AT2G07696 /// ATMG01270	WT-SD-sp	WT-SD-gr	91.786	214.127	-1.22212	0.0403068
247287_at	hypothetical protein	AT5G64230	AT5G64230	WT-SD-sp	WT-SD-gr	147.913	345.21	-1.22272	0.0335317
253489_at	MGD1 (MONOGALACTOSYL DIACYLGLYCEROL SYNTHASE 1); 1,2-diacylglycerol 3-beta-galactosyltransferase/ UDP-galactosyltransferase/ UDP-glycosyltransferase/ transferase, transferring glycosyl groups	MGD1	AT4G31780	WT-SD-sp	WT-SD-gr	1073.98	2507.13	-1.22306	0.00164652
254432_at	FAD-binding Berberine family protein	AT4G20830	AT4G20830	WT-SD-sp	WT-SD-gr	2979.53	6959.68	-1.22394	0.00321387
252368_at	CYP94B3; electron carrier/ heme binding / iron ion binding / monooxygenase/ oxygen binding	CYP94B3	AT3G48520	WT-SD-sp	WT-SD-gr	777.124	1815.64	-1.22426	0.0323998
258641_at	germination-related protein	AT3G08030	AT3G08030	WT-SD-sp	WT-SD-gr	231.64	541.283	-1.2245	0.0497391
251109_at	ATFER1; ferric iron binding / iron ion binding	FER1	AT5G01600	WT-SD-sp	WT-SD-gr	6434.79	15079.1	-1.22858	0.0489656
248968_at	pectinacetylesterase family protein	AT5G45280	AT5G45280	WT-SD-sp	WT-SD-gr	153.756	360.371	-1.22884	0.00847877
248006_at	HAP8 (HAPLESS 8)	HAP8	AT5G56250	WT-SD-sp	WT-SD-gr	93.593	219.377	-1.22894	0.0500335
251155_at	hypothetical protein	AT3G63160	AT3G63160	WT-SD-sp	WT-SD-gr	1077.36	2525.97	-1.22933	0.0452128
263510_s_at	cytochrome C assembly protein /// Cytochrome C assembly protein /// cytochrome c biogenesis orf256	AT2G07681 /// AT2G07771 /// ccb256	AT2G07681 /// AT2G07771 /// ATMG00900	WT-SD-sp	WT-SD-gr	73.6815	173.231	-1.23333	0.024116
245686_at	ATJ2; protein binding	J2	AT5G22060	WT-SD-sp	WT-SD-gr	2500.96	5882.19	-1.23387	0.00199935
266265_at	tropinone reductase-like protein	AT2G29340	AT2G29340	WT-SD-sp	WT-SD-gr	1542.91	3629.24	-1.23401	0.0186007
245750_at	HTA10; DNA binding	HTA10	AT1G51060	WT-SD-sp	WT-SD-gr	445.968	1049.88	-1.23521	0.0380763
255011_at	CYTC-2 (cytochrome c-2); electron carrier/ heme binding / iron ion binding	CYTC-2	AT4G10040	WT-SD-sp	WT-SD-gr	1282.89	3020.28	-1.23528	0.0286985
249423_at	hypothetical protein	AT5G39785	AT5G39785	WT-SD-sp	WT-SD-gr	323.352	761.271	-1.2353	0.0490213
246931_at	PPPDE putative thiol peptidase family protein	AT5G25170	AT5G25170	WT-SD-sp	WT-SD-gr	332.162	782.062	-1.2354	0.0110619
264773_at	disease resistance-responsive, dirigent domain-containing protein	AT1G22900	AT1G22900	WT-SD-sp	WT-SD-gr	90.1743	212.444	-1.2363	0.0253542
258744_at	alpha-helical IF-like protein	AT3G05830	AT3G05830	WT-SD-sp	WT-SD-gr	196.775	463.736	-1.23676	0.0361758
259734_at	hypothetical protein	AT1G77500	AT1G77500	WT-SD-sp	WT-SD-gr	318.733	754.827	-1.2438	0.0230535
251494_at	PTI1-like tyrosine-protein kinase 3	AT3G59350	AT3G59350	WT-SD-sp	WT-SD-gr	2480.98	5876.68	-1.24409	0.0428651
253243_at	hypothetical protein	AT4G34560	AT4G34560	WT-SD-sp	WT-SD-gr	61.4581	145.697	-1.2453	0.0295015
256244_at	SULTR4;2; sulfate transmembrane transporter	SULTR4;2	AT3G12520	WT-SD-sp	WT-SD-gr	36.28	86.0705	-1.24634	0.0193121
260211_at	hypothetical protein	AT1G74440	AT1G74440	WT-SD-sp	WT-SD-gr	997.539	2370.42	-1.2487	0.0542577
244929_at	NADH dehydrogenase subunit 4	nad4	ATMG00580	WT-SD-sp	WT-SD-gr	934.981	2222.07	-1.2489	0.0523789
250674_at	LAC13 (laccase 13); laccase	LAC13	AT5G07130	WT-SD-sp	WT-SD-gr	38.0543	90.7273	-1.25348	0.0271122
251895_at	ATEP3; chitinase	ATEP3	AT3G54420	WT-SD-sp	WT-SD-gr	372.464	888.523	-1.25431	0.042364
245794_at	XTR4 (XYLOGLUCAN ENDOTRANSGLYCOSYLASE 4); hydrolase, acting on glycosyl bonds / hydrolase, hydrolyzing O-glycosyl compounds / xyloglucan:xyloglucosyl transferase	XTR4	AT1G32170	WT-SD-sp	WT-SD-gr	161.943	386.389	-1.25457	0.0539001
264210_at	MYB3 (MYB DOMAIN PROTEIN 3); DNA binding / transcription factor	MYB3	AT1G22640	WT-SD-sp	WT-SD-gr	557.743	1331.44	-1.25531	0.0493108
266142_at	L-ornithine N5-acetyltransferase NATA1	AT2G39030	AT2G39030	WT-SD-sp	WT-SD-gr	266.958	637.509	-1.25583	0.0278362
260434_at	hypothetical protein	AT1G68330	AT1G68330	WT-SD-sp	WT-SD-gr	40.1012	95.9855	-1.25917	0.0473106
245233_at	CAP160 protein	AT4G25580	AT4G25580	WT-SD-sp	WT-SD-gr	64.2645	153.854	-1.25947	0.0383699
248179_at	THE1 (THESEUS1); kinase/ protein kinase	THE1	AT5G54380	WT-SD-sp	WT-SD-gr	80.827	193.623	-1.26034	0.0207917
267544_at	CB5-B (CYTOCHROME B5 ISOFORM B); heme binding	CB5-B	AT2G32720	WT-SD-sp	WT-SD-gr	122.582	293.777	-1.26097	0.0346677
260068_at	protein SAR Deficient 1	AT1G73805	AT1G73805	WT-SD-sp	WT-SD-gr	296.514	711.166	-1.26209	0.000993245
262229_at	probable carboxylesterase 6	AT1G68620	AT1G68620	WT-SD-sp	WT-SD-gr	2319.26	5565.26	-1.26278	0.0277776
251028_at	haloacid dehalogenase-like hydrolase superfamily protein	AT5G02230	AT5G02230	WT-SD-sp	WT-SD-gr	90.7991	218.093	-1.26419	0.032448
260419_at	wall-associated receptor kinase-like 9	AT1G69730	AT1G69730	WT-SD-sp	WT-SD-gr	591.1	1421.33	-1.26577	0.028208
247767_at	AGL82 (AGAMOUS-LIKE 82); DNA binding / transcription factor	AGL82	AT5G58890	WT-SD-sp	WT-SD-gr	20.8557	50.178	-1.26662	0.0367635
253626_at	RNI-like superfamily protein	AT4G30640	AT4G30640	WT-SD-sp	WT-SD-gr	56.1698	135.145	-1.26665	0.0240906
262827_at	CYP71B29; electron carrier/ heme binding / iron ion binding / monooxygenase/ oxygen binding	CYP71B29	AT1G13100	WT-SD-sp	WT-SD-gr	88.703	213.561	-1.2676	0.0378801
250301_at	hypothetical protein	AT5G11970	AT5G11970	WT-SD-sp	WT-SD-gr	1155.05	2781.59	-1.26795	0.0453433
260225_at	GSTU10 (GLUTATHIONE S-TRANSFERASE TAU 10); glutathione transferase	GSTU10	AT1G74590	WT-SD-sp	WT-SD-gr	893.723	2153.57	-1.26883	0.0188098
257793_at	pollen Ole e 1 allergen and extensin family protein	AT3G26960	AT3G26960	WT-SD-sp	WT-SD-gr	54.8385	132.171	-1.26915	0.0350834
248719_at	RBOHD (RESPIRATORY BURST OXIDASE HOMOLOGUE D); NAD(P)H oxidase	RBOHD	AT5G47910	WT-SD-sp	WT-SD-gr	1563.21	3768.81	-1.26959	0.0478156
253666_at	MERI5B (meristem-5); hydrolase, acting on glycosyl bonds / xyloglucan:xyloglucosyl transferase	MERI5B	AT4G30270	WT-SD-sp	WT-SD-gr	8381.33	20216.3	-1.27027	0.0193723
260735_at	protein CHILLING SENSITIVE 1	AT1G17610	AT1G17610	WT-SD-sp	WT-SD-gr	77.4583	186.851	-1.27039	0.0541046
247706_at	Haloacid dehalogenase-like hydrolase (HAD) superfamily protein	AT5G59480	AT5G59480	WT-SD-sp	WT-SD-gr	321.822	778.476	-1.27439	0.000298137
246841_at	putative germin-like protein subfamily 2 member 5	AT5G26700	AT5G26700	WT-SD-sp	WT-SD-gr	24.2806	58.7481	-1.27474	0.0460657
258529_at	GATA transcription factor 15	GATA15	AT3G06740	WT-SD-sp	WT-SD-gr	44.1196	106.751	-1.27477	0.0338636
246962_s_at	BZIP9 (BASIC LEUCINE ZIPPER 9); DNA binding / protein heterodimerization/ transcription factor	BZIP9	AT5G24800	WT-SD-sp	WT-SD-gr	616.384	1493.53	-1.27682	0.0510319
266798_at	AtbZIP6 (Arabidopsis thaliana basic leucine-zipper 6); DNA binding / transcription factor	AtbZIP6	AT2G22850	WT-SD-sp	WT-SD-gr	325.653	789.874	-1.27829	0.02342
254453_at	AAT1 (AMINO ACID TRANSPORTER 1); L-glutamate transmembrane transporter/ L-lysine transmembrane transporter/ arginine transmembrane transporter/ cationic amino acid transmembrane transporter	AAT1	AT4G21120	WT-SD-sp	WT-SD-gr	661.586	1604.81	-1.2784	0.0365276
262733_s_at	ARAB-1; carboxylesterase/ hydrolase, acting on ester bonds	ARAB-1	AT1G28660 /// AT1G28670	WT-SD-sp	WT-SD-gr	372.821	904.375	-1.27844	0.00188615
251663_at	Glutaredoxin family protein	AT3G57070	AT3G57070	WT-SD-sp	WT-SD-gr	207.019	502.326	-1.27886	0.0388248
263499_at	TTL3 (TETRATRICOPETIDE-REPEAT THIOREDOXIN-LIKE 3); binding / protein binding	TTL3	AT2G42580	WT-SD-sp	WT-SD-gr	564.471	1370.56	-1.27979	0.0061997
247922_at	Galactosyltransferase family protein	AT5G57500	AT5G57500	WT-SD-sp	WT-SD-gr	150.035	364.844	-1.28198	0.0399398
262731_at	MC8 (METACASPASE 8); cysteine-type endopeptidase	MC8	AT1G16420	WT-SD-sp	WT-SD-gr	32.9008	80.163	-1.28482	0.0221327
252973_s_at	ROC1 (ROTAMASE CYP 1); peptidyl-prolyl cis-trans isomerase	ROC1	AT4G38740	WT-SD-sp	WT-SD-gr	1562.23	3810.28	-1.2863	0.0543505
253064_at	AtbZIP7 (Arabidopsis thaliana basic leucine-zipper 7); DNA binding / transcription factor	AtbZIP7	AT4G37730	WT-SD-sp	WT-SD-gr	102.99	251.224	-1.28647	0.0350142
244952_at	hypothetical protein	ArthMp023	AT2G07799 /// ATMG00260	WT-SD-sp	WT-SD-gr	21.0417	51.334	-1.28667	0.0042897
260877_at	hypothetical protein	AT1G21500	AT1G21500	WT-SD-sp	WT-SD-gr	117.152	286.146	-1.28837	0.0068949
246018_at	hypothetical protein	AT5G10695	AT5G10695	WT-SD-sp	WT-SD-gr	3796.06	9276.98	-1.28915	0.0317601
249046_at	FAD-binding and BBE domain-containing protein	AT5G44400	AT5G44400	WT-SD-sp	WT-SD-gr	522.902	1278.05	-1.28933	0.0401698
264867_at	FH4 (FORMIN HOMOLOGUE 4); actin binding / protein binding	FH4	AT1G24150	WT-SD-sp	WT-SD-gr	545.186	1332.92	-1.28977	0.00235768
260033_at	ATNUDX1 (ARABIDOPSIS THALIANA NUDIX HYDROLASE 1); dihydroneopterin triphosphate pyrophosphohydrolase/ hydrolase	ATNUDX1	AT1G68760	WT-SD-sp	WT-SD-gr	99.7485	244.112	-1.29117	0.0430936
247246_at	C/VIF2 (CELL WALL / VACUOLAR INHIBITOR OF FRUCTOSIDASE 2); enzyme inhibitor/ pectinesterase/ pectinesterase inhibitor	C/VIF2	AT5G64620	WT-SD-sp	WT-SD-gr	168.224	411.843	-1.29171	0.0378138
266165_at	CSD2 (COPPER/ZINC SUPEROXIDE DISMUTASE 2); superoxide dismutase	CSD2	AT2G28190	WT-SD-sp	WT-SD-gr	1471.49	3602.62	-1.29176	0.00096088
265260_at	anac042 (Arabidopsis NAC domain containing protein 42); transcription factor	anac042	AT2G43000	WT-SD-sp	WT-SD-gr	135.715	332.345	-1.2921	0.00316656
257377_at	PLL4 (POLTERGEIST LIKE 4); catalytic/ protein serine/threonine phosphatase	PLL4	AT2G28890	WT-SD-sp	WT-SD-gr	618.363	1515.22	-1.293	0.0365535
258616_at	leucine-rich repeat protein kinase family protein	AT3G02880	AT3G02880	WT-SD-sp	WT-SD-gr	1778.94	4366.6	-1.2955	0.0310005
253258_at	AP2/B3-like transcriptional factor family protein	AT4G34400	AT4G34400	WT-SD-sp	WT-SD-gr	160.74	394.581	-1.29559	0.0470064
245292_at	extradiol ring-cleavage dioxygenase	AT4G15093	AT4G15093	WT-SD-sp	WT-SD-gr	267.904	657.73	-1.29578	0.0278802
255900_at	hypothetical protein	AT1G17830	AT1G17830	WT-SD-sp	WT-SD-gr	61.4729	150.977	-1.29631	0.00956716
248151_at	LHCB3 (LIGHT-HARVESTING CHLOROPHYLL B-BINDING PROTEIN 3); structural molecule	LHCB3	AT5G54270	WT-SD-sp	WT-SD-gr	1689.02	4148.79	-1.29651	0.0234701
245776_at	hypothetical protein	AT1G30260	AT1G30260	WT-SD-sp	WT-SD-gr	590.741	1451.29	-1.29674	0.036611
265357_at	UBC29 (ubiquitin-conjugating enzyme 29); ubiquitin-protein ligase	UBC29	AT2G16740	WT-SD-sp	WT-SD-gr	789.831	1941.42	-1.2975	0.0319277
266173_at	hypothetical protein	AT2G02410	AT2G02410	WT-SD-sp	WT-SD-gr	74.3982	183.035	-1.29878	0.0181217
261272_at	Mediator complex, subunit Med10	AT1G26665	AT1G26665	WT-SD-sp	WT-SD-gr	1278.57	3146.87	-1.29938	0.0444377
254605_at	Integrin-linked protein kinase family protein	AT4G18950	AT4G18950	WT-SD-sp	WT-SD-gr	462.486	1138.92	-1.30018	0.0324058
256650_at	POLYAMINE UPTAKE TRANSPORTER 4	AT3G13620	AT3G13620	WT-SD-sp	WT-SD-gr	109.913	270.981	-1.30183	0.0358814
251962_at	PIP2A (PLASMA MEMBRANE INTRINSIC PROTEIN 2A); water channel	PIP2A	AT3G53420	WT-SD-sp	WT-SD-gr	4665.05	11514.9	-1.30353	0.0301447
253827_at	hypothetical protein	AT4G28085	AT4G28085	WT-SD-sp	WT-SD-gr	882.046	2177.42	-1.30369	0.0364431
248175_at	RAT5 (RESISTANT TO AGROBACTERIUM TRANSFORMATION 5); DNA binding	RAT5	AT5G54640	WT-SD-sp	WT-SD-gr	309.255	763.765	-1.30433	0.048619
248889_at	hypothetical protein	AT5G46230	AT5G46230	WT-SD-sp	WT-SD-gr	230.065	568.251	-1.30449	0.00429946
249188_at	HXXXD-type acyl-transferase-like protein	AT5G42830	AT5G42830	WT-SD-sp	WT-SD-gr	746.416	1844.18	-1.30493	0.0119494
251440_at	ASK13 (ARABIDOPSIS SKP1-LIKE 13); protein binding / ubiquitin-protein ligase	ASK13	AT3G60010	WT-SD-sp	WT-SD-gr	33.9206	83.8588	-1.3058	0.0480672
253349_at	---	---	---	WT-SD-sp	WT-SD-gr	59.4134	146.923	-1.3062	0.0475067
246986_at	RLK (Receptor-like kinase); ATP binding / kinase/ protein serine/threonine kinase	RLK	AT5G67280	WT-SD-sp	WT-SD-gr	54.7736	135.455	-1.30627	0.0322755
256968_at	NADK1 (NAD KINASE 1); NAD+ kinase/ NADH kinase/ calmodulin binding	NADK1	AT3G21070	WT-SD-sp	WT-SD-gr	169.476	419.311	-1.30694	0.0297059
259076_at	TMAC2 (TWO OR MORE ABRES-CONTAINING GENE 2)	TMAC2	AT3G02140	WT-SD-sp	WT-SD-gr	209.535	518.719	-1.30776	0.0518184
250793_at	oxidoreductase, 2OG-Fe(II) oxygenase family protein	AT5G05600	AT5G05600	WT-SD-sp	WT-SD-gr	2170.71	5380.84	-1.30966	0.0298494
244923_s_at	hypothetical protein	ArthMp089	ATMG01020	WT-SD-sp	WT-SD-gr	37.7362	93.566	-1.31003	0.00709514
266528_at	TIR-NBS-LRR class disease resistance protein	AT2G16870	AT2G16870	WT-SD-sp	WT-SD-gr	89.5507	222.155	-1.31079	0.0158784
257954_at	UDP-glycosyltransferase HYR1	HYR1	AT3G21760	WT-SD-sp	WT-SD-gr	36.8516	91.4241	-1.31085	0.0521053
260224_at	pentatricopeptide repeat-containing protein	AT1G74400	AT1G74400	WT-SD-sp	WT-SD-gr	96.6112	239.702	-1.31098	0.00292005
257339_s_at	hypothetical protein /// ATP synthase subunit C family protein /// ATPase subunit 9	ArthMp004 /// AT2G07671 /// atp9	AT2G07671 /// ATMG00040 /// ATMG01080	WT-SD-sp	WT-SD-gr	1166.46	2896.77	-1.31231	0.0206829
255597_at	DHHC-type zinc finger protein	AT4G01730	AT4G01730	WT-SD-sp	WT-SD-gr	41.5642	103.221	-1.31232	0.000614719
245613_at	ATBET12; SNAP receptor/ protein transporter	ATBET12	---	WT-SD-sp	WT-SD-gr	524.176	1302.28	-1.31292	0.0333176
265233_s_at	hypothetical protein /// Cytochrome b/b6 protein	ArthMp052 /// AT2G07718	AT2G07718 /// ATMG00590	WT-SD-sp	WT-SD-gr	679.548	1689.21	-1.31371	0.037344
253075_at	TIR-NBS-LRR class disease resistance protein	AT4G36150	AT4G36150	WT-SD-sp	WT-SD-gr	194.004	482.931	-1.31573	0.0463018
262215_at	hypothetical protein	AT1G74790	AT1G74790	WT-SD-sp	WT-SD-gr	252.293	628.072	-1.31583	0.0095514
253919_at	hypothetical protein	AT4G27350	AT4G27350	WT-SD-sp	WT-SD-gr	232.465	579.069	-1.31672	0.0114034
258617_at	putative calcium-binding protein CML18	AT3G03000	AT3G03000	WT-SD-sp	WT-SD-gr	324.625	809.354	-1.318	0.0405847
252173_at	scarecrow-like protein 7	AT3G50650	AT3G50650	WT-SD-sp	WT-SD-gr	115.466	287.909	-1.31815	0.0243547
257076_at	hypothetical protein	AT3G19680	AT3G19680	WT-SD-sp	WT-SD-gr	315.74	788.742	-1.32081	0.0126457
249890_at	WRKY38; transcription factor	WRKY38	AT5G22570	WT-SD-sp	WT-SD-gr	31.0517	77.5809	-1.32103	0.0275962
250358_at	AGP15 (ARABINOGALACTAN PROTEIN 15)	AGP15	AT5G11740	WT-SD-sp	WT-SD-gr	7596.29	18981.7	-1.32124	0.0495571
264005_at	AGP2 (ARABINOGALACTAN PROTEIN 2)	AGP2	AT2G22470	WT-SD-sp	WT-SD-gr	893.44	2233.75	-1.32203	0.0107583
247668_at	APRR3 (ARABIDOPSIS PSEUDO-RESPONSE REGULATOR 3); transcription regulator/ two-component response regulator	APRR3	AT5G60100	WT-SD-sp	WT-SD-gr	144.92	362.646	-1.3233	0.00925537
256663_at	Aha1 domain-containing protein	AT3G12050	AT3G12050	WT-SD-sp	WT-SD-gr	1368.75	3427.13	-1.32414	0.0287809
258682_at	S6K2 (ARABIDOPSIS THALIANA SERINE/THREONINE PROTEIN KINASE 2); kinase/ protein kinase	S6K2	AT3G08720	WT-SD-sp	WT-SD-gr	1713.9	4292.48	-1.32453	0.033552
251621_at	putative protein kinase	AT3G57700	AT3G57700	WT-SD-sp	WT-SD-gr	341.294	854.836	-1.32463	0.0343333
259738_at	hypothetical protein	AT1G64355	AT1G64355	WT-SD-sp	WT-SD-gr	122.514	306.901	-1.32483	0.0366733
261084_at	NAD(P)-binding Rossmann-fold superfamily protein	AT1G07440	AT1G07440	WT-SD-sp	WT-SD-gr	375.293	940.3	-1.3251	0.027181
267339_at	hypothetical protein	AT2G39870	AT2G39870	WT-SD-sp	WT-SD-gr	53.4247	134.103	-1.32777	0.0503641
252421_at	putative chitinase	AT3G47540	AT3G47540	WT-SD-sp	WT-SD-gr	631.722	1588.61	-1.3304	0.0196763
263582_at	LYM2 (LYSM DOMAIN GPI-ANCHORED PROTEIN 2 PRECURSOR)	LYM2	AT2G17120	WT-SD-sp	WT-SD-gr	1355.58	3412.11	-1.33175	0.0153806
257502_at	hypothetical protein	AT1G78110	AT1G78110	WT-SD-sp	WT-SD-gr	151.122	380.627	-1.33267	0.0094047
248204_at	ATM2 (ARABIDOPSIS THALIANA MYOSIN 2); motor	ATM2	AT5G54280	WT-SD-sp	WT-SD-gr	80.3188	202.442	-1.3337	0.00643769
263559_at	---	---	AT2G15380	WT-SD-sp	WT-SD-gr	24.2986	61.2684	-1.33427	0.0521439
246582_at	proline-rich family protein	AT1G31750	AT1G31750	WT-SD-sp	WT-SD-gr	49.7426	125.494	-1.33506	0.0490666
262254_at	GLIP5; carboxylesterase/ lipase	GLIP5	AT1G53920	WT-SD-sp	WT-SD-gr	73.5235	185.762	-1.33718	0.00761201
264752_at	LPR1 (Low Phosphate Root1); copper ion binding / oxidoreductase, acting on diphenols and related substances as donors, oxygen as acceptor	LPR1	AT1G23010	WT-SD-sp	WT-SD-gr	67.6985	171.063	-1.33733	0.0272022
263935_at	PUB23 (PLANT U-BOX 23); ubiquitin-protein ligase	PUB23	AT2G35930	WT-SD-sp	WT-SD-gr	451.562	1141.08	-1.33741	0.0347232
265737_at	ATPAP1 (PHOSPHATIDIC ACID PHOSPHATASE 1); phosphatidate phosphatase	ATPAP1	AT2G01180	WT-SD-sp	WT-SD-gr	1212.21	3063.65	-1.33762	0.0321467
262616_at	2-oxoglutarate-dependent dioxygenase-like protein	AT1G06620	AT1G06620	WT-SD-sp	WT-SD-gr	194.024	490.559	-1.33819	0.021319
257985_at	jumonji-C domain-containing protein 30	AT3G20810	AT3G20810	WT-SD-sp	WT-SD-gr	75.7123	191.456	-1.33841	0.0113235
258707_at	histone H2B	AT3G09480	AT3G09480	WT-SD-sp	WT-SD-gr	140.099	354.328	-1.33864	0.0479012
247864_s_at	ASB1 (ANTHRANILATE SYNTHASE BETA SUBUNIT 1); anthranilate synthase	ASB1	AT1G24807 /// AT1G24909 /// AT1G25083 /// AT1G25155 /// AT1G25220 /// AT5G57890	WT-SD-sp	WT-SD-gr	1788.55	4528.06	-1.34011	0.0302132
266588_at	AGP9 (ARABINOGALACTAN PROTEIN 9)	AGP9	AT2G14890	WT-SD-sp	WT-SD-gr	68.7359	174.098	-1.34076	0.0470846
260103_at	hypothetical protein	AT1G35430	AT1G35430	WT-SD-sp	WT-SD-gr	288.374	730.563	-1.34107	0.0264766
248888_at	KAT1 (POTASSIUM CHANNEL IN ARABIDOPSIS THALIANA 1); cyclic nucleotide binding / inward rectifier potassium channel	KAT1	AT5G46240	WT-SD-sp	WT-SD-gr	108.824	275.711	-1.34116	0.0267019
255645_at	SAUR-like auxin-responsive protein	AT4G00880	AT4G00880	WT-SD-sp	WT-SD-gr	453.661	1149.64	-1.3415	0.0271301
255155_at	glycine-rich protein	AT4G08230	AT4G08230	WT-SD-sp	WT-SD-gr	71.8585	182.247	-1.34266	0.0133965
249138_at	WPP1 (WPP domain protein 1)	WPP1	AT5G43070	WT-SD-sp	WT-SD-gr	71.4427	181.206	-1.34278	0.0356881
255462_at	oxidoreductase, 2OG-Fe(II) oxygenase family protein	AT4G02940	AT4G02940	WT-SD-sp	WT-SD-gr	551.739	1400.13	-1.34351	0.00747139
267515_at	transcription factor TCP9	AT2G45680	AT2G45680	WT-SD-sp	WT-SD-gr	245.17	622.361	-1.34397	0.0107515
259996_at	hypothetical protein	AT1G67910	AT1G67910	WT-SD-sp	WT-SD-gr	138.451	351.507	-1.34418	0.0303203
251688_at	myosin heavy chain-like protein	AT3G56480	AT3G56480	WT-SD-sp	WT-SD-gr	69.8914	177.477	-1.34445	0.0263761
266737_at	short-chain dehydrogenase reductase 5	AT2G47140	AT2G47140	WT-SD-sp	WT-SD-gr	47.2904	120.148	-1.3452	0.0168456
250284_at	CRN (CORYNE); ATP binding / kinase/ protein kinase	CRN	AT5G13290	WT-SD-sp	WT-SD-gr	53.5944	136.314	-1.34678	0.0422728
257840_at	AGC2-1 (OXIDATIVE SIGNAL-INDUCIBLE1); kinase	AGC2-1	AT3G25250	WT-SD-sp	WT-SD-gr	69.8071	177.58	-1.34702	0.0476293
254434_at	ethylene-responsive/regulated nuclear protein	AT4G20880	AT4G20880	WT-SD-sp	WT-SD-gr	250.49	638.096	-1.34902	0.00413396
246861_at	IAA28 (INDOLE-3-ACETIC ACID INDUCIBLE 28); transcription factor	IAA28	AT5G25890	WT-SD-sp	WT-SD-gr	166.067	424.157	-1.35284	0.0261599
256045_at	MAPKKK13; ATP binding / kinase/ protein kinase/ protein serine/threonine kinase	MAPKKK13	AT1G07150	WT-SD-sp	WT-SD-gr	58.373	149.182	-1.3537	0.013161
266039_s_at	hypothetical protein /// Ycf1 protein	ArthMp033 /// AT2G07739	AT2G07739 /// ATMG00370	WT-SD-sp	WT-SD-gr	26.9652	68.9167	-1.35375	0.0175263
258947_at	putative calcium-binding protein CML40	AT3G01830	AT3G01830	WT-SD-sp	WT-SD-gr	1863.08	4762.02	-1.35388	0.00287377
266600_at	MPK12 (MITOGEN-ACTIVATED PROTEIN KINASE 12); MAP kinase/ kinase	MPK12	AT2G46070	WT-SD-sp	WT-SD-gr	97.9149	250.348	-1.35433	0.0282625
267518_at	Kinase interacting (KIP1-like) family protein	AT2G30500	AT2G30500	WT-SD-sp	WT-SD-gr	347.741	890.21	-1.35613	0.0500833
249480_s_at	putative receptor-like protein kinase /// putative receptor-like protein kinase	AT5G38990 /// AT5G39000	AT5G38990 /// AT5G39000	WT-SD-sp	WT-SD-gr	524.03	1341.59	-1.35622	0.0346316
248942_at	hypothetical protein	AT5G45480	AT5G45480	WT-SD-sp	WT-SD-gr	205.1	525.335	-1.35691	0.0425118
249361_at	protein kinase family protein	AT5G40540	AT5G40540	WT-SD-sp	WT-SD-gr	228.321	585.61	-1.35888	0.00580776
258415_at	MTO3 (METHIONINE OVER-ACCUMULATOR 3); methionine adenosyltransferase	MTO3	AT3G17390	WT-SD-sp	WT-SD-gr	2282.32	5857.08	-1.35968	0.0502616
261005_at	FAD-binding and BBE domain-containing protein	AT1G26420	AT1G26420	WT-SD-sp	WT-SD-gr	768.359	1972.79	-1.36038	0.0128082
250910_at	AT-HSFA3; DNA binding / transcription factor	HSFA3	AT5G03720	WT-SD-sp	WT-SD-gr	40.9989	105.434	-1.36268	0.029578
262482_at	SRG1 (SENESCENCE-RELATED GENE 1); oxidoreductase, acting on diphenols and related substances as donors, oxygen as acceptor / oxidoreductase, acting on paired donors, with incorporation or reduction of molecular oxygen, 2-oxoglutarate as one donor, and inc	SRG1	AT1G17020	WT-SD-sp	WT-SD-gr	617.829	1588.94	-1.36278	0.0483718
262780_at	CYP71B28; electron carrier/ heme binding / iron ion binding / monooxygenase/ oxygen binding	CYP71B28	AT1G13090	WT-SD-sp	WT-SD-gr	191.668	492.949	-1.36283	0.0398805
266992_at	MLO12 (MILDEW RESISTANCE LOCUS O 12); calmodulin binding	MLO12	AT2G39200	WT-SD-sp	WT-SD-gr	214.192	551.349	-1.36406	0.0238689
265679_at	hypothetical protein /// hypothetical protein	AT2G32235 /// AT2G32240	AT2G32235 /// AT2G32240	WT-SD-sp	WT-SD-gr	1786.64	4611.96	-1.36813	0.0183774
253284_at	calcium-dependent lipid-binding domain-containing protein	AT4G34150	AT4G34150	WT-SD-sp	WT-SD-gr	2080.58	5371.36	-1.3683	0.0191675
259546_at	phosphate transporter PHO1-8	AT1G35350	AT1G35350	WT-SD-sp	WT-SD-gr	678.996	1753.97	-1.36915	0.0450873
267076_at	calmodulin-like protein 10	AT2G41090	AT2G41090	WT-SD-sp	WT-SD-gr	2122.39	5492.12	-1.37168	0.0202429
252081_at	AT-HSFA7A; DNA binding / transcription factor	HSFA7A	AT3G51910	WT-SD-sp	WT-SD-gr	451.781	1169.26	-1.3719	0.0379297
249230_at	hypothetical protein	AT5G42070	AT5G42070	WT-SD-sp	WT-SD-gr	74.2602	192.415	-1.37356	0.0276044
249918_at	GPI-anchored glycoprotein membrane precursor	AT5G19240	AT5G19240	WT-SD-sp	WT-SD-gr	4314.46	11186.6	-1.37452	0.0169307
247945_at	transcription factor bHLH35	AT5G57150	AT5G57150	WT-SD-sp	WT-SD-gr	123.713	321.079	-1.37594	0.020843
267386_at	DNA-binding bromodomain-containing protein	AT2G44430	AT2G44430	WT-SD-sp	WT-SD-gr	129.37	335.912	-1.37658	0.0516106
246488_at	3-oxo-5-alpha-steroid 4-dehydrogenase family protein	AT5G16010	AT5G16010	WT-SD-sp	WT-SD-gr	1692.9	4397.68	-1.37725	0.0456979
250844_at	SIM (SIAMESE); cyclin-dependent protein kinase inhibitor	SIM	AT5G04470	WT-SD-sp	WT-SD-gr	251.486	653.373	-1.37743	0.0132922
252204_at	hypothetical protein	AT3G50340	AT3G50340	WT-SD-sp	WT-SD-gr	89.2702	232.621	-1.38173	0.0375951
264826_at	2A6; oxidoreductase	2A6	AT1G03410	WT-SD-sp	WT-SD-gr	92.4376	241.387	-1.38479	0.0385047
265957_at	hypothetical protein	AT2G37300	AT2G37300	WT-SD-sp	WT-SD-gr	46.1941	120.813	-1.38699	0.038035
261728_at	sks5 (SKU5 Similar 5); copper ion binding / oxidoreductase	sks5	AT1G76160	WT-SD-sp	WT-SD-gr	381.384	998.726	-1.38885	0.0318881
246550_at	gibberellin-regulated protein 14	AT5G14920	AT5G14920	WT-SD-sp	WT-SD-gr	997.798	2617.28	-1.39125	0.0359352
254431_at	FAD-binding Berberine family protein /// FAD-binding and BBE domain-containing protein	AT4G20830 /// AT4G20840	AT4G20840	WT-SD-sp	WT-SD-gr	290.844	763.048	-1.39153	0.0381456
263320_at	AtGolS1 (Arabidopsis thaliana galactinol synthase 1); transferase, transferring glycosyl groups / transferase, transferring hexosyl groups	AtGolS1	AT2G47180	WT-SD-sp	WT-SD-gr	633.64	1662.97	-1.39203	0.048034
262408_at	putative protein phosphatase 2C 10	AT1G34750	AT1G34750	WT-SD-sp	WT-SD-gr	1278.01	3356.14	-1.3929	0.0243587
250286_at	PBS3 (AVRPPHB SUSCEPTIBLE 3)	PBS3	AT5G13320	WT-SD-sp	WT-SD-gr	191.502	503.232	-1.39386	0.0392508
248322_at	copper transport family protein	AT5G52760	AT5G52760	WT-SD-sp	WT-SD-gr	4086.81	10741.6	-1.39416	0.0396381
252300_at	pyruvate kinase-like protein	AT3G49160	AT3G49160	WT-SD-sp	WT-SD-gr	182.716	480.832	-1.39593	0.0331142
248967_at	proline-rich family protein	AT5G45350	AT5G45350	WT-SD-sp	WT-SD-gr	2710.05	7135.51	-1.3967	0.0541661
251478_at	IQD13 (IQ-domain 13); calmodulin binding	IQD13	AT3G59690	WT-SD-sp	WT-SD-gr	157.819	415.764	-1.3975	0.0349157
260051_at	alpha/beta-Hydrolases superfamily protein	AT1G78210	AT1G78210	WT-SD-sp	WT-SD-gr	212.141	559.012	-1.39786	0.0398593
257382_at	WRKY54; transcription factor	WRKY54	AT2G40750	WT-SD-sp	WT-SD-gr	198.653	523.551	-1.39808	0.0460777
264852_at	MLO8 (MILDEW RESISTANCE LOCUS O 8); calmodulin binding	MLO8	AT2G17480	WT-SD-sp	WT-SD-gr	279.936	737.809	-1.39815	0.00533857
258122_at	ATGSL04 (glucan synthase-like 4); 1,3-beta-glucan synthase/ transferase, transferring glycosyl groups	ATGSL04	AT3G14570	WT-SD-sp	WT-SD-gr	42.1931	111.219	-1.39833	0.0387223
266516_at	glutaredoxin-C13	AT2G47880	AT2G47880	WT-SD-sp	WT-SD-gr	540.85	1426.61	-1.39929	0.00433644
246989_at	hypothetical protein	AT5G67350	AT5G67350	WT-SD-sp	WT-SD-gr	131.093	346.128	-1.40072	0.002582
249422_at	AtHB23 (ARABIDOPSIS THALIANA HOMEOBOX PROTEIN 23); DNA binding / transcription factor	AtHB23	AT5G39760	WT-SD-sp	WT-SD-gr	119.13	315.493	-1.40507	0.0456482
251861_at	zinc finger (GATA type) family protein	BME3	AT3G54810	WT-SD-sp	WT-SD-gr	1290.77	3418.83	-1.40527	0.0202945
262344_at	ATRBOH F (ARABIDOPSIS THALIANA RESPIRATORY BURST OXIDASE PROTEIN F); NAD(P)H oxidase	ATRBOH F	AT1G64060	WT-SD-sp	WT-SD-gr	427.274	1132.87	-1.40675	0.0284225
257697_at	aspartyl protease family protein	AT3G12700	AT3G12700	WT-SD-sp	WT-SD-gr	174.289	462.975	-1.40945	0.0419396
256522_at	U-box domain-containing protein	CMPG1	AT1G66160	WT-SD-sp	WT-SD-gr	1064.15	2827.12	-1.40962	0.0192454
246383_at	pentatricopeptide repeat-containing protein	AT1G77360	AT1G77360	WT-SD-sp	WT-SD-gr	61.669	164.021	-1.41126	0.0212887
258535_at	hydroxyproline-rich glycoprotein family protein	AT3G06750	AT3G06750	WT-SD-sp	WT-SD-gr	288.18	767.024	-1.4123	0.0256422
264365_s_at	aspartyl protease-like protein /// aspartyl protease-like protein	AT1G03220 /// AT1G03230	AT1G03220 /// AT1G03230	WT-SD-sp	WT-SD-gr	2466.16	6565.44	-1.41263	0.0242033
259072_at	FLA18 (FASCICLIN-LIKE ARABINOGALACTAN PROTEIN 18 PRECURSOR)	FLA18	AT3G11700	WT-SD-sp	WT-SD-gr	202.645	539.815	-1.41351	0.0339918
258537_at	TIR-NBS class disease resistance protein	AT3G04210	AT3G04210	WT-SD-sp	WT-SD-gr	392.326	1045.17	-1.41362	0.00558077
253606_at	gamma-glutamyl peptidase 1	AT4G30530	AT4G30530	WT-SD-sp	WT-SD-gr	3779.1	10113.7	-1.42019	0.0538957
263404_s_at	MATE efflux family protein /// MATE efflux family protein	AT2G04090 /// AT2G04100	AT2G04090 /// AT2G04100	WT-SD-sp	WT-SD-gr	62.1258	166.602	-1.42314	0.021929
253799_at	ethylene-responsive transcription factor ERF054	AT4G28140	AT4G28140	WT-SD-sp	WT-SD-gr	1612.4	4327.15	-1.42421	0.0131537
266316_at	late embryogenesis abundant hydroxyproline-rich glycoprotein	AT2G27080	AT2G27080	WT-SD-sp	WT-SD-gr	1609.6	4320.28	-1.42442	0.0420988
265229_s_at	hypothetical protein /// hypothetical protein /// NADH dehydrogenase subunit 1	ArthMp036 /// AT2G07701 /// nad1	AT2G07666 /// AT2G07701 /// ATMG00430 /// ATMG01150	WT-SD-sp	WT-SD-gr	44.0307	118.311	-1.426	0.04245
244951_s_at	cytochrome c biogenesis orf452	ccb452	AT2G07723 /// ATMG00180	WT-SD-sp	WT-SD-gr	369.826	996.546	-1.43009	0.00877565
265008_at	MLO6 (MILDEW RESISTANCE LOCUS O 6); calmodulin binding	MLO6	AT1G61560	WT-SD-sp	WT-SD-gr	304.571	821.931	-1.43224	0.00285543
263797_at	WRKY17; calmodulin binding / transcription factor	WRKY17	AT2G24570	WT-SD-sp	WT-SD-gr	507.76	1371.26	-1.43329	0.031836
253778_at	DNAJ heat shock protein	AT4G28480	AT4G28480	WT-SD-sp	WT-SD-gr	561.896	1517.68	-1.43349	0.0332369
251847_at	TSA1 (TRYPTOPHAN SYNTHASE ALPHA CHAIN); tryptophan synthase	TSA1	AT3G54640	WT-SD-sp	WT-SD-gr	1341.77	3628.29	-1.43515	0.0131774
264434_at	ankyrin repeat-containing protein	AT1G10340	AT1G10340	WT-SD-sp	WT-SD-gr	1574.74	4261.63	-1.4363	0.00521336
254291_at	UDP-galactose transporter-related	UTR2	AT4G23010	WT-SD-sp	WT-SD-gr	2312.04	6258.78	-1.43672	0.0428345
263957_at	TPX2 (targeting protein for Xklp2)-like protein	AT2G35880	AT2G35880	WT-SD-sp	WT-SD-gr	171.001	463.039	-1.43713	0.0168328
256598_at	BR6OX2 (BRASSINOSTEROID-6-OXIDASE 2); monooxygenase/ oxygen binding	BR6OX2	AT3G30180	WT-SD-sp	WT-SD-gr	80.275	217.569	-1.43845	0.000231945
248847_at	TIR-NBS-LRR class disease resistance protein	AT5G46510	AT5G46510	WT-SD-sp	WT-SD-gr	56.7936	154.247	-1.44144	0.0117186
266644_at	hypothetical protein	AT2G29660	AT2G29660	WT-SD-sp	WT-SD-gr	84.1359	228.946	-1.44421	0.034109
247293_at	protein TUNICAMYCIN INDUCED 1	AT5G64510	AT5G64510	WT-SD-sp	WT-SD-gr	425.292	1157.94	-1.44504	0.0398664
244945_at	cytochrome c biogenesis orf206	ccb206	ATMG00110	WT-SD-sp	WT-SD-gr	67.5158	183.86	-1.44531	0.0446613
244903_at	hypothetical protein	ArthMp059	ATMG00660	WT-SD-sp	WT-SD-gr	441.545	1202.57	-1.44549	0.0325463
251925_at	hypothetical protein	AT3G54000	AT3G54000	WT-SD-sp	WT-SD-gr	122.717	334.36	-1.44606	0.0404172
251060_at	ATSR1 (ARABIDOPSIS THALIANA SERINE/THREONINE PROTEIN KINASE 1); ATP binding / kinase/ protein kinase/ protein serine/threonine kinase	ATSR1	AT5G01820	WT-SD-sp	WT-SD-gr	549.661	1498	-1.44643	0.0265028
257715_at	ZIP1 (ZINC TRANSPORTER 1 PRECURSOR); zinc ion transmembrane transporter	ZIP1	AT3G12750	WT-SD-sp	WT-SD-gr	89.8566	245.062	-1.44745	0.00874625
248861_at	TRN2 (TORNADO 2)	TRN2	AT5G46700	WT-SD-sp	WT-SD-gr	54.1951	147.881	-1.4482	0.0330382
247940_at	PSD2 (phosphatidylserine decarboxylase 2); phosphatidylserine decarboxylase	PSD2	AT5G57190	WT-SD-sp	WT-SD-gr	56.6759	154.708	-1.44874	0.0217857
258021_at	PUB25 (PLANT U-BOX 25); binding / ubiquitin-protein ligase	PUB25	AT3G19380	WT-SD-sp	WT-SD-gr	102.792	280.825	-1.44995	0.0432078
247282_at	AtMC3 (metacaspase 3); cysteine-type endopeptidase	AtMC3	AT5G64240	WT-SD-sp	WT-SD-gr	1148.93	3142.96	-1.45184	0.0391269
256720_at	Dof-type zinc finger DNA-binding family protein	AT2G34140	AT2G34140	WT-SD-sp	WT-SD-gr	225.503	617.684	-1.45372	0.0235348
252511_at	protein kinase-like protein	AT3G46280	AT3G46280	WT-SD-sp	WT-SD-gr	203.52	557.472	-1.45373	0.00984354
248424_at	hydroxyproline-rich glycoprotein family protein	AT5G51680	AT5G51680	WT-SD-sp	WT-SD-gr	138.699	379.988	-1.454	0.00175932
257474_at	methyladenine glycosylase-like protein	AT1G80850	AT1G80850	WT-SD-sp	WT-SD-gr	72.6814	199.21	-1.45464	0.00750007
257938_at	DWF1 (DWARF 1); calmodulin binding / catalytic	DWF1	AT3G19820	WT-SD-sp	WT-SD-gr	420.978	1153.88	-1.45468	0.0542439
247254_at	CLE21 (CLAVATA3/ESR-RELATED 21); protein binding / receptor binding	CLE21	AT5G64800	WT-SD-sp	WT-SD-gr	22.5051	61.7265	-1.45564	0.0104103
264774_at	hypothetical protein	AT1G22890	AT1G22890	WT-SD-sp	WT-SD-gr	2646.95	7266.25	-1.45688	0.038612
256093_at	RING-H2 finger protein ATL80	AT1G20823	AT1G20823	WT-SD-sp	WT-SD-gr	627.566	1722.77	-1.45689	0.0511419
247458_at	AtCXE20 (Arabidopsis thaliana carboxyesterase 20); carboxylesterase	AtCXE20	AT5G62180	WT-SD-sp	WT-SD-gr	114.519	314.978	-1.45967	0.0215094
267002_s_at	LHB1B1; chlorophyll binding	LHB1B1	AT2G34420 /// AT2G34430	WT-SD-sp	WT-SD-gr	5746.27	15825.2	-1.46153	0.0322029
261016_at	BGLU40 (BETA GLUCOSIDASE 40); catalytic/ cation binding / hydrolase, hydrolyzing O-glycosyl compounds	BGLU40	AT1G26560	WT-SD-sp	WT-SD-gr	126.159	347.783	-1.46294	0.00847036
247912_at	AAA-type ATPase family protein	AT5G57480	AT5G57480	WT-SD-sp	WT-SD-gr	37.1682	102.489	-1.46333	0.0426545
246214_at	HSF4 (HEAT SHOCK FACTOR 4); DNA binding / transcription factor/ transcription repressor	HSF4	AT4G36988 /// AT4G36990	WT-SD-sp	WT-SD-gr	1315.75	3628.68	-1.46356	0.0153755
253041_at	PCK1 (PHOSPHOENOLPYRUVATE CARBOXYKINASE 1); ATP binding / phosphoenolpyruvate carboxykinase (ATP)/ phosphoenolpyruvate carboxykinase/ purine nucleotide binding	PCK1	AT4G37870	WT-SD-sp	WT-SD-gr	1025.14	2828.79	-1.46436	0.00329559
260439_at	hypothetical protein	AT1G68340	AT1G68340	WT-SD-sp	WT-SD-gr	79.0196	218.653	-1.46836	0.0160203
263947_at	ureidoglycolate hydrolase	AT2G35820	AT2G35820	WT-SD-sp	WT-SD-gr	448.227	1240.89	-1.46908	0.0198192
260601_at	ZIP11 (ZINC TRANSPORTER 11 PRECURSOR); cation transmembrane transporter/ metal ion transmembrane transporter	ZIP11	AT1G55910	WT-SD-sp	WT-SD-gr	612.919	1697.54	-1.46968	0.0130572
247543_at	ethylene-responsive transcription factor ERF104	ERF104	AT5G61600	WT-SD-sp	WT-SD-gr	885.48	2454.91	-1.47114	0.021298
259547_at	---	---	AT1G35370	WT-SD-sp	WT-SD-gr	30.8048	85.4851	-1.47252	0.0499725
253485_at	WRKY18; transcription factor	WRKY18	AT4G31800	WT-SD-sp	WT-SD-gr	1017.82	2830.52	-1.47558	0.0292496
[truncated: 574 more rows]
