# Supplementary material for: Transcriptomic Analysis of the Interaction Between FLOWERING LOCUS T Induction and Photoperiodic Signaling in Response to Spaceflight
Source: Front Cell Dev Biol. 2022 Feb 1;9:813246. doi: 10.3389/fcell.2021.813246 (PMC8844200; doi:10.3389/fcell.2021.813246)
Supplement: Supplementary file 6 [file Table11.XLSX]

## Sheet: Sheet1
		Supplementary Table S11 PANTHER overrepresentation test of genes identified as differentially expressed (DE) between FG and WT under short-day in space conditions.
		PANTHER Category	No. reference genesa	No. mapped genesb	Expected no. genesc	over/underd	Fold Enrichmente	P-valuef	FDRg
		Biological process
		cellular amino acid metabolic process	231	70	20.44	+	3.42	5.94e-16	3.03e-13
		carboxylic acid metabolic process	438	96	38.76	+	2.48	1.53e-13	3.9e-11
		oxoacid metabolic process	463	99	40.97	+	2.42	2.13e-13	4.07e-11
		cellular amino acid biosynthetic process	118	45	10.44	+	4.31	1.49e-13	4.58e-11
		organic acid metabolic process	463	99	40.97	+	2.42	2.13e-13	4.65e-11
		small molecule metabolic process	773	139	68.4	+	2.03	4.61e-13	7.05e-11
		organonitrogen compound biosynthetic process	738	134	65.3	+	2.05	6.08e-13	7.75e-11
		cellular metabolic process	4753	567	420.57	+	1.35	5.58e-13	7.76e-11
		organic substance metabolic process	4897	577	433.32	+	1.33	2.68e-12	3.15e-10
		alpha-amino acid metabolic process	149	46	13.18	+	3.49	3.32e-11	3.63e-09
		response to chemical	312	70	27.61	+	2.54	1.53e-10	1.57e-08
		small molecule biosynthetic process	260	61	23.01	+	2.65	4.03e-10	3.86e-08
		response to stimulus	1216	179	107.6	+	1.66	7.38e-10	6.65e-08
		biosynthetic process	2119	278	187.5	+	1.48	8.17e-10	6.95e-08
		organic acid biosynthetic process	176	47	15.57	+	3.02	1.17e-09	8.94e-08
		carboxylic acid biosynthetic process	176	47	15.57	+	3.02	1.17e-09	9.41e-08
		response to oxygen-containing compound	155	43	13.72	+	3.14	2.24e-09	1.63e-07
		response to stress	658	111	58.22	+	1.91	2.81e-09	1.95e-07
		organic substance biosynthetic process	2088	270	184.76	+	1.46	4.42e-09	2.94e-07
		nitrogen compound metabolic process	4175	481	369.43	+	1.3	6.02e-09	3.84e-07
		primary metabolic process	4524	515	400.31	+	1.29	6.52e-09	3.99e-07
		cellular biosynthetic process	2053	264	181.66	+	1.45	1.09e-08	6.41e-07
		response to inorganic substance	54	23	4.78	+	4.81	2.5e-08	1.42e-06
		ribosome biogenesis	284	59	25.13	+	2.35	4.06e-08	2.22e-06
		protein folding	137	37	12.12	+	3.05	5.13e-08	2.71e-06
		cellular nitrogen compound metabolic process	2562	310	226.7	+	1.37	1.22e-07	6.23e-06
		organonitrogen compound metabolic process	2493	303	220.6	+	1.37	1.27e-07	6.28e-06
		ncRNA metabolic process	312	61	27.61	+	2.21	1.58e-07	7.57e-06
		cellular amide metabolic process	454	79	40.17	+	1.97	2.17e-07	1.01e-05
		peptide metabolic process	374	67	33.09	+	2.02	6.46e-07	2.91e-05
		rRNA metabolic process	181	41	16.02	+	2.56	7.11e-07	3.11e-05
		ribonucleoprotein complex biogenesis	344	63	30.44	+	2.07	8.83e-07	3.75e-05
		rRNA processing	173	39	15.31	+	2.55	1.49e-06	6.17e-05
		defense response	138	33	12.21	+	2.7	3.11e-06	0.000125
		ribosomal large subunit biogenesis	104	27	9.2	+	2.93	5.8e-06	0.000228
		organic cyclic compound metabolic process	2359	277	208.74	+	1.33	6.08e-06	0.000233
		response to oxidative stress	64	20	5.66	+	3.53	9.82e-06	0.000367
		cellular modified amino acid metabolic process	74	21	6.55	+	3.21	2.02e-05	0.000736
		ncRNA processing	262	47	23.18	+	2.03	3.44e-05	0.00122
		peptide biosynthetic process	312	53	27.61	+	1.92	4.18e-05	0.00145
		amide biosynthetic process	350	57	30.97	+	1.84	5.16e-05	0.00176
		translation	310	52	27.43	+	1.9	6.06e-05	0.00197
		cellular aromatic compound metabolic process	2308	264	204.23	+	1.29	6.16e-05	0.00197
		translational elongation	310	52	27.43	+	1.9	6.06e-05	0.00202
		aromatic amino acid family biosynthetic process	41	14	3.63	+	3.86	9.51e-05	0.00297
		response to organic substance	230	41	20.35	+	2.01	0.000117	0.0036
		response to external stimulus	150	30	13.27	+	2.26	0.000162	0.00459
		cellular response to chemical stimulus	211	38	18.67	+	2.04	0.00016	0.00462
		cellular nitrogen compound biosynthetic process	1578	187	139.63	+	1.34	0.000159	0.00467
		heterocycle metabolic process	2250	254	199.09	+	1.28	0.000178	0.00497
		regulation of signal transduction	53	15	4.69	+	3.2	0.000304	0.00832
		regulation of signaling	54	15	4.78	+	3.14	0.00036	0.00889
		defense response to other organism	100	22	8.85	+	2.49	0.000349	0.00891
		ribosomal large subunit assembly	42	13	3.72	+	3.5	0.00037	0.009
		regulation of cell communication	54	15	4.78	+	3.14	0.00036	0.00904
		response to biotic stimulus	100	22	8.85	+	2.49	0.000349	0.00906
		response to other organism	100	22	8.85	+	2.49	0.000349	0.00922
		response to external biotic stimulus	100	22	8.85	+	2.49	0.000349	0.00938
		Protein Class
		chaperone	292	51	25.84	+	1.97	2.5e-05	0.000541
		ribosomal protein	379	63	33.54	+	1.88	1.4e-05	0.000345
		translational protein	628	94	55.57	+	1.69	6.39e-06	0.000184
		transferase	1221	181	108.04	+	1.68	4.13e-10	1.43e-08
		oxidoreductase	1380	199	122.11	+	1.63	3.44e-10	1.49e-08
		metabolite interconversion enzyme	4017	559	355.45	+	1.57	1.68e-25	9.69e-24
		transporter	1057	131	93.53	+	1.4	0.000339	0.00587
		non-motor actin binding protein	132	1	11.68	-	0.09	0.00033	0.00635
		Cellular component
		chloroplast	332	66	29.38	+	2.25	2.81e-08	1.64e-06
		plastid	341	67	30.17	+	2.22	4.1e-08	2.09e-06
		intracellular organelle	5539	594	490.12	+	1.21	9.34e-07	3.81e-05
		cytosolic large ribosomal subunit	124	32	10.97	+	2.92	9.27e-07	4.2e-05
		cytosolic ribosome	216	45	19.11	+	2.35	1.77e-06	6.55e-05
		organelle	5584	594	494.11	+	1.2	2.5e-06	8.49e-05
		large ribosomal subunit	157	35	13.89	+	2.52	6.56e-06	0.000206
		ribosome	284	51	25.13	+	2.03	1.26e-05	0.000366
		intracellular membrane-bounded organelle	5074	537	448.98	+	1.2	1.62e-05	0.000441
		ribosomal subunit	270	48	23.89	+	2.01	2.98e-05	0.000759
		nucleolus	190	37	16.81	+	2.2	4.39e-05	0.00105
		membrane-bounded organelle	5143	538	455.08	+	1.18	5.17e-05	0.00117
		preribosome	87	22	7.7	+	2.86	5.73e-05	0.00123
		chloroplast stroma	64	18	5.66	+	3.18	8.49e-05	0.00173
		ribonucleoprotein complex	582	81	51.5	+	1.57	0.000232	0.00451
		non-membrane-bounded organelle	1163	143	102.91	+	1.39	0.000279	0.00495
		t-UTP complex	59	16	5.22	+	3.06	0.000292	0.00496
		intracellular non-membrane-bounded organelle	1163	143	102.91	+	1.39	0.000279	0.00518
		Molecular Function
		catalytic activity	4940	623	437.12	+	1.43	4.43e-19	6.74e-17
		organic cyclic compound binding	1952	251	172.72	+	1.45	2.62e-08	2.4e-06
		heterocyclic compound binding	1929	249	170.69	+	1.46	2.22e-08	2.53e-06
		lyase activity	145	37	12.83	+	2.88	1.73e-07	1.13e-05
		ion binding	456	80	40.35	+	1.98	1.5e-07	1.14e-05
		small molecule binding	270	52	23.89	+	2.18	1.74e-06	8.84e-05
		oxidoreductase activity	834	120	73.8	+	1.63	1.72e-06	9.81e-05
		binding	3375	379	298.64	+	1.27	4.8e-06	0.000219
		catalytic activity, acting on RNA	274	49	24.25	+	2.02	2.15e-05	0.000895
		anion binding	291	51	25.75	+	1.98	2.38e-05	0.000905
		structural molecule activity	295	51	26.1	+	1.95	3.95e-05	0.00139
		nucleic acid binding	1710	204	151.31	+	1.35	5.62e-05	0.00171
		transmembrane transporter activity	627	89	55.48	+	1.6	5.6e-05	0.00183
		cation binding	192	37	16.99	+	2.18	7.52e-05	0.00215
		ligase activity	159	32	14.07	+	2.27	8.53e-05	0.00229
		metal ion binding	178	34	15.75	+	2.16	0.000124	0.00315
		transporter activity	689	94	60.97	+	1.54	0.000148	0.00356
		RNA binding	828	109	73.27	+	1.49	0.000157	0.00358
		hydrolase activity	1725	202	152.64	+	1.32	0.000172	0.00375
		calcium ion binding	77	19	6.81	+	2.79	0.000233	0.00485
		unfolded protein binding	91	21	8.05	+	2.61	0.000322	0.00612
		ubiquitin-protein transferase activity	333	11	29.47	-	0.37	0.000308	0.00612
		amino acid binding	12	7	1.06	+	6.59	0.000488	0.00892
		ubiquitin-like protein transferase activity	340	12	30.09	-	0.4	0.000529	0.0093
		aNumber of genes in reference genome mapped to the annotation category.
		bNumber of identified DE genes mapped to annotation category.
		cNumber of DE genes predicted to be in annotation category.
		dOverrepresentation (+) or underrepresentation(-) when compared to expected.
		eFold enrichment of genes identified as DE (no. of DE genes/no. expected).
		fDetermined by Fisher’s exact test.
		gFalse discovery rate determined by Benjamini-Hochberg procedure.
