# Supplementary material for: Transcriptomic Analysis of the Interaction Between FLOWERING LOCUS T Induction and Photoperiodic Signaling in Response to Spaceflight
Source: Front Cell Dev Biol. 2022 Feb 1;9:813246. doi: 10.3389/fcell.2021.813246 (PMC8844200; doi:10.3389/fcell.2021.813246)
Supplement: Supplementary file 8 [file Table1.XLSX]

## Sheet: Sheet1
		Supplementary Table S1. Oligonucleotide primers for real-time qPCR in this study
		Primer Name	Sequence(5'to3')	Description
		252366_at-F	TGGACCAGAACGAGCAGAGA	Primers of HAD (At3g48420)
		252366_at-R	TTGTAGATGGCTGGATCAGGTTT
		249876_at-F	ATCAACAAAGGCTCCAATATCATCA	Primers of Cas (At5g23060)
		249876_at-R	CTTGTACCCGAGAACCTTTAACGT
		258497_at-F	CCATAGCGCATCCGTTTCA	Primers of COL2(At3g02380)
		258497_at-R	TGTTGGACTGTTATGTCACTTGCA
		248279_at-F	TGAAGACAACACAGAAAGGAATGAA	Primers of ATM(At5g52910)
		248279_at-R	TTCCCTGGTGATGTAGCTTTGA
		actin-F	TACAGTGTCTGGATCGGTGGTT	Primers of Actin
		actin-R	CGGCCTTGGAGATCCACAT
