# Supplementary material for: Transcriptomic Analysis of the Interaction Between FLOWERING LOCUS T Induction and Photoperiodic Signaling in Response to Spaceflight
Source: Front Cell Dev Biol. 2022 Feb 1;9:813246. doi: 10.3389/fcell.2021.813246 (PMC8844200; doi:10.3389/fcell.2021.813246)
Supplement: Supplementary file 9 [file Table10.XLSX]

## Sheet: Sheet2
	Supplementary Table S10 protein phosphorylation proteins encoded by day-length related spaceflight-responsive genes
	Probe_Set_ID	Ensembl	Gene.Title	Fold change
				WT		FG
				LD(sp/gr)	SD (sp/gr)	LD(sp/gr)	SD(sp/gr)
		light and ethylene signaling
	256681_at	AT3G52340	SPP2 (SUCROSE-6F-PHOSPHATE PHOSPHOHYDROLASE 2)	-	2.22725	-	2.68693
	252543_at	AT3G45780	PHOT1 (PHOTOTROPIN 1)	-	3.6367	-	2.29472
	265248_at	AT2G43010	PIF4 (phytochrome interacting factor 4)	0.491221	-	0.342254	-
	257964_at	AT3G19850	phototropic-responsive NPH3 family protein	0.360111	-	0.353875	-
	263653_at	AT1G04310	ERS2 (ETHYLENE RESPONSE SENSOR 2)	-	2.14071	-	3.72917
	245098_at	AT2G40940	ERS1 (ETHYLENE RESPONSE SENSOR 1)	-	5.96613	2.63713	5.47568
		Calcium signaling
	247137_at	AT5G66210	CPK28 (calcium-dependent protein kinase 28)	0.47579	-	0.398509	-
	245637_at	AT1G25230	Calcineurin-like metallo-phosphoesterase superfamily protein	0.407829	-	0.358464	-
	247867_at	AT5G57630	CIPK21 (CBL-interacting protein kinase 21)	-	2.24625	0.420328	-
	254167_at	AT4G24400	CBL-INTERACTING PROTEIN KINASE 8	0.359167	-	0.441607	-
	262244_at	AT1G48260	CBL-INTERACTING PROTEIN KINASE 17	0.197783	-	0.187408	-
	255635_at	AT4G00720	ATSK32 (SHAGGY-LIKE PROTEIN KINASE 32)	0.468571	-	0.459663	-
	261526_at	AT1G14370	APK2A (PROTEIN KINASE 2A)	0.439399	-	0.414552	-
	258361_at	AT3G14270	phosphatidylinositol-3P 5-kinase-like	0.487398	-	0.482112	-
	247026_at	AT5G67080	MAPKKK19	0.154058	-	0.230148	0.471441
	266348_at	AT2G01450	ATMPK17; MAP kinase	0.363755	-	0.420676	-
	263657_at	AT1G04440	CASEIN KINASE LIKE 13	0.338685	-	0.424523	-
	258300_at	AT3G23340	ckl10 (Casein Kinase I-like 10)	-	2.44391	-	2.67491
		Cell wall
	267134_at	AT2G23450	wall-associated receptor kinase-like 14	0.195315	-	0.323944	-
	261394_at	AT1G79680	wall-associated receptor kinase-like 10	0.176068	-	0.398311	-
	257478_at	AT1G16130	Wall associated kinase-like 2	0.254587	-	0.227065	-
	259560_at	AT1G21270	WAK2	0.378898	-	-	4.56762
		Phosphatase
	266834_s_at	AT2G30020 /// AT3G27140 /// AT4G08260	putative protein phosphatase 2C 25	0.47066	-	0.175189	0.42064
	255360_at	AT4G03960	atypical dual-specificity phosphatase 4	0.353934	-	0.438275	-
	250900_at	AT5G03470	ATB' ALPHA; protein phosphatase type 2A regulator	0.488638	-	0.323037	2.06549
	267361_at	AT2G39920	acid phosphatase class IIIB protein	0.347299	-	0.174709	0.474461
	256397_at	AT3G06110	MKP2 (MAPK PHOSPHATASE 2)	-	2.01741	-	2.21962
	247957_at	AT5G57050	ABI2 (ABA INSENSITIVE 2); protein serine/threonine phosphatase	-	2.13941	-	6.8139
	258158_at	AT3G17790	PAP17(purple acid phosphatase17)	0.17324	2.06499	-	2.43693
		Protein kinase/receptor-like protein kinase
	247195_at	AT5G65500	U-box domain-containing protein kinase family protein	0.258772	-	0.172759	-
	246028_at	AT5G21170	SNF1-related protein kinase regulatory subunit beta-1	0.472905	-	0.415538	-
	260774_at	AT1G78290	serine/threonine-protein kinase SRK2C	-	2.0372	0.470382	2.44828
	251621_at	AT3G57700	putative protein kinase	0.139672	0.399251	0.418259	-
	259950_at	AT1G71410	putative protein kinase	-	2.38328	-	2.17668
	252511_at	AT3G46280	protein kinase-like protein	0.0124286	0.365077	-	2.57127
	259163_at	AT3G01490	Protein kinase superfamily protein	0.437988	-	0.202079	-
	253473_at	AT4G32250	protein kinase family protein	0.22399	-	0.276175	-
	258323_at	AT3G22750	protein kinase family protein	0.261766	-	0.389671	-
	248934_at	AT5G46080	protein kinase family protein	0.272673	-	0.444675	-
	260206_at	AT1G70740	protein kinase family protein	0.275979	-	0.48747	-
	252470_at	AT3G46930	protein kinase family protein	0.433578	-	0.421228	-
	253137_at	AT4G35500	protein kinase family protein	0.465928	-	0.42438	-
	264841_at	AT1G03740	protein kinase	-	3.09373	-	2.97902
	252940_at	AT4G39270	leucine-rich repeat protein kinase-like protein	0.201388	-	0.309399	-
	246366_at	AT1G51850	Leucine-rich repeat protein kinase family protein	0.00413555	0.0995481	0.352373	-
	248916_at	AT5G45840	leucine-rich repeat protein kinase family protein	0.485601	-	0.309551	-
	257850_at	AT3G13065	SRF4 (STRUBBELIG-RECEPTOR FAMILY 4)	-	3.76657	-	5.36678
	254869_at	AT4G11890	receptor-like cytosolic kinase ARCK1	0.452058	-	0.484853	-
	249485_at	AT5G39020	putative receptor-like protein kinase	0.304511	-	0.457843	-
	249486_at	AT5G39030	putative receptor-like protein kinase	0.36663	-	0.477484	-
	246371_at	AT1G51940	LysM type receptor kinase-like protein	-	2.21005	0.30353	-
	251096_at	AT5G01550	LECTIN RECEPTOR KINASE A4.2	0.0388459	0.149828	0.231924	-
	247618_at	AT5G60280	concanavalin A-like lectin kinase-like protein	0.0497335	-	0.499083	-
	264762_at	AT1G61460	G-type lectin S-receptor-like serine/threonine-protein kinase	0.0243219	-	0.226055	2.39025
	264765_at	AT1G61430	G-type lectin S-receptor-like serine/threonine-protein kinase	-	2.08514	0.473475	-
	255341_at	AT4G04500	cysteine-rich receptor-like protein kinase 37	0.33129	-	-	3.76415
	260362_at	AT1G70530	cysteine-rich receptor-like protein kinase 3	0.379437	-	0.429728	-
	262926_s_at	AT1G65790 /// AT1G65800	ARK1 (A. THALIANA RECEPTOR KINASE 1)	0.496384	-	-	2.65404
	251479_at	AT3G59700	ARABIDOPSIS THALIANA LECTIN-RECEPTOR KINASE	0.224785	-	0.373708	-
		Others
	247532_at	AT5G61560	U-box domain-containing protein 51	0.47954	-	0.33537	-
	256516_at	AT1G66150	TRANSMEMBRANE KINASE 1	0.307649	-	0.146107	-
	263159_at	AT1G54130	RSH3 (RELA/SPOT HOMOLOG 3); GTP diphosphokinase	0.413068	-	-	2.50751
	254417_at	AT4G21470	riboflavin kinase/FMN hydrolase	0.302483	-	0.428795	-
	258207_at	AT3G14050	RELA-SPOT HOMOLOG 2	0.379016	-	0.341353	-
	267477_at	AT2G02710	PLPB (PAS/LOV PROTEIN B)	0.397634	-	0.42803	-
	266349_at	AT2G01460	phosphoribulokinase/uridine kinase domain protein	-	2.89894	-	3.18666
	259118_at	AT3G01310	phosphoglycerate mutase-like protein	0.491326	-	0.36072	-
	260904_at	AT1G02450	NIM1-INTERACTING 1	0.059067	0.148477	-	3.67888
	267518_at	AT2G30500	Kinase interacting (KIP1-like) family protein	0.168766	0.390628	0.190811	0.372202
	261443_at	AT1G28480	GRX480; electron carrier/ protein disulfide oxidoreductase	0.195997	-	0.362545	-
	246261_at	AT1G31810	formin-like protein 14	-	2.43026	-	2.39839
	266861_at	AT2G26830	emb1187 (embryo defective 1187)	0.437893	-	0.462837	-
	261294_at	AT1G48430	Dihydroxyacetone kinase	0.181123	-	0.344528	-
	249318_at	AT5G40870	AtUK/UPRT1 (Uridine kinase/Uracil phosphoribosyltransferase 1)	-	2.11182	-	2.07982
	252175_at	AT3G50700	AtIDD2 (Arabidopsis thaliana Indeterminate(ID)-Domain 2)	0.41147	-	0.444589	-
	252991_at	AT4G38470	ACT-like protein tyrosine kinase family protein	-	2.32795	0.249883	-
