# Supplementary material for: Transcriptomic Analysis of the Interaction Between FLOWERING LOCUS T Induction and Photoperiodic Signaling in Response to Spaceflight
Source: Front Cell Dev Biol. 2022 Feb 1;9:813246. doi: 10.3389/fcell.2021.813246 (PMC8844200; doi:10.3389/fcell.2021.813246)
Supplement: Supplementary file 10 [file Table12.XLSX]

## Sheet: Introduction
Introduction
Supplementary Table S12	Data for the selected clusters corresponding to cluster C1 to C3 indicating in Figure 8E
	Comparisons of selected DEGs (FC>2 and P<0.05) in response to spaceflight in FG under the LD and the SD were performed with those of WT samples under the same conditions, respectively.
	nc, no change

## Sheet: Cluster C1
Cluster C1
								log2(fold change)
probe_set_ID	gene title	gene symbol	ensembl	treatment 1	treatment 2	treatment 3	treatment 4	value 1	value 2	value 3	value 4
248169_at	ANK (ankyrin); protein binding	ANK	AT5G54610	WT-LD-sp vs WT-LD-gr	WT-SD-sp vs WT-SD-gr	FG-LD-sp vs FG-LD-gr	FG-SD-sp vs FG-SD-gr	-1.61241	-2.82589	6.30001	nc
252965_at	SAUR-like auxin-responsive protein	AT4G38860	AT4G38860	WT-LD-sp vs WT-LD-gr	WT-SD-sp vs WT-SD-gr	FG-LD-sp vs FG-LD-gr	FG-SD-sp vs FG-SD-gr	4.60073	2.68206	6.07125	nc
247573_at	AACT1 (anthocyanin 5-aromatic acyltransferase 1); transferase/ transferase, transferring acyl groups other than amino-acyl groups	AACT1	AT5G61160	WT-LD-sp vs WT-LD-gr	WT-SD-sp vs WT-SD-gr	FG-LD-sp vs FG-LD-gr	FG-SD-sp vs FG-SD-gr	3.44272	5.09892	5.2482	nc
259637_at	ATPDIL1-5 (PDI-LIKE 1-5); protein disulfide isomerase	ATPDIL1-5	AT1G52260	WT-LD-sp vs WT-LD-gr	WT-SD-sp vs WT-SD-gr	FG-LD-sp vs FG-LD-gr	FG-SD-sp vs FG-SD-gr	2.25522	1.01454	4.82712	nc
258181_at	nitrate transporter 1.3	AT3G21670	AT3G21670	WT-LD-sp vs WT-LD-gr	WT-SD-sp vs WT-SD-gr	FG-LD-sp vs FG-LD-gr	FG-SD-sp vs FG-SD-gr	3.53354	1.50058	4.31161	nc
261788_at	NDF1 (NDH-DEPENDENT CYCLIC ELECTRON FLOW 1)	NDF1	AT1G15980	WT-LD-sp vs WT-LD-gr	WT-SD-sp vs WT-SD-gr	FG-LD-sp vs FG-LD-gr	FG-SD-sp vs FG-SD-gr	4.24796	1.3028	4.30317	nc
259405_at	hypothetical protein	AT1G17744	AT1G17744	WT-LD-sp vs WT-LD-gr	WT-SD-sp vs WT-SD-gr	FG-LD-sp vs FG-LD-gr	FG-SD-sp vs FG-SD-gr	1.16349	2.86445	4.08289	nc
254835_s_at	CYP706A5; electron carrier/ heme binding / iron ion binding / monooxygenase/ oxygen binding	CYP706A5	AT4G12310 /// AT4G12320	WT-LD-sp vs WT-LD-gr	WT-SD-sp vs WT-SD-gr	FG-LD-sp vs FG-LD-gr	FG-SD-sp vs FG-SD-gr	3.16838	1.07831	3.92766	nc
265519_at	hypothetical protein	AT2G06040	AT2G06040	WT-LD-sp vs WT-LD-gr	WT-SD-sp vs WT-SD-gr	FG-LD-sp vs FG-LD-gr	FG-SD-sp vs FG-SD-gr	1.14853	1.31525	3.9119	nc
256874_at	CYP71B36; electron carrier/ heme binding / iron ion binding / monooxygenase/ oxygen binding	CYP71B36	AT3G26320	WT-LD-sp vs WT-LD-gr	WT-SD-sp vs WT-SD-gr	FG-LD-sp vs FG-LD-gr	FG-SD-sp vs FG-SD-gr	4.43307	1.74546	3.89714	nc
259403_at	PGDH (3-PHOSPHOGLYCERATE DEHYDROGENASE); phosphoglycerate dehydrogenase	PGDH	AT1G17745	WT-LD-sp vs WT-LD-gr	WT-SD-sp vs WT-SD-gr	FG-LD-sp vs FG-LD-gr	FG-SD-sp vs FG-SD-gr	1.17016	1.58896	3.87959	nc
256049_at	shewenella-like protein phosphatase 1	AT1G07010	AT1G07010	WT-LD-sp vs WT-LD-gr	WT-SD-sp vs WT-SD-gr	FG-LD-sp vs FG-LD-gr	FG-SD-sp vs FG-SD-gr	3.27647	1.31839	3.69835	nc
258125_s_at	cyclopropane-fatty-acyl-phospholipid synthase /// Cyclopropane-fatty-acyl-phospholipid synthase	AT3G23510 /// AT3G23530	AT3G23510 /// AT3G23530	WT-LD-sp vs WT-LD-gr	WT-SD-sp vs WT-SD-gr	FG-LD-sp vs FG-LD-gr	FG-SD-sp vs FG-SD-gr	2.11206	1.91011	3.69363	nc
251793_at	regulator of chromosome condensation repeat-containing protein	AT3G55580	AT3G55580	WT-LD-sp vs WT-LD-gr	WT-SD-sp vs WT-SD-gr	FG-LD-sp vs FG-LD-gr	FG-SD-sp vs FG-SD-gr	3.27043	1.32592	3.67921	nc
263133_at	SOUL/heme-binding protein-like protein	AT1G78450	AT1G78450	WT-LD-sp vs WT-LD-gr	WT-SD-sp vs WT-SD-gr	FG-LD-sp vs FG-LD-gr	FG-SD-sp vs FG-SD-gr	2.12872	-1.54129	3.53104	nc
254732_at	nuclear factor NO VEIN	NOV	AT4G13750	WT-LD-sp vs WT-LD-gr	WT-SD-sp vs WT-SD-gr	FG-LD-sp vs FG-LD-gr	FG-SD-sp vs FG-SD-gr	1.40979	1.86583	3.4949	nc
253765_at	hypothetical protein	AT4G28740	AT4G28740	WT-LD-sp vs WT-LD-gr	WT-SD-sp vs WT-SD-gr	FG-LD-sp vs FG-LD-gr	FG-SD-sp vs FG-SD-gr	3.24451	1.35709	3.4561	nc
245304_at	hypothetical protein	AT4G15630	AT4G15630	WT-LD-sp vs WT-LD-gr	WT-SD-sp vs WT-SD-gr	FG-LD-sp vs FG-LD-gr	FG-SD-sp vs FG-SD-gr	3.98086	1.10803	3.37703	nc
256617_at	hypothetical protein	AT3G22240	AT3G22240	WT-LD-sp vs WT-LD-gr	WT-SD-sp vs WT-SD-gr	FG-LD-sp vs FG-LD-gr	FG-SD-sp vs FG-SD-gr	-3.61168	-3.0718	3.34822	nc
247826_at	glucan endo-1,3-beta-glucosidase 9	AT5G58480	AT5G58480	WT-LD-sp vs WT-LD-gr	WT-SD-sp vs WT-SD-gr	FG-LD-sp vs FG-LD-gr	FG-SD-sp vs FG-SD-gr	3.22505	1.26187	3.32006	nc
247651_at	HTA6; DNA binding	HTA6	AT5G59870	WT-LD-sp vs WT-LD-gr	WT-SD-sp vs WT-SD-gr	FG-LD-sp vs FG-LD-gr	FG-SD-sp vs FG-SD-gr	2.38583	1.90448	3.30654	nc
251830_at	PUR5; ATP binding / phosphoribosylformylglycinamidine cyclo-ligase	PUR5	AT3G55010	WT-LD-sp vs WT-LD-gr	WT-SD-sp vs WT-SD-gr	FG-LD-sp vs FG-LD-gr	FG-SD-sp vs FG-SD-gr	2.01209	1.27186	3.24568	nc
256076_at	hypothetical protein	AT1G18060	AT1G18060	WT-LD-sp vs WT-LD-gr	WT-SD-sp vs WT-SD-gr	FG-LD-sp vs FG-LD-gr	FG-SD-sp vs FG-SD-gr	3.7353	2.31432	3.22384	nc
262342_at	hypothetical protein	AT1G64150	AT1G64150	WT-LD-sp vs WT-LD-gr	WT-SD-sp vs WT-SD-gr	FG-LD-sp vs FG-LD-gr	FG-SD-sp vs FG-SD-gr	1.9898	1.4867	3.21927	nc
245164_at	HSP60-2 (HEAT SHOCK PROTEIN 60-2); ATP binding	HSP60-2	AT2G33210	WT-LD-sp vs WT-LD-gr	WT-SD-sp vs WT-SD-gr	FG-LD-sp vs FG-LD-gr	FG-SD-sp vs FG-SD-gr	3.55483	2.33396	3.15428	nc
247218_at	ASN2 (ASPARAGINE SYNTHETASE 2); asparagine synthase (glutamine-hydrolyzing)	ASN2	AT5G65010	WT-LD-sp vs WT-LD-gr	WT-SD-sp vs WT-SD-gr	FG-LD-sp vs FG-LD-gr	FG-SD-sp vs FG-SD-gr	5.72928	2.90696	3.13089	nc
263847_at	UDP-glycosyltransferase 86A1	AT2G36970	AT2G36970	WT-LD-sp vs WT-LD-gr	WT-SD-sp vs WT-SD-gr	FG-LD-sp vs FG-LD-gr	FG-SD-sp vs FG-SD-gr	2.96349	2.20426	3.11889	nc
258100_at	MATE efflux family protein LAL5	AT3G23550	AT3G23550	WT-LD-sp vs WT-LD-gr	WT-SD-sp vs WT-SD-gr	FG-LD-sp vs FG-LD-gr	FG-SD-sp vs FG-SD-gr	3.25964	2.415	3.10859	nc
258884_at	OMR1 (L-O-METHYLTHREONINE RESISTANT 1); L-threonine ammonia-lyase	OMR1	AT3G10050	WT-LD-sp vs WT-LD-gr	WT-SD-sp vs WT-SD-gr	FG-LD-sp vs FG-LD-gr	FG-SD-sp vs FG-SD-gr	3.19898	3.51915	3.07155	nc
263980_at	Peroxisomal membrane 22 kDa (Mpv17/PMP22) family protein	AT2G42770	AT2G42770	WT-LD-sp vs WT-LD-gr	WT-SD-sp vs WT-SD-gr	FG-LD-sp vs FG-LD-gr	FG-SD-sp vs FG-SD-gr	2.79144	1.41942	3.04548	nc
267483_at	UTR1 (UDP-GALACTOSE TRANSPORTER 1); UDP-galactose transmembrane transporter/ UDP-glucose transmembrane transporter/ pyrimidine nucleotide sugar transmembrane transporter	UTR1	AT2G02810	WT-LD-sp vs WT-LD-gr	WT-SD-sp vs WT-SD-gr	FG-LD-sp vs FG-LD-gr	FG-SD-sp vs FG-SD-gr	1.41453	1.00696	3.00009	nc
267162_s_at	phosphoribosylaminoimidazole carboxylase family protein / AIR carboxylase family protein /// putative phosphoribosylaminoimidazole carboxylase / AIR carboxylase	AT2G05140 /// AT2G37690	AT2G05140 /// AT2G37690	WT-LD-sp vs WT-LD-gr	WT-SD-sp vs WT-SD-gr	FG-LD-sp vs FG-LD-gr	FG-SD-sp vs FG-SD-gr	2.30812	1.40569	2.96552	nc
263210_at	basic helix-loop-helix domain-containing protein	AT1G10585	AT1G10585	WT-LD-sp vs WT-LD-gr	WT-SD-sp vs WT-SD-gr	FG-LD-sp vs FG-LD-gr	FG-SD-sp vs FG-SD-gr	2.4867	1.39085	2.93943	nc
246809_s_at	putative SAR DNA-binding protein /// NOP56-like pre RNA processing ribonucleoprotein	AT5G27120 /// AT5G27140	AT5G27120 /// AT5G27140	WT-LD-sp vs WT-LD-gr	WT-SD-sp vs WT-SD-gr	FG-LD-sp vs FG-LD-gr	FG-SD-sp vs FG-SD-gr	2.87448	2.2007	2.92009	nc
257954_at	UDP-glycosyltransferase HYR1	HYR1	AT3G21760	WT-LD-sp vs WT-LD-gr	WT-SD-sp vs WT-SD-gr	FG-LD-sp vs FG-LD-gr	FG-SD-sp vs FG-SD-gr	2.29314	-1.31085	2.91371	nc
247252_at	root meristem growth factor 9	RGF9	AT5G64770	WT-LD-sp vs WT-LD-gr	WT-SD-sp vs WT-SD-gr	FG-LD-sp vs FG-LD-gr	FG-SD-sp vs FG-SD-gr	5.6626	2.77187	2.91187	nc
256596_at	AAA-type ATPase family protein	AT3G28540	AT3G28540	WT-LD-sp vs WT-LD-gr	WT-SD-sp vs WT-SD-gr	FG-LD-sp vs FG-LD-gr	FG-SD-sp vs FG-SD-gr	-1.0128	-1.48382	2.90051	nc
261301_at	zinc finger (Ran-binding) domain-containing protein	AT1G48570	AT1G48570	WT-LD-sp vs WT-LD-gr	WT-SD-sp vs WT-SD-gr	FG-LD-sp vs FG-LD-gr	FG-SD-sp vs FG-SD-gr	3.18946	1.76739	2.89794	nc
255028_at	PMP (PUTATIVE TYPE 1 MEMBRANE PROTEIN)	PMP	AT4G09890	WT-LD-sp vs WT-LD-gr	WT-SD-sp vs WT-SD-gr	FG-LD-sp vs FG-LD-gr	FG-SD-sp vs FG-SD-gr	3.09018	1.92984	2.88754	nc
266903_at	MEE21 (maternal effect embryo arrest 21)	MEE21	AT2G34570	WT-LD-sp vs WT-LD-gr	WT-SD-sp vs WT-SD-gr	FG-LD-sp vs FG-LD-gr	FG-SD-sp vs FG-SD-gr	2.18693	1.18316	2.88251	nc
267174_at	60S ribosomal protein L36-1	AT2G37600	AT2G37600	WT-LD-sp vs WT-LD-gr	WT-SD-sp vs WT-SD-gr	FG-LD-sp vs FG-LD-gr	FG-SD-sp vs FG-SD-gr	2.02164	1.66153	2.88177	nc
265941_s_at	recA DNA recombination family protein /// putative DNA repair protein recA homolog 4	AT2G19490 /// AT3G32920	AT2G19490 /// AT3G32920	WT-LD-sp vs WT-LD-gr	WT-SD-sp vs WT-SD-gr	FG-LD-sp vs FG-LD-gr	FG-SD-sp vs FG-SD-gr	1.32341	1.03424	2.87188	nc
258397_at	hypothetical protein	AT3G15357	AT3G15357	WT-LD-sp vs WT-LD-gr	WT-SD-sp vs WT-SD-gr	FG-LD-sp vs FG-LD-gr	FG-SD-sp vs FG-SD-gr	3.73132	1.22382	2.85048	nc
249230_at	hypothetical protein	AT5G42070	AT5G42070	WT-LD-sp vs WT-LD-gr	WT-SD-sp vs WT-SD-gr	FG-LD-sp vs FG-LD-gr	FG-SD-sp vs FG-SD-gr	2.96532	-1.37356	2.81147	nc
258349_at	HYH (HY5-HOMOLOG); DNA binding / transcription factor	HYH	AT3G17609	WT-LD-sp vs WT-LD-gr	WT-SD-sp vs WT-SD-gr	FG-LD-sp vs FG-LD-gr	FG-SD-sp vs FG-SD-gr	1.38909	-1.065	2.80712	nc
245201_at	CSK (CHLOROPLAST SENSOR KINASE); ATP binding / kinase	CSK	AT1G67840	WT-LD-sp vs WT-LD-gr	WT-SD-sp vs WT-SD-gr	FG-LD-sp vs FG-LD-gr	FG-SD-sp vs FG-SD-gr	2.17828	1.40936	2.79719	nc
251241_s_at	putative endonuclease or glycosyl hydrolase /// E-Z type HEAT repeat-containing protein	AT3G62460 /// AT3G62530	AT3G62460 /// AT3G62530	WT-LD-sp vs WT-LD-gr	WT-SD-sp vs WT-SD-gr	FG-LD-sp vs FG-LD-gr	FG-SD-sp vs FG-SD-gr	1.76945	1.91603	2.75155	nc
253343_at	metallo-beta-lactamase family protein	AT4G33540	AT4G33540	WT-LD-sp vs WT-LD-gr	WT-SD-sp vs WT-SD-gr	FG-LD-sp vs FG-LD-gr	FG-SD-sp vs FG-SD-gr	2.10922	1.86677	2.74707	nc
262221_at	ARC3 (ACCUMULATION AND REPLICATION OF CHLOROPLASTS 3)	ARC3	AT1G75010	WT-LD-sp vs WT-LD-gr	WT-SD-sp vs WT-SD-gr	FG-LD-sp vs FG-LD-gr	FG-SD-sp vs FG-SD-gr	1.39613	1.52511	2.74415	nc
264260_at	calreticulin 1b	CRT1b	AT1G09210	WT-LD-sp vs WT-LD-gr	WT-SD-sp vs WT-SD-gr	FG-LD-sp vs FG-LD-gr	FG-SD-sp vs FG-SD-gr	2.16774	1.53082	2.74235	nc
266780_at	ATGLR2.8; intracellular ligand-gated ion channel	ATGLR2.8	AT2G29110	WT-LD-sp vs WT-LD-gr	WT-SD-sp vs WT-SD-gr	FG-LD-sp vs FG-LD-gr	FG-SD-sp vs FG-SD-gr	1.3631	1.95979	2.74201	nc
255860_at	AtGUS3 (Arabidopsis thaliana glucuronidase 3); beta-glucuronidase	AtGUS3	AT5G34940	WT-LD-sp vs WT-LD-gr	WT-SD-sp vs WT-SD-gr	FG-LD-sp vs FG-LD-gr	FG-SD-sp vs FG-SD-gr	1.09767	2.19755	2.73831	nc
246850_at	LON1 (LON PROTEASE 1); ATP binding / ATP-dependent peptidase/ serine-type peptidase	LON1	AT5G26860	WT-LD-sp vs WT-LD-gr	WT-SD-sp vs WT-SD-gr	FG-LD-sp vs FG-LD-gr	FG-SD-sp vs FG-SD-gr	2.74379	1.30998	2.71847	nc
261979_at	NIA2 (NITRATE REDUCTASE 2); nitrate reductase (NADH)/ nitrate reductase	NIA2	AT1G37130	WT-LD-sp vs WT-LD-gr	WT-SD-sp vs WT-SD-gr	FG-LD-sp vs FG-LD-gr	FG-SD-sp vs FG-SD-gr	1.92553	1.0813	2.70144	nc
255449_at	pentatricopeptide repeat-containing protein	AT4G02820	AT4G02820	WT-LD-sp vs WT-LD-gr	WT-SD-sp vs WT-SD-gr	FG-LD-sp vs FG-LD-gr	FG-SD-sp vs FG-SD-gr	2.14822	1.27409	2.7011	nc
256751_at	CLC-B (CHLORIDE CHANNEL B); anion channel/ voltage-gated chloride channel	CLC-B	AT3G27170	WT-LD-sp vs WT-LD-gr	WT-SD-sp vs WT-SD-gr	FG-LD-sp vs FG-LD-gr	FG-SD-sp vs FG-SD-gr	3.372	1.11671	2.66265	nc
266934_at	transducin/WD40 repeat-like superfamily protein	AT2G18900	AT2G18900	WT-LD-sp vs WT-LD-gr	WT-SD-sp vs WT-SD-gr	FG-LD-sp vs FG-LD-gr	FG-SD-sp vs FG-SD-gr	4.76835	3.16973	2.65893	nc
263882_at	RNR1 (RIBONUCLEOTIDE REDUCTASE 1); ATP binding / protein binding / ribonucleoside-diphosphate reductase	RNR1	AT2G21790	WT-LD-sp vs WT-LD-gr	WT-SD-sp vs WT-SD-gr	FG-LD-sp vs FG-LD-gr	FG-SD-sp vs FG-SD-gr	2.26059	1.87335	2.65573	nc
264929_at	probable aldo-keto reductase 5	AT1G60730	AT1G60730	WT-LD-sp vs WT-LD-gr	WT-SD-sp vs WT-SD-gr	FG-LD-sp vs FG-LD-gr	FG-SD-sp vs FG-SD-gr	1.93977	1.78084	2.65019	nc
246027_at	glyceraldehyde-3-phosphate dehydrogenase-like protein	AT5G21060	AT5G21060	WT-LD-sp vs WT-LD-gr	WT-SD-sp vs WT-SD-gr	FG-LD-sp vs FG-LD-gr	FG-SD-sp vs FG-SD-gr	3.09714	1.8477	2.64143	nc
259908_at	ATRPAC42; DNA binding / DNA-directed RNA polymerase/ protein dimerization	ATRPAC42	AT1G60850	WT-LD-sp vs WT-LD-gr	WT-SD-sp vs WT-SD-gr	FG-LD-sp vs FG-LD-gr	FG-SD-sp vs FG-SD-gr	2.45094	1.67018	2.61166	nc
249421_at	DEG8; peptidase/ serine-type peptidase	DEG8	AT5G39830	WT-LD-sp vs WT-LD-gr	WT-SD-sp vs WT-SD-gr	FG-LD-sp vs FG-LD-gr	FG-SD-sp vs FG-SD-gr	1.74027	1.79438	2.60846	nc
262160_at	putative thiol-disulfide oxidoreductase DCC	AT1G52590	AT1G52590	WT-LD-sp vs WT-LD-gr	WT-SD-sp vs WT-SD-gr	FG-LD-sp vs FG-LD-gr	FG-SD-sp vs FG-SD-gr	2.06146	1.17465	2.60547	nc
251800_at	RBL (REBELOTE)	RBL	AT3G55510	WT-LD-sp vs WT-LD-gr	WT-SD-sp vs WT-SD-gr	FG-LD-sp vs FG-LD-gr	FG-SD-sp vs FG-SD-gr	3.15856	1.94003	2.58613	nc
259640_at	BGLU18 (BETA GLUCOSIDASE 18); catalytic/ cation binding / hydrolase, hydrolyzing O-glycosyl compounds	BGLU18	AT1G52400	WT-LD-sp vs WT-LD-gr	WT-SD-sp vs WT-SD-gr	FG-LD-sp vs FG-LD-gr	FG-SD-sp vs FG-SD-gr	5.68441	1.37339	2.58328	nc
249899_at	putative 2-carboxy-D-arabinitol 1-phosphate phosphatase	AT5G22620	AT5G22620	WT-LD-sp vs WT-LD-gr	WT-SD-sp vs WT-SD-gr	FG-LD-sp vs FG-LD-gr	FG-SD-sp vs FG-SD-gr	2.32725	1.60387	2.56387	nc
254166_at	SHD (SHEPHERD); ATP binding / unfolded protein binding	SHD	AT4G24190	WT-LD-sp vs WT-LD-gr	WT-SD-sp vs WT-SD-gr	FG-LD-sp vs FG-LD-gr	FG-SD-sp vs FG-SD-gr	1.74822	1.04604	2.55568	nc
266264_at	hypothetical protein	AT2G27775	AT2G27775	WT-LD-sp vs WT-LD-gr	WT-SD-sp vs WT-SD-gr	FG-LD-sp vs FG-LD-gr	FG-SD-sp vs FG-SD-gr	2.13567	1.48802	2.55396	nc
258965_at	transducin/WD40 domain-containing protein	AT3G10530	AT3G10530	WT-LD-sp vs WT-LD-gr	WT-SD-sp vs WT-SD-gr	FG-LD-sp vs FG-LD-gr	FG-SD-sp vs FG-SD-gr	3.63972	1.74491	2.54704	nc
267309_at	zinc ion binding protein	AT2G19385	AT2G19385	WT-LD-sp vs WT-LD-gr	WT-SD-sp vs WT-SD-gr	FG-LD-sp vs FG-LD-gr	FG-SD-sp vs FG-SD-gr	2.37741	1.29595	2.54555	nc
253566_at	DNA topoisomerase, type IA, core	AT4G31210	AT4G31210	WT-LD-sp vs WT-LD-gr	WT-SD-sp vs WT-SD-gr	FG-LD-sp vs FG-LD-gr	FG-SD-sp vs FG-SD-gr	2.40754	1.26884	2.54336	nc
261618_at	MATE efflux family protein	AT1G33110	AT1G33110	WT-LD-sp vs WT-LD-gr	WT-SD-sp vs WT-SD-gr	FG-LD-sp vs FG-LD-gr	FG-SD-sp vs FG-SD-gr	1.30092	1.38887	2.53316	nc
265203_at	Sulfite exporter TauE/SafE family protein	AT2G36630	AT2G36630	WT-LD-sp vs WT-LD-gr	WT-SD-sp vs WT-SD-gr	FG-LD-sp vs FG-LD-gr	FG-SD-sp vs FG-SD-gr	2.30865	1.2947	2.49682	nc
246651_at	adenylate kinase family protein	AT5G35170	AT5G35170	WT-LD-sp vs WT-LD-gr	WT-SD-sp vs WT-SD-gr	FG-LD-sp vs FG-LD-gr	FG-SD-sp vs FG-SD-gr	3.23259	1.46095	2.49424	nc
256144_at	RACK1B_AT (RECEPTOR FOR ACTIVATED C KINASE 1 B); nucleotide binding	RACK1B_AT	AT1G48630	WT-LD-sp vs WT-LD-gr	WT-SD-sp vs WT-SD-gr	FG-LD-sp vs FG-LD-gr	FG-SD-sp vs FG-SD-gr	2.36055	1.74813	2.47394	nc
262818_at	LEW1 (LEAF WILTING 1); dehydrodolichyl diphosphate synthase	LEW1	AT1G11755	WT-LD-sp vs WT-LD-gr	WT-SD-sp vs WT-SD-gr	FG-LD-sp vs FG-LD-gr	FG-SD-sp vs FG-SD-gr	1.31239	2.10861	2.46767	nc
258630_at	CCHC-type zinc knuckle protein	AT3G02820	AT3G02820	WT-LD-sp vs WT-LD-gr	WT-SD-sp vs WT-SD-gr	FG-LD-sp vs FG-LD-gr	FG-SD-sp vs FG-SD-gr	2.58152	1.51418	2.46254	nc
257652_at	APUM24 (Arabidopsis Pumilio 24); RNA binding / binding	APUM24	AT3G16810	WT-LD-sp vs WT-LD-gr	WT-SD-sp vs WT-SD-gr	FG-LD-sp vs FG-LD-gr	FG-SD-sp vs FG-SD-gr	2.10015	1.1118	2.45493	nc
260984_at	hydroxyproline-rich glycoprotein family protein	AT1G53645	AT1G53645	WT-LD-sp vs WT-LD-gr	WT-SD-sp vs WT-SD-gr	FG-LD-sp vs FG-LD-gr	FG-SD-sp vs FG-SD-gr	3.21621	2.47323	2.44515	nc
258404_at	RPL3P (RIBOSOMAL PROTEIN L3 PLASTID); structural constituent of ribosome	RPL3P	AT3G17465	WT-LD-sp vs WT-LD-gr	WT-SD-sp vs WT-SD-gr	FG-LD-sp vs FG-LD-gr	FG-SD-sp vs FG-SD-gr	2.86535	1.25432	2.43087	nc
254137_at	thylakoid lumenal protein 17.9	AT4G24930	AT4G24930	WT-LD-sp vs WT-LD-gr	WT-SD-sp vs WT-SD-gr	FG-LD-sp vs FG-LD-gr	FG-SD-sp vs FG-SD-gr	2.39642	1.0543	2.42861	nc
262806_at	pyrophosphate--fructose 6-phosphate 1-phosphotransferase subunit alpha 1	AT1G20950	AT1G20950	WT-LD-sp vs WT-LD-gr	WT-SD-sp vs WT-SD-gr	FG-LD-sp vs FG-LD-gr	FG-SD-sp vs FG-SD-gr	2.17443	1.34964	2.41849	nc
262645_at	SCO1 (SNOWY COTYLEDON 1); ATP binding / translation elongation factor/ translation factor, nucleic acid binding	SCO1	AT1G62750	WT-LD-sp vs WT-LD-gr	WT-SD-sp vs WT-SD-gr	FG-LD-sp vs FG-LD-gr	FG-SD-sp vs FG-SD-gr	2.73621	1.54619	2.41463	nc
252876_at	haloacid dehalogenase-like hydrolase family protein	AT4G39970	AT4G39970	WT-LD-sp vs WT-LD-gr	WT-SD-sp vs WT-SD-gr	FG-LD-sp vs FG-LD-gr	FG-SD-sp vs FG-SD-gr	1.87029	1.69886	2.41323	nc
252442_at	deoxyuridine 5'-triphosphate nucleotidohydrolase	DUT1	AT3G46940	WT-LD-sp vs WT-LD-gr	WT-SD-sp vs WT-SD-gr	FG-LD-sp vs FG-LD-gr	FG-SD-sp vs FG-SD-gr	3.39407	1.11239	2.40654	nc
260049_at	NRPA2; DNA binding / DNA-directed RNA polymerase/ ribonucleoside binding	NRPA2	AT1G29940	WT-LD-sp vs WT-LD-gr	WT-SD-sp vs WT-SD-gr	FG-LD-sp vs FG-LD-gr	FG-SD-sp vs FG-SD-gr	2.42998	1.79624	2.39866	nc
252625_at	HDA3 (HISTONE DEACETYLASE 3); histone deacetylase/ nucleic acid binding / zinc ion binding	HDA3	AT3G44750	WT-LD-sp vs WT-LD-gr	WT-SD-sp vs WT-SD-gr	FG-LD-sp vs FG-LD-gr	FG-SD-sp vs FG-SD-gr	3.29586	2.02906	2.39301	nc
259188_at	phosphoglucan phosphatase LSF1	LSF1	AT3G01510	WT-LD-sp vs WT-LD-gr	WT-SD-sp vs WT-SD-gr	FG-LD-sp vs FG-LD-gr	FG-SD-sp vs FG-SD-gr	1.53358	2.19172	2.38315	nc
257066_at	Bifunctional inhibitor/lipid-transfer protein/seed storage 2S albumin superfamily protein	AT3G18280	AT3G18280	WT-LD-sp vs WT-LD-gr	WT-SD-sp vs WT-SD-gr	FG-LD-sp vs FG-LD-gr	FG-SD-sp vs FG-SD-gr	-1.01059	-1.78204	2.38092	nc
258284_at	60S ribosomal protein L37-3	AT3G16080	AT3G16080	WT-LD-sp vs WT-LD-gr	WT-SD-sp vs WT-SD-gr	FG-LD-sp vs FG-LD-gr	FG-SD-sp vs FG-SD-gr	1.52188	1.10795	2.37904	nc
252972_at	SAUR-like auxin-responsive protein	AT4G38840	AT4G38840	WT-LD-sp vs WT-LD-gr	WT-SD-sp vs WT-SD-gr	FG-LD-sp vs FG-LD-gr	FG-SD-sp vs FG-SD-gr	2.42449	-1.07674	2.36618	nc
255300_at	CLS (CARDIOLIPIN SYNTHASE); cardiolipin synthase/ phosphatidyltransferase	CLS	AT4G04870	WT-LD-sp vs WT-LD-gr	WT-SD-sp vs WT-SD-gr	FG-LD-sp vs FG-LD-gr	FG-SD-sp vs FG-SD-gr	1.12712	1.65855	2.36306	nc
263039_at	MAK16 protein-like protein	AT1G23280	AT1G23280	WT-LD-sp vs WT-LD-gr	WT-SD-sp vs WT-SD-gr	FG-LD-sp vs FG-LD-gr	FG-SD-sp vs FG-SD-gr	2.09229	1.61095	2.35906	nc
258987_at	copper chaperone SCO1-like protein HCC1	AT3G08950	AT3G08950	WT-LD-sp vs WT-LD-gr	WT-SD-sp vs WT-SD-gr	FG-LD-sp vs FG-LD-gr	FG-SD-sp vs FG-SD-gr	1.91785	1.74795	2.3556	nc
253013_at	mtHsc70-1 (mitochondrial heat shock protein 70-1); ATP binding	mtHsc70-1	AT4G37910	WT-LD-sp vs WT-LD-gr	WT-SD-sp vs WT-SD-gr	FG-LD-sp vs FG-LD-gr	FG-SD-sp vs FG-SD-gr	2.46062	1.22429	2.35403	nc
260331_at	pentatricopeptide repeat-containing protein	PPR596	AT1G80270	WT-LD-sp vs WT-LD-gr	WT-SD-sp vs WT-SD-gr	FG-LD-sp vs FG-LD-gr	FG-SD-sp vs FG-SD-gr	2.9791	1.97211	2.34948	nc
258521_at	60S ribosomal protein L29-2	AT3G06680	AT3G06680	WT-LD-sp vs WT-LD-gr	WT-SD-sp vs WT-SD-gr	FG-LD-sp vs FG-LD-gr	FG-SD-sp vs FG-SD-gr	1.66131	1.05185	2.33494	nc
265831_at	hypothetical protein	AT2G14460	AT2G14460	WT-LD-sp vs WT-LD-gr	WT-SD-sp vs WT-SD-gr	FG-LD-sp vs FG-LD-gr	FG-SD-sp vs FG-SD-gr	1.83838	2.24296	2.32663	nc
246144_at	dynein light chain type 1 family protein	AT5G20110	AT5G20110	WT-LD-sp vs WT-LD-gr	WT-SD-sp vs WT-SD-gr	FG-LD-sp vs FG-LD-gr	FG-SD-sp vs FG-SD-gr	1.04	1.8056	2.32322	nc
267474_at	WHY3 (WHIRLY 3); DNA binding	WHY3	AT2G02740	WT-LD-sp vs WT-LD-gr	WT-SD-sp vs WT-SD-gr	FG-LD-sp vs FG-LD-gr	FG-SD-sp vs FG-SD-gr	3.13319	1.67104	2.32261	nc
267044_at	NUC173 domain-containing protein	AT2G34357	AT2G34357	WT-LD-sp vs WT-LD-gr	WT-SD-sp vs WT-SD-gr	FG-LD-sp vs FG-LD-gr	FG-SD-sp vs FG-SD-gr	3.80025	3.96839	2.31836	nc
260596_at	TIM50	TIM50	AT1G55900	WT-LD-sp vs WT-LD-gr	WT-SD-sp vs WT-SD-gr	FG-LD-sp vs FG-LD-gr	FG-SD-sp vs FG-SD-gr	2.88548	1.20744	2.3149	nc
251678_at	EDA7 (embryo sac development arrest 7)	EDA7	AT3G56990	WT-LD-sp vs WT-LD-gr	WT-SD-sp vs WT-SD-gr	FG-LD-sp vs FG-LD-gr	FG-SD-sp vs FG-SD-gr	2.22383	1.65836	2.30597	nc
251355_at	putative endonuclease / glycosyl hydrolase	AT3G61100	AT3G61100	WT-LD-sp vs WT-LD-gr	WT-SD-sp vs WT-SD-gr	FG-LD-sp vs FG-LD-gr	FG-SD-sp vs FG-SD-gr	2.98773	3.34124	2.30175	nc
248001_at	CBL2 (CALCINEURIN B-LIKE 2); calcium ion binding	CBL2	AT5G55990	WT-LD-sp vs WT-LD-gr	WT-SD-sp vs WT-SD-gr	FG-LD-sp vs FG-LD-gr	FG-SD-sp vs FG-SD-gr	1.86012	1.24059	2.276	nc
257176_s_at	cyclopropane-fatty-acyl-phospholipid synthase /// Cyclopropane-fatty-acyl-phospholipid synthase	AT3G23510 /// AT3G23530	AT3G23510 /// AT3G23530	WT-LD-sp vs WT-LD-gr	WT-SD-sp vs WT-SD-gr	FG-LD-sp vs FG-LD-gr	FG-SD-sp vs FG-SD-gr	1.57601	1.55205	2.27261	nc
256216_at	CRT1 (CALRETICULIN 1); calcium ion binding / unfolded protein binding	CRT1	AT1G56340	WT-LD-sp vs WT-LD-gr	WT-SD-sp vs WT-SD-gr	FG-LD-sp vs FG-LD-gr	FG-SD-sp vs FG-SD-gr	2.0881	1.23609	2.25611	nc
249544_at	ASF1B (ANTI- SILENCING FUNCTION 1B)	ASF1B	AT5G38110	WT-LD-sp vs WT-LD-gr	WT-SD-sp vs WT-SD-gr	FG-LD-sp vs FG-LD-gr	FG-SD-sp vs FG-SD-gr	3.64651	2.09644	2.25229	nc
264357_at	ATRRP4 (ARABIDOPSIS THALIANA RIBOSOMAL RNA PROCESSING 4); RNA binding / exonuclease	ATRRP4	AT1G03360	WT-LD-sp vs WT-LD-gr	WT-SD-sp vs WT-SD-gr	FG-LD-sp vs FG-LD-gr	FG-SD-sp vs FG-SD-gr	2.69013	1.98591	2.24812	nc
258922_at	40S ribosomal protein S17-3	AT3G10610	AT3G10610	WT-LD-sp vs WT-LD-gr	WT-SD-sp vs WT-SD-gr	FG-LD-sp vs FG-LD-gr	FG-SD-sp vs FG-SD-gr	1.49576	1.74454	2.23544	nc
255455_at	putative elongation factor Tu	AT4G02930	AT4G02930	WT-LD-sp vs WT-LD-gr	WT-SD-sp vs WT-SD-gr	FG-LD-sp vs FG-LD-gr	FG-SD-sp vs FG-SD-gr	2.14228	1.2876	2.23195	nc
265596_at	CAF1; RNA splicing factor, transesterification mechanism	CAF1	AT2G20020	WT-LD-sp vs WT-LD-gr	WT-SD-sp vs WT-SD-gr	FG-LD-sp vs FG-LD-gr	FG-SD-sp vs FG-SD-gr	1.63778	1.63162	2.23047	nc
246157_at	NADH-cytochrome b5 reductase-like protein	AT5G20080	AT5G20080	WT-LD-sp vs WT-LD-gr	WT-SD-sp vs WT-SD-gr	FG-LD-sp vs FG-LD-gr	FG-SD-sp vs FG-SD-gr	2.04239	1.77836	2.21719	nc
258449_s_at	PMH1 (PUTATIVE MITOCHONDRIAL RNA HELICASE 1); ATP-dependent helicase/ DNA binding / RNA binding	PMH1	AT3G22310 /// AT3G22330	WT-LD-sp vs WT-LD-gr	WT-SD-sp vs WT-SD-gr	FG-LD-sp vs FG-LD-gr	FG-SD-sp vs FG-SD-gr	2.61356	1.13638	2.20941	nc
250546_at	H/ACA ribonucleoprotein complex subunit 2-like protein	AT5G08180	AT5G08180	WT-LD-sp vs WT-LD-gr	WT-SD-sp vs WT-SD-gr	FG-LD-sp vs FG-LD-gr	FG-SD-sp vs FG-SD-gr	2.93149	1.1774	2.20846	nc
265210_at	RPL24A (ribosomal protein L24); structural constituent of ribosome	RPL24A	AT2G36620	WT-LD-sp vs WT-LD-gr	WT-SD-sp vs WT-SD-gr	FG-LD-sp vs FG-LD-gr	FG-SD-sp vs FG-SD-gr	2.1901	1.72057	2.2052	nc
259096_at	40S ribosomal protein S3a-1	AT3G04840	AT3G04840	WT-LD-sp vs WT-LD-gr	WT-SD-sp vs WT-SD-gr	FG-LD-sp vs FG-LD-gr	FG-SD-sp vs FG-SD-gr	1.77713	1.29725	2.20309	nc
259378_at	mitotic phosphoprotein N' end (MPPN) family protein	AT3G16310	AT3G16310	WT-LD-sp vs WT-LD-gr	WT-SD-sp vs WT-SD-gr	FG-LD-sp vs FG-LD-gr	FG-SD-sp vs FG-SD-gr	1.66783	2.08799	2.19641	nc
256461_s_at	L-aspartase-like family protein /// L-aspartase-like family protein	AT1G36280 /// AT4G18440	AT1G36280 /// AT4G18440	WT-LD-sp vs WT-LD-gr	WT-SD-sp vs WT-SD-gr	FG-LD-sp vs FG-LD-gr	FG-SD-sp vs FG-SD-gr	2.61943	1.08444	2.19185	nc
249354_at	EMB3012 (embryo defective 3012)	EMB3012	AT5G40480	WT-LD-sp vs WT-LD-gr	WT-SD-sp vs WT-SD-gr	FG-LD-sp vs FG-LD-gr	FG-SD-sp vs FG-SD-gr	3.13419	2.9097	2.19082	nc
248075_at	CRR21 (chlororespiratory reduction 21)	CRR21	AT5G55740	WT-LD-sp vs WT-LD-gr	WT-SD-sp vs WT-SD-gr	FG-LD-sp vs FG-LD-gr	FG-SD-sp vs FG-SD-gr	5.06145	1.02462	2.18485	nc
257699_at	PGK1 (PHOSPHOGLYCERATE KINASE 1); phosphoglycerate kinase	PGK1	AT3G12780	WT-LD-sp vs WT-LD-gr	WT-SD-sp vs WT-SD-gr	FG-LD-sp vs FG-LD-gr	FG-SD-sp vs FG-SD-gr	2.64066	1.65677	2.182	nc
245147_at	ATRAD51C; ATP binding / damaged DNA binding / protein binding / recombinase/ single-stranded DNA binding	ATRAD51C	AT2G45280	WT-LD-sp vs WT-LD-gr	WT-SD-sp vs WT-SD-gr	FG-LD-sp vs FG-LD-gr	FG-SD-sp vs FG-SD-gr	1.51556	1.29712	2.17905	nc
250353_at	protein NONRESPONDING TO OXYLIPINS 2	AT5G11630	AT5G11630	WT-LD-sp vs WT-LD-gr	WT-SD-sp vs WT-SD-gr	FG-LD-sp vs FG-LD-gr	FG-SD-sp vs FG-SD-gr	2.05458	1.74385	2.17515	nc
262880_at	ribosomal protein S5 family protein	AT1G64880	AT1G64880	WT-LD-sp vs WT-LD-gr	WT-SD-sp vs WT-SD-gr	FG-LD-sp vs FG-LD-gr	FG-SD-sp vs FG-SD-gr	1.88176	1.41098	2.16542	nc
249641_at	DegP10 (DegP protease 10); catalytic/ protein binding / serine-type endopeptidase/ serine-type peptidase	DegP10	AT5G36950	WT-LD-sp vs WT-LD-gr	WT-SD-sp vs WT-SD-gr	FG-LD-sp vs FG-LD-gr	FG-SD-sp vs FG-SD-gr	3.38833	3.4487	2.16071	nc
267132_at	NAPRT2 (NICOTINATE PHOSPHORIBOSYLTRANSFERASE 2); nicotinate phosphoribosyltransferase	NAPRT2	AT2G23420	WT-LD-sp vs WT-LD-gr	WT-SD-sp vs WT-SD-gr	FG-LD-sp vs FG-LD-gr	FG-SD-sp vs FG-SD-gr	1.70443	1.43444	2.1582	nc
250846_at	SIR; sulfite reductase (ferredoxin)/ sulfite reductase	SIR	AT5G04590	WT-LD-sp vs WT-LD-gr	WT-SD-sp vs WT-SD-gr	FG-LD-sp vs FG-LD-gr	FG-SD-sp vs FG-SD-gr	1.63215	1.29512	2.15744	nc
262963_at	dihydrolipoyllysine-residue acetyltransferase component 3 of pyruvate dehydrogenase complex	AT1G54220	AT1G54220	WT-LD-sp vs WT-LD-gr	WT-SD-sp vs WT-SD-gr	FG-LD-sp vs FG-LD-gr	FG-SD-sp vs FG-SD-gr	1.68614	1.543	2.15521	nc
254134_at	argininosuccinate synthase	AT4G24830	AT4G24830	WT-LD-sp vs WT-LD-gr	WT-SD-sp vs WT-SD-gr	FG-LD-sp vs FG-LD-gr	FG-SD-sp vs FG-SD-gr	1.86413	1.4654	2.15288	nc
247400_at	phosphoglycerate mutase family protein	AT5G62840	AT5G62840	WT-LD-sp vs WT-LD-gr	WT-SD-sp vs WT-SD-gr	FG-LD-sp vs FG-LD-gr	FG-SD-sp vs FG-SD-gr	5.51557	1.64451	2.14528	nc
251371_at	EDA14 (EMBRYO SAC DEVELOPMENT ARREST 14)	EDA14	AT3G60360	WT-LD-sp vs WT-LD-gr	WT-SD-sp vs WT-SD-gr	FG-LD-sp vs FG-LD-gr	FG-SD-sp vs FG-SD-gr	1.98481	1.20333	2.12596	nc
260585_at	EMB2777 (EMBRYO DEFECTIVE 2777)	EMB2777	AT2G43650	WT-LD-sp vs WT-LD-gr	WT-SD-sp vs WT-SD-gr	FG-LD-sp vs FG-LD-gr	FG-SD-sp vs FG-SD-gr	2.82855	3.09199	2.12547	nc
258755_at	homogentisate farnesyltransferase/ homogentisate geranylgeranyltransferase/ homogentisate solanesyltransferase	ATHST	AT3G11945	WT-LD-sp vs WT-LD-gr	WT-SD-sp vs WT-SD-gr	FG-LD-sp vs FG-LD-gr	FG-SD-sp vs FG-SD-gr	1.55616	1.75968	2.12069	nc
245118_at	NTRC (NADPH-DEPENDENT THIOREDOXIN REDUCTASE C); thioredoxin-disulfide reductase	NTRC	AT2G41680	WT-LD-sp vs WT-LD-gr	WT-SD-sp vs WT-SD-gr	FG-LD-sp vs FG-LD-gr	FG-SD-sp vs FG-SD-gr	1.917	1.10917	2.11322	nc
266471_at	elongation factor family protein	AT2G31060	AT2G31060	WT-LD-sp vs WT-LD-gr	WT-SD-sp vs WT-SD-gr	FG-LD-sp vs FG-LD-gr	FG-SD-sp vs FG-SD-gr	1.79904	1.41273	2.10299	nc
256341_at	deoxyribonucleoside kinase	AT1G72040	AT1G72040	WT-LD-sp vs WT-LD-gr	WT-SD-sp vs WT-SD-gr	FG-LD-sp vs FG-LD-gr	FG-SD-sp vs FG-SD-gr	1.74348	1.35634	2.08893	nc
266402_at	hypothetical protein	AT2G38780	AT2G38780	WT-LD-sp vs WT-LD-gr	WT-SD-sp vs WT-SD-gr	FG-LD-sp vs FG-LD-gr	FG-SD-sp vs FG-SD-gr	1.67186	1.5842	2.08541	nc
250974_at	RHL2 (ROOT HAIRLESS 2); ATP binding / DNA binding / DNA topoisomerase (ATP-hydrolyzing)/ identical protein binding / protein binding	RHL2	AT5G02820	WT-LD-sp vs WT-LD-gr	WT-SD-sp vs WT-SD-gr	FG-LD-sp vs FG-LD-gr	FG-SD-sp vs FG-SD-gr	1.05033	1.67548	2.08294	nc
247046_at	hypothetical protein	AT5G66540	AT5G66540	WT-LD-sp vs WT-LD-gr	WT-SD-sp vs WT-SD-gr	FG-LD-sp vs FG-LD-gr	FG-SD-sp vs FG-SD-gr	2.85383	1.11407	2.08122	nc
246509_at	EMB2247 (embryo defective 2247); ATP binding / aminoacyl-tRNA ligase/ nucleotide binding / valine-tRNA ligase	EMB2247	AT5G16715	WT-LD-sp vs WT-LD-gr	WT-SD-sp vs WT-SD-gr	FG-LD-sp vs FG-LD-gr	FG-SD-sp vs FG-SD-gr	3.22401	2.15667	2.08025	nc
253728_at	60S ribosomal protein L28-2	AT4G29410	AT4G29410	WT-LD-sp vs WT-LD-gr	WT-SD-sp vs WT-SD-gr	FG-LD-sp vs FG-LD-gr	FG-SD-sp vs FG-SD-gr	1.98714	1.38155	2.07463	nc
253391_at	2Fe-2S iron-sulfur cluster binding domain-containing protein	AT4G32590	AT4G32590	WT-LD-sp vs WT-LD-gr	WT-SD-sp vs WT-SD-gr	FG-LD-sp vs FG-LD-gr	FG-SD-sp vs FG-SD-gr	1.49552	1.09314	2.06797	nc
258009_at	RNA pseudourine synthase 4	AT3G19440	AT3G19440	WT-LD-sp vs WT-LD-gr	WT-SD-sp vs WT-SD-gr	FG-LD-sp vs FG-LD-gr	FG-SD-sp vs FG-SD-gr	2.09967	1.11175	2.04537	nc
257149_at	ATPHB4 (PROHIBITIN 4)	ATPHB4	AT3G27280	WT-LD-sp vs WT-LD-gr	WT-SD-sp vs WT-SD-gr	FG-LD-sp vs FG-LD-gr	FG-SD-sp vs FG-SD-gr	2.08982	1.31854	2.02112	nc
254355_at	ribosomal protein L7Ae/L30e/S12e/Gadd45 family protein	AT4G22380	AT4G22380	WT-LD-sp vs WT-LD-gr	WT-SD-sp vs WT-SD-gr	FG-LD-sp vs FG-LD-gr	FG-SD-sp vs FG-SD-gr	1.9746	1.16074	2.02102	nc
266256_at	60S acidic ribosomal protein P2-2	AT2G27710	AT2G27710	WT-LD-sp vs WT-LD-gr	WT-SD-sp vs WT-SD-gr	FG-LD-sp vs FG-LD-gr	FG-SD-sp vs FG-SD-gr	2.24374	1.55217	2.01336	nc
266641_at	SWIB/MDM2 domain-containing protein	AT2G35605	AT2G35605	WT-LD-sp vs WT-LD-gr	WT-SD-sp vs WT-SD-gr	FG-LD-sp vs FG-LD-gr	FG-SD-sp vs FG-SD-gr	1.03963	1.07811	2.01252	nc
262163_at	60S ribosomal protein L30-2	AT1G77940	AT1G77940	WT-LD-sp vs WT-LD-gr	WT-SD-sp vs WT-SD-gr	FG-LD-sp vs FG-LD-gr	FG-SD-sp vs FG-SD-gr	1.85861	1.57162	2.00994	nc
258837_at	60S ribosomal protein L13a-1	AT3G07110	AT3G07110	WT-LD-sp vs WT-LD-gr	WT-SD-sp vs WT-SD-gr	FG-LD-sp vs FG-LD-gr	FG-SD-sp vs FG-SD-gr	2.00699	1.5807	2.00802	nc
245502_at	hypothetical protein	AT4G15640	AT4G15640	WT-LD-sp vs WT-LD-gr	WT-SD-sp vs WT-SD-gr	FG-LD-sp vs FG-LD-gr	FG-SD-sp vs FG-SD-gr	2.44979	1.43608	1.99179	nc
258474_at	pentatricopeptide repeat-containing protein	AT3G02650	AT3G02650	WT-LD-sp vs WT-LD-gr	WT-SD-sp vs WT-SD-gr	FG-LD-sp vs FG-LD-gr	FG-SD-sp vs FG-SD-gr	2.05167	1.62915	1.98531	nc
246307_at	ATG2; aminopeptidase/ metalloexopeptidase	ATG2	AT3G51800	WT-LD-sp vs WT-LD-gr	WT-SD-sp vs WT-SD-gr	FG-LD-sp vs FG-LD-gr	FG-SD-sp vs FG-SD-gr	1.76537	1.12769	1.97999	nc
258816_at	TCP-1/cpn60 chaperonin family protein	AT3G03960	AT3G03960	WT-LD-sp vs WT-LD-gr	WT-SD-sp vs WT-SD-gr	FG-LD-sp vs FG-LD-gr	FG-SD-sp vs FG-SD-gr	1.48716	1.19057	1.97874	nc
257755_at	translation elongation factor EF1B/ribosomal protein S6 family protein	AT3G18760	AT3G18760	WT-LD-sp vs WT-LD-gr	WT-SD-sp vs WT-SD-gr	FG-LD-sp vs FG-LD-gr	FG-SD-sp vs FG-SD-gr	1.5473	1.16176	1.97823	nc
265961_at	tetratricopeptide repeat domain-containing protein	AT2G37400	AT2G37400	WT-LD-sp vs WT-LD-gr	WT-SD-sp vs WT-SD-gr	FG-LD-sp vs FG-LD-gr	FG-SD-sp vs FG-SD-gr	2.32958	1.45371	1.97723	nc
266671_at	ASA2 (ANTHRANILATE SYNTHASE 2); anthranilate synthase	ASA2	AT2G29690	WT-LD-sp vs WT-LD-gr	WT-SD-sp vs WT-SD-gr	FG-LD-sp vs FG-LD-gr	FG-SD-sp vs FG-SD-gr	1.56369	1.66832	1.97305	nc
250960_at	hypothetical protein	AT5G02940	AT5G02940	WT-LD-sp vs WT-LD-gr	WT-SD-sp vs WT-SD-gr	FG-LD-sp vs FG-LD-gr	FG-SD-sp vs FG-SD-gr	2.47503	1.40564	1.97187	nc
251538_at	ribosomal protein L1p/L10e family protein	AT3G58660	AT3G58660	WT-LD-sp vs WT-LD-gr	WT-SD-sp vs WT-SD-gr	FG-LD-sp vs FG-LD-gr	FG-SD-sp vs FG-SD-gr	2.71534	1.26821	1.969	nc
261014_at	pentatricopeptide repeat-containing protein	AT1G26460	AT1G26460	WT-LD-sp vs WT-LD-gr	WT-SD-sp vs WT-SD-gr	FG-LD-sp vs FG-LD-gr	FG-SD-sp vs FG-SD-gr	1.67493	2.06946	1.96881	nc
266981_at	RPL23AA (RIBOSOMAL PROTEIN L23AA); RNA binding / nucleotide binding / structural constituent of ribosome	RPL23AA	AT2G39460	WT-LD-sp vs WT-LD-gr	WT-SD-sp vs WT-SD-gr	FG-LD-sp vs FG-LD-gr	FG-SD-sp vs FG-SD-gr	1.57116	1.39128	1.96518	nc
249109_at	ATAUX2-11 (AUXIN INDUCIBLE 2-11); DNA binding / transcription factor	ATAUX2-11	AT5G43700	WT-LD-sp vs WT-LD-gr	WT-SD-sp vs WT-SD-gr	FG-LD-sp vs FG-LD-gr	FG-SD-sp vs FG-SD-gr	2.54908	1.25917	1.965	nc
261224_at	ATSBT5.2; identical protein binding / serine-type endopeptidase	ATSBT5.2	AT1G20160	WT-LD-sp vs WT-LD-gr	WT-SD-sp vs WT-SD-gr	FG-LD-sp vs FG-LD-gr	FG-SD-sp vs FG-SD-gr	1.61964	1.55266	1.96214	nc
261088_at	pentatricopeptide repeat-containing protein	AT1G07590	AT1G07590	WT-LD-sp vs WT-LD-gr	WT-SD-sp vs WT-SD-gr	FG-LD-sp vs FG-LD-gr	FG-SD-sp vs FG-SD-gr	1.73318	-2.6961	1.95573	nc
261080_at	PCNA1 (PROLIFERATING CELLULAR NUCLEAR ANTIGEN); DNA binding / DNA polymerase processivity factor/ protein binding	PCNA1	AT1G07370	WT-LD-sp vs WT-LD-gr	WT-SD-sp vs WT-SD-gr	FG-LD-sp vs FG-LD-gr	FG-SD-sp vs FG-SD-gr	1.33956	1.39908	1.95147	nc
245227_s_at	P-loop containing nucleoside triphosphate hydrolases superfamily protein	AT1G08410	AT1G08410	WT-LD-sp vs WT-LD-gr	WT-SD-sp vs WT-SD-gr	FG-LD-sp vs FG-LD-gr	FG-SD-sp vs FG-SD-gr	4.8913	1.15022	1.94995	nc
254535_at	bifunctional aspartate kinase/homoserine dehydrogenase, putative / AK-HSDH, putative	AK-HSDH II	AT4G19710	WT-LD-sp vs WT-LD-gr	WT-SD-sp vs WT-SD-gr	FG-LD-sp vs FG-LD-gr	FG-SD-sp vs FG-SD-gr	1.76867	1.65629	1.94441	nc
255440_at	chloroplast thylakoid lumen protein	AT4G02530	AT4G02530	WT-LD-sp vs WT-LD-gr	WT-SD-sp vs WT-SD-gr	FG-LD-sp vs FG-LD-gr	FG-SD-sp vs FG-SD-gr	2.71233	1.06618	1.94285	nc
253181_at	LHT7 (Lys/His transporter 7); amino acid transmembrane transporter	LHT7	AT4G35180	WT-LD-sp vs WT-LD-gr	WT-SD-sp vs WT-SD-gr	FG-LD-sp vs FG-LD-gr	FG-SD-sp vs FG-SD-gr	-2.48572	-2.24475	1.93124	nc
263255_at	hypothetical protein	AT1G10490	AT1G10490	WT-LD-sp vs WT-LD-gr	WT-SD-sp vs WT-SD-gr	FG-LD-sp vs FG-LD-gr	FG-SD-sp vs FG-SD-gr	3.01307	2.47402	1.92423	nc
258900_at	RPL18 (RIBOSOMAL PROTEIN L18); structural constituent of ribosome	RPL18	AT3G05590	WT-LD-sp vs WT-LD-gr	WT-SD-sp vs WT-SD-gr	FG-LD-sp vs FG-LD-gr	FG-SD-sp vs FG-SD-gr	1.7128	1.34192	1.92009	nc
257314_at	MATE efflux family protein	AT3G26590	AT3G26590	WT-LD-sp vs WT-LD-gr	WT-SD-sp vs WT-SD-gr	FG-LD-sp vs FG-LD-gr	FG-SD-sp vs FG-SD-gr	1.11079	1.37462	1.91857	nc
245265_at	ACD6 (ACCELERATED CELL DEATH 6); protein binding	ACD6	AT4G14400	WT-LD-sp vs WT-LD-gr	WT-SD-sp vs WT-SD-gr	FG-LD-sp vs FG-LD-gr	FG-SD-sp vs FG-SD-gr	1.48758	-1.9437	1.91652	nc
265991_at	SCA3 (SCABRA 3); DNA binding / DNA-directed RNA polymerase	SCA3	AT2G24120	WT-LD-sp vs WT-LD-gr	WT-SD-sp vs WT-SD-gr	FG-LD-sp vs FG-LD-gr	FG-SD-sp vs FG-SD-gr	2.50857	1.53442	1.91231	nc
258502_at	pentatricopeptide repeat-containing protein	AT3G02490	AT3G02490	WT-LD-sp vs WT-LD-gr	WT-SD-sp vs WT-SD-gr	FG-LD-sp vs FG-LD-gr	FG-SD-sp vs FG-SD-gr	1.20285	1.12808	1.90165	nc
253922_at	VTC2 (vitamin c defective 2); GDP-D-glucose phosphorylase/ GDP-galactose:glucose-1-phosphate guanyltransferase/ GDP-galactose:mannose-1-phosphate guanyltransferase/ GDP-galactose:myoinositol-1-phosphate guanyltransferase/ galactose-1-phosphate guanylyltra	VTC2	AT4G26850	WT-LD-sp vs WT-LD-gr	WT-SD-sp vs WT-SD-gr	FG-LD-sp vs FG-LD-gr	FG-SD-sp vs FG-SD-gr	1.22887	-1.04126	1.89506	nc
265671_at	40S ribosomal protein S12-2	AT2G32060	AT2G32060	WT-LD-sp vs WT-LD-gr	WT-SD-sp vs WT-SD-gr	FG-LD-sp vs FG-LD-gr	FG-SD-sp vs FG-SD-gr	1.78793	1.39159	1.87982	nc
257680_at	aspartate carbamoyltransferase	PYRB	AT3G20330	WT-LD-sp vs WT-LD-gr	WT-SD-sp vs WT-SD-gr	FG-LD-sp vs FG-LD-gr	FG-SD-sp vs FG-SD-gr	1.86376	1.26161	1.87973	nc
258365_s_at	diaminopimelate decarboxylase 1 /// diaminopimelate decarboxylase 2	AT3G14390 /// AT5G11880	AT3G14390 /// AT5G11880	WT-LD-sp vs WT-LD-gr	WT-SD-sp vs WT-SD-gr	FG-LD-sp vs FG-LD-gr	FG-SD-sp vs FG-SD-gr	1.73004	1.72604	1.87804	nc
263873_at	violaxanthin de-epoxidase-related protein	AT2G21860	AT2G21860	WT-LD-sp vs WT-LD-gr	WT-SD-sp vs WT-SD-gr	FG-LD-sp vs FG-LD-gr	FG-SD-sp vs FG-SD-gr	2.197	1.14818	1.87592	nc
263706_s_at	isopropylmalate dehydrogenase 1 /// 3-isopropylmalate dehydrogenase 1	IMD1 /// IMD3	AT1G31180 /// AT5G14200	WT-LD-sp vs WT-LD-gr	WT-SD-sp vs WT-SD-gr	FG-LD-sp vs FG-LD-gr	FG-SD-sp vs FG-SD-gr	2.25052	1.56573	1.87201	nc
249466_at	60S ribosomal protein L5 (RPL5B)	RPL5B	AT5G39740	WT-LD-sp vs WT-LD-gr	WT-SD-sp vs WT-SD-gr	FG-LD-sp vs FG-LD-gr	FG-SD-sp vs FG-SD-gr	1.85307	1.59263	1.87055	nc
261972_at	copper ion binding / methyltransferase	AT1G64600	AT1G64600	WT-LD-sp vs WT-LD-gr	WT-SD-sp vs WT-SD-gr	FG-LD-sp vs FG-LD-gr	FG-SD-sp vs FG-SD-gr	2.20424	1.15212	1.86761	nc
249945_at	60S ribosomal protein L10a-3	AT5G22440	AT5G22440	WT-LD-sp vs WT-LD-gr	WT-SD-sp vs WT-SD-gr	FG-LD-sp vs FG-LD-gr	FG-SD-sp vs FG-SD-gr	2.01427	1.7069	1.86197	nc
253283_at	hypothetical protein	AT4G34090	AT4G34090	WT-LD-sp vs WT-LD-gr	WT-SD-sp vs WT-SD-gr	FG-LD-sp vs FG-LD-gr	FG-SD-sp vs FG-SD-gr	2.89574	1.08896	1.86115	nc
264438_at	60S ribosomal protein L17-1	AT1G27400	AT1G27400	WT-LD-sp vs WT-LD-gr	WT-SD-sp vs WT-SD-gr	FG-LD-sp vs FG-LD-gr	FG-SD-sp vs FG-SD-gr	2.35943	1.52818	1.85683	nc
263435_at	DEAD/DEAH box helicase-like protein	AT2G28600	AT2G28600	WT-LD-sp vs WT-LD-gr	WT-SD-sp vs WT-SD-gr	FG-LD-sp vs FG-LD-gr	FG-SD-sp vs FG-SD-gr	2.31771	1.42876	1.84707	nc
251432_at	LETM1-like protein	AT3G59820	AT3G59820	WT-LD-sp vs WT-LD-gr	WT-SD-sp vs WT-SD-gr	FG-LD-sp vs FG-LD-gr	FG-SD-sp vs FG-SD-gr	3.07684	2.13983	1.84644	nc
248655_at	60S ribosomal protein L13a-4	AT5G48760	AT5G48760	WT-LD-sp vs WT-LD-gr	WT-SD-sp vs WT-SD-gr	FG-LD-sp vs FG-LD-gr	FG-SD-sp vs FG-SD-gr	1.96952	1.41985	1.83878	nc
260669_at	methyltransferase-like protein 2	AT1G19340	AT1G19340	WT-LD-sp vs WT-LD-gr	WT-SD-sp vs WT-SD-gr	FG-LD-sp vs FG-LD-gr	FG-SD-sp vs FG-SD-gr	3.91644	1.13454	1.83755	nc
251118_at	APG1 (ALBINO OR PALE GREEN MUTANT 1); 2-methyl-6-phytyl-1,4-benzoquinone methyltransferase/ S-adenosylmethionine-dependent methyltransferase/ methyltransferase	APG1	AT3G63410	WT-LD-sp vs WT-LD-gr	WT-SD-sp vs WT-SD-gr	FG-LD-sp vs FG-LD-gr	FG-SD-sp vs FG-SD-gr	2.54732	1.19632	1.8374	nc
260343_at	fructokinase-like 2	FLN2	AT1G69200	WT-LD-sp vs WT-LD-gr	WT-SD-sp vs WT-SD-gr	FG-LD-sp vs FG-LD-gr	FG-SD-sp vs FG-SD-gr	2.37612	1.94214	1.83328	nc
264529_at	CTP synthase-like protein	AT1G30820	AT1G30820	WT-LD-sp vs WT-LD-gr	WT-SD-sp vs WT-SD-gr	FG-LD-sp vs FG-LD-gr	FG-SD-sp vs FG-SD-gr	2.58501	2.19406	1.8284	nc
248105_at	FTSZ1-1; protein binding / structural molecule	FTSZ1-1	AT5G55280	WT-LD-sp vs WT-LD-gr	WT-SD-sp vs WT-SD-gr	FG-LD-sp vs FG-LD-gr	FG-SD-sp vs FG-SD-gr	2.50414	1.89599	1.82115	nc
254460_at	ATRP1 (PPDK REGULATORY PROTEIN); phosphoprotein phosphatase/ protein kinase	ATRP1	AT4G21210	WT-LD-sp vs WT-LD-gr	WT-SD-sp vs WT-SD-gr	FG-LD-sp vs FG-LD-gr	FG-SD-sp vs FG-SD-gr	1.71581	1.22748	1.82073	nc
263126_at	SOUL heme-binding protein	AT1G78460	AT1G78460	WT-LD-sp vs WT-LD-gr	WT-SD-sp vs WT-SD-gr	FG-LD-sp vs FG-LD-gr	FG-SD-sp vs FG-SD-gr	1.45502	1.55795	1.81873	nc
253549_at	NFD1 (NUCLEAR FUSION DEFECTIVE 1); RNA binding / structural constituent of ribosome	NFD1	AT4G30930	WT-LD-sp vs WT-LD-gr	WT-SD-sp vs WT-SD-gr	FG-LD-sp vs FG-LD-gr	FG-SD-sp vs FG-SD-gr	2.00401	1.47884	1.81458	nc
259239_at	40S ribosomal protein S14-2	AT3G11510	AT3G11510	WT-LD-sp vs WT-LD-gr	WT-SD-sp vs WT-SD-gr	FG-LD-sp vs FG-LD-gr	FG-SD-sp vs FG-SD-gr	1.39214	1.24745	1.81415	nc
265258_at	hypothetical protein	AT2G20390	AT2G20390	WT-LD-sp vs WT-LD-gr	WT-SD-sp vs WT-SD-gr	FG-LD-sp vs FG-LD-gr	FG-SD-sp vs FG-SD-gr	1.86942	1.71131	1.81401	nc
253951_at	putative pyridoxal phosphate-dependent enzyme, YBL036C type	AT4G26860	AT4G26860	WT-LD-sp vs WT-LD-gr	WT-SD-sp vs WT-SD-gr	FG-LD-sp vs FG-LD-gr	FG-SD-sp vs FG-SD-gr	1.19717	1.23146	1.80946	nc
255657_at	60S acidic ribosomal protein P1-2	AT4G00810	AT4G00810	WT-LD-sp vs WT-LD-gr	WT-SD-sp vs WT-SD-gr	FG-LD-sp vs FG-LD-gr	FG-SD-sp vs FG-SD-gr	1.42391	1.43588	1.80081	nc
260824_at	BMS1 domain-containing protein	AT1G06720	AT1G06720	WT-LD-sp vs WT-LD-gr	WT-SD-sp vs WT-SD-gr	FG-LD-sp vs FG-LD-gr	FG-SD-sp vs FG-SD-gr	3.22344	2.67716	1.79763	nc
254687_at	CYP83A1 (CYTOCHROME P450 83A1); oxidoreductase, acting on paired donors, with incorporation or reduction of molecular oxygen, NADH or NADPH as one donor, and incorporation of one atom of oxygen / oxygen binding	CYP83A1	AT4G13770	WT-LD-sp vs WT-LD-gr	WT-SD-sp vs WT-SD-gr	FG-LD-sp vs FG-LD-gr	FG-SD-sp vs FG-SD-gr	2.93386	1.24072	1.79579	nc
262668_at	LDL1 (LSD1-LIKE1); amine oxidase/ electron carrier/ oxidoreductase	LDL1	AT1G62830	WT-LD-sp vs WT-LD-gr	WT-SD-sp vs WT-SD-gr	FG-LD-sp vs FG-LD-gr	FG-SD-sp vs FG-SD-gr	2.21442	1.32034	1.7892	nc
251712_at	tRNA (guanine(37)-N1)-methyltransferase 1	AT3G56120	AT3G56120	WT-LD-sp vs WT-LD-gr	WT-SD-sp vs WT-SD-gr	FG-LD-sp vs FG-LD-gr	FG-SD-sp vs FG-SD-gr	2.40544	1.79743	1.78804	nc
254716_at	UNE15 (unfertilized embryo sac 15)	UNE15	AT4G13560	WT-LD-sp vs WT-LD-gr	WT-SD-sp vs WT-SD-gr	FG-LD-sp vs FG-LD-gr	FG-SD-sp vs FG-SD-gr	2.28373	3.33228	1.78396	nc
248984_at	NRPC2; DNA binding / DNA-directed RNA polymerase/ ribonucleoside binding	NRPC2	AT5G45140	WT-LD-sp vs WT-LD-gr	WT-SD-sp vs WT-SD-gr	FG-LD-sp vs FG-LD-gr	FG-SD-sp vs FG-SD-gr	2.97993	2.02133	1.78266	nc
247584_at	60S ribosomal protein L12-3	AT5G60670	AT5G60670	WT-LD-sp vs WT-LD-gr	WT-SD-sp vs WT-SD-gr	FG-LD-sp vs FG-LD-gr	FG-SD-sp vs FG-SD-gr	2.1372	1.79728	1.77757	nc
265340_at	AAA-type ATPase-like protein	AT2G18330	AT2G18330	WT-LD-sp vs WT-LD-gr	WT-SD-sp vs WT-SD-gr	FG-LD-sp vs FG-LD-gr	FG-SD-sp vs FG-SD-gr	2.53158	1.03715	1.77435	nc
262504_at	ATPDIL1-1 (PDI-LIKE 1-1); protein disulfide isomerase	ATPDIL1-1	AT1G21750	WT-LD-sp vs WT-LD-gr	WT-SD-sp vs WT-SD-gr	FG-LD-sp vs FG-LD-gr	FG-SD-sp vs FG-SD-gr	1.88745	1.06246	1.76183	nc
264098_at	hypothetical protein	AT1G79260	AT1G79260	WT-LD-sp vs WT-LD-gr	WT-SD-sp vs WT-SD-gr	FG-LD-sp vs FG-LD-gr	FG-SD-sp vs FG-SD-gr	1.82118	1.63924	1.75323	nc
266869_at	probable dolichyl pyrophosphate Glc1Man9GlcNAc2 alpha-1,3-glucosyltransferase	AT2G44660	AT2G44660	WT-LD-sp vs WT-LD-gr	WT-SD-sp vs WT-SD-gr	FG-LD-sp vs FG-LD-gr	FG-SD-sp vs FG-SD-gr	1.29805	1.27852	1.75107	nc
251935_at	fructokinase-like 1	FLN1	AT3G54090	WT-LD-sp vs WT-LD-gr	WT-SD-sp vs WT-SD-gr	FG-LD-sp vs FG-LD-gr	FG-SD-sp vs FG-SD-gr	3.2935	1.47071	1.74358	nc
256905_at	HSP60 (HEAT SHOCK PROTEIN 60); ATP binding	HSP60	AT3G23990	WT-LD-sp vs WT-LD-gr	WT-SD-sp vs WT-SD-gr	FG-LD-sp vs FG-LD-gr	FG-SD-sp vs FG-SD-gr	2.0376	1.63257	1.73962	nc
250531_at	small GTP-binding protein	AT5G08650	AT5G08650	WT-LD-sp vs WT-LD-gr	WT-SD-sp vs WT-SD-gr	FG-LD-sp vs FG-LD-gr	FG-SD-sp vs FG-SD-gr	1.65165	1.02325	1.73803	nc
259945_at	pentatricopeptide repeat-containing protein	AT1G71460	AT1G71460	WT-LD-sp vs WT-LD-gr	WT-SD-sp vs WT-SD-gr	FG-LD-sp vs FG-LD-gr	FG-SD-sp vs FG-SD-gr	2.36445	2.21629	1.73638	nc
263264_at	HTA8 (HISTONE H2A 8); DNA binding	HTA8	AT2G38810	WT-LD-sp vs WT-LD-gr	WT-SD-sp vs WT-SD-gr	FG-LD-sp vs FG-LD-gr	FG-SD-sp vs FG-SD-gr	2.65847	1.21688	1.73364	nc
259681_at	NIA1 (NITRATE REDUCTASE 1); nitrate reductase	NIA1	AT1G77760	WT-LD-sp vs WT-LD-gr	WT-SD-sp vs WT-SD-gr	FG-LD-sp vs FG-LD-gr	FG-SD-sp vs FG-SD-gr	2.27377	2.08512	1.73002	nc
251007_at	60S ribosomal protein L35-4	AT5G02610	AT5G02610	WT-LD-sp vs WT-LD-gr	WT-SD-sp vs WT-SD-gr	FG-LD-sp vs FG-LD-gr	FG-SD-sp vs FG-SD-gr	1.6122	1.23024	1.72227	nc
265736_at	60S ribosomal protein L7-2	AT2G01250	AT2G01250	WT-LD-sp vs WT-LD-gr	WT-SD-sp vs WT-SD-gr	FG-LD-sp vs FG-LD-gr	FG-SD-sp vs FG-SD-gr	1.40819	1.70613	1.71977	nc
255874_at	ETG1 (E2F TARGET GENE 1)	ETG1	AT2G40550	WT-LD-sp vs WT-LD-gr	WT-SD-sp vs WT-SD-gr	FG-LD-sp vs FG-LD-gr	FG-SD-sp vs FG-SD-gr	2.03659	1.33338	1.70716	nc
250667_at	40S ribosomal protein S4-2	AT5G07090	AT5G07090	WT-LD-sp vs WT-LD-gr	WT-SD-sp vs WT-SD-gr	FG-LD-sp vs FG-LD-gr	FG-SD-sp vs FG-SD-gr	2.12745	1.14443	1.70538	nc
255691_at	ANTR2; inorganic phosphate transmembrane transporter/ organic anion transmembrane transporter	ANTR2	AT4G00370	WT-LD-sp vs WT-LD-gr	WT-SD-sp vs WT-SD-gr	FG-LD-sp vs FG-LD-gr	FG-SD-sp vs FG-SD-gr	2.26533	1.03708	1.69965	nc
251160_at	DNAse I-like superfamily protein	AT3G63240	AT3G63240	WT-LD-sp vs WT-LD-gr	WT-SD-sp vs WT-SD-gr	FG-LD-sp vs FG-LD-gr	FG-SD-sp vs FG-SD-gr	1.06083	2.78812	1.69691	nc
245355_at	60S ribosomal protein L15-2	AT4G17390	AT4G17390	WT-LD-sp vs WT-LD-gr	WT-SD-sp vs WT-SD-gr	FG-LD-sp vs FG-LD-gr	FG-SD-sp vs FG-SD-gr	2.11966	1.33671	1.69503	nc
251269_at	carbohydrate-binding-like fold-containing protein	AT3G62360	AT3G62360	WT-LD-sp vs WT-LD-gr	WT-SD-sp vs WT-SD-gr	FG-LD-sp vs FG-LD-gr	FG-SD-sp vs FG-SD-gr	1.18384	1.1994	1.69163	nc
248402_at	crr1 (chlororespiration reduction 1); dihydrodipicolinate reductase	crr1	AT5G52100	WT-LD-sp vs WT-LD-gr	WT-SD-sp vs WT-SD-gr	FG-LD-sp vs FG-LD-gr	FG-SD-sp vs FG-SD-gr	2.82696	1.21823	1.68529	nc
253057_at	N-acetyl-l-glutamate synthase 2	NAGS2	AT4G37670	WT-LD-sp vs WT-LD-gr	WT-SD-sp vs WT-SD-gr	FG-LD-sp vs FG-LD-gr	FG-SD-sp vs FG-SD-gr	3.65478	2.14083	1.68327	nc
262473_at	FTSH1 (FtsH protease 1); ATP-dependent peptidase/ ATPase/ metallopeptidase	FTSH1	AT1G50250	WT-LD-sp vs WT-LD-gr	WT-SD-sp vs WT-SD-gr	FG-LD-sp vs FG-LD-gr	FG-SD-sp vs FG-SD-gr	1.31431	1.08058	1.67777	nc
261242_at	SBT3.3; identical protein binding / serine-type endopeptidase	SBT3.3	AT1G32960	WT-LD-sp vs WT-LD-gr	WT-SD-sp vs WT-SD-gr	FG-LD-sp vs FG-LD-gr	FG-SD-sp vs FG-SD-gr	-1.16964	-1.17704	1.67402	nc
252199_at	HXXXD-type acyl-transferase-like protein	AT3G50270	AT3G50270	WT-LD-sp vs WT-LD-gr	WT-SD-sp vs WT-SD-gr	FG-LD-sp vs FG-LD-gr	FG-SD-sp vs FG-SD-gr	2.17991	1.11742	1.67285	nc
245318_at	arabinogalactan family protein	AT4G16980	AT4G16980	WT-LD-sp vs WT-LD-gr	WT-SD-sp vs WT-SD-gr	FG-LD-sp vs FG-LD-gr	FG-SD-sp vs FG-SD-gr	1.46684	-1.04852	1.67146	nc
266093_at	ribosome biogenesis regulatory protein-like protein	AT2G37990	AT2G37990	WT-LD-sp vs WT-LD-gr	WT-SD-sp vs WT-SD-gr	FG-LD-sp vs FG-LD-gr	FG-SD-sp vs FG-SD-gr	1.68443	1.20565	1.67111	nc
263951_at	NHL12	NHL12	AT2G35960	WT-LD-sp vs WT-LD-gr	WT-SD-sp vs WT-SD-gr	FG-LD-sp vs FG-LD-gr	FG-SD-sp vs FG-SD-gr	2.299	1.04358	1.66938	nc
263766_at	RNA recognition motif-containing protein	AT2G21440	AT2G21440	WT-LD-sp vs WT-LD-gr	WT-SD-sp vs WT-SD-gr	FG-LD-sp vs FG-LD-gr	FG-SD-sp vs FG-SD-gr	2.22754	1.14123	1.66775	nc
256230_at	FKBP-like peptidyl-prolyl cis-trans isomerase family protein	AT3G12340	AT3G12340	WT-LD-sp vs WT-LD-gr	WT-SD-sp vs WT-SD-gr	FG-LD-sp vs FG-LD-gr	FG-SD-sp vs FG-SD-gr	1.70019	1.16187	1.6667	nc
254390_at	CPK15; ATP binding / calcium ion binding / calmodulin-dependent protein kinase/ kinase/ protein kinase/ protein serine/threonine kinase	CPK15	AT4G21940	WT-LD-sp vs WT-LD-gr	WT-SD-sp vs WT-SD-gr	FG-LD-sp vs FG-LD-gr	FG-SD-sp vs FG-SD-gr	2.72688	1.1344	1.66656	nc
262118_at	BGLU11 (BETA GLUCOSIDASE 11); catalytic/ cation binding / hydrolase, hydrolyzing O-glycosyl compounds	BGLU11	AT1G02850	WT-LD-sp vs WT-LD-gr	WT-SD-sp vs WT-SD-gr	FG-LD-sp vs FG-LD-gr	FG-SD-sp vs FG-SD-gr	1.89408	2.18652	1.66392	nc
247460_at	OXA1; P-P-bond-hydrolysis-driven protein transmembrane transporter	OXA1	AT5G62050	WT-LD-sp vs WT-LD-gr	WT-SD-sp vs WT-SD-gr	FG-LD-sp vs FG-LD-gr	FG-SD-sp vs FG-SD-gr	1.20912	1.08624	1.66277	nc
266662_at	YebC-related protein	AT2G25830	AT2G25830	WT-LD-sp vs WT-LD-gr	WT-SD-sp vs WT-SD-gr	FG-LD-sp vs FG-LD-gr	FG-SD-sp vs FG-SD-gr	1.65295	1.32575	1.62143	nc
252647_at	protein-tyrosine phosphatase	AT3G44620	AT3G44620	WT-LD-sp vs WT-LD-gr	WT-SD-sp vs WT-SD-gr	FG-LD-sp vs FG-LD-gr	FG-SD-sp vs FG-SD-gr	1.81673	1.09088	1.61479	nc
252409_at	DnaJ/Hsp40 cysteine-rich domain-containing protein	AT3G47650	AT3G47650	WT-LD-sp vs WT-LD-gr	WT-SD-sp vs WT-SD-gr	FG-LD-sp vs FG-LD-gr	FG-SD-sp vs FG-SD-gr	1.99668	1.6672	1.61369	nc
261524_at	armadillo/beta-catenin-like repeats-containing protein	AT1G14300	AT1G14300	WT-LD-sp vs WT-LD-gr	WT-SD-sp vs WT-SD-gr	FG-LD-sp vs FG-LD-gr	FG-SD-sp vs FG-SD-gr	1.79015	1.06286	1.61198	nc
260426_at	P40; structural constituent of ribosome	P40	AT1G72370	WT-LD-sp vs WT-LD-gr	WT-SD-sp vs WT-SD-gr	FG-LD-sp vs FG-LD-gr	FG-SD-sp vs FG-SD-gr	1.66223	1.49066	1.61194	nc
266207_at	NAD(P)-linked oxidoreductase superfamily protein	AT2G27680	AT2G27680	WT-LD-sp vs WT-LD-gr	WT-SD-sp vs WT-SD-gr	FG-LD-sp vs FG-LD-gr	FG-SD-sp vs FG-SD-gr	1.97139	1.47461	1.60402	nc
252492_at	TOC75-III (TRANSLOCON AT THE OUTER ENVELOPE MEMBRANE OF CHLOROPLASTS 75-III); P-P-bond-hydrolysis-driven protein transmembrane transporter	TOC75-III	AT3G46740	WT-LD-sp vs WT-LD-gr	WT-SD-sp vs WT-SD-gr	FG-LD-sp vs FG-LD-gr	FG-SD-sp vs FG-SD-gr	1.60805	1.13058	1.59814	nc
265706_at	uvrB/uvrC motif-containing protein	AT2G03390	AT2G03390	WT-LD-sp vs WT-LD-gr	WT-SD-sp vs WT-SD-gr	FG-LD-sp vs FG-LD-gr	FG-SD-sp vs FG-SD-gr	1.61302	1.50006	1.59805	nc
254617_s_at	RPL16B; structural constituent of ribosome	RPL16B	AT4G18730 /// AT5G45775	WT-LD-sp vs WT-LD-gr	WT-SD-sp vs WT-SD-gr	FG-LD-sp vs FG-LD-gr	FG-SD-sp vs FG-SD-gr	1.83373	1.68083	1.59495	nc
260481_at	ATFD1 (FERREDOXIN 1); 2 iron, 2 sulfur cluster binding / electron carrier/ iron-sulfur cluster binding	ATFD1	AT1G10960	WT-LD-sp vs WT-LD-gr	WT-SD-sp vs WT-SD-gr	FG-LD-sp vs FG-LD-gr	FG-SD-sp vs FG-SD-gr	1.41521	-2.11853	1.59199	nc
257211_at	polynucleotidyl transferase, ribonuclease H-like superfamily protein	AT3G15080	AT3G15080	WT-LD-sp vs WT-LD-gr	WT-SD-sp vs WT-SD-gr	FG-LD-sp vs FG-LD-gr	FG-SD-sp vs FG-SD-gr	1.23388	1.4547	1.59127	nc
246745_at	60S ribosomal protein L22-3	AT5G27770	AT5G27770	WT-LD-sp vs WT-LD-gr	WT-SD-sp vs WT-SD-gr	FG-LD-sp vs FG-LD-gr	FG-SD-sp vs FG-SD-gr	1.16875	1.12256	1.59071	nc
247286_at	DiT2.2 (dicarboxylate transporter 2.2); oxoglutarate:malate antiporter	DiT2.2	AT5G64280	WT-LD-sp vs WT-LD-gr	WT-SD-sp vs WT-SD-gr	FG-LD-sp vs FG-LD-gr	FG-SD-sp vs FG-SD-gr	1.41261	1.11658	1.58126	nc
253773_s_at	ribosomal protein L22p/L17e family protein /// ribosomal protein L22p/L17e family protein	AT1G52370 /// AT4G28360	AT1G52370 /// AT4G28360	WT-LD-sp vs WT-LD-gr	WT-SD-sp vs WT-SD-gr	FG-LD-sp vs FG-LD-gr	FG-SD-sp vs FG-SD-gr	1.45365	1.12201	1.57666	nc
254029_at	core-2/I-branching beta-1,6-N-acetylglucosaminyltransferase family protein	AT4G25870	AT4G25870	WT-LD-sp vs WT-LD-gr	WT-SD-sp vs WT-SD-gr	FG-LD-sp vs FG-LD-gr	FG-SD-sp vs FG-SD-gr	1.28091	1.14253	1.56892	nc
256862_at	dehydratase family protein	AT3G23940	AT3G23940	WT-LD-sp vs WT-LD-gr	WT-SD-sp vs WT-SD-gr	FG-LD-sp vs FG-LD-gr	FG-SD-sp vs FG-SD-gr	1.67183	1.42869	1.56839	nc
247257_at	RPN5B (REGULATORY PARTICLE NON-ATPASE SUBUNIT 5B)	RPN5B	AT5G64760	WT-LD-sp vs WT-LD-gr	WT-SD-sp vs WT-SD-gr	FG-LD-sp vs FG-LD-gr	FG-SD-sp vs FG-SD-gr	1.63168	1.2402	1.56164	nc
253209_at	pentatricopeptide repeat protein MRL1	MRL1	AT4G34830	WT-LD-sp vs WT-LD-gr	WT-SD-sp vs WT-SD-gr	FG-LD-sp vs FG-LD-gr	FG-SD-sp vs FG-SD-gr	1.84496	1.4457	1.54474	nc
260099_at	eukaryotic translation initiation factor eIF2A-like protein	AT1G73180	AT1G73180	WT-LD-sp vs WT-LD-gr	WT-SD-sp vs WT-SD-gr	FG-LD-sp vs FG-LD-gr	FG-SD-sp vs FG-SD-gr	1.44679	1.32276	1.54468	nc
261435_at	GTP-binding protein Obg/CgtA	AT1G07615	AT1G07615	WT-LD-sp vs WT-LD-gr	WT-SD-sp vs WT-SD-gr	FG-LD-sp vs FG-LD-gr	FG-SD-sp vs FG-SD-gr	2.07513	1.7786	1.54296	nc
258033_at	ATMRP6; ATPase, coupled to transmembrane movement of substances	MRP6	AT3G21250	WT-LD-sp vs WT-LD-gr	WT-SD-sp vs WT-SD-gr	FG-LD-sp vs FG-LD-gr	FG-SD-sp vs FG-SD-gr	1.48821	2.82382	1.54228	nc
257044_at	ARC5 (ACCUMULATION AND REPLICATION OF CHLOROPLAST 5); GTP binding / GTPase	ARC5	AT3G19720	WT-LD-sp vs WT-LD-gr	WT-SD-sp vs WT-SD-gr	FG-LD-sp vs FG-LD-gr	FG-SD-sp vs FG-SD-gr	1.86495	1.04408	1.53938	nc
259970_at	chlorophyll A-B binding family protein	AT1G76570	AT1G76570	WT-LD-sp vs WT-LD-gr	WT-SD-sp vs WT-SD-gr	FG-LD-sp vs FG-LD-gr	FG-SD-sp vs FG-SD-gr	1.04698	1.12591	1.53691	nc
256468_at	ferredoxin C2	AT1G32550	AT1G32550	WT-LD-sp vs WT-LD-gr	WT-SD-sp vs WT-SD-gr	FG-LD-sp vs FG-LD-gr	FG-SD-sp vs FG-SD-gr	1.638	1.32998	1.53222	nc
264471_at	protein MIDASIN1	AT1G67120	AT1G67120	WT-LD-sp vs WT-LD-gr	WT-SD-sp vs WT-SD-gr	FG-LD-sp vs FG-LD-gr	FG-SD-sp vs FG-SD-gr	1.42129	2.15801	1.52655	nc
253626_at	RNI-like superfamily protein	AT4G30640	AT4G30640	WT-LD-sp vs WT-LD-gr	WT-SD-sp vs WT-SD-gr	FG-LD-sp vs FG-LD-gr	FG-SD-sp vs FG-SD-gr	-2.44321	-1.26665	1.52578	nc
255501_at	U3 ribonucleoprotein family protein	AT4G02400	AT4G02400	WT-LD-sp vs WT-LD-gr	WT-SD-sp vs WT-SD-gr	FG-LD-sp vs FG-LD-gr	FG-SD-sp vs FG-SD-gr	2.59191	1.45127	1.51865	nc
260709_at	ATNAP6 (NON-INTRINSIC ABC PROTEIN 6); protein binding / transporter	ATNAP6	AT1G32500	WT-LD-sp vs WT-LD-gr	WT-SD-sp vs WT-SD-gr	FG-LD-sp vs FG-LD-gr	FG-SD-sp vs FG-SD-gr	1.17859	1.35305	1.51769	nc
253969_at	CSN6B	CSN6B	AT4G26430	WT-LD-sp vs WT-LD-gr	WT-SD-sp vs WT-SD-gr	FG-LD-sp vs FG-LD-gr	FG-SD-sp vs FG-SD-gr	2.36981	1.88495	1.51755	nc
259138_s_at	DNA gyrase subunit B /// DNA gyrase subunit B	GYRB1 /// GYRB2	AT3G10270 /// AT5G04130	WT-LD-sp vs WT-LD-gr	WT-SD-sp vs WT-SD-gr	FG-LD-sp vs FG-LD-gr	FG-SD-sp vs FG-SD-gr	2.1376	2.53035	1.51393	nc
259013_at	emb1990 (embryo defective 1990)	emb1990	AT3G07430	WT-LD-sp vs WT-LD-gr	WT-SD-sp vs WT-SD-gr	FG-LD-sp vs FG-LD-gr	FG-SD-sp vs FG-SD-gr	1.57772	1.25154	1.51277	nc
260570_at	SSI2; acyl-[acyl-carrier-protein] desaturase/ stearoyl-CoA 9-desaturase	SSI2	AT2G43710	WT-LD-sp vs WT-LD-gr	WT-SD-sp vs WT-SD-gr	FG-LD-sp vs FG-LD-gr	FG-SD-sp vs FG-SD-gr	1.47494	1.23667	1.50751	nc
260653_at	PKp3 (plastidial pyruvate kinase 3); pyruvate kinase	PKp3	AT1G32440	WT-LD-sp vs WT-LD-gr	WT-SD-sp vs WT-SD-gr	FG-LD-sp vs FG-LD-gr	FG-SD-sp vs FG-SD-gr	1.15375	1.6321	1.50476	nc
247815_at	40S ribosomal protein S4-3	AT5G58420	AT5G58420	WT-LD-sp vs WT-LD-gr	WT-SD-sp vs WT-SD-gr	FG-LD-sp vs FG-LD-gr	FG-SD-sp vs FG-SD-gr	1.46885	1.02212	1.50391	nc
251639_at	acetylglutamate kinase	NAGK	AT3G57560	WT-LD-sp vs WT-LD-gr	WT-SD-sp vs WT-SD-gr	FG-LD-sp vs FG-LD-gr	FG-SD-sp vs FG-SD-gr	1.42527	1.13037	1.50339	nc
261206_at	Nucleic acid-binding, OB-fold-like protein	AT1G12800	AT1G12800	WT-LD-sp vs WT-LD-gr	WT-SD-sp vs WT-SD-gr	FG-LD-sp vs FG-LD-gr	FG-SD-sp vs FG-SD-gr	1.88734	1.15779	1.50083	nc
259069_at	ATKRS-1 (ARABIDOPSIS THALIANA LYSYL-TRNA SYNTHETASE 1); ATP binding / aminoacyl-tRNA ligase/ lysine-tRNA ligase/ nucleic acid binding / nucleotide binding	ATKRS-1	AT3G11710	WT-LD-sp vs WT-LD-gr	WT-SD-sp vs WT-SD-gr	FG-LD-sp vs FG-LD-gr	FG-SD-sp vs FG-SD-gr	1.29867	1.17226	1.49713	nc
260663_at	NFD5 (NUCLEAR FUSION DEFECTIVE 5)	NFD5	AT1G19520	WT-LD-sp vs WT-LD-gr	WT-SD-sp vs WT-SD-gr	FG-LD-sp vs FG-LD-gr	FG-SD-sp vs FG-SD-gr	1.27387	1.11766	1.49551	nc
248634_at	OVA2 (ovule abortion 2); ATP binding / aminoacyl-tRNA ligase/ catalytic/ isoleucine-tRNA ligase/ nucleotide binding	OVA2	AT5G49030	WT-LD-sp vs WT-LD-gr	WT-SD-sp vs WT-SD-gr	FG-LD-sp vs FG-LD-gr	FG-SD-sp vs FG-SD-gr	2.03553	1.67614	1.48934	nc
261774_at	WD repeat-containing protein DWA2	DWA2	AT1G76260	WT-LD-sp vs WT-LD-gr	WT-SD-sp vs WT-SD-gr	FG-LD-sp vs FG-LD-gr	FG-SD-sp vs FG-SD-gr	1.3777	1.06804	1.48688	nc
250278_at	DiT1 (dicarboxylate transporter 1); oxoglutarate:malate antiporter	DiT1	AT5G12860	WT-LD-sp vs WT-LD-gr	WT-SD-sp vs WT-SD-gr	FG-LD-sp vs FG-LD-gr	FG-SD-sp vs FG-SD-gr	1.06784	1.23429	1.48437	nc
250625_at	calnexin2	AT5G07340	AT5G07340	WT-LD-sp vs WT-LD-gr	WT-SD-sp vs WT-SD-gr	FG-LD-sp vs FG-LD-gr	FG-SD-sp vs FG-SD-gr	1.65505	1.07928	1.48308	nc
248295_at	ribosomal protein L9/RNase H1	AT5G53070	AT5G53070	WT-LD-sp vs WT-LD-gr	WT-SD-sp vs WT-SD-gr	FG-LD-sp vs FG-LD-gr	FG-SD-sp vs FG-SD-gr	2.28932	2.53986	1.48169	nc
262566_at	ARF12 (AUXIN RESPONSE FACTOR 12); transcription factor	ARF12	AT1G34310	WT-LD-sp vs WT-LD-gr	WT-SD-sp vs WT-SD-gr	FG-LD-sp vs FG-LD-gr	FG-SD-sp vs FG-SD-gr	2.65107	1.77862	1.47686	nc
262066_at	RAD3-like DNA-binding helicase protein	AT1G79950	AT1G79950	WT-LD-sp vs WT-LD-gr	WT-SD-sp vs WT-SD-gr	FG-LD-sp vs FG-LD-gr	FG-SD-sp vs FG-SD-gr	1.4014	1.32596	1.47185	nc
257906_at	ATL5 (A. THALIANA RIBOSOMAL PROTEIN L5); 5S rRNA binding / structural constituent of ribosome	ATL5	AT3G25520	WT-LD-sp vs WT-LD-gr	WT-SD-sp vs WT-SD-gr	FG-LD-sp vs FG-LD-gr	FG-SD-sp vs FG-SD-gr	1.74737	1.46041	1.45694	nc
253308_at	AGD2 (ABERRANT GROWTH AND DEATH 2); L,L-diaminopimelate aminotransferase/ transaminase	AGD2	AT4G33680	WT-LD-sp vs WT-LD-gr	WT-SD-sp vs WT-SD-gr	FG-LD-sp vs FG-LD-gr	FG-SD-sp vs FG-SD-gr	1.07479	1.56584	1.44641	nc
249344_at	ATPHB3 (PROHIBITIN 3)	ATPHB3	AT5G40770	WT-LD-sp vs WT-LD-gr	WT-SD-sp vs WT-SD-gr	FG-LD-sp vs FG-LD-gr	FG-SD-sp vs FG-SD-gr	1.53914	1.06976	1.44161	nc
260605_at	hypothetical protein	AT2G43780	AT2G43780	WT-LD-sp vs WT-LD-gr	WT-SD-sp vs WT-SD-gr	FG-LD-sp vs FG-LD-gr	FG-SD-sp vs FG-SD-gr	1.58559	1.00877	1.43958	nc
256505_at	tRNA wybutosine-synthesizing protein 1-like protein	AT1G75200	AT1G75200	WT-LD-sp vs WT-LD-gr	WT-SD-sp vs WT-SD-gr	FG-LD-sp vs FG-LD-gr	FG-SD-sp vs FG-SD-gr	1.48754	1.13007	1.43759	nc
247637_at	HDS (4-HYDROXY-3-METHYLBUT-2-ENYL DIPHOSPHATE SYNTHASE); 4 iron, 4 sulfur cluster binding / 4-hydroxy-3-methylbut-2-en-1-yl diphosphate synthase	HDS	AT5G60600	WT-LD-sp vs WT-LD-gr	WT-SD-sp vs WT-SD-gr	FG-LD-sp vs FG-LD-gr	FG-SD-sp vs FG-SD-gr	1.35244	1.1367	1.42819	nc
252031_at	tetratricopeptide repeat (TPR)-containing protein	AT3G52140	AT3G52140	WT-LD-sp vs WT-LD-gr	WT-SD-sp vs WT-SD-gr	FG-LD-sp vs FG-LD-gr	FG-SD-sp vs FG-SD-gr	1.53941	1.31026	1.42767	nc
251176_at	putative calcium-transporting ATPase 12	AT3G63380	AT3G63380	WT-LD-sp vs WT-LD-gr	WT-SD-sp vs WT-SD-gr	FG-LD-sp vs FG-LD-gr	FG-SD-sp vs FG-SD-gr	-1.50212	1.99471	1.42112	nc
254098_at	FSD1 (FE SUPEROXIDE DISMUTASE 1); copper ion binding / superoxide dismutase	FSD1	AT4G25100	WT-LD-sp vs WT-LD-gr	WT-SD-sp vs WT-SD-gr	FG-LD-sp vs FG-LD-gr	FG-SD-sp vs FG-SD-gr	1.07671	3.10305	1.41742	nc
249836_at	HMGB6; transcription factor	HMGB6	AT5G23420	WT-LD-sp vs WT-LD-gr	WT-SD-sp vs WT-SD-gr	FG-LD-sp vs FG-LD-gr	FG-SD-sp vs FG-SD-gr	2.04526	1.16546	1.41603	nc
251951_s_at	hypothetical protein /// hypothetical protein /// hypothetical protein	AT1G55710 /// AT3G53630 /// AT4G18692	AT1G55710 /// AT3G53630 /// AT4G18692	WT-LD-sp vs WT-LD-gr	WT-SD-sp vs WT-SD-gr	FG-LD-sp vs FG-LD-gr	FG-SD-sp vs FG-SD-gr	1.71237	1.03789	1.41181	nc
253216_at	cyclophilin-like peptidyl-prolyl cis-trans isomerase family protein	AT4G34960	AT4G34960	WT-LD-sp vs WT-LD-gr	WT-SD-sp vs WT-SD-gr	FG-LD-sp vs FG-LD-gr	FG-SD-sp vs FG-SD-gr	1.55968	1.08632	1.41013	nc
266696_at	mitochondrial ATP synthase subunit G protein	AT2G19680	AT2G19680	WT-LD-sp vs WT-LD-gr	WT-SD-sp vs WT-SD-gr	FG-LD-sp vs FG-LD-gr	FG-SD-sp vs FG-SD-gr	1.15089	1.10569	1.39866	nc
258549_at	protein arginine N-methyltransferase family protein	PRMT4B	AT3G06930	WT-LD-sp vs WT-LD-gr	WT-SD-sp vs WT-SD-gr	FG-LD-sp vs FG-LD-gr	FG-SD-sp vs FG-SD-gr	2.08437	1.47175	1.39408	nc
250192_at	pescadillo-related protein	AT5G14520	AT5G14520	WT-LD-sp vs WT-LD-gr	WT-SD-sp vs WT-SD-gr	FG-LD-sp vs FG-LD-gr	FG-SD-sp vs FG-SD-gr	1.56512	1.19513	1.39235	nc
254994_at	MTA (MRNA ADENOSINE METHYLASE); S-adenosylmethionine-dependent methyltransferase/ methyltransferase	MTA	AT4G10760	WT-LD-sp vs WT-LD-gr	WT-SD-sp vs WT-SD-gr	FG-LD-sp vs FG-LD-gr	FG-SD-sp vs FG-SD-gr	1.48151	1.33439	1.38893	nc
259240_at	hypothetical protein	AT3G11590	AT3G11590	WT-LD-sp vs WT-LD-gr	WT-SD-sp vs WT-SD-gr	FG-LD-sp vs FG-LD-gr	FG-SD-sp vs FG-SD-gr	1.34152	1.19494	1.37947	nc
257463_at	Sec14p-like phosphatidylinositol transfer family protein	AT1G14820	AT1G14820	WT-LD-sp vs WT-LD-gr	WT-SD-sp vs WT-SD-gr	FG-LD-sp vs FG-LD-gr	FG-SD-sp vs FG-SD-gr	1.44543	1.07579	1.37761	nc
250371_at	PsbP domain-containing protein 5	AT5G11450	AT5G11450	WT-LD-sp vs WT-LD-gr	WT-SD-sp vs WT-SD-gr	FG-LD-sp vs FG-LD-gr	FG-SD-sp vs FG-SD-gr	1.62842	1.33954	1.3705	nc
266210_at	PGY1 (PIGGYBACK1); RNA binding / structural constituent of ribosome	PGY1	AT2G27530	WT-LD-sp vs WT-LD-gr	WT-SD-sp vs WT-SD-gr	FG-LD-sp vs FG-LD-gr	FG-SD-sp vs FG-SD-gr	1.70201	1.33951	1.36932	nc
247978_at	60S ribosomal protein L31-3	AT5G56710	AT5G56710	WT-LD-sp vs WT-LD-gr	WT-SD-sp vs WT-SD-gr	FG-LD-sp vs FG-LD-gr	FG-SD-sp vs FG-SD-gr	1.14751	1.02095	1.36912	nc
255638_at	type II membrane pectin methyltransferase	AT4G00740	AT4G00740	WT-LD-sp vs WT-LD-gr	WT-SD-sp vs WT-SD-gr	FG-LD-sp vs FG-LD-gr	FG-SD-sp vs FG-SD-gr	1.76327	1.19699	1.36295	nc
249342_at	ATP12 protein-related	AT5G40660	AT5G40660	WT-LD-sp vs WT-LD-gr	WT-SD-sp vs WT-SD-gr	FG-LD-sp vs FG-LD-gr	FG-SD-sp vs FG-SD-gr	1.15897	1.26663	1.36269	nc
259006_at	60S acidic ribosomal protein P0-2	AT3G09200	AT3G09200	WT-LD-sp vs WT-LD-gr	WT-SD-sp vs WT-SD-gr	FG-LD-sp vs FG-LD-gr	FG-SD-sp vs FG-SD-gr	1.33372	1.43332	1.35777	nc
261882_at	PDE318 (pigment defective 318); GTP binding	PDE318	AT1G80770	WT-LD-sp vs WT-LD-gr	WT-SD-sp vs WT-SD-gr	FG-LD-sp vs FG-LD-gr	FG-SD-sp vs FG-SD-gr	1.54333	1.52574	1.35599	nc
265326_at	nucleolar complex protein 2-like protein	AT2G18220	AT2G18220	WT-LD-sp vs WT-LD-gr	WT-SD-sp vs WT-SD-gr	FG-LD-sp vs FG-LD-gr	FG-SD-sp vs FG-SD-gr	2.55468	1.13052	1.35519	nc
259539_at	O-fucosyltransferase-like protein	AT1G20550	AT1G20550	WT-LD-sp vs WT-LD-gr	WT-SD-sp vs WT-SD-gr	FG-LD-sp vs FG-LD-gr	FG-SD-sp vs FG-SD-gr	1.71615	1.23819	1.35181	nc
248049_at	COX15 (cytochrome c oxidase 15)	COX15	AT5G56090	WT-LD-sp vs WT-LD-gr	WT-SD-sp vs WT-SD-gr	FG-LD-sp vs FG-LD-gr	FG-SD-sp vs FG-SD-gr	1.14485	1.58675	1.34701	nc
246478_at	pentatricopeptide repeat-containing protein	AT5G15980	AT5G15980	WT-LD-sp vs WT-LD-gr	WT-SD-sp vs WT-SD-gr	FG-LD-sp vs FG-LD-gr	FG-SD-sp vs FG-SD-gr	2.44075	1.42633	1.34514	nc
258139_at	AT-HSFC1; DNA binding / transcription factor	HSFC1	AT3G24520	WT-LD-sp vs WT-LD-gr	WT-SD-sp vs WT-SD-gr	FG-LD-sp vs FG-LD-gr	FG-SD-sp vs FG-SD-gr	2.90552	2.06689	1.33608	nc
248664_at	FKBP15-2; FK506 binding / peptidyl-prolyl cis-trans isomerase	FKBP15-2	AT5G48580	WT-LD-sp vs WT-LD-gr	WT-SD-sp vs WT-SD-gr	FG-LD-sp vs FG-LD-gr	FG-SD-sp vs FG-SD-gr	1.42644	1.10576	1.33043	nc
264441_at	hypothetical protein	AT1G27435	AT1G27435	WT-LD-sp vs WT-LD-gr	WT-SD-sp vs WT-SD-gr	FG-LD-sp vs FG-LD-gr	FG-SD-sp vs FG-SD-gr	1.35615	1.04595	1.32829	nc
246736_at	hypothetical protein	AT5G27560	AT5G27560	WT-LD-sp vs WT-LD-gr	WT-SD-sp vs WT-SD-gr	FG-LD-sp vs FG-LD-gr	FG-SD-sp vs FG-SD-gr	1.64259	1.11186	1.3262	nc
245121_at	60S ribosomal protein L7a-1	AT2G47610	AT2G47610	WT-LD-sp vs WT-LD-gr	WT-SD-sp vs WT-SD-gr	FG-LD-sp vs FG-LD-gr	FG-SD-sp vs FG-SD-gr	1.66611	1.02068	1.32073	nc
248331_at	40S ribosomal protein S10-3	AT5G52650	AT5G52650	WT-LD-sp vs WT-LD-gr	WT-SD-sp vs WT-SD-gr	FG-LD-sp vs FG-LD-gr	FG-SD-sp vs FG-SD-gr	1.00107	1.19376	1.31488	nc
252274_at	BCAT3 (BRANCHED-CHAIN AMINOTRANSFERASE 3); branched-chain-amino-acid transaminase/ catalytic	BCAT3	AT3G49680	WT-LD-sp vs WT-LD-gr	WT-SD-sp vs WT-SD-gr	FG-LD-sp vs FG-LD-gr	FG-SD-sp vs FG-SD-gr	1.66226	1.10598	1.31334	nc
259112_at	60S ribosomal protein L22-2	AT3G05560	AT3G05560	WT-LD-sp vs WT-LD-gr	WT-SD-sp vs WT-SD-gr	FG-LD-sp vs FG-LD-gr	FG-SD-sp vs FG-SD-gr	1.17762	1.02888	1.31322	nc
262377_at	P-loop containing nucleoside triphosphate hydrolases superfamily protein	AT1G73110	AT1G73110	WT-LD-sp vs WT-LD-gr	WT-SD-sp vs WT-SD-gr	FG-LD-sp vs FG-LD-gr	FG-SD-sp vs FG-SD-gr	1.96247	1.10535	1.31213	nc
267421_at	AICARFT/IMPCHase bienzyme family protein	AT2G35040	AT2G35040	WT-LD-sp vs WT-LD-gr	WT-SD-sp vs WT-SD-gr	FG-LD-sp vs FG-LD-gr	FG-SD-sp vs FG-SD-gr	1.31099	1.0685	1.30827	nc
245696_at	PKS4 (phytochrome kinase substrate 4)	PKS4	AT5G04190	WT-LD-sp vs WT-LD-gr	WT-SD-sp vs WT-SD-gr	FG-LD-sp vs FG-LD-gr	FG-SD-sp vs FG-SD-gr	1.35231	1.46634	1.30159	nc
263906_at	FTSZ2-1; protein binding / structural molecule	FTSZ2-1	AT2G36250	WT-LD-sp vs WT-LD-gr	WT-SD-sp vs WT-SD-gr	FG-LD-sp vs FG-LD-gr	FG-SD-sp vs FG-SD-gr	2.28588	1.32265	1.30114	nc
245437_at	DEAD-box ATP-dependent RNA helicase 28	AT4G16630	---	WT-LD-sp vs WT-LD-gr	WT-SD-sp vs WT-SD-gr	FG-LD-sp vs FG-LD-gr	FG-SD-sp vs FG-SD-gr	2.55529	2.07388	1.29998	nc
245414_at	hypothetical protein	AT4G17310	AT4G17310	WT-LD-sp vs WT-LD-gr	WT-SD-sp vs WT-SD-gr	FG-LD-sp vs FG-LD-gr	FG-SD-sp vs FG-SD-gr	1.90833	1.27246	1.29995	nc
250315_at	PDE149 (PIGMENT DEFECTIVE 149)	PDE149	AT5G12130	WT-LD-sp vs WT-LD-gr	WT-SD-sp vs WT-SD-gr	FG-LD-sp vs FG-LD-gr	FG-SD-sp vs FG-SD-gr	1.08469	1.13199	1.29757	nc
266668_at	RNA editing factor OTP81	OTP81	AT2G29760	WT-LD-sp vs WT-LD-gr	WT-SD-sp vs WT-SD-gr	FG-LD-sp vs FG-LD-gr	FG-SD-sp vs FG-SD-gr	1.05606	2.53324	1.29413	nc
251195_at	monothiol glutaredoxin-S6	AT3G62930	AT3G62930	WT-LD-sp vs WT-LD-gr	WT-SD-sp vs WT-SD-gr	FG-LD-sp vs FG-LD-gr	FG-SD-sp vs FG-SD-gr	2.66624	1.68001	1.29108	nc
265798_at	hypothetical protein	AT2G35790	AT2G35790	WT-LD-sp vs WT-LD-gr	WT-SD-sp vs WT-SD-gr	FG-LD-sp vs FG-LD-gr	FG-SD-sp vs FG-SD-gr	1.68888	1.22365	1.29096	nc
263298_at	TIC21 (TRANSLOCON AT INNER MEMBRANE OF CHLOROPLASTS 21); copper uptake transmembrane transporter/ iron ion transmembrane transporter/ protein homodimerization	TIC21	AT2G15290	WT-LD-sp vs WT-LD-gr	WT-SD-sp vs WT-SD-gr	FG-LD-sp vs FG-LD-gr	FG-SD-sp vs FG-SD-gr	1.2576	1.03162	1.28826	nc
259277_at	AtSS2 (starch synthase 2); transferase, transferring glycosyl groups	AtSS2	AT3G01180	WT-LD-sp vs WT-LD-gr	WT-SD-sp vs WT-SD-gr	FG-LD-sp vs FG-LD-gr	FG-SD-sp vs FG-SD-gr	1.7164	1.09913	1.28778	nc
260786_s_at	MEE5 (MATERNAL EFFECT EMBRYO ARREST 5); GTP binding / GTPase/ translation elongation factor/ translation factor, nucleic acid binding	MEE5	AT1G06220 /// AT5G25230	WT-LD-sp vs WT-LD-gr	WT-SD-sp vs WT-SD-gr	FG-LD-sp vs FG-LD-gr	FG-SD-sp vs FG-SD-gr	1.35164	1.062	1.28136	nc
264204_at	SUC2 (SUCROSE-PROTON SYMPORTER 2); carbohydrate transmembrane transporter/ sucrose transmembrane transporter/ sucrose:hydrogen symporter/ sugar:hydrogen symporter	SUC2	AT1G22710	WT-LD-sp vs WT-LD-gr	WT-SD-sp vs WT-SD-gr	FG-LD-sp vs FG-LD-gr	FG-SD-sp vs FG-SD-gr	2.52345	-1.2116	1.27914	nc
258696_at	HCF152 (HIGH CHLOROPHYLL FLUORESCENCE 152); mRNA binding	HCF152	AT3G09650	WT-LD-sp vs WT-LD-gr	WT-SD-sp vs WT-SD-gr	FG-LD-sp vs FG-LD-gr	FG-SD-sp vs FG-SD-gr	1.28996	1.0246	1.27689	nc
256246_at	ALDH22a1 (Aldehyde Dehydrogenase 22a1); 3-chloroallyl aldehyde dehydrogenase/ oxidoreductase	ALDH22a1	AT3G66658	WT-LD-sp vs WT-LD-gr	WT-SD-sp vs WT-SD-gr	FG-LD-sp vs FG-LD-gr	FG-SD-sp vs FG-SD-gr	1.14302	1.05308	1.27526	nc
258482_at	TCP-1/cpn60 chaperonin family protein	AT3G02530	AT3G02530	WT-LD-sp vs WT-LD-gr	WT-SD-sp vs WT-SD-gr	FG-LD-sp vs FG-LD-gr	FG-SD-sp vs FG-SD-gr	1.46005	1.09277	1.27419	nc
262809_at	ATSS3 (starch synthase 3); starch synthase/ transferase, transferring glycosyl groups	ATSS3	AT1G11720	WT-LD-sp vs WT-LD-gr	WT-SD-sp vs WT-SD-gr	FG-LD-sp vs FG-LD-gr	FG-SD-sp vs FG-SD-gr	1.72756	1.79169	1.27163	nc
260817_at	Insulinase (peptidase family M16) family protein	AT1G06900	AT1G06900	WT-LD-sp vs WT-LD-gr	WT-SD-sp vs WT-SD-gr	FG-LD-sp vs FG-LD-gr	FG-SD-sp vs FG-SD-gr	1.2625	1.4102	1.27126	nc
246517_at	30S ribosomal protein 3-2	AT5G15760	AT5G15760	WT-LD-sp vs WT-LD-gr	WT-SD-sp vs WT-SD-gr	FG-LD-sp vs FG-LD-gr	FG-SD-sp vs FG-SD-gr	1.72062	1.45971	1.26695	nc
257857_s_at	RRP45a (Ribonuclease PH45a); 3'-5'-exoribonuclease/ RNA binding	RRP45a	AT3G12990 /// AT3G60500	WT-LD-sp vs WT-LD-gr	WT-SD-sp vs WT-SD-gr	FG-LD-sp vs FG-LD-gr	FG-SD-sp vs FG-SD-gr	1.43429	1.27561	1.26314	nc
260325_at	monodehydroascorbate reductase, putative	MDAR6	AT1G63940	WT-LD-sp vs WT-LD-gr	WT-SD-sp vs WT-SD-gr	FG-LD-sp vs FG-LD-gr	FG-SD-sp vs FG-SD-gr	1.19724	1.42561	1.26091	nc
251807_at	OVA1 (OVULE ABORTION 1); ATP binding / aminoacyl-tRNA ligase/ methionine-tRNA ligase/ nucleotide binding	OVA1	AT3G55400	WT-LD-sp vs WT-LD-gr	WT-SD-sp vs WT-SD-gr	FG-LD-sp vs FG-LD-gr	FG-SD-sp vs FG-SD-gr	1.67888	1.76644	1.25352	nc
253335_at	putative protein phosphatase 2C 62	AT4G33500	AT4G33500	WT-LD-sp vs WT-LD-gr	WT-SD-sp vs WT-SD-gr	FG-LD-sp vs FG-LD-gr	FG-SD-sp vs FG-SD-gr	1.45718	1.09479	1.24566	nc
264615_at	hypothetical protein	AT1G04590	AT1G04590	WT-LD-sp vs WT-LD-gr	WT-SD-sp vs WT-SD-gr	FG-LD-sp vs FG-LD-gr	FG-SD-sp vs FG-SD-gr	1.29335	1.17855	1.24385	nc
264381_at	ribonuclease H2 subunit A	AT2G25100	AT2G25100	WT-LD-sp vs WT-LD-gr	WT-SD-sp vs WT-SD-gr	FG-LD-sp vs FG-LD-gr	FG-SD-sp vs FG-SD-gr	1.81578	1.49167	1.23978	nc
260390_at	hypothetical protein	AT1G73940	AT1G73940	WT-LD-sp vs WT-LD-gr	WT-SD-sp vs WT-SD-gr	FG-LD-sp vs FG-LD-gr	FG-SD-sp vs FG-SD-gr	1.43184	1.46763	1.23939	nc
248768_at	60S acidic ribosomal protein P1-3	AT5G47700	AT5G47700	WT-LD-sp vs WT-LD-gr	WT-SD-sp vs WT-SD-gr	FG-LD-sp vs FG-LD-gr	FG-SD-sp vs FG-SD-gr	1.57236	1.41258	1.23493	nc
251409_at	zinc-binding ribosomal protein family protein	AT3G60245	AT3G60245	WT-LD-sp vs WT-LD-gr	WT-SD-sp vs WT-SD-gr	FG-LD-sp vs FG-LD-gr	FG-SD-sp vs FG-SD-gr	1.30093	1.01167	1.22931	nc
259955_s_at	BZR1 (BRASSINAZOLE-RESISTANT 1); DNA binding / transcription regulator/ transcription repressor	BZR1	AT1G19350 /// AT1G75080	WT-LD-sp vs WT-LD-gr	WT-SD-sp vs WT-SD-gr	FG-LD-sp vs FG-LD-gr	FG-SD-sp vs FG-SD-gr	2.22396	1.09742	1.22848	nc
255775_at	RBL12 (ARABIDOPSIS RHOMBOID-LIKE PROTEIN 12)	RBL12	AT1G18600	WT-LD-sp vs WT-LD-gr	WT-SD-sp vs WT-SD-gr	FG-LD-sp vs FG-LD-gr	FG-SD-sp vs FG-SD-gr	1.14156	1.809	1.22057	nc
264920_at	ECHID (ENOYL-COA HYDRATASE/ISOMERASE D); catalytic/ naphthoate synthase	ECHID	AT1G60550	WT-LD-sp vs WT-LD-gr	WT-SD-sp vs WT-SD-gr	FG-LD-sp vs FG-LD-gr	FG-SD-sp vs FG-SD-gr	2.23325	-1.64445	1.21928	nc
259507_at	P-loop containing nucleoside triphosphate hydrolases superfamily protein	AT1G43910	AT1G43910	WT-LD-sp vs WT-LD-gr	WT-SD-sp vs WT-SD-gr	FG-LD-sp vs FG-LD-gr	FG-SD-sp vs FG-SD-gr	-1.23299	-2.47689	1.21757	nc
259883_at	ribophorin I	AT1G76400	AT1G76400	WT-LD-sp vs WT-LD-gr	WT-SD-sp vs WT-SD-gr	FG-LD-sp vs FG-LD-gr	FG-SD-sp vs FG-SD-gr	1.30271	1.32006	1.21443	nc
257451_at	BT3 (BTB AND TAZ DOMAIN PROTEIN 3); protein binding / transcription regulator	BT3	AT1G05690	WT-LD-sp vs WT-LD-gr	WT-SD-sp vs WT-SD-gr	FG-LD-sp vs FG-LD-gr	FG-SD-sp vs FG-SD-gr	1.27795	1.09916	1.2129	nc
252410_at	NOA1 (NO ASSOCIATED 1); GTPase/ nitric-oxide synthase	NOA1	AT3G47450	WT-LD-sp vs WT-LD-gr	WT-SD-sp vs WT-SD-gr	FG-LD-sp vs FG-LD-gr	FG-SD-sp vs FG-SD-gr	1.51929	1.72853	1.21269	nc
256043_at	ribosomal protein S18	AT1G07210	AT1G07210	WT-LD-sp vs WT-LD-gr	WT-SD-sp vs WT-SD-gr	FG-LD-sp vs FG-LD-gr	FG-SD-sp vs FG-SD-gr	1.5225	1.79447	1.21195	nc
245190_at	zincin-like metalloproteases-like protein	AT1G67690	AT1G67690	WT-LD-sp vs WT-LD-gr	WT-SD-sp vs WT-SD-gr	FG-LD-sp vs FG-LD-gr	FG-SD-sp vs FG-SD-gr	1.27178	1.11479	1.20471	nc
263488_at	mesophyll-cell RNAi library line 7-like protein	AT2G31840	AT2G31840	WT-LD-sp vs WT-LD-gr	WT-SD-sp vs WT-SD-gr	FG-LD-sp vs FG-LD-gr	FG-SD-sp vs FG-SD-gr	2.73847	1.72971	1.20178	nc
245287_at	Imidazoleglycerol-phosphate dehydratase 2	HISN5B	AT4G14910	WT-LD-sp vs WT-LD-gr	WT-SD-sp vs WT-SD-gr	FG-LD-sp vs FG-LD-gr	FG-SD-sp vs FG-SD-gr	1.2161	1.86427	1.19947	nc
255225_at	WD40-repeats containing protein YAOZHE	YAO	AT4G05410	WT-LD-sp vs WT-LD-gr	WT-SD-sp vs WT-SD-gr	FG-LD-sp vs FG-LD-gr	FG-SD-sp vs FG-SD-gr	1.47161	1.03507	1.19847	nc
260224_at	pentatricopeptide repeat-containing protein	AT1G74400	AT1G74400	WT-LD-sp vs WT-LD-gr	WT-SD-sp vs WT-SD-gr	FG-LD-sp vs FG-LD-gr	FG-SD-sp vs FG-SD-gr	1.29618	-1.31098	1.19769	nc
258180_at	BRCT domain-containing DNA repair protein	AT3G21480	AT3G21480	WT-LD-sp vs WT-LD-gr	WT-SD-sp vs WT-SD-gr	FG-LD-sp vs FG-LD-gr	FG-SD-sp vs FG-SD-gr	3.14726	2.37757	1.1929	nc
263375_s_at	ATPHB6 (PROHIBITIN 6)	ATPHB6	AT2G20530 /// AT4G28510	WT-LD-sp vs WT-LD-gr	WT-SD-sp vs WT-SD-gr	FG-LD-sp vs FG-LD-gr	FG-SD-sp vs FG-SD-gr	1.78126	1.32478	1.18921	nc
261620_s_at	PGY2 (PIGGYBACK2); structural constituent of ribosome	PGY2	AT1G33120 /// AT1G33140	WT-LD-sp vs WT-LD-gr	WT-SD-sp vs WT-SD-gr	FG-LD-sp vs FG-LD-gr	FG-SD-sp vs FG-SD-gr	1.31101	1.01799	1.18143	nc
253517_at	ABC1-like kinase related to chlorophyll degradation and oxidative stress 1	AT4G31390	AT4G31390	WT-LD-sp vs WT-LD-gr	WT-SD-sp vs WT-SD-gr	FG-LD-sp vs FG-LD-gr	FG-SD-sp vs FG-SD-gr	1.32123	1.12804	1.17854	nc
263712_at	NFD6 (NUCLEAR FUSION DEFECTIVE 6)	NFD6	AT2G20585	WT-LD-sp vs WT-LD-gr	WT-SD-sp vs WT-SD-gr	FG-LD-sp vs FG-LD-gr	FG-SD-sp vs FG-SD-gr	2.78701	1.55984	1.16503	nc
267066_at	uncharacterized methyltransferase	AT2G41040	AT2G41040	WT-LD-sp vs WT-LD-gr	WT-SD-sp vs WT-SD-gr	FG-LD-sp vs FG-LD-gr	FG-SD-sp vs FG-SD-gr	1.78261	1.22183	1.15603	nc
260815_at	TIC110 (TRANSLOCON AT THE INNER ENVELOPE MEMBRANE OF CHLOROPLASTS 110)	TIC110	AT1G06950	WT-LD-sp vs WT-LD-gr	WT-SD-sp vs WT-SD-gr	FG-LD-sp vs FG-LD-gr	FG-SD-sp vs FG-SD-gr	1.6075	1.45113	1.15543	nc
249347_at	S-adenosyl-L-methionine-dependent methyltransferases superfamily protein	AT5G40830	AT5G40830	WT-LD-sp vs WT-LD-gr	WT-SD-sp vs WT-SD-gr	FG-LD-sp vs FG-LD-gr	FG-SD-sp vs FG-SD-gr	1.70904	2.92233	1.15482	nc
251038_at	ABA modulated tyrosine-phosphorylated protein	AT5G02240	AT5G02240	WT-LD-sp vs WT-LD-gr	WT-SD-sp vs WT-SD-gr	FG-LD-sp vs FG-LD-gr	FG-SD-sp vs FG-SD-gr	1.4397	1.47785	1.15285	nc
246998_at	hypothetical protein	AT5G67370	AT5G67370	WT-LD-sp vs WT-LD-gr	WT-SD-sp vs WT-SD-gr	FG-LD-sp vs FG-LD-gr	FG-SD-sp vs FG-SD-gr	1.1003	1.42193	1.1527	nc
262086_at	putative GTP-binding protein	AT1G56050	AT1G56050	WT-LD-sp vs WT-LD-gr	WT-SD-sp vs WT-SD-gr	FG-LD-sp vs FG-LD-gr	FG-SD-sp vs FG-SD-gr	2.25157	1.77945	1.14705	nc
247376_at	NDPK2 (NUCLEOSIDE DIPHOSPHATE KINASE 2); ATP binding / nucleoside diphosphate kinase/ protein binding	NDPK2	AT5G63310	WT-LD-sp vs WT-LD-gr	WT-SD-sp vs WT-SD-gr	FG-LD-sp vs FG-LD-gr	FG-SD-sp vs FG-SD-gr	2.58761	1.3769	1.14645	nc
250403_at	putative argininosuccinate lyase	AT5G10920	AT5G10920	WT-LD-sp vs WT-LD-gr	WT-SD-sp vs WT-SD-gr	FG-LD-sp vs FG-LD-gr	FG-SD-sp vs FG-SD-gr	1.83896	1.84687	1.14099	nc
250739_at	EGY2; metalloendopeptidase	EGY2	AT5G05740	WT-LD-sp vs WT-LD-gr	WT-SD-sp vs WT-SD-gr	FG-LD-sp vs FG-LD-gr	FG-SD-sp vs FG-SD-gr	2.40022	1.21953	1.13787	nc
249193_at	ARC6 (ACCUMULATION AND REPLICATION OF CHLOROPLASTS 6); protein binding	ARC6	AT5G42480	WT-LD-sp vs WT-LD-gr	WT-SD-sp vs WT-SD-gr	FG-LD-sp vs FG-LD-gr	FG-SD-sp vs FG-SD-gr	2.11499	2.12782	1.13009	nc
263037_at	mediator of RNA polymerase II transcription subunit 23	AT1G23230	AT1G23230	WT-LD-sp vs WT-LD-gr	WT-SD-sp vs WT-SD-gr	FG-LD-sp vs FG-LD-gr	FG-SD-sp vs FG-SD-gr	1.05284	1.08447	1.12889	nc
258243_at	CARA (CARBAMOYL PHOSPHATE SYNTHETASE A); carbamoyl-phosphate synthase (glutamine-hydrolyzing)/ carbamoyl-phosphate synthase/ catalytic	CARA	AT3G27740	WT-LD-sp vs WT-LD-gr	WT-SD-sp vs WT-SD-gr	FG-LD-sp vs FG-LD-gr	FG-SD-sp vs FG-SD-gr	1.13988	1.12906	1.12771	nc
266221_at	NAD-dependent epimerase/dehydratase family protein	UXS6	AT2G28760	WT-LD-sp vs WT-LD-gr	WT-SD-sp vs WT-SD-gr	FG-LD-sp vs FG-LD-gr	FG-SD-sp vs FG-SD-gr	-1.25746	-1.11767	1.122	nc
267000_at	hypothetical protein	AT2G34310	AT2G34310	WT-LD-sp vs WT-LD-gr	WT-SD-sp vs WT-SD-gr	FG-LD-sp vs FG-LD-gr	FG-SD-sp vs FG-SD-gr	1.38825	1.00934	1.11577	nc
257291_at	pentatricopeptide repeat-containing protein	AT3G15590	AT3G15590	WT-LD-sp vs WT-LD-gr	WT-SD-sp vs WT-SD-gr	FG-LD-sp vs FG-LD-gr	FG-SD-sp vs FG-SD-gr	1.36479	1.08417	1.11507	nc
247319_at	ERS (GLUTAMATE TRNA SYNTHETASE); glutamate-tRNA ligase	ERS	AT5G64050	WT-LD-sp vs WT-LD-gr	WT-SD-sp vs WT-SD-gr	FG-LD-sp vs FG-LD-gr	FG-SD-sp vs FG-SD-gr	1.19758	1.29198	1.10546	nc
252318_at	GSA2 (glutamate-1-semialdehyde 2,1-aminomutase 2); catalytic/ glutamate-1-semialdehyde 2,1-aminomutase/ pyridoxal phosphate binding / transaminase	GSA2	AT3G48730	WT-LD-sp vs WT-LD-gr	WT-SD-sp vs WT-SD-gr	FG-LD-sp vs FG-LD-gr	FG-SD-sp vs FG-SD-gr	1.91242	1.53507	1.10101	nc
250733_at	2-Cys Prx B (2-Cysteine peroxiredoxin B); antioxidant/ peroxiredoxin	2-Cys Prx B	AT5G06290	WT-LD-sp vs WT-LD-gr	WT-SD-sp vs WT-SD-gr	FG-LD-sp vs FG-LD-gr	FG-SD-sp vs FG-SD-gr	1.91128	1.2079	1.09967	nc
255429_at	peroxisomal membrane (Mpv17/PMP22) family protein	AT4G03410	AT4G03410	WT-LD-sp vs WT-LD-gr	WT-SD-sp vs WT-SD-gr	FG-LD-sp vs FG-LD-gr	FG-SD-sp vs FG-SD-gr	1.11742	1.85071	1.09728	nc
259363_at	MAP1C (METHIONINE AMINOPEPTIDASE 1B); aminopeptidase/ metalloexopeptidase	MAP1C	AT1G13270	WT-LD-sp vs WT-LD-gr	WT-SD-sp vs WT-SD-gr	FG-LD-sp vs FG-LD-gr	FG-SD-sp vs FG-SD-gr	1.85077	1.51766	1.09596	nc
253116_at	pentatricopeptide repeat-containing protein	AT4G35850	AT4G35850	WT-LD-sp vs WT-LD-gr	WT-SD-sp vs WT-SD-gr	FG-LD-sp vs FG-LD-gr	FG-SD-sp vs FG-SD-gr	1.91885	1.60144	1.09205	nc
261902_at	PLMT (PHOSPHOLIPID N-METHYLTRANSFERASE); phosphatidyl-N-dimethylethanolamine N-methyltransferase/ phosphatidyl-N-methylethanolamine N-methyltransferase	PLMT	AT1G80860	WT-LD-sp vs WT-LD-gr	WT-SD-sp vs WT-SD-gr	FG-LD-sp vs FG-LD-gr	FG-SD-sp vs FG-SD-gr	1.12265	1.05725	1.08836	nc
262937_at	FTSH12 (FTSH PROTEASE 12); ATP-dependent peptidase/ ATPase/ metallopeptidase	FTSH12	AT1G79560	WT-LD-sp vs WT-LD-gr	WT-SD-sp vs WT-SD-gr	FG-LD-sp vs FG-LD-gr	FG-SD-sp vs FG-SD-gr	2.44384	1.4547	1.08772	nc
245342_at	60S ribosomal protein L15-1	AT4G16720	AT4G16720	WT-LD-sp vs WT-LD-gr	WT-SD-sp vs WT-SD-gr	FG-LD-sp vs FG-LD-gr	FG-SD-sp vs FG-SD-gr	1.22354	1.10767	1.08571	nc
253605_at	down-regulated in metastasis (DRIM) domain-containing protein	AT4G30990	AT4G30990	WT-LD-sp vs WT-LD-gr	WT-SD-sp vs WT-SD-gr	FG-LD-sp vs FG-LD-gr	FG-SD-sp vs FG-SD-gr	4.19488	1.3212	1.0844	nc
262164_at	transducin/WD40 repeat-like superfamily protein	AT1G78070	AT1G78070	WT-LD-sp vs WT-LD-gr	WT-SD-sp vs WT-SD-gr	FG-LD-sp vs FG-LD-gr	FG-SD-sp vs FG-SD-gr	2.45171	1.18849	1.07938	nc
246265_at	AT-IE; phosphoribosyl-AMP cyclohydrolase/ phosphoribosyl-ATP diphosphatase	AT-IE	AT1G31860	WT-LD-sp vs WT-LD-gr	WT-SD-sp vs WT-SD-gr	FG-LD-sp vs FG-LD-gr	FG-SD-sp vs FG-SD-gr	1.75274	1.14539	1.0761	nc
249975_s_at	ribosomal protein L33 family protein /// ribosomal protein L33 family protein	AT3G06320 /// AT5G18790	AT3G06320 /// AT5G18790	WT-LD-sp vs WT-LD-gr	WT-SD-sp vs WT-SD-gr	FG-LD-sp vs FG-LD-gr	FG-SD-sp vs FG-SD-gr	3.05381	1.87077	1.07454	nc
248339_at	OVA6 (OVULE ABORTION 6); ATP binding / aminoacyl-tRNA ligase/ nucleotide binding / proline-tRNA ligase	OVA6	AT5G52520	WT-LD-sp vs WT-LD-gr	WT-SD-sp vs WT-SD-gr	FG-LD-sp vs FG-LD-gr	FG-SD-sp vs FG-SD-gr	1.04307	1.10441	1.07332	nc
247228_at	probable trehalose-phosphate phosphatase J	AT5G65140	AT5G65140	WT-LD-sp vs WT-LD-gr	WT-SD-sp vs WT-SD-gr	FG-LD-sp vs FG-LD-gr	FG-SD-sp vs FG-SD-gr	1.39924	-1.90367	1.07032	nc
245897_at	KUP7; potassium ion transmembrane transporter	KUP7	AT5G09400	WT-LD-sp vs WT-LD-gr	WT-SD-sp vs WT-SD-gr	FG-LD-sp vs FG-LD-gr	FG-SD-sp vs FG-SD-gr	2.17997	1.19262	1.06897	nc
263696_at	AK-HSDH I (ASPARTATE KINASE-HOMOSERINE DEHYDROGENASE I); aspartate kinase/ homoserine dehydrogenase	AK-HSDH I	AT1G31230	WT-LD-sp vs WT-LD-gr	WT-SD-sp vs WT-SD-gr	FG-LD-sp vs FG-LD-gr	FG-SD-sp vs FG-SD-gr	2.03866	1.25508	1.06564	nc
246549_at	core-2/I-branching beta-1,6-N-acetylglucosaminyltransferase family protein	AT5G15050	AT5G15050	WT-LD-sp vs WT-LD-gr	WT-SD-sp vs WT-SD-gr	FG-LD-sp vs FG-LD-gr	FG-SD-sp vs FG-SD-gr	1.9117	1.10529	1.0618	nc
252362_at	RNA binding	PDE312	AT3G48500	WT-LD-sp vs WT-LD-gr	WT-SD-sp vs WT-SD-gr	FG-LD-sp vs FG-LD-gr	FG-SD-sp vs FG-SD-gr	1.93236	1.06297	1.06034	nc
258386_at	peptidyl-prolyl cis-trans isomerase CYP37	AT3G15520	AT3G15520	WT-LD-sp vs WT-LD-gr	WT-SD-sp vs WT-SD-gr	FG-LD-sp vs FG-LD-gr	FG-SD-sp vs FG-SD-gr	1.89395	1.27682	1.06013	nc
267213_at	60S ribosomal protein L7-3	AT2G44120	AT2G44120	WT-LD-sp vs WT-LD-gr	WT-SD-sp vs WT-SD-gr	FG-LD-sp vs FG-LD-gr	FG-SD-sp vs FG-SD-gr	1.68141	1.11302	1.05843	nc
250718_at	emb2735 (embryo defective 2735)	emb2735	AT5G06240	WT-LD-sp vs WT-LD-gr	WT-SD-sp vs WT-SD-gr	FG-LD-sp vs FG-LD-gr	FG-SD-sp vs FG-SD-gr	1.32887	1.53712	1.05434	nc
266601_at	transmembrane protein-like protein	AT2G46060	AT2G46060	WT-LD-sp vs WT-LD-gr	WT-SD-sp vs WT-SD-gr	FG-LD-sp vs FG-LD-gr	FG-SD-sp vs FG-SD-gr	1.13565	1.05586	1.05158	nc
265594_at	large subunit ribosomal protein L4	AT2G20060	AT2G20060	WT-LD-sp vs WT-LD-gr	WT-SD-sp vs WT-SD-gr	FG-LD-sp vs FG-LD-gr	FG-SD-sp vs FG-SD-gr	1.52294	1.3567	1.04762	nc
252132_at	esterase/lipase/thioesterase family protein	AT3G50790	AT3G50790	WT-LD-sp vs WT-LD-gr	WT-SD-sp vs WT-SD-gr	FG-LD-sp vs FG-LD-gr	FG-SD-sp vs FG-SD-gr	2.28182	1.76733	1.04096	nc
265193_at	hypothetical protein	AT1G05070	AT1G05070	WT-LD-sp vs WT-LD-gr	WT-SD-sp vs WT-SD-gr	FG-LD-sp vs FG-LD-gr	FG-SD-sp vs FG-SD-gr	1.40662	1.01144	1.03774	nc
258468_at	hypothetical protein	AT3G06070	AT3G06070	WT-LD-sp vs WT-LD-gr	WT-SD-sp vs WT-SD-gr	FG-LD-sp vs FG-LD-gr	FG-SD-sp vs FG-SD-gr	-1.61339	-2.17015	1.03643	nc
258437_at	putative protein phosphatase 2C 40	AT3G16560	AT3G16560	WT-LD-sp vs WT-LD-gr	WT-SD-sp vs WT-SD-gr	FG-LD-sp vs FG-LD-gr	FG-SD-sp vs FG-SD-gr	1.70288	1.00161	1.03353	nc
256752_at	S-adenosylmethionine-dependent methyltransferase-domain containing protein	AT3G27180	AT3G27180	WT-LD-sp vs WT-LD-gr	WT-SD-sp vs WT-SD-gr	FG-LD-sp vs FG-LD-gr	FG-SD-sp vs FG-SD-gr	2.74404	1.5333	1.02483	nc
252345_at	hypothetical protein	AT3G48640	AT3G48640	WT-LD-sp vs WT-LD-gr	WT-SD-sp vs WT-SD-gr	FG-LD-sp vs FG-LD-gr	FG-SD-sp vs FG-SD-gr	-2.28328	-2.17891	1.01255	nc
251185_at	60S ribosomal protein L7a-2	AT3G62870	AT3G62870	WT-LD-sp vs WT-LD-gr	WT-SD-sp vs WT-SD-gr	FG-LD-sp vs FG-LD-gr	FG-SD-sp vs FG-SD-gr	1.13461	1.28621	1.0116	nc
259981_at	photosystem II reaction center PsbP family protein	AT1G76450	AT1G76450	WT-LD-sp vs WT-LD-gr	WT-SD-sp vs WT-SD-gr	FG-LD-sp vs FG-LD-gr	FG-SD-sp vs FG-SD-gr	1.9866	1.18348	1.01019	nc
256650_at	POLYAMINE UPTAKE TRANSPORTER 4	AT3G13620	AT3G13620	WT-LD-sp vs WT-LD-gr	WT-SD-sp vs WT-SD-gr	FG-LD-sp vs FG-LD-gr	FG-SD-sp vs FG-SD-gr	1.14917	-1.30183	1.00022	nc
247389_at	CBS / octicosapeptide/Phox/Bemp1 domain-containing protein	AT5G63490	AT5G63490	WT-LD-sp vs WT-LD-gr	WT-SD-sp vs WT-SD-gr	FG-LD-sp vs FG-LD-gr	FG-SD-sp vs FG-SD-gr	-1.05389	-1.10887	-1.0076	nc
259428_at	ATMPK11; MAP kinase/ kinase	ATMPK11	AT1G01560	WT-LD-sp vs WT-LD-gr	WT-SD-sp vs WT-SD-gr	FG-LD-sp vs FG-LD-gr	FG-SD-sp vs FG-SD-gr	-1.56336	-1.18689	-1.01248	nc
252204_at	hypothetical protein	AT3G50340	AT3G50340	WT-LD-sp vs WT-LD-gr	WT-SD-sp vs WT-SD-gr	FG-LD-sp vs FG-LD-gr	FG-SD-sp vs FG-SD-gr	1.28147	-1.38173	-1.02089	nc
254453_at	AAT1 (AMINO ACID TRANSPORTER 1); L-glutamate transmembrane transporter/ L-lysine transmembrane transporter/ arginine transmembrane transporter/ cationic amino acid transmembrane transporter	AAT1	AT4G21120	WT-LD-sp vs WT-LD-gr	WT-SD-sp vs WT-SD-gr	FG-LD-sp vs FG-LD-gr	FG-SD-sp vs FG-SD-gr	-4.093	-1.2784	-1.02103	nc
249422_at	AtHB23 (ARABIDOPSIS THALIANA HOMEOBOX PROTEIN 23); DNA binding / transcription factor	AtHB23	AT5G39760	WT-LD-sp vs WT-LD-gr	WT-SD-sp vs WT-SD-gr	FG-LD-sp vs FG-LD-gr	FG-SD-sp vs FG-SD-gr	-1.40929	-1.40507	-1.04865	nc
254266_at	CRK5 (CYSTEINE-RICH RLK5); kinase	CRK5	AT4G23130	WT-LD-sp vs WT-LD-gr	WT-SD-sp vs WT-SD-gr	FG-LD-sp vs FG-LD-gr	FG-SD-sp vs FG-SD-gr	-1.4513	-2.72831	-1.04962	nc
249558_at	hypothetical protein	AT5G38310	AT5G38310	WT-LD-sp vs WT-LD-gr	WT-SD-sp vs WT-SD-gr	FG-LD-sp vs FG-LD-gr	FG-SD-sp vs FG-SD-gr	-1.85672	-1.87169	-1.07186	nc
255773_at	SOT17 (SULFOTRANSFERASE 17); desulfoglucosinolate sulfotransferase/ sulfotransferase	SOT17	AT1G18590	WT-LD-sp vs WT-LD-gr	WT-SD-sp vs WT-SD-gr	FG-LD-sp vs FG-LD-gr	FG-SD-sp vs FG-SD-gr	-1.44982	-1.05958	-1.09365	nc
262254_at	GLIP5; carboxylesterase/ lipase	GLIP5	AT1G53920	WT-LD-sp vs WT-LD-gr	WT-SD-sp vs WT-SD-gr	FG-LD-sp vs FG-LD-gr	FG-SD-sp vs FG-SD-gr	-1.485	-1.33718	-1.11109	nc
252173_at	scarecrow-like protein 7	AT3G50650	AT3G50650	WT-LD-sp vs WT-LD-gr	WT-SD-sp vs WT-SD-gr	FG-LD-sp vs FG-LD-gr	FG-SD-sp vs FG-SD-gr	-2.33659	-1.31815	-1.11162	nc
254291_at	UDP-galactose transporter-related	UTR2	AT4G23010	WT-LD-sp vs WT-LD-gr	WT-SD-sp vs WT-SD-gr	FG-LD-sp vs FG-LD-gr	FG-SD-sp vs FG-SD-gr	-1.99815	-1.43672	-1.12101	nc
259666_at	SR33; RNA binding / protein binding	SR33	AT1G55310	WT-LD-sp vs WT-LD-gr	WT-SD-sp vs WT-SD-gr	FG-LD-sp vs FG-LD-gr	FG-SD-sp vs FG-SD-gr	-1.38389	-1.74394	-1.13839	nc
248172_at	class VI heat shock protein 21.7	AT5G54660	AT5G54660	WT-LD-sp vs WT-LD-gr	WT-SD-sp vs WT-SD-gr	FG-LD-sp vs FG-LD-gr	FG-SD-sp vs FG-SD-gr	-1.26771	-2.24677	-1.14154	nc
254707_at	AT5PTASE2 (MYO-INOSITOL POLYPHOSPHATE 5-PHOSPHATASE 2); inositol-polyphosphate 5-phosphatase	AT5PTASE2	AT4G18010	WT-LD-sp vs WT-LD-gr	WT-SD-sp vs WT-SD-gr	FG-LD-sp vs FG-LD-gr	FG-SD-sp vs FG-SD-gr	-1.01498	-1.08772	-1.14698	nc
260163_at	BAC2; L-ornithine transmembrane transporter/ binding / carnitine:acyl carnitine antiporter	BAC2	AT1G79900	WT-LD-sp vs WT-LD-gr	WT-SD-sp vs WT-SD-gr	FG-LD-sp vs FG-LD-gr	FG-SD-sp vs FG-SD-gr	-2.46197	1.4158	-1.15461	nc
266737_at	short-chain dehydrogenase reductase 5	AT2G47140	AT2G47140	WT-LD-sp vs WT-LD-gr	WT-SD-sp vs WT-SD-gr	FG-LD-sp vs FG-LD-gr	FG-SD-sp vs FG-SD-gr	-1.01022	-1.3452	-1.15881	nc
256663_at	Aha1 domain-containing protein	AT3G12050	AT3G12050	WT-LD-sp vs WT-LD-gr	WT-SD-sp vs WT-SD-gr	FG-LD-sp vs FG-LD-gr	FG-SD-sp vs FG-SD-gr	-1.07687	-1.32414	-1.16457	nc
264867_at	FH4 (FORMIN HOMOLOGUE 4); actin binding / protein binding	FH4	AT1G24150	WT-LD-sp vs WT-LD-gr	WT-SD-sp vs WT-SD-gr	FG-LD-sp vs FG-LD-gr	FG-SD-sp vs FG-SD-gr	-1.6516	-1.28977	-1.18299	nc
253778_at	DNAJ heat shock protein	AT4G28480	AT4G28480	WT-LD-sp vs WT-LD-gr	WT-SD-sp vs WT-SD-gr	FG-LD-sp vs FG-LD-gr	FG-SD-sp vs FG-SD-gr	-1.46473	-1.43349	-1.19195	nc
265249_at	nucleic acid binding / transcription factor/ zinc ion binding	SGR5	AT2G01940	WT-LD-sp vs WT-LD-gr	WT-SD-sp vs WT-SD-gr	FG-LD-sp vs FG-LD-gr	FG-SD-sp vs FG-SD-gr	-1.34305	-1.08284	-1.19884	nc
253819_at	concanavalin A-like lectin kinase-like protein	AT4G28350	AT4G28350	WT-LD-sp vs WT-LD-gr	WT-SD-sp vs WT-SD-gr	FG-LD-sp vs FG-LD-gr	FG-SD-sp vs FG-SD-gr	-1.26679	-1.02277	-1.20513	nc
264524_at	ATBCAT-2 (ARABIDOPSIS THALIANA BRANCHED-CHAIN AMINO ACID TRANSAMINASE 2); branched-chain-amino-acid transaminase/ catalytic	ATBCAT-2	AT1G10070	WT-LD-sp vs WT-LD-gr	WT-SD-sp vs WT-SD-gr	FG-LD-sp vs FG-LD-gr	FG-SD-sp vs FG-SD-gr	-1.18831	1.53898	-1.22513	nc
256981_at	BRL3 (BRI1-LIKE 3); ATP binding / protein binding / protein kinase/ protein serine/threonine kinase	BRL3	AT3G13380	WT-LD-sp vs WT-LD-gr	WT-SD-sp vs WT-SD-gr	FG-LD-sp vs FG-LD-gr	FG-SD-sp vs FG-SD-gr	-1.28685	-1.07703	-1.23445	nc
254408_at	B120; ATP binding / protein kinase/ protein serine/threonine kinase/ sugar binding	B120	AT4G21390	WT-LD-sp vs WT-LD-gr	WT-SD-sp vs WT-SD-gr	FG-LD-sp vs FG-LD-gr	FG-SD-sp vs FG-SD-gr	-1.9209	-1.82893	-1.23815	nc
251621_at	putative protein kinase	AT3G57700	AT3G57700	WT-LD-sp vs WT-LD-gr	WT-SD-sp vs WT-SD-gr	FG-LD-sp vs FG-LD-gr	FG-SD-sp vs FG-SD-gr	-2.83989	-1.32463	-1.25753	nc
249032_at	Toll-Interleukin-Resistance domain-containing protein	AT5G44910	AT5G44910	WT-LD-sp vs WT-LD-gr	WT-SD-sp vs WT-SD-gr	FG-LD-sp vs FG-LD-gr	FG-SD-sp vs FG-SD-gr	-4.34022	-1.55621	-1.26802	nc
257690_at	SAUR-like auxin-responsive protein	AT3G12830	AT3G12830	WT-LD-sp vs WT-LD-gr	WT-SD-sp vs WT-SD-gr	FG-LD-sp vs FG-LD-gr	FG-SD-sp vs FG-SD-gr	-2.969	-1.56736	-1.26985	nc
251055_at	methyltransferase /// conserved peptide upstream open reading frame 48	AT5G01710 /// CPuORF48	AT5G01710 /// AT5G01712	WT-LD-sp vs WT-LD-gr	WT-SD-sp vs WT-SD-gr	FG-LD-sp vs FG-LD-gr	FG-SD-sp vs FG-SD-gr	-1.45335	-1.16403	-1.27184	nc
257474_at	methyladenine glycosylase-like protein	AT1G80850	AT1G80850	WT-LD-sp vs WT-LD-gr	WT-SD-sp vs WT-SD-gr	FG-LD-sp vs FG-LD-gr	FG-SD-sp vs FG-SD-gr	-1.74032	-1.45464	-1.27955	nc
260401_at	Hypersensitive-induced response protein 2	AT1G69840	AT1G69840	WT-LD-sp vs WT-LD-gr	WT-SD-sp vs WT-SD-gr	FG-LD-sp vs FG-LD-gr	FG-SD-sp vs FG-SD-gr	-1.60009	-1.55209	-1.28606	nc
259320_at	WRKY58; transcription factor	WRKY58	AT3G01080	WT-LD-sp vs WT-LD-gr	WT-SD-sp vs WT-SD-gr	FG-LD-sp vs FG-LD-gr	FG-SD-sp vs FG-SD-gr	-4.77696	-2.19128	-1.29498	nc
246832_at	Pyridoxal phosphate (PLP)-dependent transferases superfamily protein	AT5G26600	AT5G26600	WT-LD-sp vs WT-LD-gr	WT-SD-sp vs WT-SD-gr	FG-LD-sp vs FG-LD-gr	FG-SD-sp vs FG-SD-gr	-1.45944	-1.21768	-1.2976	nc
254241_at	CRK11 (CYSTEINE-RICH RLK11); kinase/ protein kinase	CRK11	AT4G23190	WT-LD-sp vs WT-LD-gr	WT-SD-sp vs WT-SD-gr	FG-LD-sp vs FG-LD-gr	FG-SD-sp vs FG-SD-gr	-2.01511	-1.08213	-1.29801	nc
251684_at	hypothetical protein	AT3G56410	AT3G56410	WT-LD-sp vs WT-LD-gr	WT-SD-sp vs WT-SD-gr	FG-LD-sp vs FG-LD-gr	FG-SD-sp vs FG-SD-gr	-1.52251	-1.1485	-1.30514	nc
258665_at	ATH9 (thioredoxin H-type 9)	ATH9	AT3G08710	WT-LD-sp vs WT-LD-gr	WT-SD-sp vs WT-SD-gr	FG-LD-sp vs FG-LD-gr	FG-SD-sp vs FG-SD-gr	-1.07999	-1.01754	-1.30849	nc
247543_at	ethylene-responsive transcription factor ERF104	ERF104	AT5G61600	WT-LD-sp vs WT-LD-gr	WT-SD-sp vs WT-SD-gr	FG-LD-sp vs FG-LD-gr	FG-SD-sp vs FG-SD-gr	-1.00939	-1.47114	-1.3207	nc
259887_at	putative protein kinase	AT1G76360	AT1G76360	WT-LD-sp vs WT-LD-gr	WT-SD-sp vs WT-SD-gr	FG-LD-sp vs FG-LD-gr	FG-SD-sp vs FG-SD-gr	-1.93493	-1.50132	-1.33308	nc
256848_at	tetratricopeptide repeat domain-containing protein	AT3G27960	AT3G27960	WT-LD-sp vs WT-LD-gr	WT-SD-sp vs WT-SD-gr	FG-LD-sp vs FG-LD-gr	FG-SD-sp vs FG-SD-gr	-1.55371	-1.90671	-1.33522	nc
248175_at	RAT5 (RESISTANT TO AGROBACTERIUM TRANSFORMATION 5); DNA binding	RAT5	AT5G54640	WT-LD-sp vs WT-LD-gr	WT-SD-sp vs WT-SD-gr	FG-LD-sp vs FG-LD-gr	FG-SD-sp vs FG-SD-gr	-1.37444	-1.30433	-1.33656	nc
263797_at	WRKY17; calmodulin binding / transcription factor	WRKY17	AT2G24570	WT-LD-sp vs WT-LD-gr	WT-SD-sp vs WT-SD-gr	FG-LD-sp vs FG-LD-gr	FG-SD-sp vs FG-SD-gr	-1.70862	-1.43329	-1.34167	nc
260015_at	CCoAMT; caffeoyl-CoA O-methyltransferase	CCOAMT	AT1G67980	WT-LD-sp vs WT-LD-gr	WT-SD-sp vs WT-SD-gr	FG-LD-sp vs FG-LD-gr	FG-SD-sp vs FG-SD-gr	-1.81913	1.10416	-1.35099	nc
253364_at	F-box only protein 13	AT4G33160	AT4G33160	WT-LD-sp vs WT-LD-gr	WT-SD-sp vs WT-SD-gr	FG-LD-sp vs FG-LD-gr	FG-SD-sp vs FG-SD-gr	-1.51359	-2.2782	-1.3517	nc
245794_at	XTR4 (XYLOGLUCAN ENDOTRANSGLYCOSYLASE 4); hydrolase, acting on glycosyl bonds / hydrolase, hydrolyzing O-glycosyl compounds / xyloglucan:xyloglucosyl transferase	XTR4	AT1G32170	WT-LD-sp vs WT-LD-gr	WT-SD-sp vs WT-SD-gr	FG-LD-sp vs FG-LD-gr	FG-SD-sp vs FG-SD-gr	-2.72108	-1.25457	-1.37233	nc
258021_at	PUB25 (PLANT U-BOX 25); binding / ubiquitin-protein ligase	PUB25	AT3G19380	WT-LD-sp vs WT-LD-gr	WT-SD-sp vs WT-SD-gr	FG-LD-sp vs FG-LD-gr	FG-SD-sp vs FG-SD-gr	-2.08023	-1.44995	-1.38191	nc
245143_at	ZPR1 (LITTLE ZIPPER 1); protein binding	ZPR1	AT2G45450	WT-LD-sp vs WT-LD-gr	WT-SD-sp vs WT-SD-gr	FG-LD-sp vs FG-LD-gr	FG-SD-sp vs FG-SD-gr	-2.26655	-1.6207	-1.39115	nc
254784_at	NUDT7; ADP-ribose diphosphatase/ NAD or NADH binding / hydrolase/ nucleoside-diphosphatase/ protein homodimerization	NUDT7	AT4G12720	WT-LD-sp vs WT-LD-gr	WT-SD-sp vs WT-SD-gr	FG-LD-sp vs FG-LD-gr	FG-SD-sp vs FG-SD-gr	-1.46181	-2.11507	-1.39485	nc
259734_at	hypothetical protein	AT1G77500	AT1G77500	WT-LD-sp vs WT-LD-gr	WT-SD-sp vs WT-SD-gr	FG-LD-sp vs FG-LD-gr	FG-SD-sp vs FG-SD-gr	-1.42634	-1.2438	-1.40948	nc
260902_at	phosphoenolpyruvate carboxylase family protein	AT1G21440	AT1G21440	WT-LD-sp vs WT-LD-gr	WT-SD-sp vs WT-SD-gr	FG-LD-sp vs FG-LD-gr	FG-SD-sp vs FG-SD-gr	1.45516	1.06188	-1.42046	nc
251124_s_at	LAC8 (laccase 8); laccase	LAC8	AT5G01040 /// AT5G01050	WT-LD-sp vs WT-LD-gr	WT-SD-sp vs WT-SD-gr	FG-LD-sp vs FG-LD-gr	FG-SD-sp vs FG-SD-gr	-3.06218	-1.90332	-1.47653	nc
246366_at	Leucine-rich repeat protein kinase family protein	AT1G51850	AT1G51850	WT-LD-sp vs WT-LD-gr	WT-SD-sp vs WT-SD-gr	FG-LD-sp vs FG-LD-gr	FG-SD-sp vs FG-SD-gr	-7.9177	-3.32846	-1.50483	nc
254605_at	Integrin-linked protein kinase family protein	AT4G18950	AT4G18950	WT-LD-sp vs WT-LD-gr	WT-SD-sp vs WT-SD-gr	FG-LD-sp vs FG-LD-gr	FG-SD-sp vs FG-SD-gr	-1.96233	-1.30018	-1.51133	nc
254608_at	NIP1;2 (NOD26-LIKE INTRINSIC PROTEIN 1;2); arsenite transmembrane transporter/ water channel	NIP1;2	AT4G18910	WT-LD-sp vs WT-LD-gr	WT-SD-sp vs WT-SD-gr	FG-LD-sp vs FG-LD-gr	FG-SD-sp vs FG-SD-gr	-3.01517	-1.14427	-1.5162	nc
256442_at	hypothetical protein	AT3G10930	AT3G10930	WT-LD-sp vs WT-LD-gr	WT-SD-sp vs WT-SD-gr	FG-LD-sp vs FG-LD-gr	FG-SD-sp vs FG-SD-gr	-1.34273	-1.1764	-1.53612	nc
261663_at	EPR1 (EARLY-PHYTOCHROME-RESPONSIVE1); DNA binding / transcription factor	EPR1	AT1G18330	WT-LD-sp vs WT-LD-gr	WT-SD-sp vs WT-SD-gr	FG-LD-sp vs FG-LD-gr	FG-SD-sp vs FG-SD-gr	-1.18673	-1.67482	-1.53688	nc
247493_at	BON1 (BONZAI 1); calcium-dependent phospholipid binding	BON1	AT5G61900 /// AT5G61910	WT-LD-sp vs WT-LD-gr	WT-SD-sp vs WT-SD-gr	FG-LD-sp vs FG-LD-gr	FG-SD-sp vs FG-SD-gr	-1.33241	-1.73834	-1.54023	nc
262229_at	probable carboxylesterase 6	AT1G68620	AT1G68620	WT-LD-sp vs WT-LD-gr	WT-SD-sp vs WT-SD-gr	FG-LD-sp vs FG-LD-gr	FG-SD-sp vs FG-SD-gr	-3.48777	-1.26278	-1.55756	nc
254211_at	SGT1A; protein binding	SGT1A	AT4G23570	WT-LD-sp vs WT-LD-gr	WT-SD-sp vs WT-SD-gr	FG-LD-sp vs FG-LD-gr	FG-SD-sp vs FG-SD-gr	-2.22381	-1.61774	-1.5602	nc
258227_at	UVR3 (UV REPAIR DEFECTIVE 3); DNA (6-4) photolyase	UVR3	AT3G15620	WT-LD-sp vs WT-LD-gr	WT-SD-sp vs WT-SD-gr	FG-LD-sp vs FG-LD-gr	FG-SD-sp vs FG-SD-gr	-1.29168	-1.05034	-1.56595	nc
248164_at	PBP1 (PINOID-BINDING PROTEIN 1); calcium ion binding / protein binding	PBP1	AT5G54490	WT-LD-sp vs WT-LD-gr	WT-SD-sp vs WT-SD-gr	FG-LD-sp vs FG-LD-gr	FG-SD-sp vs FG-SD-gr	-1.68848	-1.73255	-1.58284	nc
266533_s_at	PIP2;8 (PLASMA MEMBRANE INTRINSIC PROTEIN 2;8); water channel	PIP2;8	AT2G16850 /// AT4G35100	WT-LD-sp vs WT-LD-gr	WT-SD-sp vs WT-SD-gr	FG-LD-sp vs FG-LD-gr	FG-SD-sp vs FG-SD-gr	-1.0337	-1.60814	-1.59209	nc
265913_at	hypothetical protein	AT2G25625	AT2G25625	WT-LD-sp vs WT-LD-gr	WT-SD-sp vs WT-SD-gr	FG-LD-sp vs FG-LD-gr	FG-SD-sp vs FG-SD-gr	-2.20719	1.51772	-1.5949	nc
247327_at	peroxidase 71	AT5G64120	AT5G64120	WT-LD-sp vs WT-LD-gr	WT-SD-sp vs WT-SD-gr	FG-LD-sp vs FG-LD-gr	FG-SD-sp vs FG-SD-gr	-4.98392	-1.63493	-1.60795	nc
246011_at	transcription factor TCP21	AT5G08330	AT5G08330	WT-LD-sp vs WT-LD-gr	WT-SD-sp vs WT-SD-gr	FG-LD-sp vs FG-LD-gr	FG-SD-sp vs FG-SD-gr	-1.76693	-2.60639	-1.61782	nc
245654_at	TIR-NBS-LRR class disease resistance protein	AT1G56540	AT1G56540	WT-LD-sp vs WT-LD-gr	WT-SD-sp vs WT-SD-gr	FG-LD-sp vs FG-LD-gr	FG-SD-sp vs FG-SD-gr	-1.6004	-1.60628	-1.64508	nc
248045_at	HSP81-2 (HEAT SHOCK PROTEIN 81-2); ATP binding	HSP81-2	AT5G56030	WT-LD-sp vs WT-LD-gr	WT-SD-sp vs WT-SD-gr	FG-LD-sp vs FG-LD-gr	FG-SD-sp vs FG-SD-gr	-1.33805	-2.15358	-1.64838	nc
254764_at	probable chlorophyll(ide) b reductase NYC1	NYC1	AT4G13250	WT-LD-sp vs WT-LD-gr	WT-SD-sp vs WT-SD-gr	FG-LD-sp vs FG-LD-gr	FG-SD-sp vs FG-SD-gr	-1.88231	1.33645	-1.65637	nc
267112_at	APK (APS KINASE); ATP binding / adenylylsulfate kinase/ kinase/ transferase, transferring phosphorus-containing groups	APK	AT2G14750	WT-LD-sp vs WT-LD-gr	WT-SD-sp vs WT-SD-gr	FG-LD-sp vs FG-LD-gr	FG-SD-sp vs FG-SD-gr	-2.19069	-1.72613	-1.66519	nc
263411_at	C2H2-type zinc finger-containing protein	AT2G28710	AT2G28710	WT-LD-sp vs WT-LD-gr	WT-SD-sp vs WT-SD-gr	FG-LD-sp vs FG-LD-gr	FG-SD-sp vs FG-SD-gr	-3.63801	-1.10876	-1.68973	nc
246982_s_at	hypothetical protein /// hypothetical protein	AT2G10560 /// AT5G04860	AT2G10560 /// AT5G04860	WT-LD-sp vs WT-LD-gr	WT-SD-sp vs WT-SD-gr	FG-LD-sp vs FG-LD-gr	FG-SD-sp vs FG-SD-gr	-2.576	-2.19964	-1.69846	nc
258606_at	hypothetical protein	AT3G02840	AT3G02840	WT-LD-sp vs WT-LD-gr	WT-SD-sp vs WT-SD-gr	FG-LD-sp vs FG-LD-gr	FG-SD-sp vs FG-SD-gr	-1.27591	-1.02323	-1.70633	nc
254905_at	putative disease resistance protein	AT4G11170	AT4G11170	WT-LD-sp vs WT-LD-gr	WT-SD-sp vs WT-SD-gr	FG-LD-sp vs FG-LD-gr	FG-SD-sp vs FG-SD-gr	-3.55569	-2.20238	-1.72444	nc
253535_at	WRKY11; calmodulin binding / transcription factor	WRKY11	AT4G31550	WT-LD-sp vs WT-LD-gr	WT-SD-sp vs WT-SD-gr	FG-LD-sp vs FG-LD-gr	FG-SD-sp vs FG-SD-gr	-2.75598	-1.08939	-1.73046	nc
247240_at	U-box domain-containing protein	CMPG2	AT5G64660	WT-LD-sp vs WT-LD-gr	WT-SD-sp vs WT-SD-gr	FG-LD-sp vs FG-LD-gr	FG-SD-sp vs FG-SD-gr	-1.09401	-1.13294	-1.74741	nc
250994_at	heat shock protein 70	AT5G02490	AT5G02490	WT-LD-sp vs WT-LD-gr	WT-SD-sp vs WT-SD-gr	FG-LD-sp vs FG-LD-gr	FG-SD-sp vs FG-SD-gr	-2.61903	-3.50883	-1.77586	nc
252421_at	putative chitinase	AT3G47540	AT3G47540	WT-LD-sp vs WT-LD-gr	WT-SD-sp vs WT-SD-gr	FG-LD-sp vs FG-LD-gr	FG-SD-sp vs FG-SD-gr	-2.45954	-1.3304	-1.79	nc
248230_at	VQ motif-containing protein	AT5G53830	AT5G53830	WT-LD-sp vs WT-LD-gr	WT-SD-sp vs WT-SD-gr	FG-LD-sp vs FG-LD-gr	FG-SD-sp vs FG-SD-gr	-4.33411	-3.01641	-1.80564	nc
248528_at	SAUR-like auxin-responsive protein	AT5G50760	AT5G50760	WT-LD-sp vs WT-LD-gr	WT-SD-sp vs WT-SD-gr	FG-LD-sp vs FG-LD-gr	FG-SD-sp vs FG-SD-gr	-2.23268	-1.09791	-1.81524	nc
260453_s_at	hypothetical protein /// hypothetical protein	AT1G72510 /// AT2G09970	AT1G72510 /// AT2G09970	WT-LD-sp vs WT-LD-gr	WT-SD-sp vs WT-SD-gr	FG-LD-sp vs FG-LD-gr	FG-SD-sp vs FG-SD-gr	-1.20772	-2.14785	-1.83994	nc
256192_at	ATNUDX25 (ARABIDOPSIS THALIANA NUDIX HYDROLASE HOMOLOG 25); bis(5'-nucleosyl)-tetraphosphatase (asymmetrical)	ATNUDX25	AT1G30110	WT-LD-sp vs WT-LD-gr	WT-SD-sp vs WT-SD-gr	FG-LD-sp vs FG-LD-gr	FG-SD-sp vs FG-SD-gr	-2.5553	-2.25123	-1.89003	nc
266590_at	BAG6 (BCL-2-ASSOCIATED ATHANOGENE 6); calmodulin binding / protein binding	BAG6	AT2G46240	WT-LD-sp vs WT-LD-gr	WT-SD-sp vs WT-SD-gr	FG-LD-sp vs FG-LD-gr	FG-SD-sp vs FG-SD-gr	-2.13805	-2.44427	-1.93948	nc
249910_at	ADT5 (arogenate dehydratase 5); arogenate dehydratase/ prephenate dehydratase	ADT5	AT5G22630	WT-LD-sp vs WT-LD-gr	WT-SD-sp vs WT-SD-gr	FG-LD-sp vs FG-LD-gr	FG-SD-sp vs FG-SD-gr	-1.12301	-2.09336	-1.94513	nc
254239_at	PIP1;5 (PLASMA MEMBRANE INTRINSIC PROTEIN 1;5); water channel	PIP1;5	AT4G23400	WT-LD-sp vs WT-LD-gr	WT-SD-sp vs WT-SD-gr	FG-LD-sp vs FG-LD-gr	FG-SD-sp vs FG-SD-gr	-1.64676	-2.92079	-1.95628	nc
251633_at	catalytic/ metal ion binding / metalloendopeptidase/ zinc ion binding protein	AT3G57460	AT3G57460	WT-LD-sp vs WT-LD-gr	WT-SD-sp vs WT-SD-gr	FG-LD-sp vs FG-LD-gr	FG-SD-sp vs FG-SD-gr	-1.4952	-2.03169	-1.96484	nc
257338_s_at	unknown protein	NAD5C	AT2G07711 /// ATMG00513	WT-LD-sp vs WT-LD-gr	WT-SD-sp vs WT-SD-gr	FG-LD-sp vs FG-LD-gr	FG-SD-sp vs FG-SD-gr	-1.0295	-1.90317	-1.99297	nc
256185_at	ADOF1; DNA binding / transcription factor	ADOF1	AT1G51700	WT-LD-sp vs WT-LD-gr	WT-SD-sp vs WT-SD-gr	FG-LD-sp vs FG-LD-gr	FG-SD-sp vs FG-SD-gr	-1.16739	-1.90842	-2.00239	nc
264617_at	RPM1-interacting protein 4-like protein	AT2G17660	AT2G17660	WT-LD-sp vs WT-LD-gr	WT-SD-sp vs WT-SD-gr	FG-LD-sp vs FG-LD-gr	FG-SD-sp vs FG-SD-gr	1.04254	-1.52358	-2.0151	nc
262072_at	ZCF37	ZCF37	AT1G59590	WT-LD-sp vs WT-LD-gr	WT-SD-sp vs WT-SD-gr	FG-LD-sp vs FG-LD-gr	FG-SD-sp vs FG-SD-gr	-1.53893	-1.55452	-2.05521	nc
258879_at	adenine nucleotide alpha hydrolases-like protein	AT3G03270	AT3G03270	WT-LD-sp vs WT-LD-gr	WT-SD-sp vs WT-SD-gr	FG-LD-sp vs FG-LD-gr	FG-SD-sp vs FG-SD-gr	-2.71008	-2.08123	-2.06736	nc
255080_at	AGP10 (ARABINOGALACTAN PROTEIN 10)	AGP10	AT4G09030	WT-LD-sp vs WT-LD-gr	WT-SD-sp vs WT-SD-gr	FG-LD-sp vs FG-LD-gr	FG-SD-sp vs FG-SD-gr	-1.70651	-2.37126	-2.07097	nc
251096_at	LECRKA4.2 (LECTIN RECEPTOR KINASE A4.1); ATP binding / kinase/ protein kinase/ protein serine/threonine kinase/ sugar binding	LECRKA4.2	AT5G01550	WT-LD-sp vs WT-LD-gr	WT-SD-sp vs WT-SD-gr	FG-LD-sp vs FG-LD-gr	FG-SD-sp vs FG-SD-gr	-4.68609	-2.73862	-2.10827	nc
250844_at	SIM (SIAMESE); cyclin-dependent protein kinase inhibitor	SIM	AT5G04470	WT-LD-sp vs WT-LD-gr	WT-SD-sp vs WT-SD-gr	FG-LD-sp vs FG-LD-gr	FG-SD-sp vs FG-SD-gr	-1.95983	-1.37743	-2.13721	nc
264821_at	NETWORKED 3A	AT1G03470	AT1G03470	WT-LD-sp vs WT-LD-gr	WT-SD-sp vs WT-SD-gr	FG-LD-sp vs FG-LD-gr	FG-SD-sp vs FG-SD-gr	-1.2368	-1.20911	-2.15891	nc
250752_at	CPD (CONSTITUTIVE PHOTOMORPHOGENIC DWARF); electron carrier/ heme binding / iron ion binding / monooxygenase/ oxygen binding	CPD	AT5G05690	WT-LD-sp vs WT-LD-gr	WT-SD-sp vs WT-SD-gr	FG-LD-sp vs FG-LD-gr	FG-SD-sp vs FG-SD-gr	-1.26442	-1.00252	-2.15934	nc
263866_at	heavy-metal-associated domain-containing protein	AT2G36950	AT2G36950	WT-LD-sp vs WT-LD-gr	WT-SD-sp vs WT-SD-gr	FG-LD-sp vs FG-LD-gr	FG-SD-sp vs FG-SD-gr	-3.31927	-1.63951	-2.22118	nc
256839_at	calmodulin-like protein 11	CML11	AT3G22930	WT-LD-sp vs WT-LD-gr	WT-SD-sp vs WT-SD-gr	FG-LD-sp vs FG-LD-gr	FG-SD-sp vs FG-SD-gr	-2.59984	-1.19063	-2.24007	nc
261265_at	RING/U-box domain-containing protein	AT1G26800	AT1G26800	WT-LD-sp vs WT-LD-gr	WT-SD-sp vs WT-SD-gr	FG-LD-sp vs FG-LD-gr	FG-SD-sp vs FG-SD-gr	-2.70768	-1.48464	-2.2696	nc
258682_at	S6K2 (ARABIDOPSIS THALIANA SERINE/THREONINE PROTEIN KINASE 2); kinase/ protein kinase	S6K2	AT3G08720	WT-LD-sp vs WT-LD-gr	WT-SD-sp vs WT-SD-gr	FG-LD-sp vs FG-LD-gr	FG-SD-sp vs FG-SD-gr	-2.26395	-1.32453	-2.28547	nc
262942_at	ALIS5 (ALA-Interacting Subunit 5)	ALIS5	AT1G79450	WT-LD-sp vs WT-LD-gr	WT-SD-sp vs WT-SD-gr	FG-LD-sp vs FG-LD-gr	FG-SD-sp vs FG-SD-gr	-3.03014	-1.0293	-2.34794	nc
261748_at	hypothetical protein	AT1G76070	AT1G76070	WT-LD-sp vs WT-LD-gr	WT-SD-sp vs WT-SD-gr	FG-LD-sp vs FG-LD-gr	FG-SD-sp vs FG-SD-gr	-3.01242	-1.03152	-2.35245	nc
265597_at	Toll-Interleukin-Resistance domain-containing protein	AT2G20142	AT2G20142	WT-LD-sp vs WT-LD-gr	WT-SD-sp vs WT-SD-gr	FG-LD-sp vs FG-LD-gr	FG-SD-sp vs FG-SD-gr	-2.13595	-1.58137	-2.36668	nc
267140_at	trihelix transcription factor GT-3b	AT2G38250	AT2G38250	WT-LD-sp vs WT-LD-gr	WT-SD-sp vs WT-SD-gr	FG-LD-sp vs FG-LD-gr	FG-SD-sp vs FG-SD-gr	-2.79183	-1.6141	-2.42087	nc
249378_at	hypothetical protein	AT5G40450	AT5G40450	WT-LD-sp vs WT-LD-gr	WT-SD-sp vs WT-SD-gr	FG-LD-sp vs FG-LD-gr	FG-SD-sp vs FG-SD-gr	-2.00128	-1.65748	-2.44462	nc
264561_at	uridine kinase-like protein 3	UKL3	AT1G55810	WT-LD-sp vs WT-LD-gr	WT-SD-sp vs WT-SD-gr	FG-LD-sp vs FG-LD-gr	FG-SD-sp vs FG-SD-gr	-1.9396	-1.13242	-2.45505	nc
247071_at	DAR3 (DA1-RELATED PROTEIN 3)	DAR3	AT5G66640	WT-LD-sp vs WT-LD-gr	WT-SD-sp vs WT-SD-gr	FG-LD-sp vs FG-LD-gr	FG-SD-sp vs FG-SD-gr	-1.80669	-1.16641	-2.59615	nc
249575_at	heat shock protein 15.7	AT5G37670	AT5G37670	WT-LD-sp vs WT-LD-gr	WT-SD-sp vs WT-SD-gr	FG-LD-sp vs FG-LD-gr	FG-SD-sp vs FG-SD-gr	-1.93658	-1.09211	-2.60153	nc
246108_at	glycine-rich protein	AT5G28630	AT5G28630	WT-LD-sp vs WT-LD-gr	WT-SD-sp vs WT-SD-gr	FG-LD-sp vs FG-LD-gr	FG-SD-sp vs FG-SD-gr	-1.75991	-1.49471	-2.64143	nc
262482_at	SRG1 (SENESCENCE-RELATED GENE 1); oxidoreductase, acting on diphenols and related substances as donors, oxygen as acceptor / oxidoreductase, acting on paired donors, with incorporation or reduction of molecular oxygen, 2-oxoglutarate as one donor, and inc	SRG1	AT1G17020	WT-LD-sp vs WT-LD-gr	WT-SD-sp vs WT-SD-gr	FG-LD-sp vs FG-LD-gr	FG-SD-sp vs FG-SD-gr	-2.62312	-1.36278	-2.66572	nc
256024_at	ZF14; antiporter/ drug transporter/ transporter	ZF14	AT1G58340	WT-LD-sp vs WT-LD-gr	WT-SD-sp vs WT-SD-gr	FG-LD-sp vs FG-LD-gr	FG-SD-sp vs FG-SD-gr	-3.02613	-1.76707	-2.6678	nc
252081_at	AT-HSFA7A; DNA binding / transcription factor	HSFA7A	AT3G51910	WT-LD-sp vs WT-LD-gr	WT-SD-sp vs WT-SD-gr	FG-LD-sp vs FG-LD-gr	FG-SD-sp vs FG-SD-gr	-3.40468	-1.3719	-2.73436	nc
263947_at	ureidoglycolate hydrolase	AT2G35820	AT2G35820	WT-LD-sp vs WT-LD-gr	WT-SD-sp vs WT-SD-gr	FG-LD-sp vs FG-LD-gr	FG-SD-sp vs FG-SD-gr	-2.3053	-1.46908	-2.85623	nc
263320_at	AtGolS1 (Arabidopsis thaliana galactinol synthase 1); transferase, transferring glycosyl groups / transferase, transferring hexosyl groups	AtGolS1	AT2G47180	WT-LD-sp vs WT-LD-gr	WT-SD-sp vs WT-SD-gr	FG-LD-sp vs FG-LD-gr	FG-SD-sp vs FG-SD-gr	-1.96068	-1.39203	-2.94965	nc
246880_s_at	TGG2 (GLUCOSIDE GLUCOHYDROLASE 2); hydrolase, hydrolyzing O-glycosyl compounds / thioglucosidase	TGG2	AT5G25980 /// AT5G26000	WT-LD-sp vs WT-LD-gr	WT-SD-sp vs WT-SD-gr	FG-LD-sp vs FG-LD-gr	FG-SD-sp vs FG-SD-gr	-1.4182	-2.59432	-3.286	nc
252624_at	PSK1; growth factor	PSK1	AT3G44735	WT-LD-sp vs WT-LD-gr	WT-SD-sp vs WT-SD-gr	FG-LD-sp vs FG-LD-gr	FG-SD-sp vs FG-SD-gr	-1.25736	-2.72788	-3.33104	nc
246487_at	hypothetical protein	AT5G16030	AT5G16030	WT-LD-sp vs WT-LD-gr	WT-SD-sp vs WT-SD-gr	FG-LD-sp vs FG-LD-gr	FG-SD-sp vs FG-SD-gr	-1.64339	-5.00211	-3.38563	nc
255807_at	putative wound-responsive protein	AT4G10270	AT4G10270	WT-LD-sp vs WT-LD-gr	WT-SD-sp vs WT-SD-gr	FG-LD-sp vs FG-LD-gr	FG-SD-sp vs FG-SD-gr	-2.74898	1.12135	-4.57822	nc
256518_at	hypothetical protein	AT1G66080	AT1G66080	WT-LD-sp vs WT-LD-gr	WT-SD-sp vs WT-SD-gr	FG-LD-sp vs FG-LD-gr	FG-SD-sp vs FG-SD-gr	-4.31644	-5.35317	-4.75258	nc
260248_at	ATHSP101 (ARABIDOPSIS THALIANA HEAT SHOCK PROTEIN 101); ATP binding / ATPase/ nucleoside-triphosphatase/ nucleotide binding / protein binding	ATHSP101	AT1G74310	WT-LD-sp vs WT-LD-gr	WT-SD-sp vs WT-SD-gr	FG-LD-sp vs FG-LD-gr	FG-SD-sp vs FG-SD-gr	-5.63435	-8.58231	-5.27408	nc
248657_at	peptidyl-prolyl cis-trans isomerase, putative / FK506-binding protein, putative	ROF2	AT5G48570	WT-LD-sp vs WT-LD-gr	WT-SD-sp vs WT-SD-gr	FG-LD-sp vs FG-LD-gr	FG-SD-sp vs FG-SD-gr	-2.66528	-4.23831	-5.42496	nc

## Sheet: Cluster C2
Cluster C2
								log2(fold change)
probe_set_ID	gene title	gene symbol	ensembl	treatment 1	treatment 2	treatment 3	treatment 4	value 1	value 2	value 3	value 4
259124_at	SEP2 (SEPALLATA 2); DNA binding / protein binding / transcription factor	42980	AT3G02310	WT-LD-sp vs WT-LD-gr	WT-SD-sp vs WT-SD-gr	FG-LD-sp vs FG-LD-gr	FG-SD-sp vs FG-SD-gr	nc	nc	nc	4.43544
267182_at	filament-like plant protein 7	AT2G23360	AT2G23360	WT-LD-sp vs WT-LD-gr	WT-SD-sp vs WT-SD-gr	FG-LD-sp vs FG-LD-gr	FG-SD-sp vs FG-SD-gr	nc	nc	nc	3.64474
250826_at	hypothetical protein	AT5G05220	AT5G05220	WT-LD-sp vs WT-LD-gr	WT-SD-sp vs WT-SD-gr	FG-LD-sp vs FG-LD-gr	FG-SD-sp vs FG-SD-gr	nc	nc	nc	3.2931
257155_at	RNI-like superfamily protein	AT3G27290	AT3G27290	WT-LD-sp vs WT-LD-gr	WT-SD-sp vs WT-SD-gr	FG-LD-sp vs FG-LD-gr	FG-SD-sp vs FG-SD-gr	nc	nc	nc	3.28903
260527_at	transcription factor UPBEAT1	AT2G47270	AT2G47270	WT-LD-sp vs WT-LD-gr	WT-SD-sp vs WT-SD-gr	FG-LD-sp vs FG-LD-gr	FG-SD-sp vs FG-SD-gr	nc	nc	nc	3.17164
249394_at	hypothetical protein	AT5G40180	AT5G40180	WT-LD-sp vs WT-LD-gr	WT-SD-sp vs WT-SD-gr	FG-LD-sp vs FG-LD-gr	FG-SD-sp vs FG-SD-gr	nc	nc	nc	2.89417
250601_at	SNF2 and helicase domain-containing protein	AT5G07810	AT5G07810	WT-LD-sp vs WT-LD-gr	WT-SD-sp vs WT-SD-gr	FG-LD-sp vs FG-LD-gr	FG-SD-sp vs FG-SD-gr	nc	nc	nc	2.76106
265216_at	MAPKKK18; ATP binding / kinase/ protein kinase/ protein serine/threonine kinase	MAPKKK18	AT1G05100	WT-LD-sp vs WT-LD-gr	WT-SD-sp vs WT-SD-gr	FG-LD-sp vs FG-LD-gr	FG-SD-sp vs FG-SD-gr	nc	nc	nc	2.74845
259834_at	Dof zinc finger protein DOF1.10	AT1G69570	AT1G69570	WT-LD-sp vs WT-LD-gr	WT-SD-sp vs WT-SD-gr	FG-LD-sp vs FG-LD-gr	FG-SD-sp vs FG-SD-gr	nc	nc	nc	2.62488
259805_at	AtRLP7 (Receptor Like Protein 7); kinase/ protein binding	AtRLP7	AT1G47890	WT-LD-sp vs WT-LD-gr	WT-SD-sp vs WT-SD-gr	FG-LD-sp vs FG-LD-gr	FG-SD-sp vs FG-SD-gr	nc	nc	nc	2.587
250408_at	CIPK5 (CBL-INTERACTING PROTEIN KINASE 5); ATP binding / kinase/ protein kinase/ protein serine/threonine kinase	CIPK5	AT5G10930	WT-LD-sp vs WT-LD-gr	WT-SD-sp vs WT-SD-gr	FG-LD-sp vs FG-LD-gr	FG-SD-sp vs FG-SD-gr	nc	nc	nc	2.56267
258935_at	hypothetical protein	AT3G10120	AT3G10120	WT-LD-sp vs WT-LD-gr	WT-SD-sp vs WT-SD-gr	FG-LD-sp vs FG-LD-gr	FG-SD-sp vs FG-SD-gr	nc	nc	nc	2.5509
260930_at	Ras-related small GTP-binding protein	AT1G02620	AT1G02620	WT-LD-sp vs WT-LD-gr	WT-SD-sp vs WT-SD-gr	FG-LD-sp vs FG-LD-gr	FG-SD-sp vs FG-SD-gr	nc	nc	nc	2.54659
254746_at	putative auxin-responsive protein	AT4G12980	AT4G12980	WT-LD-sp vs WT-LD-gr	WT-SD-sp vs WT-SD-gr	FG-LD-sp vs FG-LD-gr	FG-SD-sp vs FG-SD-gr	nc	nc	nc	2.53006
262134_at	AST56; sulfate transmembrane transporter	AST56	AT1G77990	WT-LD-sp vs WT-LD-gr	WT-SD-sp vs WT-SD-gr	FG-LD-sp vs FG-LD-gr	FG-SD-sp vs FG-SD-gr	nc	nc	nc	2.50909
252137_at	XERO1 (DEHYDRIN XERO 1)	XERO1	AT3G50980	WT-LD-sp vs WT-LD-gr	WT-SD-sp vs WT-SD-gr	FG-LD-sp vs FG-LD-gr	FG-SD-sp vs FG-SD-gr	nc	nc	nc	2.38079
251272_at	ATHB-12 (ARABIDOPSIS THALIANA HOMEOBOX 12); transcription activator/ transcription factor	ATHB-12	AT3G61890	WT-LD-sp vs WT-LD-gr	WT-SD-sp vs WT-SD-gr	FG-LD-sp vs FG-LD-gr	FG-SD-sp vs FG-SD-gr	nc	nc	nc	2.35611
245160_at	AtRLP28 (Receptor Like Protein 28); protein binding	AtRLP28	AT2G33080	WT-LD-sp vs WT-LD-gr	WT-SD-sp vs WT-SD-gr	FG-LD-sp vs FG-LD-gr	FG-SD-sp vs FG-SD-gr	nc	nc	nc	2.32728
250835_at	DME (DEMETER); DNA N-glycosylase/ DNA-(apurinic or apyrimidinic site) lyase	DME	AT5G04560	WT-LD-sp vs WT-LD-gr	WT-SD-sp vs WT-SD-gr	FG-LD-sp vs FG-LD-gr	FG-SD-sp vs FG-SD-gr	nc	nc	nc	2.29805
247829_at	protein kinase family protein	AT5G58520	AT5G58520	WT-LD-sp vs WT-LD-gr	WT-SD-sp vs WT-SD-gr	FG-LD-sp vs FG-LD-gr	FG-SD-sp vs FG-SD-gr	nc	nc	nc	2.29021
262231_at	phosphate transporter PHO1-1	PHO1;H1	AT1G68740	WT-LD-sp vs WT-LD-gr	WT-SD-sp vs WT-SD-gr	FG-LD-sp vs FG-LD-gr	FG-SD-sp vs FG-SD-gr	nc	nc	nc	2.28584
266327_at	ATHB-7 (ARABIDOPSIS THALIANA HOMEOBOX 7); transcription activator/ transcription factor	ATHB-7	AT2G46680	WT-LD-sp vs WT-LD-gr	WT-SD-sp vs WT-SD-gr	FG-LD-sp vs FG-LD-gr	FG-SD-sp vs FG-SD-gr	nc	nc	nc	2.21482
250722_at	hypothetical protein	AT5G06190	AT5G06190	WT-LD-sp vs WT-LD-gr	WT-SD-sp vs WT-SD-gr	FG-LD-sp vs FG-LD-gr	FG-SD-sp vs FG-SD-gr	nc	nc	nc	2.14576
248040_at	RING/U-box domain-containing protein	AT5G55970	AT5G55970	WT-LD-sp vs WT-LD-gr	WT-SD-sp vs WT-SD-gr	FG-LD-sp vs FG-LD-gr	FG-SD-sp vs FG-SD-gr	nc	nc	nc	2.13052
254026_at	Calmodulin-binding protein	AT4G25800	AT4G25800	WT-LD-sp vs WT-LD-gr	WT-SD-sp vs WT-SD-gr	FG-LD-sp vs FG-LD-gr	FG-SD-sp vs FG-SD-gr	nc	nc	nc	2.06249
257099_s_at	AtRLP42 (Receptor Like Protein 42); protein binding	AtRLP42	AT3G24982 /// AT3G25020	WT-LD-sp vs WT-LD-gr	WT-SD-sp vs WT-SD-gr	FG-LD-sp vs FG-LD-gr	FG-SD-sp vs FG-SD-gr	nc	nc	nc	2.04691
258983_at	PYRIMIDINE 4	PYD4	AT3G08860	WT-LD-sp vs WT-LD-gr	WT-SD-sp vs WT-SD-gr	FG-LD-sp vs FG-LD-gr	FG-SD-sp vs FG-SD-gr	nc	nc	nc	2.02739
259133_at	sugar transporter ERD6-like 12	AT3G05400	AT3G05400	WT-LD-sp vs WT-LD-gr	WT-SD-sp vs WT-SD-gr	FG-LD-sp vs FG-LD-gr	FG-SD-sp vs FG-SD-gr	nc	nc	nc	2.01722
265189_at	hypothetical protein	AT1G23840	AT1G23840	WT-LD-sp vs WT-LD-gr	WT-SD-sp vs WT-SD-gr	FG-LD-sp vs FG-LD-gr	FG-SD-sp vs FG-SD-gr	nc	nc	nc	2.01406
245761_at	hypothetical protein	AT1G66890	AT1G66890	WT-LD-sp vs WT-LD-gr	WT-SD-sp vs WT-SD-gr	FG-LD-sp vs FG-LD-gr	FG-SD-sp vs FG-SD-gr	nc	nc	nc	2.01065
267032_at	CIPK22 (CBL-INTERACTING PROTEIN KINASE 22); ATP binding / kinase/ protein kinase/ protein serine/threonine kinase/ protein tyrosine kinase	CIPK22	AT2G38490	WT-LD-sp vs WT-LD-gr	WT-SD-sp vs WT-SD-gr	FG-LD-sp vs FG-LD-gr	FG-SD-sp vs FG-SD-gr	nc	nc	nc	1.98537
249321_at	---	---	AT5G40920	WT-LD-sp vs WT-LD-gr	WT-SD-sp vs WT-SD-gr	FG-LD-sp vs FG-LD-gr	FG-SD-sp vs FG-SD-gr	nc	nc	nc	1.97527
258424_at	hypothetical protein	AT3G16750	AT3G16750	WT-LD-sp vs WT-LD-gr	WT-SD-sp vs WT-SD-gr	FG-LD-sp vs FG-LD-gr	FG-SD-sp vs FG-SD-gr	nc	nc	nc	1.94704
253994_at	ABI1 (ABA INSENSITIVE 1); calcium ion binding / protein serine/threonine phosphatase	ABI1	AT4G26080	WT-LD-sp vs WT-LD-gr	WT-SD-sp vs WT-SD-gr	FG-LD-sp vs FG-LD-gr	FG-SD-sp vs FG-SD-gr	nc	nc	nc	1.91847
249738_at	60S acidic ribosomal family protein	AT5G24510	AT5G24510	WT-LD-sp vs WT-LD-gr	WT-SD-sp vs WT-SD-gr	FG-LD-sp vs FG-LD-gr	FG-SD-sp vs FG-SD-gr	nc	nc	nc	1.91448
251416_at	mitochondrial transcription termination factor family protein	AT3G60400	AT3G60400	WT-LD-sp vs WT-LD-gr	WT-SD-sp vs WT-SD-gr	FG-LD-sp vs FG-LD-gr	FG-SD-sp vs FG-SD-gr	nc	nc	nc	1.8441
249136_at	hypothetical protein	AT5G43180	AT5G43180	WT-LD-sp vs WT-LD-gr	WT-SD-sp vs WT-SD-gr	FG-LD-sp vs FG-LD-gr	FG-SD-sp vs FG-SD-gr	nc	nc	nc	1.8352
258777_at	hypothetical protein	AT3G11850	AT3G11850	WT-LD-sp vs WT-LD-gr	WT-SD-sp vs WT-SD-gr	FG-LD-sp vs FG-LD-gr	FG-SD-sp vs FG-SD-gr	nc	nc	nc	1.80733
244973_at	photosystem II protein T	psbT	ATCG00690	WT-LD-sp vs WT-LD-gr	WT-SD-sp vs WT-SD-gr	FG-LD-sp vs FG-LD-gr	FG-SD-sp vs FG-SD-gr	nc	nc	nc	1.7795
264510_at	PIF3 (PHYTOCHROME INTERACTING FACTOR 3); DNA binding / protein binding / transcription factor/ transcription regulator	PIF3	AT1G09530	WT-LD-sp vs WT-LD-gr	WT-SD-sp vs WT-SD-gr	FG-LD-sp vs FG-LD-gr	FG-SD-sp vs FG-SD-gr	nc	nc	nc	1.72726
264571_at	hypothetical protein	AT1G05330	AT1G05330	WT-LD-sp vs WT-LD-gr	WT-SD-sp vs WT-SD-gr	FG-LD-sp vs FG-LD-gr	FG-SD-sp vs FG-SD-gr	nc	nc	nc	1.72251
251372_at	hypothetical protein	AT3G60520	AT3G60520	WT-LD-sp vs WT-LD-gr	WT-SD-sp vs WT-SD-gr	FG-LD-sp vs FG-LD-gr	FG-SD-sp vs FG-SD-gr	nc	nc	nc	1.71954
266776_at	ubiquitin fusion degradation UFD1-like protein	AT2G29070	AT2G29070	WT-LD-sp vs WT-LD-gr	WT-SD-sp vs WT-SD-gr	FG-LD-sp vs FG-LD-gr	FG-SD-sp vs FG-SD-gr	nc	nc	nc	1.71696
251733_at	CCH (COPPER CHAPERONE); copper chaperone	CCH	AT3G56240	WT-LD-sp vs WT-LD-gr	WT-SD-sp vs WT-SD-gr	FG-LD-sp vs FG-LD-gr	FG-SD-sp vs FG-SD-gr	nc	nc	nc	1.69976
262128_at	Late embryogenesis abundant protein (LEA) family protein	AT1G52690	AT1G52690	WT-LD-sp vs WT-LD-gr	WT-SD-sp vs WT-SD-gr	FG-LD-sp vs FG-LD-gr	FG-SD-sp vs FG-SD-gr	nc	nc	nc	1.66048
260349_at	transducin/WD-40 repeat-containing protein	AT1G69400	AT1G69400	WT-LD-sp vs WT-LD-gr	WT-SD-sp vs WT-SD-gr	FG-LD-sp vs FG-LD-gr	FG-SD-sp vs FG-SD-gr	nc	nc	nc	1.64623
249905_at	putative FBD-associated F-box protein	AT5G22720	AT5G22720	WT-LD-sp vs WT-LD-gr	WT-SD-sp vs WT-SD-gr	FG-LD-sp vs FG-LD-gr	FG-SD-sp vs FG-SD-gr	nc	nc	nc	1.64078
253980_at	Sucrase/ferredoxin-like protein	AT4G26620	AT4G26620	WT-LD-sp vs WT-LD-gr	WT-SD-sp vs WT-SD-gr	FG-LD-sp vs FG-LD-gr	FG-SD-sp vs FG-SD-gr	nc	nc	nc	1.63581
247383_at	Leucine-rich repeat protein kinase family protein	AT5G63410	AT5G63410	WT-LD-sp vs WT-LD-gr	WT-SD-sp vs WT-SD-gr	FG-LD-sp vs FG-LD-gr	FG-SD-sp vs FG-SD-gr	nc	nc	nc	1.62721
250790_at	nucleoprotein-like protein	AT5G05640	AT5G05640	WT-LD-sp vs WT-LD-gr	WT-SD-sp vs WT-SD-gr	FG-LD-sp vs FG-LD-gr	FG-SD-sp vs FG-SD-gr	nc	nc	nc	1.60053
251869_at	hypothetical protein	AT3G54500	AT3G54500	WT-LD-sp vs WT-LD-gr	WT-SD-sp vs WT-SD-gr	FG-LD-sp vs FG-LD-gr	FG-SD-sp vs FG-SD-gr	nc	nc	nc	1.5936
252480_at	MBD5 (METHYL-CPG-BINDING DOMAIN PROTEIN 5); DNA binding / methyl-CpG binding	MBD5	AT3G46580	WT-LD-sp vs WT-LD-gr	WT-SD-sp vs WT-SD-gr	FG-LD-sp vs FG-LD-gr	FG-SD-sp vs FG-SD-gr	nc	nc	nc	1.59114
255866_at	Excinuclease ABC, C subunit, N-terminal	AT2G30350	AT2G30350	WT-LD-sp vs WT-LD-gr	WT-SD-sp vs WT-SD-gr	FG-LD-sp vs FG-LD-gr	FG-SD-sp vs FG-SD-gr	nc	nc	nc	1.58619
259616_at	C/VIF1 (CELL WALL / VACUOLAR INHIBITOR OF FRUCTOSIDASE 1); enzyme inhibitor/ pectinesterase/ pectinesterase inhibitor	C/VIF1	AT1G47960	WT-LD-sp vs WT-LD-gr	WT-SD-sp vs WT-SD-gr	FG-LD-sp vs FG-LD-gr	FG-SD-sp vs FG-SD-gr	nc	nc	nc	1.58026
244977_at	cytochrome b6/f complex subunit 4	petD	ATCG00730	WT-LD-sp vs WT-LD-gr	WT-SD-sp vs WT-SD-gr	FG-LD-sp vs FG-LD-gr	FG-SD-sp vs FG-SD-gr	nc	nc	nc	1.5562
255992_at	putative methyltransferase domain-containing protein	AT1G29790	AT1G29790	WT-LD-sp vs WT-LD-gr	WT-SD-sp vs WT-SD-gr	FG-LD-sp vs FG-LD-gr	FG-SD-sp vs FG-SD-gr	nc	nc	nc	1.54713
263919_at	hypothetical protein	AT2G36470	AT2G36470	WT-LD-sp vs WT-LD-gr	WT-SD-sp vs WT-SD-gr	FG-LD-sp vs FG-LD-gr	FG-SD-sp vs FG-SD-gr	nc	nc	nc	1.54225
248530_at	hypothetical protein	AT5G49945	AT5G49945	WT-LD-sp vs WT-LD-gr	WT-SD-sp vs WT-SD-gr	FG-LD-sp vs FG-LD-gr	FG-SD-sp vs FG-SD-gr	nc	nc	nc	1.53746
246284_at	BES1/BZR1-like protein 2	BEH2	AT4G36780	WT-LD-sp vs WT-LD-gr	WT-SD-sp vs WT-SD-gr	FG-LD-sp vs FG-LD-gr	FG-SD-sp vs FG-SD-gr	nc	nc	nc	1.53715
262507_at	G-type lectin S-receptor-like serine/threonine-protein kinase	AT1G11330	AT1G11330	WT-LD-sp vs WT-LD-gr	WT-SD-sp vs WT-SD-gr	FG-LD-sp vs FG-LD-gr	FG-SD-sp vs FG-SD-gr	nc	nc	nc	1.52135
260966_at	RPS5 (RESISTANT TO P. SYRINGAE 5); nucleotide binding	RPS5	AT1G12220	WT-LD-sp vs WT-LD-gr	WT-SD-sp vs WT-SD-gr	FG-LD-sp vs FG-LD-gr	FG-SD-sp vs FG-SD-gr	nc	nc	nc	1.5147
248198_at	transducin/WD40 domain-containing protein	AT5G54200	AT5G54200	WT-LD-sp vs WT-LD-gr	WT-SD-sp vs WT-SD-gr	FG-LD-sp vs FG-LD-gr	FG-SD-sp vs FG-SD-gr	nc	nc	nc	1.503
262574_at	hypothetical protein	AT1G15230	AT1G15230	WT-LD-sp vs WT-LD-gr	WT-SD-sp vs WT-SD-gr	FG-LD-sp vs FG-LD-gr	FG-SD-sp vs FG-SD-gr	nc	nc	nc	1.50011
255546_at	cysteine/histidine-rich C1 domain-containing protein	AT4G01910	AT4G01910	WT-LD-sp vs WT-LD-gr	WT-SD-sp vs WT-SD-gr	FG-LD-sp vs FG-LD-gr	FG-SD-sp vs FG-SD-gr	nc	nc	nc	1.49974
247903_at	hypothetical protein	AT5G57340	AT5G57340	WT-LD-sp vs WT-LD-gr	WT-SD-sp vs WT-SD-gr	FG-LD-sp vs FG-LD-gr	FG-SD-sp vs FG-SD-gr	nc	nc	nc	1.48092
253550_at	SIP3 (SOS3-INTERACTING PROTEIN 3); ATP binding / kinase/ protein kinase/ protein serine/threonine kinase	SIP3	AT4G30960	WT-LD-sp vs WT-LD-gr	WT-SD-sp vs WT-SD-gr	FG-LD-sp vs FG-LD-gr	FG-SD-sp vs FG-SD-gr	nc	nc	nc	1.47442
262704_at	ASL9 (ASYMMETRIC LEAVES 2 LIKE 9)	ASL9	AT1G16530	WT-LD-sp vs WT-LD-gr	WT-SD-sp vs WT-SD-gr	FG-LD-sp vs FG-LD-gr	FG-SD-sp vs FG-SD-gr	nc	nc	nc	1.47435
246076_at	ATSPS1F (sucrose phosphate synthase 1F); sucrose-phosphate synthase/ transferase, transferring glycosyl groups	ATSPS1F	AT5G20280	WT-LD-sp vs WT-LD-gr	WT-SD-sp vs WT-SD-gr	FG-LD-sp vs FG-LD-gr	FG-SD-sp vs FG-SD-gr	nc	nc	nc	1.47201
259517_at	CAT1 (CATALASE 1); catalase	CAT1	AT1G20630	WT-LD-sp vs WT-LD-gr	WT-SD-sp vs WT-SD-gr	FG-LD-sp vs FG-LD-gr	FG-SD-sp vs FG-SD-gr	nc	nc	nc	1.46583
247601_at	OBP4; DNA binding / transcription factor	OBP4	AT5G60850	WT-LD-sp vs WT-LD-gr	WT-SD-sp vs WT-SD-gr	FG-LD-sp vs FG-LD-gr	FG-SD-sp vs FG-SD-gr	nc	nc	nc	1.45678
248900_at	PRP39-2	PRP39-2	AT5G46400	WT-LD-sp vs WT-LD-gr	WT-SD-sp vs WT-SD-gr	FG-LD-sp vs FG-LD-gr	FG-SD-sp vs FG-SD-gr	nc	nc	nc	1.45285
265345_at	C3HC4-type RING finger domain-containing protein	AT2G22680	AT2G22680	WT-LD-sp vs WT-LD-gr	WT-SD-sp vs WT-SD-gr	FG-LD-sp vs FG-LD-gr	FG-SD-sp vs FG-SD-gr	nc	nc	nc	1.43876
255035_at	gamma-tubulin complex protein GIP1a	GIP1	AT4G09550	WT-LD-sp vs WT-LD-gr	WT-SD-sp vs WT-SD-gr	FG-LD-sp vs FG-LD-gr	FG-SD-sp vs FG-SD-gr	nc	nc	nc	1.43697
259491_at	LHCB6 (LIGHT HARVESTING COMPLEX PSII SUBUNIT 6); chlorophyll binding	LHCB6	AT1G15820	WT-LD-sp vs WT-LD-gr	WT-SD-sp vs WT-SD-gr	FG-LD-sp vs FG-LD-gr	FG-SD-sp vs FG-SD-gr	nc	nc	nc	1.43639
248029_at	BAM4 (BETA-AMYLASE 4); beta-amylase/ catalytic/ cation binding	BAM4	AT5G55700	WT-LD-sp vs WT-LD-gr	WT-SD-sp vs WT-SD-gr	FG-LD-sp vs FG-LD-gr	FG-SD-sp vs FG-SD-gr	nc	nc	nc	1.42637
262773_at	LINC2 (LITTLE NUCLEI2)	LINC2	AT1G13220	WT-LD-sp vs WT-LD-gr	WT-SD-sp vs WT-SD-gr	FG-LD-sp vs FG-LD-gr	FG-SD-sp vs FG-SD-gr	nc	nc	nc	1.42412
264191_at	sugar transporter ERD6-like 5	AT1G54730	AT1G54730	WT-LD-sp vs WT-LD-gr	WT-SD-sp vs WT-SD-gr	FG-LD-sp vs FG-LD-gr	FG-SD-sp vs FG-SD-gr	nc	nc	nc	1.41632
263230_at	pentatricopeptide repeat-containing protein	AT1G05670	AT1G05670	WT-LD-sp vs WT-LD-gr	WT-SD-sp vs WT-SD-gr	FG-LD-sp vs FG-LD-gr	FG-SD-sp vs FG-SD-gr	nc	nc	nc	1.41511
248016_at	FBD-associated F-box protein	AT5G56380	AT5G56380	WT-LD-sp vs WT-LD-gr	WT-SD-sp vs WT-SD-gr	FG-LD-sp vs FG-LD-gr	FG-SD-sp vs FG-SD-gr	nc	nc	nc	1.4142
261131_at	hypothetical protein	AT1G19835	AT1G19835	WT-LD-sp vs WT-LD-gr	WT-SD-sp vs WT-SD-gr	FG-LD-sp vs FG-LD-gr	FG-SD-sp vs FG-SD-gr	nc	nc	nc	1.40659
249345_at	hypothetical protein	AT5G40740	AT5G40740	WT-LD-sp vs WT-LD-gr	WT-SD-sp vs WT-SD-gr	FG-LD-sp vs FG-LD-gr	FG-SD-sp vs FG-SD-gr	nc	nc	nc	1.39996
266806_at	splicing factor 3b-like protein /// PHD finger-like domain-containing protein 5A	AT1G07170 /// AT2G30000	AT2G30000	WT-LD-sp vs WT-LD-gr	WT-SD-sp vs WT-SD-gr	FG-LD-sp vs FG-LD-gr	FG-SD-sp vs FG-SD-gr	nc	nc	nc	1.39928
251262_at	SNF7-like protein	AT3G62080	AT3G62080	WT-LD-sp vs WT-LD-gr	WT-SD-sp vs WT-SD-gr	FG-LD-sp vs FG-LD-gr	FG-SD-sp vs FG-SD-gr	nc	nc	nc	1.39624
257625_at	CYP71B24; electron carrier/ heme binding / iron ion binding / monooxygenase/ oxygen binding	CYP71B24	AT3G26230	WT-LD-sp vs WT-LD-gr	WT-SD-sp vs WT-SD-gr	FG-LD-sp vs FG-LD-gr	FG-SD-sp vs FG-SD-gr	nc	nc	nc	1.39613
255543_at	tolB-related protein	AT4G01870	AT4G01870	WT-LD-sp vs WT-LD-gr	WT-SD-sp vs WT-SD-gr	FG-LD-sp vs FG-LD-gr	FG-SD-sp vs FG-SD-gr	nc	nc	nc	1.38803
247589_at	REV (REVOLUTA); DNA binding / lipid binding / transcription factor	REV	AT5G60690	WT-LD-sp vs WT-LD-gr	WT-SD-sp vs WT-SD-gr	FG-LD-sp vs FG-LD-gr	FG-SD-sp vs FG-SD-gr	nc	nc	nc	1.38624
248385_at	transcription factor TCP19	AT5G51910	AT5G51910	WT-LD-sp vs WT-LD-gr	WT-SD-sp vs WT-SD-gr	FG-LD-sp vs FG-LD-gr	FG-SD-sp vs FG-SD-gr	nc	nc	nc	1.38308
249747_at	hypothetical protein	AT5G24600	AT5G24600	WT-LD-sp vs WT-LD-gr	WT-SD-sp vs WT-SD-gr	FG-LD-sp vs FG-LD-gr	FG-SD-sp vs FG-SD-gr	nc	nc	nc	1.38071
265908_at	DNA-binding storekeeper protein-related transcriptional regulator	AT4G00270	AT4G00270	WT-LD-sp vs WT-LD-gr	WT-SD-sp vs WT-SD-gr	FG-LD-sp vs FG-LD-gr	FG-SD-sp vs FG-SD-gr	nc	nc	nc	1.36865
256069_at	AFP2 (ABI FIVE BINDING PROTEIN 2)	AFP2	AT1G13740	WT-LD-sp vs WT-LD-gr	WT-SD-sp vs WT-SD-gr	FG-LD-sp vs FG-LD-gr	FG-SD-sp vs FG-SD-gr	nc	nc	nc	1.36794
253585_at	putative oxidoreductase/electron carrier	AT4G30720	AT4G30720	WT-LD-sp vs WT-LD-gr	WT-SD-sp vs WT-SD-gr	FG-LD-sp vs FG-LD-gr	FG-SD-sp vs FG-SD-gr	nc	nc	nc	1.36242
245993_at	hypothetical protein	AT5G20700	AT5G20700	WT-LD-sp vs WT-LD-gr	WT-SD-sp vs WT-SD-gr	FG-LD-sp vs FG-LD-gr	FG-SD-sp vs FG-SD-gr	nc	nc	nc	1.35878
261711_at	PLATZ transcription factor domain-containing protein	AT1G32700	AT1G32700	WT-LD-sp vs WT-LD-gr	WT-SD-sp vs WT-SD-gr	FG-LD-sp vs FG-LD-gr	FG-SD-sp vs FG-SD-gr	nc	nc	nc	1.35853
264816_at	pentatricopeptide repeat-containing protein	AT1G03560	AT1G03560	WT-LD-sp vs WT-LD-gr	WT-SD-sp vs WT-SD-gr	FG-LD-sp vs FG-LD-gr	FG-SD-sp vs FG-SD-gr	nc	nc	nc	1.35494
246013_at	calmodulin-binding protein-like protein	AT5G10660	AT5G10660	WT-LD-sp vs WT-LD-gr	WT-SD-sp vs WT-SD-gr	FG-LD-sp vs FG-LD-gr	FG-SD-sp vs FG-SD-gr	nc	nc	nc	1.35445
263183_at	CALS1 (CALLOSE SYNTHASE 1); 1,3-beta-glucan synthase/ transferase, transferring glycosyl groups	CALS1	AT1G05570	WT-LD-sp vs WT-LD-gr	WT-SD-sp vs WT-SD-gr	FG-LD-sp vs FG-LD-gr	FG-SD-sp vs FG-SD-gr	nc	nc	nc	1.35233
265096_at	hypothetical protein	AT1G04030	AT1G04030	WT-LD-sp vs WT-LD-gr	WT-SD-sp vs WT-SD-gr	FG-LD-sp vs FG-LD-gr	FG-SD-sp vs FG-SD-gr	nc	nc	nc	1.34997
263914_at	AtGRF3 (GROWTH-REGULATING FACTOR 3); transcription activator	AtGRF3	AT2G36400	WT-LD-sp vs WT-LD-gr	WT-SD-sp vs WT-SD-gr	FG-LD-sp vs FG-LD-gr	FG-SD-sp vs FG-SD-gr	nc	nc	nc	1.33807
261139_at	BEL10 (BEL1-LIKE HOMEODOMAIN 10); DNA binding / transcription factor	BEL10	AT1G19700	WT-LD-sp vs WT-LD-gr	WT-SD-sp vs WT-SD-gr	FG-LD-sp vs FG-LD-gr	FG-SD-sp vs FG-SD-gr	nc	nc	nc	1.3363
253263_at	ABF3 (ABSCISIC ACID RESPONSIVE ELEMENTS-BINDING FACTOR 3); DNA binding / protein binding / transcription activator/ transcription factor	ABF3	AT4G34000	WT-LD-sp vs WT-LD-gr	WT-SD-sp vs WT-SD-gr	FG-LD-sp vs FG-LD-gr	FG-SD-sp vs FG-SD-gr	nc	nc	nc	1.33507
260345_at	RPK1 (RECEPTOR-LIKE PROTEIN KINASE 1); kinase/ protein binding / receptor signaling protein serine/threonine kinase	RPK1	AT1G69270	WT-LD-sp vs WT-LD-gr	WT-SD-sp vs WT-SD-gr	FG-LD-sp vs FG-LD-gr	FG-SD-sp vs FG-SD-gr	nc	nc	nc	1.32511
258806_at	hypothetical protein	AT3G04020	AT3G04020	WT-LD-sp vs WT-LD-gr	WT-SD-sp vs WT-SD-gr	FG-LD-sp vs FG-LD-gr	FG-SD-sp vs FG-SD-gr	nc	nc	nc	1.32498
265893_at	AtRLP18 (Receptor Like Protein 18)	AtRLP18	AT2G15042	WT-LD-sp vs WT-LD-gr	WT-SD-sp vs WT-SD-gr	FG-LD-sp vs FG-LD-gr	FG-SD-sp vs FG-SD-gr	nc	nc	nc	1.32495
252572_at	MLO3 (MILDEW RESISTANCE LOCUS O 3); calmodulin binding	MLO3	AT3G45290	WT-LD-sp vs WT-LD-gr	WT-SD-sp vs WT-SD-gr	FG-LD-sp vs FG-LD-gr	FG-SD-sp vs FG-SD-gr	nc	nc	nc	1.32334
245734_at	alpha/beta-Hydrolases superfamily protein	AT1G73480	AT1G73480	WT-LD-sp vs WT-LD-gr	WT-SD-sp vs WT-SD-gr	FG-LD-sp vs FG-LD-gr	FG-SD-sp vs FG-SD-gr	nc	nc	nc	1.31271
248558_at	xanthine/uracil permease family protein	AT5G49990	AT5G49990	WT-LD-sp vs WT-LD-gr	WT-SD-sp vs WT-SD-gr	FG-LD-sp vs FG-LD-gr	FG-SD-sp vs FG-SD-gr	nc	nc	nc	1.29966
255678_at	acyl-CoA thioesterase family protein	AT4G00520	---	WT-LD-sp vs WT-LD-gr	WT-SD-sp vs WT-SD-gr	FG-LD-sp vs FG-LD-gr	FG-SD-sp vs FG-SD-gr	nc	nc	nc	1.29929
262419_at	prolyl oligopeptidase family protein	AT1G50380	AT1G50380	WT-LD-sp vs WT-LD-gr	WT-SD-sp vs WT-SD-gr	FG-LD-sp vs FG-LD-gr	FG-SD-sp vs FG-SD-gr	nc	nc	nc	1.29912
246175_s_at	hypothetical protein /// hypothetical protein	AT5G28320 /// AT5G28400	AT5G28320 /// AT5G28400	WT-LD-sp vs WT-LD-gr	WT-SD-sp vs WT-SD-gr	FG-LD-sp vs FG-LD-gr	FG-SD-sp vs FG-SD-gr	nc	nc	nc	1.29254
249808_at	hypothetical protein	AT5G23890	AT5G23890	WT-LD-sp vs WT-LD-gr	WT-SD-sp vs WT-SD-gr	FG-LD-sp vs FG-LD-gr	FG-SD-sp vs FG-SD-gr	nc	nc	nc	1.2923
249824_at	hypothetical protein	AT5G23380	AT5G23380	WT-LD-sp vs WT-LD-gr	WT-SD-sp vs WT-SD-gr	FG-LD-sp vs FG-LD-gr	FG-SD-sp vs FG-SD-gr	nc	nc	nc	1.29136
256896_at	hypothetical protein	AT3G24630	AT3G24630	WT-LD-sp vs WT-LD-gr	WT-SD-sp vs WT-SD-gr	FG-LD-sp vs FG-LD-gr	FG-SD-sp vs FG-SD-gr	nc	nc	nc	1.29071
245723_at	pentatricopeptide repeat-containing protein	AT1G73400	AT1G73400	WT-LD-sp vs WT-LD-gr	WT-SD-sp vs WT-SD-gr	FG-LD-sp vs FG-LD-gr	FG-SD-sp vs FG-SD-gr	nc	nc	nc	1.2863
245005_at	30S ribosomal protein S14	rps14	ATCG00330	WT-LD-sp vs WT-LD-gr	WT-SD-sp vs WT-SD-gr	FG-LD-sp vs FG-LD-gr	FG-SD-sp vs FG-SD-gr	nc	nc	nc	1.28345
248590_at	receptor like kinase	AT5G49660	AT5G49660	WT-LD-sp vs WT-LD-gr	WT-SD-sp vs WT-SD-gr	FG-LD-sp vs FG-LD-gr	FG-SD-sp vs FG-SD-gr	nc	nc	nc	1.28313
248276_at	YSL3 (YELLOW STRIPE LIKE 3); oligopeptide transporter	YSL3	AT5G53550	WT-LD-sp vs WT-LD-gr	WT-SD-sp vs WT-SD-gr	FG-LD-sp vs FG-LD-gr	FG-SD-sp vs FG-SD-gr	nc	nc	nc	1.28151
255148_at	MAPKKK10; ATP binding / kinase/ protein kinase/ protein serine/threonine kinase	MAPKKK10	AT4G08470	WT-LD-sp vs WT-LD-gr	WT-SD-sp vs WT-SD-gr	FG-LD-sp vs FG-LD-gr	FG-SD-sp vs FG-SD-gr	nc	nc	nc	1.28104
266004_at	ALS3 (ALUMINUM SENSITIVE 3)	ALS3	AT2G37330	WT-LD-sp vs WT-LD-gr	WT-SD-sp vs WT-SD-gr	FG-LD-sp vs FG-LD-gr	FG-SD-sp vs FG-SD-gr	nc	nc	nc	1.27725
245482_at	hypothetical protein	AT4G16180	AT4G16180	WT-LD-sp vs WT-LD-gr	WT-SD-sp vs WT-SD-gr	FG-LD-sp vs FG-LD-gr	FG-SD-sp vs FG-SD-gr	nc	nc	nc	1.27536
259992_at	AT-HSFA8; DNA binding / transcription factor	HSFA8	AT1G67970	WT-LD-sp vs WT-LD-gr	WT-SD-sp vs WT-SD-gr	FG-LD-sp vs FG-LD-gr	FG-SD-sp vs FG-SD-gr	nc	nc	nc	1.27137
258027_at	hypothetical protein	AT3G19515	AT3G19515	WT-LD-sp vs WT-LD-gr	WT-SD-sp vs WT-SD-gr	FG-LD-sp vs FG-LD-gr	FG-SD-sp vs FG-SD-gr	nc	nc	nc	1.27085
247964_at	PRF3 (PROFILIN 3); actin binding	PRF3	AT5G56600	WT-LD-sp vs WT-LD-gr	WT-SD-sp vs WT-SD-gr	FG-LD-sp vs FG-LD-gr	FG-SD-sp vs FG-SD-gr	nc	nc	nc	1.26867
248539_at	Rossmann-fold NAD(P)-binding domain-containing protein	AT5G50130	AT5G50130	WT-LD-sp vs WT-LD-gr	WT-SD-sp vs WT-SD-gr	FG-LD-sp vs FG-LD-gr	FG-SD-sp vs FG-SD-gr	nc	nc	nc	1.2671
263490_at	MAX2 (MORE AXILLARY BRANCHES 2); ubiquitin-protein ligase	MAX2	AT2G42620	WT-LD-sp vs WT-LD-gr	WT-SD-sp vs WT-SD-gr	FG-LD-sp vs FG-LD-gr	FG-SD-sp vs FG-SD-gr	nc	nc	nc	1.26616
250139_at	DRM2 (DOMAINS REARRANGED METHYLTRANSFERASE 2); N-methyltransferase	DRM2	AT5G14620	WT-LD-sp vs WT-LD-gr	WT-SD-sp vs WT-SD-gr	FG-LD-sp vs FG-LD-gr	FG-SD-sp vs FG-SD-gr	nc	nc	nc	1.26466
257174_at	uridine kinase-like 2	UKL2	AT3G27190	WT-LD-sp vs WT-LD-gr	WT-SD-sp vs WT-SD-gr	FG-LD-sp vs FG-LD-gr	FG-SD-sp vs FG-SD-gr	nc	nc	nc	1.26379
254251_at	cysteine-rich receptor-like protein kinase 22	CRK22	AT4G23300	WT-LD-sp vs WT-LD-gr	WT-SD-sp vs WT-SD-gr	FG-LD-sp vs FG-LD-gr	FG-SD-sp vs FG-SD-gr	nc	nc	nc	1.26264
261588_at	U-box domain-containing protein 56	AT1G01670	AT1G01670	WT-LD-sp vs WT-LD-gr	WT-SD-sp vs WT-SD-gr	FG-LD-sp vs FG-LD-gr	FG-SD-sp vs FG-SD-gr	nc	nc	nc	1.25684
245982_at	SAG29 (SENESCENCE-ASSOCIATED PROTEIN 29)	SAG29	AT5G13170	WT-LD-sp vs WT-LD-gr	WT-SD-sp vs WT-SD-gr	FG-LD-sp vs FG-LD-gr	FG-SD-sp vs FG-SD-gr	nc	nc	nc	1.25676
245451_at	SNC1 (SUPPRESSOR OF NPR1-1, CONSTITUTIVE 1); nucleotide binding	SNC1	AT4G16890	WT-LD-sp vs WT-LD-gr	WT-SD-sp vs WT-SD-gr	FG-LD-sp vs FG-LD-gr	FG-SD-sp vs FG-SD-gr	nc	nc	nc	1.25426
258918_at	UNE9 (UNFERTILIZED EMBRYO SAC 9); electron carrier/ heme binding / iron ion binding / monooxygenase/ oxygen binding	UNE9	AT3G10560	WT-LD-sp vs WT-LD-gr	WT-SD-sp vs WT-SD-gr	FG-LD-sp vs FG-LD-gr	FG-SD-sp vs FG-SD-gr	nc	nc	nc	1.24936
258118_at	RNI-like superfamily protein	AT3G14710	AT3G14710	WT-LD-sp vs WT-LD-gr	WT-SD-sp vs WT-SD-gr	FG-LD-sp vs FG-LD-gr	FG-SD-sp vs FG-SD-gr	nc	nc	nc	1.248
258051_at	TRZ4 (TRNASE Z 4); 3'-tRNA processing endoribonuclease/ catalytic	TRZ4	AT3G16260	WT-LD-sp vs WT-LD-gr	WT-SD-sp vs WT-SD-gr	FG-LD-sp vs FG-LD-gr	FG-SD-sp vs FG-SD-gr	nc	nc	nc	1.24694
264715_at	Sterile alpha motif (SAM) domain-containing protein	AT1G70180	AT1G70180	WT-LD-sp vs WT-LD-gr	WT-SD-sp vs WT-SD-gr	FG-LD-sp vs FG-LD-gr	FG-SD-sp vs FG-SD-gr	nc	nc	nc	1.24436
254153_at	PWD (PHOSPHOGLUCAN, WATER DIKINASE); ATP binding / kinase	PWD	AT4G24450	WT-LD-sp vs WT-LD-gr	WT-SD-sp vs WT-SD-gr	FG-LD-sp vs FG-LD-gr	FG-SD-sp vs FG-SD-gr	nc	nc	nc	1.23844
250013_at	hypothetical protein	AT5G18040	AT5G18040	WT-LD-sp vs WT-LD-gr	WT-SD-sp vs WT-SD-gr	FG-LD-sp vs FG-LD-gr	FG-SD-sp vs FG-SD-gr	nc	nc	nc	1.23543
267469_at	WRKY21; calmodulin binding / transcription factor	WRKY21	AT2G30590	WT-LD-sp vs WT-LD-gr	WT-SD-sp vs WT-SD-gr	FG-LD-sp vs FG-LD-gr	FG-SD-sp vs FG-SD-gr	nc	nc	nc	1.23475
250158_at	hypothetical protein	AT5G15190	AT5G15190	WT-LD-sp vs WT-LD-gr	WT-SD-sp vs WT-SD-gr	FG-LD-sp vs FG-LD-gr	FG-SD-sp vs FG-SD-gr	nc	nc	nc	1.23438
263322_at	RNEE/G (RNASE E/G-LIKE); endoribonuclease	RNEE/G	AT2G04270	WT-LD-sp vs WT-LD-gr	WT-SD-sp vs WT-SD-gr	FG-LD-sp vs FG-LD-gr	FG-SD-sp vs FG-SD-gr	nc	nc	nc	1.22937
263934_at	EDA12 (embryo sac development arrest 12)	EDA12	AT2G35950	WT-LD-sp vs WT-LD-gr	WT-SD-sp vs WT-SD-gr	FG-LD-sp vs FG-LD-gr	FG-SD-sp vs FG-SD-gr	nc	nc	nc	1.22059
245302_at	KAN3 (KANADI 3); DNA binding / transcription factor	KAN3	AT4G17695	WT-LD-sp vs WT-LD-gr	WT-SD-sp vs WT-SD-gr	FG-LD-sp vs FG-LD-gr	FG-SD-sp vs FG-SD-gr	nc	nc	nc	1.21953
249987_at	hypothetical protein	AT5G18490	AT5G18490	WT-LD-sp vs WT-LD-gr	WT-SD-sp vs WT-SD-gr	FG-LD-sp vs FG-LD-gr	FG-SD-sp vs FG-SD-gr	nc	nc	nc	1.21294
259495_at	CC-NBS-LRR class disease resistance protein	AT1G15890	AT1G15890	WT-LD-sp vs WT-LD-gr	WT-SD-sp vs WT-SD-gr	FG-LD-sp vs FG-LD-gr	FG-SD-sp vs FG-SD-gr	nc	nc	nc	1.20936
247339_at	Nucleic acid-binding, OB-fold-like protein	AT5G63690	AT5G63690	WT-LD-sp vs WT-LD-gr	WT-SD-sp vs WT-SD-gr	FG-LD-sp vs FG-LD-gr	FG-SD-sp vs FG-SD-gr	nc	nc	nc	1.20898
247723_at	putative protein phosphatase 2C 78	HAI1	AT5G59220	WT-LD-sp vs WT-LD-gr	WT-SD-sp vs WT-SD-gr	FG-LD-sp vs FG-LD-gr	FG-SD-sp vs FG-SD-gr	nc	nc	nc	1.20837
260269_at	TIR-NBS-LRR class disease resistance protein	AT1G63740	AT1G63740	WT-LD-sp vs WT-LD-gr	WT-SD-sp vs WT-SD-gr	FG-LD-sp vs FG-LD-gr	FG-SD-sp vs FG-SD-gr	nc	nc	nc	1.20606
260528_at	WRKY23; transcription factor	WRKY23	AT2G47260	WT-LD-sp vs WT-LD-gr	WT-SD-sp vs WT-SD-gr	FG-LD-sp vs FG-LD-gr	FG-SD-sp vs FG-SD-gr	nc	nc	nc	1.20529
247931_at	Lactoylglutathione lyase / glyoxalase I family protein	AT5G57040	AT5G57040	WT-LD-sp vs WT-LD-gr	WT-SD-sp vs WT-SD-gr	FG-LD-sp vs FG-LD-gr	FG-SD-sp vs FG-SD-gr	nc	nc	nc	1.20183
249489_at	HXXXD-type acyl-transferase-like protein	AT5G39090	AT5G39090	WT-LD-sp vs WT-LD-gr	WT-SD-sp vs WT-SD-gr	FG-LD-sp vs FG-LD-gr	FG-SD-sp vs FG-SD-gr	nc	nc	nc	1.20178
263001_at	TAF6B4 (TBP-ASSOCIATED FACTOR 6B4); DNA binding / RNA polymerase II transcription factor/ transcription initiation factor	TAF6B4	AT1G54360	WT-LD-sp vs WT-LD-gr	WT-SD-sp vs WT-SD-gr	FG-LD-sp vs FG-LD-gr	FG-SD-sp vs FG-SD-gr	nc	nc	nc	1.19804
254045_at	APUM6 (Arabidopsis Pumilio 6); RNA binding / binding	APUM6	AT4G25880	WT-LD-sp vs WT-LD-gr	WT-SD-sp vs WT-SD-gr	FG-LD-sp vs FG-LD-gr	FG-SD-sp vs FG-SD-gr	nc	nc	nc	1.19799
266158_at	ABC transporter G family member 3	AT2G28070	AT2G28070	WT-LD-sp vs WT-LD-gr	WT-SD-sp vs WT-SD-gr	FG-LD-sp vs FG-LD-gr	FG-SD-sp vs FG-SD-gr	nc	nc	nc	1.1957
254694_at	PLATZ transcription factor family protein	AT4G17900	AT4G17900	WT-LD-sp vs WT-LD-gr	WT-SD-sp vs WT-SD-gr	FG-LD-sp vs FG-LD-gr	FG-SD-sp vs FG-SD-gr	nc	nc	nc	1.19527
245158_at	RALFL18 (ralf-like 18); signal transducer	RALFL18	AT2G33130	WT-LD-sp vs WT-LD-gr	WT-SD-sp vs WT-SD-gr	FG-LD-sp vs FG-LD-gr	FG-SD-sp vs FG-SD-gr	nc	nc	nc	1.19465
263823_s_at	putative dehydration-responsive element-binding protein 2H /// dehydration-responsive element-binding protein 2C	AT2G40350 /// DREB2C	AT2G40340 /// AT2G40350	WT-LD-sp vs WT-LD-gr	WT-SD-sp vs WT-SD-gr	FG-LD-sp vs FG-LD-gr	FG-SD-sp vs FG-SD-gr	nc	nc	nc	1.19349
257950_at	UGT71B6 (UDP-glucosyl transferase 71B6); UDP-glycosyltransferase/ abscisic acid glucosyltransferase/ transferase, transferring glycosyl groups	UGT71B6	AT3G21780	WT-LD-sp vs WT-LD-gr	WT-SD-sp vs WT-SD-gr	FG-LD-sp vs FG-LD-gr	FG-SD-sp vs FG-SD-gr	nc	nc	nc	1.19324
248181_at	cytochrome c-type biogenesis ccda-like chloroplastic protein	CcdA	AT5G54290	WT-LD-sp vs WT-LD-gr	WT-SD-sp vs WT-SD-gr	FG-LD-sp vs FG-LD-gr	FG-SD-sp vs FG-SD-gr	nc	nc	nc	1.19289
253158_at	ACT-like protein tyrosine kinase family protein	AT4G35780	AT4G35780	WT-LD-sp vs WT-LD-gr	WT-SD-sp vs WT-SD-gr	FG-LD-sp vs FG-LD-gr	FG-SD-sp vs FG-SD-gr	nc	nc	nc	1.19182
254870_at	G-type lectin S-receptor-like serine/threonine-protein kinase	AT4G11900	AT4G11900	WT-LD-sp vs WT-LD-gr	WT-SD-sp vs WT-SD-gr	FG-LD-sp vs FG-LD-gr	FG-SD-sp vs FG-SD-gr	nc	nc	nc	1.1898
256590_at	ATHMG (ARABIDOPSIS THALIANA HIGH MOBILITY GROUP); transcription factor	ATHMG	AT3G28730	WT-LD-sp vs WT-LD-gr	WT-SD-sp vs WT-SD-gr	FG-LD-sp vs FG-LD-gr	FG-SD-sp vs FG-SD-gr	nc	nc	nc	1.18708
251696_at	---	---	---	WT-LD-sp vs WT-LD-gr	WT-SD-sp vs WT-SD-gr	FG-LD-sp vs FG-LD-gr	FG-SD-sp vs FG-SD-gr	nc	nc	nc	1.18567
257147_at	TRAM, LAG1 and CLN8 (TLC) lipid-sensing domain containing protein	AT3G27270	AT3G27270	WT-LD-sp vs WT-LD-gr	WT-SD-sp vs WT-SD-gr	FG-LD-sp vs FG-LD-gr	FG-SD-sp vs FG-SD-gr	nc	nc	nc	1.18427
249116_at	hypothetical protein	AT5G43822	AT5G43822	WT-LD-sp vs WT-LD-gr	WT-SD-sp vs WT-SD-gr	FG-LD-sp vs FG-LD-gr	FG-SD-sp vs FG-SD-gr	nc	nc	nc	1.1825
251214_at	hypothetical protein	AT3G62500	AT3G62500	WT-LD-sp vs WT-LD-gr	WT-SD-sp vs WT-SD-gr	FG-LD-sp vs FG-LD-gr	FG-SD-sp vs FG-SD-gr	nc	nc	nc	1.18108
267619_at	leucine-rich repeat protein kinase family protein	AT2G26730	AT2G26730	WT-LD-sp vs WT-LD-gr	WT-SD-sp vs WT-SD-gr	FG-LD-sp vs FG-LD-gr	FG-SD-sp vs FG-SD-gr	nc	nc	nc	1.1799
245028_at	coiled-coil protein WEB1	AT2G26570	AT2G26570	WT-LD-sp vs WT-LD-gr	WT-SD-sp vs WT-SD-gr	FG-LD-sp vs FG-LD-gr	FG-SD-sp vs FG-SD-gr	nc	nc	nc	1.17957
245440_at	putative RNA helicase	AT4G16680	AT4G16680	WT-LD-sp vs WT-LD-gr	WT-SD-sp vs WT-SD-gr	FG-LD-sp vs FG-LD-gr	FG-SD-sp vs FG-SD-gr	nc	nc	nc	1.17915
256008_s_at	Pyridoxal phosphate-dependent transferases superfamily protein /// tryptophan aminotransferase-related protein 4	AT1G34040 /// AT1G34060	AT1G34040 /// AT1G34060	WT-LD-sp vs WT-LD-gr	WT-SD-sp vs WT-SD-gr	FG-LD-sp vs FG-LD-gr	FG-SD-sp vs FG-SD-gr	nc	nc	nc	1.17818
251859_at	proteophosphoglycan-related protein	AT3G54680	AT3G54680	WT-LD-sp vs WT-LD-gr	WT-SD-sp vs WT-SD-gr	FG-LD-sp vs FG-LD-gr	FG-SD-sp vs FG-SD-gr	nc	nc	nc	1.17623
246886_at	CLC-D (CHLORIDE CHANNEL D); anion channel/ voltage-gated chloride channel	CLC-D	AT5G26240	WT-LD-sp vs WT-LD-gr	WT-SD-sp vs WT-SD-gr	FG-LD-sp vs FG-LD-gr	FG-SD-sp vs FG-SD-gr	nc	nc	nc	1.17277
257459_at	acyl-CoA N-acyltransferases-like protein	AT1G24040	AT1G24040	WT-LD-sp vs WT-LD-gr	WT-SD-sp vs WT-SD-gr	FG-LD-sp vs FG-LD-gr	FG-SD-sp vs FG-SD-gr	nc	nc	nc	1.16991
259872_at	eukaryotic translation initiation factor 2 (eIF-2) family protein	AT1G76810	AT1G76810	WT-LD-sp vs WT-LD-gr	WT-SD-sp vs WT-SD-gr	FG-LD-sp vs FG-LD-gr	FG-SD-sp vs FG-SD-gr	nc	nc	nc	1.16867
247390_at	hypothetical protein	AT5G63520	AT5G63520	WT-LD-sp vs WT-LD-gr	WT-SD-sp vs WT-SD-gr	FG-LD-sp vs FG-LD-gr	FG-SD-sp vs FG-SD-gr	nc	nc	nc	1.16479
264999_at	calmodulin-binding transcription activator 4	AT1G67310	AT1G67310	WT-LD-sp vs WT-LD-gr	WT-SD-sp vs WT-SD-gr	FG-LD-sp vs FG-LD-gr	FG-SD-sp vs FG-SD-gr	nc	nc	nc	1.16252
264767_at	SD1-29 (S-DOMAIN-1 29); carbohydrate binding / kinase/ protein kinase	SD1-29	AT1G61380	WT-LD-sp vs WT-LD-gr	WT-SD-sp vs WT-SD-gr	FG-LD-sp vs FG-LD-gr	FG-SD-sp vs FG-SD-gr	nc	nc	nc	1.1597
251348_at	Ferritin/ribonucleotide reductase-like family protein	AT3G61010	AT3G61010	WT-LD-sp vs WT-LD-gr	WT-SD-sp vs WT-SD-gr	FG-LD-sp vs FG-LD-gr	FG-SD-sp vs FG-SD-gr	nc	nc	nc	1.15875
265028_at	transducin/WD-40 repeat-containing protein	AT1G24530	AT1G24530	WT-LD-sp vs WT-LD-gr	WT-SD-sp vs WT-SD-gr	FG-LD-sp vs FG-LD-gr	FG-SD-sp vs FG-SD-gr	nc	nc	nc	1.15685
263114_at	PSAD-2 (photosystem I subunit D-2)	PSAD-2	AT1G03130	WT-LD-sp vs WT-LD-gr	WT-SD-sp vs WT-SD-gr	FG-LD-sp vs FG-LD-gr	FG-SD-sp vs FG-SD-gr	nc	nc	nc	1.15167
246568_at	DEL2 (DP-E2F-LIKE 2); DNA binding / transcription factor	DEL2	AT5G14960	WT-LD-sp vs WT-LD-gr	WT-SD-sp vs WT-SD-gr	FG-LD-sp vs FG-LD-gr	FG-SD-sp vs FG-SD-gr	nc	nc	nc	1.15055
252404_at	EDD1 (EMBRYO-DEFECTIVE-DEVELOPMENT 1); glycine-tRNA ligase	EDD1	AT3G48110	WT-LD-sp vs WT-LD-gr	WT-SD-sp vs WT-SD-gr	FG-LD-sp vs FG-LD-gr	FG-SD-sp vs FG-SD-gr	nc	nc	nc	1.14735
248451_at	alpha/beta-Hydrolases superfamily protein	AT5G51180	AT5G51180	WT-LD-sp vs WT-LD-gr	WT-SD-sp vs WT-SD-gr	FG-LD-sp vs FG-LD-gr	FG-SD-sp vs FG-SD-gr	nc	nc	nc	1.14581
258635_at	PHD finger-containing protein	AT3G08020	AT3G08020	WT-LD-sp vs WT-LD-gr	WT-SD-sp vs WT-SD-gr	FG-LD-sp vs FG-LD-gr	FG-SD-sp vs FG-SD-gr	nc	nc	nc	1.14576
253239_at	probable receptor-like serine/threonine-protein kinase	AT4G34500	AT4G34500	WT-LD-sp vs WT-LD-gr	WT-SD-sp vs WT-SD-gr	FG-LD-sp vs FG-LD-gr	FG-SD-sp vs FG-SD-gr	nc	nc	nc	1.14103
253111_at	hypothetical protein	AT4G35940	AT4G35940	WT-LD-sp vs WT-LD-gr	WT-SD-sp vs WT-SD-gr	FG-LD-sp vs FG-LD-gr	FG-SD-sp vs FG-SD-gr	nc	nc	nc	1.13963
245456_at	RPP5 (RECOGNITION OF PERONOSPORA PARASITICA 5); nucleotide binding	RPP5	AT4G16950	WT-LD-sp vs WT-LD-gr	WT-SD-sp vs WT-SD-gr	FG-LD-sp vs FG-LD-gr	FG-SD-sp vs FG-SD-gr	nc	nc	nc	1.13931
266752_at	ABCB4 (ATP BINDING CASSETTE SUBFAMILY B4); ATPase, coupled to transmembrane movement of substances / xenobiotic-transporting ATPase	ABCB4	AT2G47000	WT-LD-sp vs WT-LD-gr	WT-SD-sp vs WT-SD-gr	FG-LD-sp vs FG-LD-gr	FG-SD-sp vs FG-SD-gr	nc	nc	nc	1.1386
261493_at	WHY1 (WHIRLY 1); DNA binding / telomeric DNA binding	WHY1	AT1G14410	WT-LD-sp vs WT-LD-gr	WT-SD-sp vs WT-SD-gr	FG-LD-sp vs FG-LD-gr	FG-SD-sp vs FG-SD-gr	nc	nc	nc	1.13849
264437_at	protein EXECUTER 2	AT1G27510	AT1G27510	WT-LD-sp vs WT-LD-gr	WT-SD-sp vs WT-SD-gr	FG-LD-sp vs FG-LD-gr	FG-SD-sp vs FG-SD-gr	nc	nc	nc	1.13842
264125_at	EMB1135 (embryo defective 1135); DNA binding / protein binding / zinc ion binding	EMB1135	AT1G79350	WT-LD-sp vs WT-LD-gr	WT-SD-sp vs WT-SD-gr	FG-LD-sp vs FG-LD-gr	FG-SD-sp vs FG-SD-gr	nc	nc	nc	1.13623
247726_at	TRP1 (TELOMERIC REPEAT BINDING PROTEIN 1); DNA binding / double-stranded telomeric DNA binding	TRP1	AT5G59430	WT-LD-sp vs WT-LD-gr	WT-SD-sp vs WT-SD-gr	FG-LD-sp vs FG-LD-gr	FG-SD-sp vs FG-SD-gr	nc	nc	nc	1.13621
253310_at	EX1 (EXECUTER1)	EX1	AT4G33630	WT-LD-sp vs WT-LD-gr	WT-SD-sp vs WT-SD-gr	FG-LD-sp vs FG-LD-gr	FG-SD-sp vs FG-SD-gr	nc	nc	nc	1.1358
250446_at	aspartyl protease family protein	AT5G10770	AT5G10770	WT-LD-sp vs WT-LD-gr	WT-SD-sp vs WT-SD-gr	FG-LD-sp vs FG-LD-gr	FG-SD-sp vs FG-SD-gr	nc	nc	nc	1.13041
250970_at	hypothetical protein	AT5G02770	AT5G02770	WT-LD-sp vs WT-LD-gr	WT-SD-sp vs WT-SD-gr	FG-LD-sp vs FG-LD-gr	FG-SD-sp vs FG-SD-gr	nc	nc	nc	1.12644
251215_at	protein disulfide isomerase-like protein	AT3G62510	AT3G62510	WT-LD-sp vs WT-LD-gr	WT-SD-sp vs WT-SD-gr	FG-LD-sp vs FG-LD-gr	FG-SD-sp vs FG-SD-gr	nc	nc	nc	1.12157
266428_at	putative serine/threonine kinase	AT2G07180	AT2G07180	WT-LD-sp vs WT-LD-gr	WT-SD-sp vs WT-SD-gr	FG-LD-sp vs FG-LD-gr	FG-SD-sp vs FG-SD-gr	nc	nc	nc	1.12105
253806_at	E3 ubiquitin-protein ligase RMA2	RMA2	AT4G28270	WT-LD-sp vs WT-LD-gr	WT-SD-sp vs WT-SD-gr	FG-LD-sp vs FG-LD-gr	FG-SD-sp vs FG-SD-gr	nc	nc	nc	1.1173
253133_at	NRPB1 (RNA POLYMERASE II LARGE SUBUNIT); DNA binding / DNA-directed RNA polymerase	NRPB1	AT4G35800	WT-LD-sp vs WT-LD-gr	WT-SD-sp vs WT-SD-gr	FG-LD-sp vs FG-LD-gr	FG-SD-sp vs FG-SD-gr	nc	nc	nc	1.11616
261253_at	aspartyl protease family protein	AT1G05840	AT1G05840	WT-LD-sp vs WT-LD-gr	WT-SD-sp vs WT-SD-gr	FG-LD-sp vs FG-LD-gr	FG-SD-sp vs FG-SD-gr	nc	nc	nc	1.11552
264006_at	ATHB6; DNA binding / protein binding / sequence-specific DNA binding / transcription activator/ transcription factor	ATHB6	AT2G22430	WT-LD-sp vs WT-LD-gr	WT-SD-sp vs WT-SD-gr	FG-LD-sp vs FG-LD-gr	FG-SD-sp vs FG-SD-gr	nc	nc	nc	1.11068
251411_at	CKB3; protein kinase regulator/ transcription factor binding	CKB3	AT3G60250	WT-LD-sp vs WT-LD-gr	WT-SD-sp vs WT-SD-gr	FG-LD-sp vs FG-LD-gr	FG-SD-sp vs FG-SD-gr	nc	nc	nc	1.11026
260717_at	serine/threonine-protein phosphatase 7 long form homolog	AT1G48120	AT1G48120	WT-LD-sp vs WT-LD-gr	WT-SD-sp vs WT-SD-gr	FG-LD-sp vs FG-LD-gr	FG-SD-sp vs FG-SD-gr	nc	nc	nc	1.11019
258729_at	ANT1 (AROMATIC AND NEUTRAL TRANSPORTER 1); amino acid transmembrane transporter/ aromatic amino acid transmembrane transporter/ neutral amino acid transmembrane transporter	ANT1	AT3G11900	WT-LD-sp vs WT-LD-gr	WT-SD-sp vs WT-SD-gr	FG-LD-sp vs FG-LD-gr	FG-SD-sp vs FG-SD-gr	nc	nc	nc	1.10928
247357_at	leucine-rich repeat protein kinase family protein	AT5G63710	AT5G63710	WT-LD-sp vs WT-LD-gr	WT-SD-sp vs WT-SD-gr	FG-LD-sp vs FG-LD-gr	FG-SD-sp vs FG-SD-gr	nc	nc	nc	1.10897
250813_at	TOC34 (TRANSLOCON AT THE OUTER ENVELOPE MEMBRANE OF CHLOROPLASTS 34); GTP binding	TOC34	AT5G05000	WT-LD-sp vs WT-LD-gr	WT-SD-sp vs WT-SD-gr	FG-LD-sp vs FG-LD-gr	FG-SD-sp vs FG-SD-gr	nc	nc	nc	1.10886
257232_at	PAP1 (PHYTOCHROME-ASSOCIATED PROTEIN 1); transcription factor	PAP1	AT3G16500	WT-LD-sp vs WT-LD-gr	WT-SD-sp vs WT-SD-gr	FG-LD-sp vs FG-LD-gr	FG-SD-sp vs FG-SD-gr	nc	nc	nc	1.10674
257802_at	Autophagy-related protein 13	AT3G18770	AT3G18770	WT-LD-sp vs WT-LD-gr	WT-SD-sp vs WT-SD-gr	FG-LD-sp vs FG-LD-gr	FG-SD-sp vs FG-SD-gr	nc	nc	nc	1.10296
251116_at	scpl40 (serine carboxypeptidase-like 40); serine-type carboxypeptidase	scpl40	AT3G63470	WT-LD-sp vs WT-LD-gr	WT-SD-sp vs WT-SD-gr	FG-LD-sp vs FG-LD-gr	FG-SD-sp vs FG-SD-gr	nc	nc	nc	1.09753
260144_at	ABC transporter G family member 25	ABCG25	AT1G71960	WT-LD-sp vs WT-LD-gr	WT-SD-sp vs WT-SD-gr	FG-LD-sp vs FG-LD-gr	FG-SD-sp vs FG-SD-gr	nc	nc	nc	1.09307
251937_at	hypothetical protein /// conserved peptide upstream open reading frame 46	AT3G53400 /// CPuORF46	AT3G53400 /// AT3G53402	WT-LD-sp vs WT-LD-gr	WT-SD-sp vs WT-SD-gr	FG-LD-sp vs FG-LD-gr	FG-SD-sp vs FG-SD-gr	nc	nc	nc	1.09214
246492_at	peptidyl-tRNA hydrolase family protein	AT5G16140	AT5G16140	WT-LD-sp vs WT-LD-gr	WT-SD-sp vs WT-SD-gr	FG-LD-sp vs FG-LD-gr	FG-SD-sp vs FG-SD-gr	nc	nc	nc	1.09099
257725_at	MSH2 (MUTS HOMOLOG 2); ATP binding / damaged DNA binding / mismatched DNA binding / protein binding	MSH2	AT3G18524	WT-LD-sp vs WT-LD-gr	WT-SD-sp vs WT-SD-gr	FG-LD-sp vs FG-LD-gr	FG-SD-sp vs FG-SD-gr	nc	nc	nc	1.08975
246790_at	protein ALWAYS EARLY 1	ALY1	AT5G27610	WT-LD-sp vs WT-LD-gr	WT-SD-sp vs WT-SD-gr	FG-LD-sp vs FG-LD-gr	FG-SD-sp vs FG-SD-gr	nc	nc	nc	1.08912
251362_at	DEAD-box ATP-dependent RNA helicase 12	AT3G61240	AT3G61240	WT-LD-sp vs WT-LD-gr	WT-SD-sp vs WT-SD-gr	FG-LD-sp vs FG-LD-gr	FG-SD-sp vs FG-SD-gr	nc	nc	nc	1.0861
247409_at	Dihydroneopterin aldolase/epimerase	FOLB2	AT5G62980	WT-LD-sp vs WT-LD-gr	WT-SD-sp vs WT-SD-gr	FG-LD-sp vs FG-LD-gr	FG-SD-sp vs FG-SD-gr	nc	nc	nc	1.0857
260924_at	putative protein kinase	AT1G21590	AT1G21590	WT-LD-sp vs WT-LD-gr	WT-SD-sp vs WT-SD-gr	FG-LD-sp vs FG-LD-gr	FG-SD-sp vs FG-SD-gr	nc	nc	nc	1.08431
255682_at	NAD(P)-binding Rossmann-fold superfamily protein	AT4G00560	AT4G00560	WT-LD-sp vs WT-LD-gr	WT-SD-sp vs WT-SD-gr	FG-LD-sp vs FG-LD-gr	FG-SD-sp vs FG-SD-gr	nc	nc	nc	1.08387
249307_s_at	XPB1 (ARABIDOPSIS HOMOLOG OF XERODERMA PIGMENTOSUM COMPLEMENTATION GROUP B 1); ATP binding / ATP-dependent DNA helicase/ ATP-dependent helicase/ DNA binding / helicase/ hydrolase/ nucleic acid binding	XPB1	AT5G41360 /// AT5G41370	WT-LD-sp vs WT-LD-gr	WT-SD-sp vs WT-SD-gr	FG-LD-sp vs FG-LD-gr	FG-SD-sp vs FG-SD-gr	nc	nc	nc	1.07947
261120_at	BLH3 (BEL1-LIKE HOMEODOMAIN 3); DNA binding / transcription factor	BLH3	AT1G75410	WT-LD-sp vs WT-LD-gr	WT-SD-sp vs WT-SD-gr	FG-LD-sp vs FG-LD-gr	FG-SD-sp vs FG-SD-gr	nc	nc	nc	1.0785
261326_s_at	peptidase M20/M25/M40 family protein /// peptidase M20/M25/M40 family protein	AT1G44180 /// AT1G44820	AT1G44180 /// AT1G44820	WT-LD-sp vs WT-LD-gr	WT-SD-sp vs WT-SD-gr	FG-LD-sp vs FG-LD-gr	FG-SD-sp vs FG-SD-gr	nc	nc	nc	1.076
260732_at	putative telomere repeat-binding factor 4	AT1G17520	AT1G17520	WT-LD-sp vs WT-LD-gr	WT-SD-sp vs WT-SD-gr	FG-LD-sp vs FG-LD-gr	FG-SD-sp vs FG-SD-gr	nc	nc	nc	1.07548
255128_at	hypothetical protein	AT4G08310	AT4G08310	WT-LD-sp vs WT-LD-gr	WT-SD-sp vs WT-SD-gr	FG-LD-sp vs FG-LD-gr	FG-SD-sp vs FG-SD-gr	nc	nc	nc	1.07309
253848_at	hypothetical protein	AT4G28020	AT4G28020	WT-LD-sp vs WT-LD-gr	WT-SD-sp vs WT-SD-gr	FG-LD-sp vs FG-LD-gr	FG-SD-sp vs FG-SD-gr	nc	nc	nc	1.07155
247605_at	TCP5 (TEOSINTE BRANCHED1, CYCLOIDEA AND PCF TRANSCRIPTION FACTOR 5); transcription factor	TCP5	AT5G60970	WT-LD-sp vs WT-LD-gr	WT-SD-sp vs WT-SD-gr	FG-LD-sp vs FG-LD-gr	FG-SD-sp vs FG-SD-gr	nc	nc	nc	1.06948
249550_at	protein kinase family protein	AT5G38210	AT5G38210	WT-LD-sp vs WT-LD-gr	WT-SD-sp vs WT-SD-gr	FG-LD-sp vs FG-LD-gr	FG-SD-sp vs FG-SD-gr	nc	nc	nc	1.06757
261079_s_at	transcription factor IIA, alpha/beta subunit /// transcription factor IIA, alpha/beta subunit	AT1G07470 /// AT1G07480	AT1G07470 /// AT1G07480	WT-LD-sp vs WT-LD-gr	WT-SD-sp vs WT-SD-gr	FG-LD-sp vs FG-LD-gr	FG-SD-sp vs FG-SD-gr	nc	nc	nc	1.06731
267314_at	myosin heavy chain-related	AT2G34730	AT2G34730	WT-LD-sp vs WT-LD-gr	WT-SD-sp vs WT-SD-gr	FG-LD-sp vs FG-LD-gr	FG-SD-sp vs FG-SD-gr	nc	nc	nc	1.0672
257883_at	calmodulin-binding transcription activator	AT3G16940	AT3G16940	WT-LD-sp vs WT-LD-gr	WT-SD-sp vs WT-SD-gr	FG-LD-sp vs FG-LD-gr	FG-SD-sp vs FG-SD-gr	nc	nc	nc	1.06683
255540_at	protein translocase subunit secA	AGY1	AT4G01800	WT-LD-sp vs WT-LD-gr	WT-SD-sp vs WT-SD-gr	FG-LD-sp vs FG-LD-gr	FG-SD-sp vs FG-SD-gr	nc	nc	nc	1.06648
258820_at	tryptophanyl-tRNA synthetase-like protein	AT3G04600	AT3G04600	WT-LD-sp vs WT-LD-gr	WT-SD-sp vs WT-SD-gr	FG-LD-sp vs FG-LD-gr	FG-SD-sp vs FG-SD-gr	nc	nc	nc	1.06527
261553_at	hypothetical protein	AT1G63420	AT1G63420	WT-LD-sp vs WT-LD-gr	WT-SD-sp vs WT-SD-gr	FG-LD-sp vs FG-LD-gr	FG-SD-sp vs FG-SD-gr	nc	nc	nc	1.06178
265010_at	T-complex protein 1 subunit epsilon	AT1G24510	AT1G24510	WT-LD-sp vs WT-LD-gr	WT-SD-sp vs WT-SD-gr	FG-LD-sp vs FG-LD-gr	FG-SD-sp vs FG-SD-gr	nc	nc	nc	1.05885
257075_at	pre-mRNA-processing protein 40B	PRP40B	AT3G19670	WT-LD-sp vs WT-LD-gr	WT-SD-sp vs WT-SD-gr	FG-LD-sp vs FG-LD-gr	FG-SD-sp vs FG-SD-gr	nc	nc	nc	1.05789
264945_at	MAF1 (MADS AFFECTING FLOWERING 1); transcription factor	MAF1	AT1G77080	WT-LD-sp vs WT-LD-gr	WT-SD-sp vs WT-SD-gr	FG-LD-sp vs FG-LD-gr	FG-SD-sp vs FG-SD-gr	nc	nc	nc	1.05607
245898_at	protein kinase superfamily protein	AT5G11020	AT5G11020	WT-LD-sp vs WT-LD-gr	WT-SD-sp vs WT-SD-gr	FG-LD-sp vs FG-LD-gr	FG-SD-sp vs FG-SD-gr	nc	nc	nc	1.05561
245615_at	---	---	AT4G14470	WT-LD-sp vs WT-LD-gr	WT-SD-sp vs WT-SD-gr	FG-LD-sp vs FG-LD-gr	FG-SD-sp vs FG-SD-gr	nc	nc	nc	1.05466
256323_at	hypothetical protein	AT1G54920	AT1G54920	WT-LD-sp vs WT-LD-gr	WT-SD-sp vs WT-SD-gr	FG-LD-sp vs FG-LD-gr	FG-SD-sp vs FG-SD-gr	nc	nc	nc	1.05361
251052_at	DPA; transcription factor	DPA	AT5G02470	WT-LD-sp vs WT-LD-gr	WT-SD-sp vs WT-SD-gr	FG-LD-sp vs FG-LD-gr	FG-SD-sp vs FG-SD-gr	nc	nc	nc	1.05284
258894_at	AtRLP32 (Receptor Like Protein 32); kinase/ protein binding	AtRLP32	AT3G05650	WT-LD-sp vs WT-LD-gr	WT-SD-sp vs WT-SD-gr	FG-LD-sp vs FG-LD-gr	FG-SD-sp vs FG-SD-gr	nc	nc	nc	1.05277
258853_at	putative beta-1,3-galactosyltransferase 16	AT3G06440	AT3G06440	WT-LD-sp vs WT-LD-gr	WT-SD-sp vs WT-SD-gr	FG-LD-sp vs FG-LD-gr	FG-SD-sp vs FG-SD-gr	nc	nc	nc	1.051
261615_at	hypothetical protein	AT1G33050	AT1G33050	WT-LD-sp vs WT-LD-gr	WT-SD-sp vs WT-SD-gr	FG-LD-sp vs FG-LD-gr	FG-SD-sp vs FG-SD-gr	nc	nc	nc	1.04873
252100_at	Half-A-TPR repeat-containing protein	AT3G51110	AT3G51110	WT-LD-sp vs WT-LD-gr	WT-SD-sp vs WT-SD-gr	FG-LD-sp vs FG-LD-gr	FG-SD-sp vs FG-SD-gr	nc	nc	nc	1.04747
259490_at	hypothetical protein	AT1G15800	AT1G15800	WT-LD-sp vs WT-LD-gr	WT-SD-sp vs WT-SD-gr	FG-LD-sp vs FG-LD-gr	FG-SD-sp vs FG-SD-gr	nc	nc	nc	1.04643
247795_at	zinc finger CCCH domain-containing protein 66	AT5G58620	AT5G58620	WT-LD-sp vs WT-LD-gr	WT-SD-sp vs WT-SD-gr	FG-LD-sp vs FG-LD-gr	FG-SD-sp vs FG-SD-gr	nc	nc	nc	1.04286
265844_at	FEI2 (FEI 2); kinase	FEI2	AT2G35620	WT-LD-sp vs WT-LD-gr	WT-SD-sp vs WT-SD-gr	FG-LD-sp vs FG-LD-gr	FG-SD-sp vs FG-SD-gr	nc	nc	nc	1.04252
267609_at	ARM repeat superfamily protein	AT2G26780	AT2G26780	WT-LD-sp vs WT-LD-gr	WT-SD-sp vs WT-SD-gr	FG-LD-sp vs FG-LD-gr	FG-SD-sp vs FG-SD-gr	nc	nc	nc	1.04128
267557_at	KRP4; cyclin binding / cyclin-dependent protein kinase inhibitor	KRP4	AT2G32710	WT-LD-sp vs WT-LD-gr	WT-SD-sp vs WT-SD-gr	FG-LD-sp vs FG-LD-gr	FG-SD-sp vs FG-SD-gr	nc	nc	nc	1.04092
259229_at	ADA2A (HOMOLOG OF YEAST ADA2 2A); DNA binding / transcription factor	ADA2A	AT3G07740	WT-LD-sp vs WT-LD-gr	WT-SD-sp vs WT-SD-gr	FG-LD-sp vs FG-LD-gr	FG-SD-sp vs FG-SD-gr	nc	nc	nc	1.0405
246389_at	AAP3; amino acid transmembrane transporter	AAP3	AT1G77380	WT-LD-sp vs WT-LD-gr	WT-SD-sp vs WT-SD-gr	FG-LD-sp vs FG-LD-gr	FG-SD-sp vs FG-SD-gr	nc	nc	nc	1.03572
259043_at	ARM repeat superfamily protein	AT3G03440	AT3G03440	WT-LD-sp vs WT-LD-gr	WT-SD-sp vs WT-SD-gr	FG-LD-sp vs FG-LD-gr	FG-SD-sp vs FG-SD-gr	nc	nc	nc	1.03493
248755_at	uncharacterized binding protein	AT5G47690	AT5G47690	WT-LD-sp vs WT-LD-gr	WT-SD-sp vs WT-SD-gr	FG-LD-sp vs FG-LD-gr	FG-SD-sp vs FG-SD-gr	nc	nc	nc	1.0347
265093_at	ABC transporter I family member 19	AT1G03905	AT1G03905	WT-LD-sp vs WT-LD-gr	WT-SD-sp vs WT-SD-gr	FG-LD-sp vs FG-LD-gr	FG-SD-sp vs FG-SD-gr	nc	nc	nc	1.0326
248870_at	PLATZ transcription factor family protein	AT5G46710	AT5G46710	WT-LD-sp vs WT-LD-gr	WT-SD-sp vs WT-SD-gr	FG-LD-sp vs FG-LD-gr	FG-SD-sp vs FG-SD-gr	nc	nc	nc	1.03231
262788_at	hypothetical protein	AT1G10690	AT1G10690	WT-LD-sp vs WT-LD-gr	WT-SD-sp vs WT-SD-gr	FG-LD-sp vs FG-LD-gr	FG-SD-sp vs FG-SD-gr	nc	nc	nc	1.03185
250485_at	PROPEP5 (Elicitor peptide 5 precursor)	PROPEP5	AT5G09990	WT-LD-sp vs WT-LD-gr	WT-SD-sp vs WT-SD-gr	FG-LD-sp vs FG-LD-gr	FG-SD-sp vs FG-SD-gr	nc	nc	nc	1.02971
251143_at	SQD2 (sulfoquinovosyldiacylglycerol 2); UDP-glycosyltransferase/ UDP-sulfoquinovose:DAG sulfoquinovosyltransferase/ transferase, transferring glycosyl groups	SQD2	AT5G01220	WT-LD-sp vs WT-LD-gr	WT-SD-sp vs WT-SD-gr	FG-LD-sp vs FG-LD-gr	FG-SD-sp vs FG-SD-gr	nc	nc	nc	1.02906
245730_at	hypothetical protein	AT1G73470	AT1G73470	WT-LD-sp vs WT-LD-gr	WT-SD-sp vs WT-SD-gr	FG-LD-sp vs FG-LD-gr	FG-SD-sp vs FG-SD-gr	nc	nc	nc	1.02831
248502_at	MYND-type zinc finger protein	AT5G50450	AT5G50450	WT-LD-sp vs WT-LD-gr	WT-SD-sp vs WT-SD-gr	FG-LD-sp vs FG-LD-gr	FG-SD-sp vs FG-SD-gr	nc	nc	nc	1.02662
265039_at	hypothetical protein	AT1G04000	AT1G04000	WT-LD-sp vs WT-LD-gr	WT-SD-sp vs WT-SD-gr	FG-LD-sp vs FG-LD-gr	FG-SD-sp vs FG-SD-gr	nc	nc	nc	1.02411
250406_at	ATER	ER	AT5G10810	WT-LD-sp vs WT-LD-gr	WT-SD-sp vs WT-SD-gr	FG-LD-sp vs FG-LD-gr	FG-SD-sp vs FG-SD-gr	nc	nc	nc	1.0206
263077_at	EMB2763 (EMBRYO DEFECTIVE 2763); RNA binding / ribonuclease	EMB2763	AT2G17510	WT-LD-sp vs WT-LD-gr	WT-SD-sp vs WT-SD-gr	FG-LD-sp vs FG-LD-gr	FG-SD-sp vs FG-SD-gr	nc	nc	nc	1.01908
267136_at	XLG1 (EXTRA-LARGE G-PROTEIN 1); guanyl nucleotide binding / signal transducer	XLG1	AT2G23460	WT-LD-sp vs WT-LD-gr	WT-SD-sp vs WT-SD-gr	FG-LD-sp vs FG-LD-gr	FG-SD-sp vs FG-SD-gr	nc	nc	nc	1.01793
255728_at	plasma-membrane choline transporter-like protein	AT1G25500	AT1G25500	WT-LD-sp vs WT-LD-gr	WT-SD-sp vs WT-SD-gr	FG-LD-sp vs FG-LD-gr	FG-SD-sp vs FG-SD-gr	nc	nc	nc	1.01633
247869_at	ZFP2 (ZINC FINGER PROTEIN 2); nucleic acid binding / transcription factor/ zinc ion binding	ZFP2	AT5G57520	WT-LD-sp vs WT-LD-gr	WT-SD-sp vs WT-SD-gr	FG-LD-sp vs FG-LD-gr	FG-SD-sp vs FG-SD-gr	nc	nc	nc	1.01467
262636_at	NIH (NUCLEAR DEIH-BOXHELICASE); DNA binding / DNA helicase	NIH	AT1G06670	WT-LD-sp vs WT-LD-gr	WT-SD-sp vs WT-SD-gr	FG-LD-sp vs FG-LD-gr	FG-SD-sp vs FG-SD-gr	nc	nc	nc	1.01295
251251_at	protein kinase-domain containing protein	AT3G62220	AT3G62220	WT-LD-sp vs WT-LD-gr	WT-SD-sp vs WT-SD-gr	FG-LD-sp vs FG-LD-gr	FG-SD-sp vs FG-SD-gr	nc	nc	nc	1.0126
249996_at	monothiol glutaredoxin-S2	AT5G18600	AT5G18600	WT-LD-sp vs WT-LD-gr	WT-SD-sp vs WT-SD-gr	FG-LD-sp vs FG-LD-gr	FG-SD-sp vs FG-SD-gr	nc	nc	nc	1.01093
267102_at	EMB2776; nucleotide binding	LIS	AT2G41500	WT-LD-sp vs WT-LD-gr	WT-SD-sp vs WT-SD-gr	FG-LD-sp vs FG-LD-gr	FG-SD-sp vs FG-SD-gr	nc	nc	nc	1.01042
245002_at	photosystem II protein D2	psbD	ATCG00270	WT-LD-sp vs WT-LD-gr	WT-SD-sp vs WT-SD-gr	FG-LD-sp vs FG-LD-gr	FG-SD-sp vs FG-SD-gr	nc	nc	nc	1.01022
262095_at	tetratricopeptide repeat-containing protein	AT1G56090	AT1G56090	WT-LD-sp vs WT-LD-gr	WT-SD-sp vs WT-SD-gr	FG-LD-sp vs FG-LD-gr	FG-SD-sp vs FG-SD-gr	nc	nc	nc	1.00871
246541_at	putative ubiquitin conjugation factor E4	AT5G15400	AT5G15400	WT-LD-sp vs WT-LD-gr	WT-SD-sp vs WT-SD-gr	FG-LD-sp vs FG-LD-gr	FG-SD-sp vs FG-SD-gr	nc	nc	nc	1.00782
259129_at	PTF1 (PLASTID TRANSCRIPTION FACTOR 1); transcription factor	PTF1	AT3G02150	WT-LD-sp vs WT-LD-gr	WT-SD-sp vs WT-SD-gr	FG-LD-sp vs FG-LD-gr	FG-SD-sp vs FG-SD-gr	nc	nc	nc	1.00444
250039_at	TIR-NBS-LRR class disease resistance protein	AT5G18370	AT5G18370	WT-LD-sp vs WT-LD-gr	WT-SD-sp vs WT-SD-gr	FG-LD-sp vs FG-LD-gr	FG-SD-sp vs FG-SD-gr	nc	nc	nc	1.00341
255255_at	Wound-responsive family protein	AT4G05070	AT4G05070	WT-LD-sp vs WT-LD-gr	WT-SD-sp vs WT-SD-gr	FG-LD-sp vs FG-LD-gr	FG-SD-sp vs FG-SD-gr	nc	nc	nc	1.00315
260312_at	TIR-NBS-LRR class disease resistance protein	AT1G63880	AT1G63880	WT-LD-sp vs WT-LD-gr	WT-SD-sp vs WT-SD-gr	FG-LD-sp vs FG-LD-gr	FG-SD-sp vs FG-SD-gr	nc	nc	nc	1.00138
267064_at	CAM2 (CALMODULIN 2); calcium ion binding / protein binding	CAM2	AT2G41110	WT-LD-sp vs WT-LD-gr	WT-SD-sp vs WT-SD-gr	FG-LD-sp vs FG-LD-gr	FG-SD-sp vs FG-SD-gr	nc	nc	nc	-1.00061
255878_at	bZIP transcription factor	AT2G40620	AT2G40620	WT-LD-sp vs WT-LD-gr	WT-SD-sp vs WT-SD-gr	FG-LD-sp vs FG-LD-gr	FG-SD-sp vs FG-SD-gr	nc	nc	nc	-1.00327
249640_at	CAT3 (CATIONIC AMINO ACID TRANSPORTER 3); basic amino acid transmembrane transporter/ cationic amino acid transmembrane transporter	CAT3	AT5G36940	WT-LD-sp vs WT-LD-gr	WT-SD-sp vs WT-SD-gr	FG-LD-sp vs FG-LD-gr	FG-SD-sp vs FG-SD-gr	nc	nc	nc	-1.00645
248501_at	MEMB12 (MEMBRIN 12); SNAP receptor	MEMB12	AT5G50440	WT-LD-sp vs WT-LD-gr	WT-SD-sp vs WT-SD-gr	FG-LD-sp vs FG-LD-gr	FG-SD-sp vs FG-SD-gr	nc	nc	nc	-1.00928
264554_at	alcohol dehydrogenase-like protein	AT1G09510	AT1G09510	WT-LD-sp vs WT-LD-gr	WT-SD-sp vs WT-SD-gr	FG-LD-sp vs FG-LD-gr	FG-SD-sp vs FG-SD-gr	nc	nc	nc	-1.01286
264130_at	hypothetical protein	AT1G79160	AT1G79160	WT-LD-sp vs WT-LD-gr	WT-SD-sp vs WT-SD-gr	FG-LD-sp vs FG-LD-gr	FG-SD-sp vs FG-SD-gr	nc	nc	nc	-1.01379
251308_at	GAUT1 (GALACTURONOSYLTRANSFERASE 1); polygalacturonate 4-alpha-galacturonosyltransferase/ transferase, transferring glycosyl groups	GAUT1	AT3G61130	WT-LD-sp vs WT-LD-gr	WT-SD-sp vs WT-SD-gr	FG-LD-sp vs FG-LD-gr	FG-SD-sp vs FG-SD-gr	nc	nc	nc	-1.01613
248751_at	putative MO25-like protein	AT5G47540	AT5G47540	WT-LD-sp vs WT-LD-gr	WT-SD-sp vs WT-SD-gr	FG-LD-sp vs FG-LD-gr	FG-SD-sp vs FG-SD-gr	nc	nc	nc	-1.01676
265802_at	hypothetical protein	AT2G35733	AT2G35733	WT-LD-sp vs WT-LD-gr	WT-SD-sp vs WT-SD-gr	FG-LD-sp vs FG-LD-gr	FG-SD-sp vs FG-SD-gr	nc	nc	nc	-1.01691
265416_at	DNA-binding protein S1FA2	AT2G37120	AT2G37120	WT-LD-sp vs WT-LD-gr	WT-SD-sp vs WT-SD-gr	FG-LD-sp vs FG-LD-gr	FG-SD-sp vs FG-SD-gr	nc	nc	nc	-1.01911
255512_at	SYP42 (SYNTAXIN OF PLANTS 42); SNAP receptor	SYP42	AT4G02195	WT-LD-sp vs WT-LD-gr	WT-SD-sp vs WT-SD-gr	FG-LD-sp vs FG-LD-gr	FG-SD-sp vs FG-SD-gr	nc	nc	nc	-1.0193
259040_at	ATGSTU8 (GLUTATHIONE S-TRANSFERASE TAU 8); glutathione transferase	ATGSTU8	AT3G09270	WT-LD-sp vs WT-LD-gr	WT-SD-sp vs WT-SD-gr	FG-LD-sp vs FG-LD-gr	FG-SD-sp vs FG-SD-gr	nc	nc	nc	-1.02115
254216_at	VAG2; hydrolase, acting on acid anhydrides, catalyzing transmembrane movement of substances	VAG2	AT4G23710	WT-LD-sp vs WT-LD-gr	WT-SD-sp vs WT-SD-gr	FG-LD-sp vs FG-LD-gr	FG-SD-sp vs FG-SD-gr	nc	nc	nc	-1.02657
249638_at	acetyl-CoA synthetase	ACS	AT5G36880	WT-LD-sp vs WT-LD-gr	WT-SD-sp vs WT-SD-gr	FG-LD-sp vs FG-LD-gr	FG-SD-sp vs FG-SD-gr	nc	nc	nc	-1.03146
249984_at	anamorsin homolog	AT5G18400	AT5G18400	WT-LD-sp vs WT-LD-gr	WT-SD-sp vs WT-SD-gr	FG-LD-sp vs FG-LD-gr	FG-SD-sp vs FG-SD-gr	nc	nc	nc	-1.03634
246593_at	ARM repeat superfamily protein	AT5G14790	AT5G14790	WT-LD-sp vs WT-LD-gr	WT-SD-sp vs WT-SD-gr	FG-LD-sp vs FG-LD-gr	FG-SD-sp vs FG-SD-gr	nc	nc	nc	-1.03761
256281_at	TRFL9 (TRF-LIKE 9); DNA bending/ DNA binding / telomeric DNA binding	TRFL9	AT3G12560	WT-LD-sp vs WT-LD-gr	WT-SD-sp vs WT-SD-gr	FG-LD-sp vs FG-LD-gr	FG-SD-sp vs FG-SD-gr	nc	nc	nc	-1.04465
259309_at	protein kinase superfamily protein	AT3G05050	AT3G05050	WT-LD-sp vs WT-LD-gr	WT-SD-sp vs WT-SD-gr	FG-LD-sp vs FG-LD-gr	FG-SD-sp vs FG-SD-gr	nc	nc	nc	-1.04614
246828_at	---	---	AT5G26350	WT-LD-sp vs WT-LD-gr	WT-SD-sp vs WT-SD-gr	FG-LD-sp vs FG-LD-gr	FG-SD-sp vs FG-SD-gr	nc	nc	nc	-1.04628
265872_at	atnudt17 (Arabidopsis thaliana Nudix hydrolase homolog 17); hydrolase	atnudt17	AT2G01670	WT-LD-sp vs WT-LD-gr	WT-SD-sp vs WT-SD-gr	FG-LD-sp vs FG-LD-gr	FG-SD-sp vs FG-SD-gr	nc	nc	nc	-1.04897
246863_at	early nodulin-related protein	AT5G25940	AT5G25940	WT-LD-sp vs WT-LD-gr	WT-SD-sp vs WT-SD-gr	FG-LD-sp vs FG-LD-gr	FG-SD-sp vs FG-SD-gr	nc	nc	nc	-1.05244
246334_at	serine/threonine kinase 23	AT3G44850	AT3G44850	WT-LD-sp vs WT-LD-gr	WT-SD-sp vs WT-SD-gr	FG-LD-sp vs FG-LD-gr	FG-SD-sp vs FG-SD-gr	nc	nc	nc	-1.05352
254367_at	hypothetical protein	AT4G21700	AT4G21700	WT-LD-sp vs WT-LD-gr	WT-SD-sp vs WT-SD-gr	FG-LD-sp vs FG-LD-gr	FG-SD-sp vs FG-SD-gr	nc	nc	nc	-1.05395
262587_at	alpha/beta-hydrolase domain-containing protein	AT1G15490	AT1G15490	WT-LD-sp vs WT-LD-gr	WT-SD-sp vs WT-SD-gr	FG-LD-sp vs FG-LD-gr	FG-SD-sp vs FG-SD-gr	nc	nc	nc	-1.05445
263904_at	PDR6; ATPase, coupled to transmembrane movement of substances	PDR6	AT2G36380	WT-LD-sp vs WT-LD-gr	WT-SD-sp vs WT-SD-gr	FG-LD-sp vs FG-LD-gr	FG-SD-sp vs FG-SD-gr	nc	nc	nc	-1.05659
248146_at	translation initiation factor SUI1 family protein	AT5G54940	AT5G54940	WT-LD-sp vs WT-LD-gr	WT-SD-sp vs WT-SD-gr	FG-LD-sp vs FG-LD-gr	FG-SD-sp vs FG-SD-gr	nc	nc	nc	-1.05795
266000_at	CYP71B6 (CYTOCHROME P450 71B6); electron carrier/ heme binding / iron ion binding / monooxygenase/ oxygen binding	CYP71B6	AT2G24180	WT-LD-sp vs WT-LD-gr	WT-SD-sp vs WT-SD-gr	FG-LD-sp vs FG-LD-gr	FG-SD-sp vs FG-SD-gr	nc	nc	nc	-1.06151
261017_at	UGD1 (UDP-GLUCOSE DEHYDROGENASE 1); NAD or NADH binding / UDP-glucose 6-dehydrogenase/ binding / catalytic/ coenzyme binding / oxidoreductase/ oxidoreductase, acting on the CH-OH group of donors, NAD or NADP as acceptor	UGD1	AT1G26570	WT-LD-sp vs WT-LD-gr	WT-SD-sp vs WT-SD-gr	FG-LD-sp vs FG-LD-gr	FG-SD-sp vs FG-SD-gr	nc	nc	nc	-1.06295
249144_at	SPL2 (SQUAMOSA PROMOTER BINDING PROTEIN-LIKE 2); DNA binding / transcription factor	SPL2	AT5G43270	WT-LD-sp vs WT-LD-gr	WT-SD-sp vs WT-SD-gr	FG-LD-sp vs FG-LD-gr	FG-SD-sp vs FG-SD-gr	nc	nc	nc	-1.06304
257226_at	hypothetical protein	AT3G27880	AT3G27880	WT-LD-sp vs WT-LD-gr	WT-SD-sp vs WT-SD-gr	FG-LD-sp vs FG-LD-gr	FG-SD-sp vs FG-SD-gr	nc	nc	nc	-1.06675
260417_at	CMT3 (chromomethylase 3); DNA (cytosine-5-)-methyltransferase	CMT3	AT1G69770	WT-LD-sp vs WT-LD-gr	WT-SD-sp vs WT-SD-gr	FG-LD-sp vs FG-LD-gr	FG-SD-sp vs FG-SD-gr	nc	nc	nc	-1.06749
266535_s_at	ribosomal protein L27 family protein /// large subunit ribosomal protein L27	AT2G16930 /// AT5G15220	AT2G16930 /// AT5G15220	WT-LD-sp vs WT-LD-gr	WT-SD-sp vs WT-SD-gr	FG-LD-sp vs FG-LD-gr	FG-SD-sp vs FG-SD-gr	nc	nc	nc	-1.06856
257741_at	hypothetical protein	AT3G27340	AT3G27340	WT-LD-sp vs WT-LD-gr	WT-SD-sp vs WT-SD-gr	FG-LD-sp vs FG-LD-gr	FG-SD-sp vs FG-SD-gr	nc	nc	nc	-1.07285
249107_at	hypothetical protein	AT5G43680	AT5G43680	WT-LD-sp vs WT-LD-gr	WT-SD-sp vs WT-SD-gr	FG-LD-sp vs FG-LD-gr	FG-SD-sp vs FG-SD-gr	nc	nc	nc	-1.07433
249481_at	Thioredoxin superfamily protein	AT5G38900	AT5G38900	WT-LD-sp vs WT-LD-gr	WT-SD-sp vs WT-SD-gr	FG-LD-sp vs FG-LD-gr	FG-SD-sp vs FG-SD-gr	nc	nc	nc	-1.07857
261148_at	GAMMA CA1 (GAMMA CARBONIC ANHYDRASE 1); carbonate dehydratase	GAMMA CA1	AT1G19580	WT-LD-sp vs WT-LD-gr	WT-SD-sp vs WT-SD-gr	FG-LD-sp vs FG-LD-gr	FG-SD-sp vs FG-SD-gr	nc	nc	nc	-1.07862
250150_at	proteasome assembly chaperone 3-domain protein	AT5G14710	AT5G14710	WT-LD-sp vs WT-LD-gr	WT-SD-sp vs WT-SD-gr	FG-LD-sp vs FG-LD-gr	FG-SD-sp vs FG-SD-gr	nc	nc	nc	-1.0851
252205_at	hypothetical protein	AT3G50350	AT3G50350	WT-LD-sp vs WT-LD-gr	WT-SD-sp vs WT-SD-gr	FG-LD-sp vs FG-LD-gr	FG-SD-sp vs FG-SD-gr	nc	nc	nc	-1.09187
257042_s_at	putative pentatricopeptide repeat-containing protein /// pentatricopeptide repeat-containing protein	AT3G28640 /// AT3G28660	AT3G28640 /// AT3G28660	WT-LD-sp vs WT-LD-gr	WT-SD-sp vs WT-SD-gr	FG-LD-sp vs FG-LD-gr	FG-SD-sp vs FG-SD-gr	nc	nc	nc	-1.0923
255663_at	Double-stranded RNA-binding domain (DsRBD)-containing protein	AT4G00420	AT4G00420	WT-LD-sp vs WT-LD-gr	WT-SD-sp vs WT-SD-gr	FG-LD-sp vs FG-LD-gr	FG-SD-sp vs FG-SD-gr	nc	nc	nc	-1.0961
248877_at	hypothetical protein	AT5G46140	AT5G46140	WT-LD-sp vs WT-LD-gr	WT-SD-sp vs WT-SD-gr	FG-LD-sp vs FG-LD-gr	FG-SD-sp vs FG-SD-gr	nc	nc	nc	-1.0974
254549_at	Glutathione S-transferase family protein	AT4G19880	AT4G19880	WT-LD-sp vs WT-LD-gr	WT-SD-sp vs WT-SD-gr	FG-LD-sp vs FG-LD-gr	FG-SD-sp vs FG-SD-gr	nc	nc	nc	-1.09827
259792_at	CAD1 (constitutively activated cell death 1)	CAD1	AT1G29690	WT-LD-sp vs WT-LD-gr	WT-SD-sp vs WT-SD-gr	FG-LD-sp vs FG-LD-gr	FG-SD-sp vs FG-SD-gr	nc	nc	nc	-1.10016
251210_at	complex 1-LYR domain-containing protein	AT3G62810	AT3G62810	WT-LD-sp vs WT-LD-gr	WT-SD-sp vs WT-SD-gr	FG-LD-sp vs FG-LD-gr	FG-SD-sp vs FG-SD-gr	nc	nc	nc	-1.10065
267616_at	hypothetical protein	AT2G26680	AT2G26680	WT-LD-sp vs WT-LD-gr	WT-SD-sp vs WT-SD-gr	FG-LD-sp vs FG-LD-gr	FG-SD-sp vs FG-SD-gr	nc	nc	nc	-1.10087
260409_at	SHW1 (SHORT HYPOCOTYL IN WHITE LIGHT1)	SHW1	AT1G69935	WT-LD-sp vs WT-LD-gr	WT-SD-sp vs WT-SD-gr	FG-LD-sp vs FG-LD-gr	FG-SD-sp vs FG-SD-gr	nc	nc	nc	-1.1051
250594_at	putative formin-like protein 21a	AT5G07760	AT5G07760	WT-LD-sp vs WT-LD-gr	WT-SD-sp vs WT-SD-gr	FG-LD-sp vs FG-LD-gr	FG-SD-sp vs FG-SD-gr	nc	nc	nc	-1.10547
265029_at	ZFP7 (ZINC FINGER PROTEIN 7); nucleic acid binding / transcription factor/ zinc ion binding	ZFP7	AT1G24625	WT-LD-sp vs WT-LD-gr	WT-SD-sp vs WT-SD-gr	FG-LD-sp vs FG-LD-gr	FG-SD-sp vs FG-SD-gr	nc	nc	nc	-1.10578
250934_at	chaperone DnaJ-domain containing protein	AT5G03030	AT5G03030	WT-LD-sp vs WT-LD-gr	WT-SD-sp vs WT-SD-gr	FG-LD-sp vs FG-LD-gr	FG-SD-sp vs FG-SD-gr	nc	nc	nc	-1.1065
246195_at	UBC17 (UBIQUITIN-CONJUGATING ENZYME 17); small conjugating protein ligase/ ubiquitin-protein ligase	UBC17	AT4G36410	WT-LD-sp vs WT-LD-gr	WT-SD-sp vs WT-SD-gr	FG-LD-sp vs FG-LD-gr	FG-SD-sp vs FG-SD-gr	nc	nc	nc	-1.10952
255899_at	RING/U-box superfamily protein	AT1G17970	AT1G17970	WT-LD-sp vs WT-LD-gr	WT-SD-sp vs WT-SD-gr	FG-LD-sp vs FG-LD-gr	FG-SD-sp vs FG-SD-gr	nc	nc	nc	-1.11187
253914_at	late embryogenesis abundant protein-like protein	AT4G27400	AT4G27400	WT-LD-sp vs WT-LD-gr	WT-SD-sp vs WT-SD-gr	FG-LD-sp vs FG-LD-gr	FG-SD-sp vs FG-SD-gr	nc	nc	nc	-1.11195
245895_at	SRT2 (SIRTUIN 2); DNA binding / NAD or NADH binding / NAD-dependent histone deacetylase/ zinc ion binding	SRT2	AT5G09230	WT-LD-sp vs WT-LD-gr	WT-SD-sp vs WT-SD-gr	FG-LD-sp vs FG-LD-gr	FG-SD-sp vs FG-SD-gr	nc	nc	nc	-1.11296
254234_at	polyketide cyclase/dehydrase and lipid transport superfamily protein	AT4G23680	AT4G23680	WT-LD-sp vs WT-LD-gr	WT-SD-sp vs WT-SD-gr	FG-LD-sp vs FG-LD-gr	FG-SD-sp vs FG-SD-gr	nc	nc	nc	-1.11817
267587_at	DNAJ heat shock N-terminal domain-containing protein	AT2G42080	AT2G42080	WT-LD-sp vs WT-LD-gr	WT-SD-sp vs WT-SD-gr	FG-LD-sp vs FG-LD-gr	FG-SD-sp vs FG-SD-gr	nc	nc	nc	-1.12246
257522_at	yippee family putative zinc-binding protein	AT3G08990	AT3G08990	WT-LD-sp vs WT-LD-gr	WT-SD-sp vs WT-SD-gr	FG-LD-sp vs FG-LD-gr	FG-SD-sp vs FG-SD-gr	nc	nc	nc	-1.12619
250621_at	ATRBL3 (ARABIDOPSIS RHOMBOID-LIKE PROTEIN 3)	ATRBL3	AT5G07250	WT-LD-sp vs WT-LD-gr	WT-SD-sp vs WT-SD-gr	FG-LD-sp vs FG-LD-gr	FG-SD-sp vs FG-SD-gr	nc	nc	nc	-1.13036
266366_at	proline-rich uncharacterized protein	AT2G41420	AT2G41420	WT-LD-sp vs WT-LD-gr	WT-SD-sp vs WT-SD-gr	FG-LD-sp vs FG-LD-gr	FG-SD-sp vs FG-SD-gr	nc	nc	nc	-1.13763
251370_at	phosphoglycerate mutase family protein	AT3G60450	AT3G60450	WT-LD-sp vs WT-LD-gr	WT-SD-sp vs WT-SD-gr	FG-LD-sp vs FG-LD-gr	FG-SD-sp vs FG-SD-gr	nc	nc	nc	-1.13851
261220_at	ER lumen protein retaining receptor	AT1G19970	AT1G19970	WT-LD-sp vs WT-LD-gr	WT-SD-sp vs WT-SD-gr	FG-LD-sp vs FG-LD-gr	FG-SD-sp vs FG-SD-gr	nc	nc	nc	-1.14042
259014_at	O-Glycosyl hydrolases family 17 protein	AT3G07320	AT3G07320	WT-LD-sp vs WT-LD-gr	WT-SD-sp vs WT-SD-gr	FG-LD-sp vs FG-LD-gr	FG-SD-sp vs FG-SD-gr	nc	nc	nc	-1.14513
260083_at	calcium-dependent lipid-binding domain-containing protein	AT1G63220	AT1G63220	WT-LD-sp vs WT-LD-gr	WT-SD-sp vs WT-SD-gr	FG-LD-sp vs FG-LD-gr	FG-SD-sp vs FG-SD-gr	nc	nc	nc	-1.14596
261923_at	AtUGT85A3 (UDP-glucosyl transferase 85A3); glucuronosyltransferase/ transcription factor/ transferase, transferring glycosyl groups	AtUGT85A3	AT1G22380	WT-LD-sp vs WT-LD-gr	WT-SD-sp vs WT-SD-gr	FG-LD-sp vs FG-LD-gr	FG-SD-sp vs FG-SD-gr	nc	nc	nc	-1.14616
249160_at	hypothetical protein	AT5G42660	AT5G42660	WT-LD-sp vs WT-LD-gr	WT-SD-sp vs WT-SD-gr	FG-LD-sp vs FG-LD-gr	FG-SD-sp vs FG-SD-gr	nc	nc	nc	-1.14629
260897_at	ERD2 (ENDOPLASMIC RETICULUM RETENTION DEFECTIVE 2); KDEL sequence binding / receptor	ERD2	AT1G29330	WT-LD-sp vs WT-LD-gr	WT-SD-sp vs WT-SD-gr	FG-LD-sp vs FG-LD-gr	FG-SD-sp vs FG-SD-gr	nc	nc	nc	-1.14735
260078_at	mitotic-spindle organizing protein 1A	AT1G73790	AT1G73790	WT-LD-sp vs WT-LD-gr	WT-SD-sp vs WT-SD-gr	FG-LD-sp vs FG-LD-gr	FG-SD-sp vs FG-SD-gr	nc	nc	nc	-1.14935
256311_at	ARF6 (AUXIN RESPONSE FACTOR 6); transcription factor	ARF6	AT1G30330	WT-LD-sp vs WT-LD-gr	WT-SD-sp vs WT-SD-gr	FG-LD-sp vs FG-LD-gr	FG-SD-sp vs FG-SD-gr	nc	nc	nc	-1.15594
247346_at	ATDGK2 (Diacylglycerol kinase 2); diacylglycerol kinase	ATDGK2	AT5G63770	WT-LD-sp vs WT-LD-gr	WT-SD-sp vs WT-SD-gr	FG-LD-sp vs FG-LD-gr	FG-SD-sp vs FG-SD-gr	nc	nc	nc	-1.16298
259080_at	WNK1 (WITH NO LYSINE (K) 1); kinase/ protein kinase/ protein serine/threonine kinase	WNK1	AT3G04910	WT-LD-sp vs WT-LD-gr	WT-SD-sp vs WT-SD-gr	FG-LD-sp vs FG-LD-gr	FG-SD-sp vs FG-SD-gr	nc	nc	nc	-1.16529
265691_at	hypothetical protein	AT2G24330	AT2G24330	WT-LD-sp vs WT-LD-gr	WT-SD-sp vs WT-SD-gr	FG-LD-sp vs FG-LD-gr	FG-SD-sp vs FG-SD-gr	nc	nc	nc	-1.16603
245906_at	hypothetical protein	AT5G11070	AT5G11070	WT-LD-sp vs WT-LD-gr	WT-SD-sp vs WT-SD-gr	FG-LD-sp vs FG-LD-gr	FG-SD-sp vs FG-SD-gr	nc	nc	nc	-1.1693
256818_at	oxidoreductase, 2OG-Fe(II) oxygenase family protein	AT3G21420	AT3G21420	WT-LD-sp vs WT-LD-gr	WT-SD-sp vs WT-SD-gr	FG-LD-sp vs FG-LD-gr	FG-SD-sp vs FG-SD-gr	nc	nc	nc	-1.17577
251590_at	AGP23 (ARABINOGALACTAN-PROTEIN 23)	AGP23	AT3G57690	WT-LD-sp vs WT-LD-gr	WT-SD-sp vs WT-SD-gr	FG-LD-sp vs FG-LD-gr	FG-SD-sp vs FG-SD-gr	nc	nc	nc	-1.17975
264488_s_at	ribosome associated membrane protein RAMP4 /// ribosome associated membrane protein RAMP4	AT1G27330 /// AT1G27350	AT1G27330 /// AT1G27350	WT-LD-sp vs WT-LD-gr	WT-SD-sp vs WT-SD-gr	FG-LD-sp vs FG-LD-gr	FG-SD-sp vs FG-SD-gr	nc	nc	nc	-1.1813
253925_at	SHV3 (SHAVEN 3); glycerophosphodiester phosphodiesterase/ kinase	SHV3	AT4G26690	WT-LD-sp vs WT-LD-gr	WT-SD-sp vs WT-SD-gr	FG-LD-sp vs FG-LD-gr	FG-SD-sp vs FG-SD-gr	nc	nc	nc	-1.18423
260297_at	alpha/beta-Hydrolases superfamily protein	AT1G80280	AT1G80280	WT-LD-sp vs WT-LD-gr	WT-SD-sp vs WT-SD-gr	FG-LD-sp vs FG-LD-gr	FG-SD-sp vs FG-SD-gr	nc	nc	nc	-1.18571
259120_at	root meristem growth factor 7	RGF7	AT3G02240	WT-LD-sp vs WT-LD-gr	WT-SD-sp vs WT-SD-gr	FG-LD-sp vs FG-LD-gr	FG-SD-sp vs FG-SD-gr	nc	nc	nc	-1.19354
250669_at	PGIP2 (POLYGALACTURONASE INHIBITING PROTEIN 2); protein binding	PGIP2	AT5G06870	WT-LD-sp vs WT-LD-gr	WT-SD-sp vs WT-SD-gr	FG-LD-sp vs FG-LD-gr	FG-SD-sp vs FG-SD-gr	nc	nc	nc	-1.20504
265629_at	LHW (LONESOME HIGHWAY); protein homodimerization/ transcription activator/ transcription factor	LHW	AT2G27228 /// AT2G27230	WT-LD-sp vs WT-LD-gr	WT-SD-sp vs WT-SD-gr	FG-LD-sp vs FG-LD-gr	FG-SD-sp vs FG-SD-gr	nc	nc	nc	-1.20532
260360_at	CM3 (chorismate mutase 3); chorismate mutase	CM3	AT1G69370	WT-LD-sp vs WT-LD-gr	WT-SD-sp vs WT-SD-gr	FG-LD-sp vs FG-LD-gr	FG-SD-sp vs FG-SD-gr	nc	nc	nc	-1.20638
246529_at	probable leucine-rich repeat receptor-like serine/threonine-protein kinase	AT5G15730	AT5G15730	WT-LD-sp vs WT-LD-gr	WT-SD-sp vs WT-SD-gr	FG-LD-sp vs FG-LD-gr	FG-SD-sp vs FG-SD-gr	nc	nc	nc	-1.20814
252487_at	UGT76E12 (UDP-GLUCOSYL TRANSFERASE 76E12); UDP-glycosyltransferase/ quercetin 3-O-glucosyltransferase/ quercetin 7-O-glucosyltransferase/ transferase, transferring glycosyl groups	UGT76E12	AT3G46660	WT-LD-sp vs WT-LD-gr	WT-SD-sp vs WT-SD-gr	FG-LD-sp vs FG-LD-gr	FG-SD-sp vs FG-SD-gr	nc	nc	nc	-1.2093
246015_at	peptidyl-tRNA hydrolase II (PTH2) family protein	AT5G10700	AT5G10700	WT-LD-sp vs WT-LD-gr	WT-SD-sp vs WT-SD-gr	FG-LD-sp vs FG-LD-gr	FG-SD-sp vs FG-SD-gr	nc	nc	nc	-1.21234
261649_at	Syntaxin/t-SNARE family protein	AT1G27700	AT1G27700	WT-LD-sp vs WT-LD-gr	WT-SD-sp vs WT-SD-gr	FG-LD-sp vs FG-LD-gr	FG-SD-sp vs FG-SD-gr	nc	nc	nc	-1.22144
245824_at	ATPUP17; purine transmembrane transporter	ATPUP17	AT1G57943	WT-LD-sp vs WT-LD-gr	WT-SD-sp vs WT-SD-gr	FG-LD-sp vs FG-LD-gr	FG-SD-sp vs FG-SD-gr	nc	nc	nc	-1.22413
258662_at	hypothetical protein	AT3G02900	AT3G02900	WT-LD-sp vs WT-LD-gr	WT-SD-sp vs WT-SD-gr	FG-LD-sp vs FG-LD-gr	FG-SD-sp vs FG-SD-gr	nc	nc	nc	-1.22553
250055_at	ATCBR (ARABIDOPSIS THALIANA NADH:CYTOCHROME B5 REDUCTASE 1); cytochrome-b5 reductase	ATCBR	AT5G17770	WT-LD-sp vs WT-LD-gr	WT-SD-sp vs WT-SD-gr	FG-LD-sp vs FG-LD-gr	FG-SD-sp vs FG-SD-gr	nc	nc	nc	-1.22827
257540_at	DUF679 domain membrane protein 1	DMP1	AT3G21520	WT-LD-sp vs WT-LD-gr	WT-SD-sp vs WT-SD-gr	FG-LD-sp vs FG-LD-gr	FG-SD-sp vs FG-SD-gr	nc	nc	nc	-1.22974
249965_at	mitochondrial editing factor 18	MEF18	AT5G19020	WT-LD-sp vs WT-LD-gr	WT-SD-sp vs WT-SD-gr	FG-LD-sp vs FG-LD-gr	FG-SD-sp vs FG-SD-gr	nc	nc	nc	-1.23183
247996_at	LORELEI-LIKE-GPI-ANCHORED PROTEIN 1	LLG1	AT5G56170	WT-LD-sp vs WT-LD-gr	WT-SD-sp vs WT-SD-gr	FG-LD-sp vs FG-LD-gr	FG-SD-sp vs FG-SD-gr	nc	nc	nc	-1.2402
248142_at	DNA-binding bromodomain-containing protein	AT5G55040	AT5G55040	WT-LD-sp vs WT-LD-gr	WT-SD-sp vs WT-SD-gr	FG-LD-sp vs FG-LD-gr	FG-SD-sp vs FG-SD-gr	nc	nc	nc	-1.2439
251803_at	PIF / Ping-Pong family of plant transposase	AT3G55350	AT3G55350	WT-LD-sp vs WT-LD-gr	WT-SD-sp vs WT-SD-gr	FG-LD-sp vs FG-LD-gr	FG-SD-sp vs FG-SD-gr	nc	nc	nc	-1.24496
266626_at	ubiquitin-like protein	AT2G35360	AT2G35360	WT-LD-sp vs WT-LD-gr	WT-SD-sp vs WT-SD-gr	FG-LD-sp vs FG-LD-gr	FG-SD-sp vs FG-SD-gr	nc	nc	nc	-1.25196
259642_at	BSD domain-containing protein	AT1G69030	AT1G69030	WT-LD-sp vs WT-LD-gr	WT-SD-sp vs WT-SD-gr	FG-LD-sp vs FG-LD-gr	FG-SD-sp vs FG-SD-gr	nc	nc	nc	-1.25439
267093_at	CAX1 (cation exchanger 1); calcium ion transmembrane transporter/ calcium:cation antiporter/ calcium:hydrogen antiporter	CAX1	AT2G38170	WT-LD-sp vs WT-LD-gr	WT-SD-sp vs WT-SD-gr	FG-LD-sp vs FG-LD-gr	FG-SD-sp vs FG-SD-gr	nc	nc	nc	-1.25588
259110_at	hypothetical protein	AT3G05570	AT3G05570	WT-LD-sp vs WT-LD-gr	WT-SD-sp vs WT-SD-gr	FG-LD-sp vs FG-LD-gr	FG-SD-sp vs FG-SD-gr	nc	nc	nc	-1.25901
245393_at	putative beta-1,3-endoglucanase	AT4G16260	AT4G16260	WT-LD-sp vs WT-LD-gr	WT-SD-sp vs WT-SD-gr	FG-LD-sp vs FG-LD-gr	FG-SD-sp vs FG-SD-gr	nc	nc	nc	-1.25998
249178_at	SCP2 (STEROL CARRIER PROTEIN 2); oxidoreductase/ sterol carrier	SCP2	AT5G42890	WT-LD-sp vs WT-LD-gr	WT-SD-sp vs WT-SD-gr	FG-LD-sp vs FG-LD-gr	FG-SD-sp vs FG-SD-gr	nc	nc	nc	-1.26405
248524_s_at	squamosa promoter-binding-like protein 13 /// squamosa promoter-binding-like protein 13	AT5G50570 /// AT5G50670	AT5G50570 /// AT5G50670	WT-LD-sp vs WT-LD-gr	WT-SD-sp vs WT-SD-gr	FG-LD-sp vs FG-LD-gr	FG-SD-sp vs FG-SD-gr	nc	nc	nc	-1.26604
257173_at	SAHH2 (S-ADENOSYL-L-HOMOCYSTEINE (SAH) HYDROLASE 2); adenosylhomocysteinase/ binding / catalytic	SAHH2	AT3G23810	WT-LD-sp vs WT-LD-gr	WT-SD-sp vs WT-SD-gr	FG-LD-sp vs FG-LD-gr	FG-SD-sp vs FG-SD-gr	nc	nc	nc	-1.2786
260392_at	enolase 1	ENO1	AT1G74030	WT-LD-sp vs WT-LD-gr	WT-SD-sp vs WT-SD-gr	FG-LD-sp vs FG-LD-gr	FG-SD-sp vs FG-SD-gr	nc	nc	nc	-1.27969
253162_at	PSAT; O-phospho-L-serine:2-oxoglutarate aminotransferase	PSAT	AT4G35630	WT-LD-sp vs WT-LD-gr	WT-SD-sp vs WT-SD-gr	FG-LD-sp vs FG-LD-gr	FG-SD-sp vs FG-SD-gr	nc	nc	nc	-1.28584
255230_at	ATRFNR1 (ROOT FNR 1); FAD binding / NADP or NADPH binding / electron carrier/ ferredoxin-NADP+ reductase/ oxidoreductase	ATRFNR1	AT4G05390	WT-LD-sp vs WT-LD-gr	WT-SD-sp vs WT-SD-gr	FG-LD-sp vs FG-LD-gr	FG-SD-sp vs FG-SD-gr	nc	nc	nc	-1.28827
263047_at	pyridoxal phosphate-dependent transferases superfamily protein	AT2G17630	AT2G17630	WT-LD-sp vs WT-LD-gr	WT-SD-sp vs WT-SD-gr	FG-LD-sp vs FG-LD-gr	FG-SD-sp vs FG-SD-gr	nc	nc	nc	-1.29012
254085_at	ATHVA22D	HVA22D	AT4G24960	WT-LD-sp vs WT-LD-gr	WT-SD-sp vs WT-SD-gr	FG-LD-sp vs FG-LD-gr	FG-SD-sp vs FG-SD-gr	nc	nc	nc	-1.29042
258047_at	4CL2 (4-COUMARATE:COA LIGASE 2); 4-coumarate-CoA ligase	4CL2	AT3G21240	WT-LD-sp vs WT-LD-gr	WT-SD-sp vs WT-SD-gr	FG-LD-sp vs FG-LD-gr	FG-SD-sp vs FG-SD-gr	nc	nc	nc	-1.29113
261688_at	putative protein phosphatase 2C 12	AT1G47380	AT1G47380	WT-LD-sp vs WT-LD-gr	WT-SD-sp vs WT-SD-gr	FG-LD-sp vs FG-LD-gr	FG-SD-sp vs FG-SD-gr	nc	nc	nc	-1.29343
259020_at	hypothetical protein	AT3G07470	AT3G07470	WT-LD-sp vs WT-LD-gr	WT-SD-sp vs WT-SD-gr	FG-LD-sp vs FG-LD-gr	FG-SD-sp vs FG-SD-gr	nc	nc	nc	-1.29669
248466_at	ATHVA22E	HVA22E	AT5G50720	WT-LD-sp vs WT-LD-gr	WT-SD-sp vs WT-SD-gr	FG-LD-sp vs FG-LD-gr	FG-SD-sp vs FG-SD-gr	nc	nc	nc	-1.3043
250018_at	Methyltransferase-related protein	AT5G18150	AT5G18150	WT-LD-sp vs WT-LD-gr	WT-SD-sp vs WT-SD-gr	FG-LD-sp vs FG-LD-gr	FG-SD-sp vs FG-SD-gr	nc	nc	nc	-1.3133
259875_s_at	OPR1; 12-oxophytodienoate reductase	OPR1	AT1G76680 /// AT1G76690	WT-LD-sp vs WT-LD-gr	WT-SD-sp vs WT-SD-gr	FG-LD-sp vs FG-LD-gr	FG-SD-sp vs FG-SD-gr	nc	nc	nc	-1.31856
253551_at	hypothetical protein	AT4G30996	AT4G30996	WT-LD-sp vs WT-LD-gr	WT-SD-sp vs WT-SD-gr	FG-LD-sp vs FG-LD-gr	FG-SD-sp vs FG-SD-gr	nc	nc	nc	-1.32043
260946_at	hypothetical protein	AT1G06010	AT1G06010	WT-LD-sp vs WT-LD-gr	WT-SD-sp vs WT-SD-gr	FG-LD-sp vs FG-LD-gr	FG-SD-sp vs FG-SD-gr	nc	nc	nc	-1.32598
258699_at	major facilitator superfamily protein	AT3G09470	AT3G09470	WT-LD-sp vs WT-LD-gr	WT-SD-sp vs WT-SD-gr	FG-LD-sp vs FG-LD-gr	FG-SD-sp vs FG-SD-gr	nc	nc	nc	-1.32767
256453_at	DHAR2 (DEHYDROASCORBATE REDUCTASE 2); glutathione binding / glutathione dehydrogenase (ascorbate)	DHAR2	AT1G75270	WT-LD-sp vs WT-LD-gr	WT-SD-sp vs WT-SD-gr	FG-LD-sp vs FG-LD-gr	FG-SD-sp vs FG-SD-gr	nc	nc	nc	-1.32836
248153_at	ATCNGC4 (CYCLIC NUCLEOTIDE-GATED CATION CHANNEL 4); calmodulin binding / cation channel/ cation transmembrane transporter/ cyclic nucleotide binding	ATCNGC4	AT5G54250	WT-LD-sp vs WT-LD-gr	WT-SD-sp vs WT-SD-gr	FG-LD-sp vs FG-LD-gr	FG-SD-sp vs FG-SD-gr	nc	nc	nc	-1.33148
258612_at	replication protein RPA32B	RPA32B	AT3G02920	WT-LD-sp vs WT-LD-gr	WT-SD-sp vs WT-SD-gr	FG-LD-sp vs FG-LD-gr	FG-SD-sp vs FG-SD-gr	nc	nc	nc	-1.33844
264229_at	F-box/kelch-repeat protein	AT1G67480	AT1G67480	WT-LD-sp vs WT-LD-gr	WT-SD-sp vs WT-SD-gr	FG-LD-sp vs FG-LD-gr	FG-SD-sp vs FG-SD-gr	nc	nc	nc	-1.33965
266269_at	ATGSTU2 (ARABIDOPSIS THALIANA GLUTATHIONE S-TRANSFERASE TAU 2); glutathione transferase	ATGSTU2	AT2G29480	WT-LD-sp vs WT-LD-gr	WT-SD-sp vs WT-SD-gr	FG-LD-sp vs FG-LD-gr	FG-SD-sp vs FG-SD-gr	nc	nc	nc	-1.34319
266592_at	Fatty acid/sphingolipid desaturase	AT2G46210	AT2G46210	WT-LD-sp vs WT-LD-gr	WT-SD-sp vs WT-SD-gr	FG-LD-sp vs FG-LD-gr	FG-SD-sp vs FG-SD-gr	nc	nc	nc	-1.34683
257519_at	RNA recognition motif-containing protein	AT3G01210	AT3G01210	WT-LD-sp vs WT-LD-gr	WT-SD-sp vs WT-SD-gr	FG-LD-sp vs FG-LD-gr	FG-SD-sp vs FG-SD-gr	nc	nc	nc	-1.34734
250512_at	hypothetical protein	AT5G09995	AT5G09995	WT-LD-sp vs WT-LD-gr	WT-SD-sp vs WT-SD-gr	FG-LD-sp vs FG-LD-gr	FG-SD-sp vs FG-SD-gr	nc	nc	nc	-1.34821
262615_at	ELF5A-1 (EUKARYOTIC ELONGATION FACTOR 5A-1); translation initiation factor	ELF5A-1	AT1G13950	WT-LD-sp vs WT-LD-gr	WT-SD-sp vs WT-SD-gr	FG-LD-sp vs FG-LD-gr	FG-SD-sp vs FG-SD-gr	nc	nc	nc	-1.35123
266447_at	MSS3 (multicopy suppressors of snf4 deficiency in yeast 3); calcium ion binding	MSS3	AT2G43290	WT-LD-sp vs WT-LD-gr	WT-SD-sp vs WT-SD-gr	FG-LD-sp vs FG-LD-gr	FG-SD-sp vs FG-SD-gr	nc	nc	nc	-1.35235
246216_at	ROT3 (ROTUNDIFOLIA 3); oxidoreductase, acting on paired donors, with incorporation or reduction of molecular oxygen, NADH or NADPH as one donor, and incorporation of one atom of oxygen / oxygen binding / steroid hydroxylase	ROT3	AT4G36380	WT-LD-sp vs WT-LD-gr	WT-SD-sp vs WT-SD-gr	FG-LD-sp vs FG-LD-gr	FG-SD-sp vs FG-SD-gr	nc	nc	nc	-1.36838
252231_at	hypothetical protein	AT3G49720	AT3G49720	WT-LD-sp vs WT-LD-gr	WT-SD-sp vs WT-SD-gr	FG-LD-sp vs FG-LD-gr	FG-SD-sp vs FG-SD-gr	nc	nc	nc	-1.37793
263482_at	GDSL esterase/lipase	AT2G03980	AT2G03980	WT-LD-sp vs WT-LD-gr	WT-SD-sp vs WT-SD-gr	FG-LD-sp vs FG-LD-gr	FG-SD-sp vs FG-SD-gr	nc	nc	nc	-1.38051
266805_at	protein trichome birefringence-like 45	TBL45	AT2G30010	WT-LD-sp vs WT-LD-gr	WT-SD-sp vs WT-SD-gr	FG-LD-sp vs FG-LD-gr	FG-SD-sp vs FG-SD-gr	nc	nc	nc	-1.38327
246408_at	hypothetical protein	AT1G57680	AT1G57680	WT-LD-sp vs WT-LD-gr	WT-SD-sp vs WT-SD-gr	FG-LD-sp vs FG-LD-gr	FG-SD-sp vs FG-SD-gr	nc	nc	nc	-1.39086
246155_at	plant Tudor-like RNA-binding protein	AT5G20030	AT5G20030	WT-LD-sp vs WT-LD-gr	WT-SD-sp vs WT-SD-gr	FG-LD-sp vs FG-LD-gr	FG-SD-sp vs FG-SD-gr	nc	nc	nc	-1.40183
265200_s_at	UGT73C6 (UDP-glucosyl transferase 73C6); UDP-glucosyltransferase/ UDP-glycosyltransferase/ quercetin 3-O-glucosyltransferase/ quercetin 4'-O-glucosyltransferase/ quercetin 7-O-glucosyltransferase/ transferase, transferring glycosyl groups	UGT73C6	AT2G36790 /// AT2G36800	WT-LD-sp vs WT-LD-gr	WT-SD-sp vs WT-SD-gr	FG-LD-sp vs FG-LD-gr	FG-SD-sp vs FG-SD-gr	nc	nc	nc	-1.41122
258356_at	hypothetical protein	AT3G14340	AT3G14340	WT-LD-sp vs WT-LD-gr	WT-SD-sp vs WT-SD-gr	FG-LD-sp vs FG-LD-gr	FG-SD-sp vs FG-SD-gr	nc	nc	nc	-1.41367
256129_at	putative calcium-binding protein CML27	AT1G18210	AT1G18210	WT-LD-sp vs WT-LD-gr	WT-SD-sp vs WT-SD-gr	FG-LD-sp vs FG-LD-gr	FG-SD-sp vs FG-SD-gr	nc	nc	nc	-1.42573
254624_at	hypothetical protein	AT4G18580	AT4G18580	WT-LD-sp vs WT-LD-gr	WT-SD-sp vs WT-SD-gr	FG-LD-sp vs FG-LD-gr	FG-SD-sp vs FG-SD-gr	nc	nc	nc	-1.42765
249267_at	BTI3 (VIRB2-INTERACTING PROTEIN 3)	BTI3	AT5G41600	WT-LD-sp vs WT-LD-gr	WT-SD-sp vs WT-SD-gr	FG-LD-sp vs FG-LD-gr	FG-SD-sp vs FG-SD-gr	nc	nc	nc	-1.45916
266271_at	ATGSTU6 (ARABIDOPSIS THALIANA GLUTATHIONE S-TRANSFERASE TAU 6); glutathione transferase	ATGSTU6	AT2G29440	WT-LD-sp vs WT-LD-gr	WT-SD-sp vs WT-SD-gr	FG-LD-sp vs FG-LD-gr	FG-SD-sp vs FG-SD-gr	nc	nc	nc	-1.4602
259283_at	MYB65 (MYB DOMAIN PROTEIN 65); DNA binding / transcription factor	MYB65	AT3G11440	WT-LD-sp vs WT-LD-gr	WT-SD-sp vs WT-SD-gr	FG-LD-sp vs FG-LD-gr	FG-SD-sp vs FG-SD-gr	nc	nc	nc	-1.46208
260472_at	hypothetical protein	AT1G10990	AT1G10990	WT-LD-sp vs WT-LD-gr	WT-SD-sp vs WT-SD-gr	FG-LD-sp vs FG-LD-gr	FG-SD-sp vs FG-SD-gr	nc	nc	nc	-1.46504
247522_at	hypothetical protein	AT5G61340	AT5G61340	WT-LD-sp vs WT-LD-gr	WT-SD-sp vs WT-SD-gr	FG-LD-sp vs FG-LD-gr	FG-SD-sp vs FG-SD-gr	nc	nc	nc	-1.46752
247794_at	PLC1 (PHOSPHOLIPASE C 1); phospholipase C	PLC1	AT5G58670	WT-LD-sp vs WT-LD-gr	WT-SD-sp vs WT-SD-gr	FG-LD-sp vs FG-LD-gr	FG-SD-sp vs FG-SD-gr	nc	nc	nc	-1.46907
251451_s_at	F-box/LRR-repeat protein /// pentatricopeptide repeat-containing protein	AT3G60040 /// AT3G60050	AT3G60040 /// AT3G60050	WT-LD-sp vs WT-LD-gr	WT-SD-sp vs WT-SD-gr	FG-LD-sp vs FG-LD-gr	FG-SD-sp vs FG-SD-gr	nc	nc	nc	-1.47033
261471_at	AAA-type ATPase family protein	AT1G14460	AT1G14460	WT-LD-sp vs WT-LD-gr	WT-SD-sp vs WT-SD-gr	FG-LD-sp vs FG-LD-gr	FG-SD-sp vs FG-SD-gr	nc	nc	nc	-1.47816
253898_s_at	TSB2 (TRYPTOPHAN SYNTHASE BETA-SUBUNIT 2); tryptophan synthase	TSB2	AT4G27070 /// AT5G54810	WT-LD-sp vs WT-LD-gr	WT-SD-sp vs WT-SD-gr	FG-LD-sp vs FG-LD-gr	FG-SD-sp vs FG-SD-gr	nc	nc	nc	-1.48767
249330_at	hypothetical protein	AT5G40970	AT5G40970	WT-LD-sp vs WT-LD-gr	WT-SD-sp vs WT-SD-gr	FG-LD-sp vs FG-LD-gr	FG-SD-sp vs FG-SD-gr	nc	nc	nc	-1.48978
266294_at	HSP20 family protein	AT2G29500	AT2G29500	WT-LD-sp vs WT-LD-gr	WT-SD-sp vs WT-SD-gr	FG-LD-sp vs FG-LD-gr	FG-SD-sp vs FG-SD-gr	nc	nc	nc	-1.49026
249872_at	peptidoglycan-binding LysM domain-containing protein	AT5G23130	AT5G23130	WT-LD-sp vs WT-LD-gr	WT-SD-sp vs WT-SD-gr	FG-LD-sp vs FG-LD-gr	FG-SD-sp vs FG-SD-gr	nc	nc	nc	-1.49866
261983_at	protein kinase family protein	AT1G33770	AT1G33770	WT-LD-sp vs WT-LD-gr	WT-SD-sp vs WT-SD-gr	FG-LD-sp vs FG-LD-gr	FG-SD-sp vs FG-SD-gr	nc	nc	nc	-1.50193
251023_at	transmembrane amino acid transporter family protein	AT5G02170	AT5G02170	WT-LD-sp vs WT-LD-gr	WT-SD-sp vs WT-SD-gr	FG-LD-sp vs FG-LD-gr	FG-SD-sp vs FG-SD-gr	nc	nc	nc	-1.50755
255558_at	GLB1 (GLNB1 HOMOLOG); acetylglutamate kinase regulator	GLB1	AT4G01900	WT-LD-sp vs WT-LD-gr	WT-SD-sp vs WT-SD-gr	FG-LD-sp vs FG-LD-gr	FG-SD-sp vs FG-SD-gr	nc	nc	nc	-1.53819
259105_at	Rubber elongation factor protein	AT3G05500	AT3G05500	WT-LD-sp vs WT-LD-gr	WT-SD-sp vs WT-SD-gr	FG-LD-sp vs FG-LD-gr	FG-SD-sp vs FG-SD-gr	nc	nc	nc	-1.53909
260011_at	putative clathrin assembly protein	AT1G68110	AT1G68110	WT-LD-sp vs WT-LD-gr	WT-SD-sp vs WT-SD-gr	FG-LD-sp vs FG-LD-gr	FG-SD-sp vs FG-SD-gr	nc	nc	nc	-1.56012
265479_at	hypothetical protein	AT2G15760	AT2G15760	WT-LD-sp vs WT-LD-gr	WT-SD-sp vs WT-SD-gr	FG-LD-sp vs FG-LD-gr	FG-SD-sp vs FG-SD-gr	nc	nc	nc	-1.56627
262694_at	Bifunctional inhibitor/lipid-transfer protein/seed storage 2S albumin superfamily protein	AT1G62790	AT1G62790	WT-LD-sp vs WT-LD-gr	WT-SD-sp vs WT-SD-gr	FG-LD-sp vs FG-LD-gr	FG-SD-sp vs FG-SD-gr	nc	nc	nc	-1.59617
259106_at	RALFL22 (ralf-like 22); signal transducer	RALFL22	AT3G05490	WT-LD-sp vs WT-LD-gr	WT-SD-sp vs WT-SD-gr	FG-LD-sp vs FG-LD-gr	FG-SD-sp vs FG-SD-gr	nc	nc	nc	-1.59787
245176_at	tetratricopeptide repeat-containing protein	AT2G47440	AT2G47440	WT-LD-sp vs WT-LD-gr	WT-SD-sp vs WT-SD-gr	FG-LD-sp vs FG-LD-gr	FG-SD-sp vs FG-SD-gr	nc	nc	nc	-1.60995
258357_at	SRF7 (STRUBBELIG-RECEPTOR FAMILY 7); ATP binding / protein binding / protein kinase/ protein serine/threonine kinase/ protein tyrosine kinase	SRF7	AT3G14350	WT-LD-sp vs WT-LD-gr	WT-SD-sp vs WT-SD-gr	FG-LD-sp vs FG-LD-gr	FG-SD-sp vs FG-SD-gr	nc	nc	nc	-1.61358
263366_at	RabGAP/TBC domain-containing protein	AT2G20440	AT2G20440	WT-LD-sp vs WT-LD-gr	WT-SD-sp vs WT-SD-gr	FG-LD-sp vs FG-LD-gr	FG-SD-sp vs FG-SD-gr	nc	nc	nc	-1.61439
259605_at	PUB45 (PLANT U-BOX 45); ubiquitin-protein ligase	PUB45	AT1G27910	WT-LD-sp vs WT-LD-gr	WT-SD-sp vs WT-SD-gr	FG-LD-sp vs FG-LD-gr	FG-SD-sp vs FG-SD-gr	nc	nc	nc	-1.61695
267280_at	TAG1 (TRIACYLGLYCEROL BIOSYNTHESIS DEFECT 1); diacylglycerol O-acyltransferase	TAG1	AT2G19450	WT-LD-sp vs WT-LD-gr	WT-SD-sp vs WT-SD-gr	FG-LD-sp vs FG-LD-gr	FG-SD-sp vs FG-SD-gr	nc	nc	nc	-1.62797
246955_at	CPK1 (CALCIUM DEPENDENT PROTEIN KINASE 1); calmodulin-dependent protein kinase/ kinase	CPK1	AT5G04870	WT-LD-sp vs WT-LD-gr	WT-SD-sp vs WT-SD-gr	FG-LD-sp vs FG-LD-gr	FG-SD-sp vs FG-SD-gr	nc	nc	nc	-1.64408
262935_at	AtOCT5 (Arabidopsis thaliana ORGANIC CATION/CARNITINE TRANSPORTER5); carbohydrate transmembrane transporter/ sugar:hydrogen symporter	AtOCT5	AT1G79410	WT-LD-sp vs WT-LD-gr	WT-SD-sp vs WT-SD-gr	FG-LD-sp vs FG-LD-gr	FG-SD-sp vs FG-SD-gr	nc	nc	nc	-1.6646
259611_at	AtRABG3d (Arabidopsis Rab GTPase homolog G3d); GTP binding	AtRABG3d	AT1G52280	WT-LD-sp vs WT-LD-gr	WT-SD-sp vs WT-SD-gr	FG-LD-sp vs FG-LD-gr	FG-SD-sp vs FG-SD-gr	nc	nc	nc	-1.69368
246756_at	putative protein phosphatase 2C 73	AT5G27930	AT5G27930	WT-LD-sp vs WT-LD-gr	WT-SD-sp vs WT-SD-gr	FG-LD-sp vs FG-LD-gr	FG-SD-sp vs FG-SD-gr	nc	nc	nc	-1.70613
260222_at	XXT5 (XYLOGLUCAN XYLOSYLTRANSFERASE 5); transferase/ transferase, transferring glycosyl groups / xyloglucan 6-xylosyltransferase	XXT5	AT1G74380	WT-LD-sp vs WT-LD-gr	WT-SD-sp vs WT-SD-gr	FG-LD-sp vs FG-LD-gr	FG-SD-sp vs FG-SD-gr	nc	nc	nc	-1.73431
264424_at	Sulfite exporter TauE/SafE family protein	AT1G61740	AT1G61740	WT-LD-sp vs WT-LD-gr	WT-SD-sp vs WT-SD-gr	FG-LD-sp vs FG-LD-gr	FG-SD-sp vs FG-SD-gr	nc	nc	nc	-1.74696
257194_at	ATSERAT2;2 (SERINE ACETYLTRANSFERASE 2;2); serine O-acetyltransferase	ATSERAT2;2	AT3G13110	WT-LD-sp vs WT-LD-gr	WT-SD-sp vs WT-SD-gr	FG-LD-sp vs FG-LD-gr	FG-SD-sp vs FG-SD-gr	nc	nc	nc	-1.76706
252437_at	plant invertase/pectin methylesterase inhibitor superfamily protein	AT3G47380	AT3G47380	WT-LD-sp vs WT-LD-gr	WT-SD-sp vs WT-SD-gr	FG-LD-sp vs FG-LD-gr	FG-SD-sp vs FG-SD-gr	nc	nc	nc	-1.80165
252943_at	CAD9 (CINNAMYL ALCOHOL DEHYDROGENASE 9); binding / catalytic/ oxidoreductase/ zinc ion binding	CAD9	AT4G39330	WT-LD-sp vs WT-LD-gr	WT-SD-sp vs WT-SD-gr	FG-LD-sp vs FG-LD-gr	FG-SD-sp vs FG-SD-gr	nc	nc	nc	-1.83402
258364_at	GLIP4; carboxylesterase/ lipase	GLIP4	AT3G14225	WT-LD-sp vs WT-LD-gr	WT-SD-sp vs WT-SD-gr	FG-LD-sp vs FG-LD-gr	FG-SD-sp vs FG-SD-gr	nc	nc	nc	-1.83688
255284_at	APR1 (APS REDUCTASE 1); adenylyl-sulfate reductase	42826	AT4G04610	WT-LD-sp vs WT-LD-gr	WT-SD-sp vs WT-SD-gr	FG-LD-sp vs FG-LD-gr	FG-SD-sp vs FG-SD-gr	nc	nc	nc	-1.844
254770_at	leucine-rich repeat extensin-like protein 3	AT4G13340	AT4G13340	WT-LD-sp vs WT-LD-gr	WT-SD-sp vs WT-SD-gr	FG-LD-sp vs FG-LD-gr	FG-SD-sp vs FG-SD-gr	nc	nc	nc	-1.89562
262887_at	MAC/Perforin domain-containing protein	AT1G14780	AT1G14780	WT-LD-sp vs WT-LD-gr	WT-SD-sp vs WT-SD-gr	FG-LD-sp vs FG-LD-gr	FG-SD-sp vs FG-SD-gr	nc	nc	nc	-1.98689
249545_at	MATE efflux family protein	AT5G38030	AT5G38030	WT-LD-sp vs WT-LD-gr	WT-SD-sp vs WT-SD-gr	FG-LD-sp vs FG-LD-gr	FG-SD-sp vs FG-SD-gr	nc	nc	nc	-2.0171
250702_at	peroxidase 54	AT5G06730	AT5G06730	WT-LD-sp vs WT-LD-gr	WT-SD-sp vs WT-SD-gr	FG-LD-sp vs FG-LD-gr	FG-SD-sp vs FG-SD-gr	nc	nc	nc	-2.01849
252049_at	F-box associated ubiquitination effector family protein	AT3G52510	AT3G52510	WT-LD-sp vs WT-LD-gr	WT-SD-sp vs WT-SD-gr	FG-LD-sp vs FG-LD-gr	FG-SD-sp vs FG-SD-gr	nc	nc	nc	-2.02702
249406_at	nodulin MtN21 /EamA-like transporter family protein	AT5G40210	AT5G40210	WT-LD-sp vs WT-LD-gr	WT-SD-sp vs WT-SD-gr	FG-LD-sp vs FG-LD-gr	FG-SD-sp vs FG-SD-gr	nc	nc	nc	-2.07153
261420_at	KCS3 (3-KETOACYL-COA SYNTHASE 3); acyltransferase/ catalytic/ transferase, transferring acyl groups other than amino-acyl groups	KCS3	AT1G07720	WT-LD-sp vs WT-LD-gr	WT-SD-sp vs WT-SD-gr	FG-LD-sp vs FG-LD-gr	FG-SD-sp vs FG-SD-gr	nc	nc	nc	-2.08563
266324_at	Rho GTPase activating protein with PAK-box/P21-Rho-binding domain	AT2G46710	AT2G46710	WT-LD-sp vs WT-LD-gr	WT-SD-sp vs WT-SD-gr	FG-LD-sp vs FG-LD-gr	FG-SD-sp vs FG-SD-gr	nc	nc	nc	-2.13547
264032_at	GEK1 (GEKO1); D-aminoacyl-tRNA deacylase	GEK1	AT2G03800	WT-LD-sp vs WT-LD-gr	WT-SD-sp vs WT-SD-gr	FG-LD-sp vs FG-LD-gr	FG-SD-sp vs FG-SD-gr	nc	nc	nc	-2.30662
251771_at	ATCSLA14; cellulose synthase/ transferase, transferring glycosyl groups	CSLA14	AT3G56000	WT-LD-sp vs WT-LD-gr	WT-SD-sp vs WT-SD-gr	FG-LD-sp vs FG-LD-gr	FG-SD-sp vs FG-SD-gr	nc	nc	nc	-2.3954
256243_at	ATHCHIB (ARABIDOPSIS THALIANA BASIC CHITINASE); chitinase	ATHCHIB	AT3G12500	WT-LD-sp vs WT-LD-gr	WT-SD-sp vs WT-SD-gr	FG-LD-sp vs FG-LD-gr	FG-SD-sp vs FG-SD-gr	nc	nc	nc	-2.51514
254122_at	CER2 (ECERIFERUM 2); transferase/ transferase, transferring acyl groups other than amino-acyl groups	CER2	AT4G24510	WT-LD-sp vs WT-LD-gr	WT-SD-sp vs WT-SD-gr	FG-LD-sp vs FG-LD-gr	FG-SD-sp vs FG-SD-gr	nc	nc	nc	-2.58874
250798_at	peroxidase 52	AT5G05340	AT5G05340	WT-LD-sp vs WT-LD-gr	WT-SD-sp vs WT-SD-gr	FG-LD-sp vs FG-LD-gr	FG-SD-sp vs FG-SD-gr	nc	nc	nc	-2.59578
254506_at	GSO1 (GASSHO1); ATP binding / protein binding / protein kinase/ protein serine/threonine kinase/ protein tyrosine kinase	GSO1	AT4G20140	WT-LD-sp vs WT-LD-gr	WT-SD-sp vs WT-SD-gr	FG-LD-sp vs FG-LD-gr	FG-SD-sp vs FG-SD-gr	nc	nc	nc	-2.60416
265572_at	ATACA2 (ALPHA CARBONIC ANHYDRASE 2); carbonate dehydratase/ zinc ion binding	ATACA2	AT2G28210	WT-LD-sp vs WT-LD-gr	WT-SD-sp vs WT-SD-gr	FG-LD-sp vs FG-LD-gr	FG-SD-sp vs FG-SD-gr	nc	nc	nc	-2.72846
265950_s_at	protein kinase-like protein /// protein kinase superfamily protein	AT2G18530 /// AT3G46160	AT2G18530 /// AT3G46160	WT-LD-sp vs WT-LD-gr	WT-SD-sp vs WT-SD-gr	FG-LD-sp vs FG-LD-gr	FG-SD-sp vs FG-SD-gr	nc	nc	nc	-2.84534
259149_at	PAL4 (Phenylalanine ammonia-lyase 4); ammonia ligase/ ammonia-lyase/ catalytic	PAL4	AT3G10340	WT-LD-sp vs WT-LD-gr	WT-SD-sp vs WT-SD-gr	FG-LD-sp vs FG-LD-gr	FG-SD-sp vs FG-SD-gr	nc	nc	nc	-2.85092
263918_at	ProT3 (PROLINE TRANSPORTER 3); L-proline transmembrane transporter/ amino acid transmembrane transporter	ProT3	AT2G36590	WT-LD-sp vs WT-LD-gr	WT-SD-sp vs WT-SD-gr	FG-LD-sp vs FG-LD-gr	FG-SD-sp vs FG-SD-gr	nc	nc	nc	-2.97853
267296_at	LBD10 (LOB DOMAIN-CONTAINING PROTEIN 10)	LBD10	AT2G23660	WT-LD-sp vs WT-LD-gr	WT-SD-sp vs WT-SD-gr	FG-LD-sp vs FG-LD-gr	FG-SD-sp vs FG-SD-gr	nc	nc	nc	-3.11641
260406_at	ATGSTU12 (GLUTATHIONE S-TRANSFERASE TAU 12); glutathione transferase	ATGSTU12	AT1G69920	WT-LD-sp vs WT-LD-gr	WT-SD-sp vs WT-SD-gr	FG-LD-sp vs FG-LD-gr	FG-SD-sp vs FG-SD-gr	nc	nc	nc	-3.16571
256553_at	---	---	AT3G31360	WT-LD-sp vs WT-LD-gr	WT-SD-sp vs WT-SD-gr	FG-LD-sp vs FG-LD-gr	FG-SD-sp vs FG-SD-gr	nc	nc	nc	-3.20875
264288_at	hypothetical protein	AT1G62045	AT1G62045	WT-LD-sp vs WT-LD-gr	WT-SD-sp vs WT-SD-gr	FG-LD-sp vs FG-LD-gr	FG-SD-sp vs FG-SD-gr	nc	nc	nc	-3.2389
249333_at	GLIP1 (GDSL LIPASE1); carboxylesterase/ lipase	GLIP1	AT5G40990	WT-LD-sp vs WT-LD-gr	WT-SD-sp vs WT-SD-gr	FG-LD-sp vs FG-LD-gr	FG-SD-sp vs FG-SD-gr	nc	nc	nc	-3.34734

## Sheet: Cluster C3
Cluster C3
								log2(fold change)
probe_set_ID	gene title	gene symbol	ensembl	treatment 1	treatment 2	treatment 3	treatment 4	value 1	value 2	value 3	value 4
247684_at	Leucine-rich repeat protein kinase family protein	AT5G59670	AT5G59670	WT-LD-sp vs WT-LD-gr	WT-SD-sp vs WT-SD-gr	FG-LD-sp vs FG-LD-gr	FG-SD-sp vs FG-SD-gr	5.92558	nc	3.91309	5.97974
261077_at	protein phosphatase 2C 3	HAI2	AT1G07430	WT-LD-sp vs WT-LD-gr	WT-SD-sp vs WT-SD-gr	FG-LD-sp vs FG-LD-gr	FG-SD-sp vs FG-SD-gr	1.80748	nc	1.22494	3.98485
266385_at	PR1 (PATHOGENESIS-RELATED GENE 1)	PR1	AT2G14610	WT-LD-sp vs WT-LD-gr	WT-SD-sp vs WT-SD-gr	FG-LD-sp vs FG-LD-gr	FG-SD-sp vs FG-SD-gr	-1.77628	nc	3.69931	3.84482
265837_at	LURP1 (LATE UPREGULATED IN RESPONSE TO HYALOPERONOSPORA PARASITICA)	LURP1	AT2G14560	WT-LD-sp vs WT-LD-gr	WT-SD-sp vs WT-SD-gr	FG-LD-sp vs FG-LD-gr	FG-SD-sp vs FG-SD-gr	-3.46943	nc	5.77144	3.2342
266720_s_at	APRR9 (ARABIDOPSIS PSEUDO-RESPONSE REGULATOR 9); protein binding / transcription regulator/ two-component response regulator	APRR9	AT2G46670 /// AT2G46790	WT-LD-sp vs WT-LD-gr	WT-SD-sp vs WT-SD-gr	FG-LD-sp vs FG-LD-gr	FG-SD-sp vs FG-SD-gr	-2.21909	nc	-3.08051	2.99863
251503_at	ATMRP14; ATPase, coupled to transmembrane movement of substances	ATMRP14	AT3G59140	WT-LD-sp vs WT-LD-gr	WT-SD-sp vs WT-SD-gr	FG-LD-sp vs FG-LD-gr	FG-SD-sp vs FG-SD-gr	1.41969	nc	5.36558	2.95327
261221_at	hypothetical protein	AT1G19960	AT1G19960	WT-LD-sp vs WT-LD-gr	WT-SD-sp vs WT-SD-gr	FG-LD-sp vs FG-LD-gr	FG-SD-sp vs FG-SD-gr	-2.40236	nc	4.52428	2.85459
255481_at	PMS1 (POSTMEIOTIC SEGREGATION 1); ATP binding / mismatched DNA binding	PMS1	AT4G02460	WT-LD-sp vs WT-LD-gr	WT-SD-sp vs WT-SD-gr	FG-LD-sp vs FG-LD-gr	FG-SD-sp vs FG-SD-gr	1.73633	nc	1.64361	2.8046
254975_at	oxidoreductase, 2OG-Fe(II) oxygenase family protein	AT4G10500	AT4G10500	WT-LD-sp vs WT-LD-gr	WT-SD-sp vs WT-SD-gr	FG-LD-sp vs FG-LD-gr	FG-SD-sp vs FG-SD-gr	-1.09306	nc	4.19355	2.65154
256789_at	seven in absentia (SINA) domain-containing protein	AT3G13672	AT3G13672	WT-LD-sp vs WT-LD-gr	WT-SD-sp vs WT-SD-gr	FG-LD-sp vs FG-LD-gr	FG-SD-sp vs FG-SD-gr	-1.27277	nc	-1.17917	2.6359
262844_at	plant invertase/pectin methylesterase inhibitor domain-containing protein	AT1G14890	AT1G14890	WT-LD-sp vs WT-LD-gr	WT-SD-sp vs WT-SD-gr	FG-LD-sp vs FG-LD-gr	FG-SD-sp vs FG-SD-gr	-1.15134	nc	1.57353	2.36559
255668_s_at	DNA-binding storekeeper protein-related transcriptional regulator /// DNA-binding storekeeper protein-related transcriptional regulator	AT4G00238 /// AT4G00250	AT4G00238 /// AT4G00250	WT-LD-sp vs WT-LD-gr	WT-SD-sp vs WT-SD-gr	FG-LD-sp vs FG-LD-gr	FG-SD-sp vs FG-SD-gr	1.07832	nc	1.16328	2.32463
259231_at	PP2CA (ARABIDOPSIS THALIANA PROTEIN PHOSPHATASE 2CA); protein binding / protein serine/threonine phosphatase	PP2CA	AT3G11410	WT-LD-sp vs WT-LD-gr	WT-SD-sp vs WT-SD-gr	FG-LD-sp vs FG-LD-gr	FG-SD-sp vs FG-SD-gr	1.87654	nc	1.70528	2.25177
245242_at	CH1 (CHLORINA 1); chlorophyllide a oxygenase	CH1	AT1G44446	WT-LD-sp vs WT-LD-gr	WT-SD-sp vs WT-SD-gr	FG-LD-sp vs FG-LD-gr	FG-SD-sp vs FG-SD-gr	2.10104	nc	2.00593	2.16989
254597_at	protein AtS40-3	AtS40-3	AT4G18980	WT-LD-sp vs WT-LD-gr	WT-SD-sp vs WT-SD-gr	FG-LD-sp vs FG-LD-gr	FG-SD-sp vs FG-SD-gr	-2.95978	nc	-1.50396	2.14962
266551_at	hypothetical protein	AT2G35260	AT2G35260	WT-LD-sp vs WT-LD-gr	WT-SD-sp vs WT-SD-gr	FG-LD-sp vs FG-LD-gr	FG-SD-sp vs FG-SD-gr	2.35359	nc	2.48609	2.14447
265570_at	hypothetical protein	AT2G28310	AT2G28310	WT-LD-sp vs WT-LD-gr	WT-SD-sp vs WT-SD-gr	FG-LD-sp vs FG-LD-gr	FG-SD-sp vs FG-SD-gr	1.77665	nc	1.68989	2.10623
265929_s_at	UDP-glycosyltransferase family protein /// UDP-glycosyltransferase 72D1	AT2G18560 /// AT2G18570	AT2G18560 /// AT2G18570	WT-LD-sp vs WT-LD-gr	WT-SD-sp vs WT-SD-gr	FG-LD-sp vs FG-LD-gr	FG-SD-sp vs FG-SD-gr	3.69102	nc	1.17166	2.06426
251519_at	GUN4; enzyme binding / tetrapyrrole binding	GUN4	AT3G59400	WT-LD-sp vs WT-LD-gr	WT-SD-sp vs WT-SD-gr	FG-LD-sp vs FG-LD-gr	FG-SD-sp vs FG-SD-gr	1.85886	nc	1.91581	2.01989
252403_at	lipase class 3 family protein / disease resistance protein-related protein	AT3G48080	AT3G48080	WT-LD-sp vs WT-LD-gr	WT-SD-sp vs WT-SD-gr	FG-LD-sp vs FG-LD-gr	FG-SD-sp vs FG-SD-gr	-1.48857	nc	1.33481	1.99336
251029_at	mitochondrial glycoprotein family protein	AT5G02050	AT5G02050	WT-LD-sp vs WT-LD-gr	WT-SD-sp vs WT-SD-gr	FG-LD-sp vs FG-LD-gr	FG-SD-sp vs FG-SD-gr	2.83511	nc	2.74532	1.98531
249477_s_at	germin-like protein subfamily 1 member 10 /// germin-like protein subfamily 1 member 11	AT5G38930 /// AT5G38940	AT5G38930 /// AT5G38940	WT-LD-sp vs WT-LD-gr	WT-SD-sp vs WT-SD-gr	FG-LD-sp vs FG-LD-gr	FG-SD-sp vs FG-SD-gr	-7.75832	nc	-1.85126	1.96732
258724_at	MYB-like transcription factor	AT3G09600	AT3G09600	WT-LD-sp vs WT-LD-gr	WT-SD-sp vs WT-SD-gr	FG-LD-sp vs FG-LD-gr	FG-SD-sp vs FG-SD-gr	1.51634	nc	1.58033	1.95671
250133_at	ATF2; enzyme activator	TRXF2	AT5G16400	WT-LD-sp vs WT-LD-gr	WT-SD-sp vs WT-SD-gr	FG-LD-sp vs FG-LD-gr	FG-SD-sp vs FG-SD-gr	2.65618	nc	2.36635	1.95528
267299_at	UDP-glycosyltransferase 87A1	AT2G30150	AT2G30150	WT-LD-sp vs WT-LD-gr	WT-SD-sp vs WT-SD-gr	FG-LD-sp vs FG-LD-gr	FG-SD-sp vs FG-SD-gr	1.98525	nc	3.56866	1.93038
265109_s_at	CC-NBS-LRR class disease resistance protein /// CC-NBS-LRR class disease resistance protein	AT1G62630 /// AT1G63360	AT1G62630 /// AT1G63360	WT-LD-sp vs WT-LD-gr	WT-SD-sp vs WT-SD-gr	FG-LD-sp vs FG-LD-gr	FG-SD-sp vs FG-SD-gr	1.36054	nc	1.30624	1.92098
247816_at	NADH dehydrogenase-like complex N	AT5G58260	AT5G58260	WT-LD-sp vs WT-LD-gr	WT-SD-sp vs WT-SD-gr	FG-LD-sp vs FG-LD-gr	FG-SD-sp vs FG-SD-gr	2.86577	nc	3.30356	1.90698
257722_at	protein ASPARTIC PROTEASE IN GUARD CELL 1	AT3G18490	AT3G18490	WT-LD-sp vs WT-LD-gr	WT-SD-sp vs WT-SD-gr	FG-LD-sp vs FG-LD-gr	FG-SD-sp vs FG-SD-gr	1.01326	nc	1.35877	1.89846
252888_at	APL3; glucose-1-phosphate adenylyltransferase	APL3	AT4G39210	WT-LD-sp vs WT-LD-gr	WT-SD-sp vs WT-SD-gr	FG-LD-sp vs FG-LD-gr	FG-SD-sp vs FG-SD-gr	1.9953	nc	1.66319	1.88551
255720_at	PRK (PHOSPHORIBULOKINASE); ATP binding / phosphoribulokinase/ protein binding	PRK	AT1G32060	WT-LD-sp vs WT-LD-gr	WT-SD-sp vs WT-SD-gr	FG-LD-sp vs FG-LD-gr	FG-SD-sp vs FG-SD-gr	3.88976	nc	3.13264	1.86006
252289_at	SWAP (Suppressor-of-White-APricot)/surp RNA-binding domain-containing protein	AT3G49130	AT3G49130	WT-LD-sp vs WT-LD-gr	WT-SD-sp vs WT-SD-gr	FG-LD-sp vs FG-LD-gr	FG-SD-sp vs FG-SD-gr	1.11298	nc	1.58986	1.85767
253394_at	VTE1 (VITAMIN E DEFICIENT 1); tocopherol cyclase	VTE1	AT4G32770	WT-LD-sp vs WT-LD-gr	WT-SD-sp vs WT-SD-gr	FG-LD-sp vs FG-LD-gr	FG-SD-sp vs FG-SD-gr	2.36694	nc	3.08226	1.85555
266778_at	CYP707A2; (+)-abscisic acid 8'-hydroxylase/ oxygen binding	CYP707A2	AT2G29090	WT-LD-sp vs WT-LD-gr	WT-SD-sp vs WT-SD-gr	FG-LD-sp vs FG-LD-gr	FG-SD-sp vs FG-SD-gr	1.82251	nc	1.67477	1.81136
245392_at	monothiol glutaredoxin-S4	AT4G15680	AT4G15680	WT-LD-sp vs WT-LD-gr	WT-SD-sp vs WT-SD-gr	FG-LD-sp vs FG-LD-gr	FG-SD-sp vs FG-SD-gr	2.4068	nc	-1.68162	1.80723
258939_at	hypothetical protein	AT3G10020	AT3G10020	WT-LD-sp vs WT-LD-gr	WT-SD-sp vs WT-SD-gr	FG-LD-sp vs FG-LD-gr	FG-SD-sp vs FG-SD-gr	-1.54291	nc	-1.4876	1.77119
257612_at	ARO4 (ARMADILLO REPEAT ONLY 4); binding	ARO4	AT3G26600	WT-LD-sp vs WT-LD-gr	WT-SD-sp vs WT-SD-gr	FG-LD-sp vs FG-LD-gr	FG-SD-sp vs FG-SD-gr	-1.10394	nc	1.00354	1.76975
266510_at	SWA1 (SLOW WALKER1); nucleotide binding	SWA1	AT2G47990	WT-LD-sp vs WT-LD-gr	WT-SD-sp vs WT-SD-gr	FG-LD-sp vs FG-LD-gr	FG-SD-sp vs FG-SD-gr	2.37124	nc	2.06738	1.75483
264185_at	thylakoid lumen protein 18.3	TLP18.3	AT1G54780	WT-LD-sp vs WT-LD-gr	WT-SD-sp vs WT-SD-gr	FG-LD-sp vs FG-LD-gr	FG-SD-sp vs FG-SD-gr	3.16464	nc	2.52495	1.75143
245368_at	photosystem II reaction center PsbP family protein	AT4G15510	AT4G15510	WT-LD-sp vs WT-LD-gr	WT-SD-sp vs WT-SD-gr	FG-LD-sp vs FG-LD-gr	FG-SD-sp vs FG-SD-gr	1.25131	nc	1.13168	1.71529
245932_at	Inositol monophosphatase family protein	AT5G09290	AT5G09290	WT-LD-sp vs WT-LD-gr	WT-SD-sp vs WT-SD-gr	FG-LD-sp vs FG-LD-gr	FG-SD-sp vs FG-SD-gr	-3.10545	nc	1.13995	1.69634
262632_at	PSBP-1 (PHOTOSYSTEM II SUBUNIT P-1); poly(U) binding	PSBP-1	AT1G06680	WT-LD-sp vs WT-LD-gr	WT-SD-sp vs WT-SD-gr	FG-LD-sp vs FG-LD-gr	FG-SD-sp vs FG-SD-gr	2.5894	nc	1.41817	1.68605
248036_at	nucleolar protein, putative	OLI2	AT5G55920	WT-LD-sp vs WT-LD-gr	WT-SD-sp vs WT-SD-gr	FG-LD-sp vs FG-LD-gr	FG-SD-sp vs FG-SD-gr	2.61356	nc	2.39824	1.68169
266363_at	haloacid dehalogenase-like hydrolase domain-containing protein	AT2G41250	AT2G41250	WT-LD-sp vs WT-LD-gr	WT-SD-sp vs WT-SD-gr	FG-LD-sp vs FG-LD-gr	FG-SD-sp vs FG-SD-gr	1.95437	nc	2.41711	1.66304
264913_at	pentatricopeptide repeat-containing protein	AT1G60770	AT1G60770	WT-LD-sp vs WT-LD-gr	WT-SD-sp vs WT-SD-gr	FG-LD-sp vs FG-LD-gr	FG-SD-sp vs FG-SD-gr	3.06037	nc	2.54994	1.65155
258861_at	putative DEAD/DEAH box helicase	AT3G02060	AT3G02060	WT-LD-sp vs WT-LD-gr	WT-SD-sp vs WT-SD-gr	FG-LD-sp vs FG-LD-gr	FG-SD-sp vs FG-SD-gr	1.49084	nc	1.54959	1.64305
254638_at	Rho termination factor	AT4G18740	AT4G18740	WT-LD-sp vs WT-LD-gr	WT-SD-sp vs WT-SD-gr	FG-LD-sp vs FG-LD-gr	FG-SD-sp vs FG-SD-gr	2.18424	nc	1.63499	1.6387
256746_at	alpha-glucan phosphorylase 1	AT3G29320	AT3G29320	WT-LD-sp vs WT-LD-gr	WT-SD-sp vs WT-SD-gr	FG-LD-sp vs FG-LD-gr	FG-SD-sp vs FG-SD-gr	1.42097	nc	-1.58676	1.62811
261958_at	glutaredoxin-like protein	AT1G64500	AT1G64500	WT-LD-sp vs WT-LD-gr	WT-SD-sp vs WT-SD-gr	FG-LD-sp vs FG-LD-gr	FG-SD-sp vs FG-SD-gr	3.63349	nc	3.64581	1.62617
247853_at	PHOT2 (PHOTOTROPIN 2); FMN binding / blue light photoreceptor/ kinase/ protein serine/threonine kinase	PHOT2	AT5G58140	WT-LD-sp vs WT-LD-gr	WT-SD-sp vs WT-SD-gr	FG-LD-sp vs FG-LD-gr	FG-SD-sp vs FG-SD-gr	3.25625	nc	1.83761	1.60702
265182_at	alkenal/one oxidoreductase	AT1G23740	AT1G23740	WT-LD-sp vs WT-LD-gr	WT-SD-sp vs WT-SD-gr	FG-LD-sp vs FG-LD-gr	FG-SD-sp vs FG-SD-gr	3.50219	nc	3.16602	1.59482
246310_at	SULTR3;1 (SULFATE TRANSPORTER 3;1); secondary active sulfate transmembrane transporter/ sulfate transmembrane transporter/ transporter	SULTR3;1	AT3G51895	WT-LD-sp vs WT-LD-gr	WT-SD-sp vs WT-SD-gr	FG-LD-sp vs FG-LD-gr	FG-SD-sp vs FG-SD-gr	1.64489	nc	1.86388	1.58543
245015_at	RuBisCO large subunit	rbcL	ATCG00490	WT-LD-sp vs WT-LD-gr	WT-SD-sp vs WT-SD-gr	FG-LD-sp vs FG-LD-gr	FG-SD-sp vs FG-SD-gr	2.14292	nc	1.1608	1.5762
248303_at	FTSH11 (FtsH protease 11); ATP-dependent peptidase/ ATPase/ metallopeptidase	FTSH11	AT5G53170	WT-LD-sp vs WT-LD-gr	WT-SD-sp vs WT-SD-gr	FG-LD-sp vs FG-LD-gr	FG-SD-sp vs FG-SD-gr	1.72205	nc	1.26072	1.57608
261315_at	ERF8; DNA binding / transcription factor/ transcription repressor	ERF8	AT1G53170	WT-LD-sp vs WT-LD-gr	WT-SD-sp vs WT-SD-gr	FG-LD-sp vs FG-LD-gr	FG-SD-sp vs FG-SD-gr	2.17519	nc	1.49706	1.57262
245937_at	Mpv17/PMP22 family protein	AT5G19750	AT5G19750	WT-LD-sp vs WT-LD-gr	WT-SD-sp vs WT-SD-gr	FG-LD-sp vs FG-LD-gr	FG-SD-sp vs FG-SD-gr	1.14183	nc	1.42328	1.57238
259835_at	TRZ3 (TRNASE Z 3); 3'-tRNA processing endoribonuclease/ catalytic	TRZ3	AT1G52160	WT-LD-sp vs WT-LD-gr	WT-SD-sp vs WT-SD-gr	FG-LD-sp vs FG-LD-gr	FG-SD-sp vs FG-SD-gr	1.04068	nc	1.78353	1.55689
258546_at	emb1974 (embryo defective 1974)	emb1974	AT3G07060	WT-LD-sp vs WT-LD-gr	WT-SD-sp vs WT-SD-gr	FG-LD-sp vs FG-LD-gr	FG-SD-sp vs FG-SD-gr	2.23838	nc	1.08169	1.54621
258333_at	MFP1 (MAR BINDING FILAMENT-LIKE PROTEIN 1); DNA binding	MFP1	AT3G16000	WT-LD-sp vs WT-LD-gr	WT-SD-sp vs WT-SD-gr	FG-LD-sp vs FG-LD-gr	FG-SD-sp vs FG-SD-gr	1.67364	nc	1.68882	1.53449
252229_at	hypothetical protein	AT3G49890	AT3G49890	WT-LD-sp vs WT-LD-gr	WT-SD-sp vs WT-SD-gr	FG-LD-sp vs FG-LD-gr	FG-SD-sp vs FG-SD-gr	1.32197	nc	1.87694	1.53027
266291_at	tropinone reductase-like protein	AT2G29320	AT2G29320	WT-LD-sp vs WT-LD-gr	WT-SD-sp vs WT-SD-gr	FG-LD-sp vs FG-LD-gr	FG-SD-sp vs FG-SD-gr	2.71636	nc	1.96778	1.52511
259914_at	NAD(P)-binding Rossmann-fold superfamily protein	AT1G72640	AT1G72640	WT-LD-sp vs WT-LD-gr	WT-SD-sp vs WT-SD-gr	FG-LD-sp vs FG-LD-gr	FG-SD-sp vs FG-SD-gr	1.39923	nc	1.25506	1.51663
248311_at	BETA-OHASE 2 (BETA-CAROTENE HYDROXYLASE 2); carotene beta-ring hydroxylase	BETA-OHASE 2	AT5G52570	WT-LD-sp vs WT-LD-gr	WT-SD-sp vs WT-SD-gr	FG-LD-sp vs FG-LD-gr	FG-SD-sp vs FG-SD-gr	1.07613	nc	2.6155	1.50224
261048_at	UGT72B3 (UDP-GLUCOSYL TRANSFERASE 72B3); UDP-glycosyltransferase/ quercetin 3-O-glucosyltransferase/ transferase, transferring glycosyl groups	UGT72B3	AT1G01420	WT-LD-sp vs WT-LD-gr	WT-SD-sp vs WT-SD-gr	FG-LD-sp vs FG-LD-gr	FG-SD-sp vs FG-SD-gr	1.28635	nc	1.8382	1.49476
251282_at	CRF6 (CYTOKININ RESPONSE FACTOR 6); DNA binding / transcription factor	CRF6	AT3G61630	WT-LD-sp vs WT-LD-gr	WT-SD-sp vs WT-SD-gr	FG-LD-sp vs FG-LD-gr	FG-SD-sp vs FG-SD-gr	1.4256	nc	1.21814	1.48049
253253_at	SAUR-like auxin-responsive family protein	AT4G34750	AT4G34750	WT-LD-sp vs WT-LD-gr	WT-SD-sp vs WT-SD-gr	FG-LD-sp vs FG-LD-gr	FG-SD-sp vs FG-SD-gr	1.7156	nc	1.97588	1.45609
262970_at	protein disulfide-isomerase LQY1	AT1G75690	AT1G75690	WT-LD-sp vs WT-LD-gr	WT-SD-sp vs WT-SD-gr	FG-LD-sp vs FG-LD-gr	FG-SD-sp vs FG-SD-gr	3.84564	nc	2.5664	1.45299
251916_at	probable peptide/nitrate transporter	AT3G53960	AT3G53960	WT-LD-sp vs WT-LD-gr	WT-SD-sp vs WT-SD-gr	FG-LD-sp vs FG-LD-gr	FG-SD-sp vs FG-SD-gr	1.71421	nc	2.07693	1.45276
247889_at	APO2 (ACCUMULATION OF PHOTOSYSTEM ONE 2)	APO2	AT5G57930	WT-LD-sp vs WT-LD-gr	WT-SD-sp vs WT-SD-gr	FG-LD-sp vs FG-LD-gr	FG-SD-sp vs FG-SD-gr	1.24141	nc	1.0893	1.43921
258607_at	TRXF1 (THIOREDOXIN F-TYPE 1); enzyme activator	TRXF1	AT3G02730	WT-LD-sp vs WT-LD-gr	WT-SD-sp vs WT-SD-gr	FG-LD-sp vs FG-LD-gr	FG-SD-sp vs FG-SD-gr	3.55179	nc	3.63973	1.4383
248191_at	calcium-binding endonuclease/exonuclease/phosphatase family protein	AT5G54130	AT5G54130	WT-LD-sp vs WT-LD-gr	WT-SD-sp vs WT-SD-gr	FG-LD-sp vs FG-LD-gr	FG-SD-sp vs FG-SD-gr	2.26713	nc	2.63075	1.43451
262448_at	WD40 domain-containing protein	AT1G49450	AT1G49450	WT-LD-sp vs WT-LD-gr	WT-SD-sp vs WT-SD-gr	FG-LD-sp vs FG-LD-gr	FG-SD-sp vs FG-SD-gr	2.45977	nc	1.31854	1.4317
267095_at	FAC1 (EMBRYONIC FACTOR1); AMP deaminase	FAC1	AT2G38280	WT-LD-sp vs WT-LD-gr	WT-SD-sp vs WT-SD-gr	FG-LD-sp vs FG-LD-gr	FG-SD-sp vs FG-SD-gr	1.40009	nc	1.17806	1.42774
265339_at	AtPPa2 (Arabidopsis thaliana pyrophosphorylase 2); inorganic diphosphatase/ pyrophosphatase	AtPPa2	AT2G18230	WT-LD-sp vs WT-LD-gr	WT-SD-sp vs WT-SD-gr	FG-LD-sp vs FG-LD-gr	FG-SD-sp vs FG-SD-gr	1.78118	nc	1.94588	1.39868
262526_at	SPS2 (Solanesyl diphosphate synthase 2); trans-octaprenyltranstransferase	SPS2	AT1G17050	WT-LD-sp vs WT-LD-gr	WT-SD-sp vs WT-SD-gr	FG-LD-sp vs FG-LD-gr	FG-SD-sp vs FG-SD-gr	3.01742	nc	3.06667	1.39412
258396_at	ribosomal RNA processing brix domain-containing protein	AT3G15460	AT3G15460	WT-LD-sp vs WT-LD-gr	WT-SD-sp vs WT-SD-gr	FG-LD-sp vs FG-LD-gr	FG-SD-sp vs FG-SD-gr	1.77073	nc	1.87816	1.39039
263676_at	CRB (CHLOROPLAST RNA BINDING); binding / catalytic/ coenzyme binding	CRB	AT1G09340	WT-LD-sp vs WT-LD-gr	WT-SD-sp vs WT-SD-gr	FG-LD-sp vs FG-LD-gr	FG-SD-sp vs FG-SD-gr	3.94644	nc	3.75091	1.38947
248336_at	hypothetical protein	AT5G52420	AT5G52420	WT-LD-sp vs WT-LD-gr	WT-SD-sp vs WT-SD-gr	FG-LD-sp vs FG-LD-gr	FG-SD-sp vs FG-SD-gr	2.23816	nc	2.06688	1.38887
261692_at	CRT3 (CALRETICULIN 3); calcium ion binding / unfolded protein binding	CRT3	AT1G08450	WT-LD-sp vs WT-LD-gr	WT-SD-sp vs WT-SD-gr	FG-LD-sp vs FG-LD-gr	FG-SD-sp vs FG-SD-gr	1.04338	nc	1.97	1.36708
245353_at	hypothetical protein	AT4G16000	AT4G16000	WT-LD-sp vs WT-LD-gr	WT-SD-sp vs WT-SD-gr	FG-LD-sp vs FG-LD-gr	FG-SD-sp vs FG-SD-gr	1.64501	nc	1.53751	1.35684
250007_at	BMY3; beta-amylase/ catalytic/ cation binding	BMY3	AT5G18670	WT-LD-sp vs WT-LD-gr	WT-SD-sp vs WT-SD-gr	FG-LD-sp vs FG-LD-gr	FG-SD-sp vs FG-SD-gr	3.86706	nc	3.11098	1.35307
252130_at	PSBO2 (PHOTOSYSTEM II SUBUNIT O-2); oxygen evolving/ poly(U) binding	PSBO2	AT3G50820	WT-LD-sp vs WT-LD-gr	WT-SD-sp vs WT-SD-gr	FG-LD-sp vs FG-LD-gr	FG-SD-sp vs FG-SD-gr	3.07393	nc	2.53351	1.34607
252977_at	phospholipase like protein (PEARLI 4)	AT4G38560	AT4G38560	WT-LD-sp vs WT-LD-gr	WT-SD-sp vs WT-SD-gr	FG-LD-sp vs FG-LD-gr	FG-SD-sp vs FG-SD-gr	-1.62363	nc	-1.25426	1.34477
258679_at	phosphoglycerate mutase, 2,3-bisphosphoglycerate-independent	AT3G08590	AT3G08590	WT-LD-sp vs WT-LD-gr	WT-SD-sp vs WT-SD-gr	FG-LD-sp vs FG-LD-gr	FG-SD-sp vs FG-SD-gr	1.19294	nc	2.86576	1.34452
256514_at	NAD(P)-binding Rossmann-fold superfamily protein	AT1G66130	AT1G66130	WT-LD-sp vs WT-LD-gr	WT-SD-sp vs WT-SD-gr	FG-LD-sp vs FG-LD-gr	FG-SD-sp vs FG-SD-gr	2.94459	nc	1.29219	1.34062
258202_at	DNA binding / DNA-directed RNA polymerase	AT3G13940	AT3G13940	WT-LD-sp vs WT-LD-gr	WT-SD-sp vs WT-SD-gr	FG-LD-sp vs FG-LD-gr	FG-SD-sp vs FG-SD-gr	1.5291	nc	1.91509	1.33435
246559_at	WD-40 repeat family protein	AT5G15550	AT5G15550	WT-LD-sp vs WT-LD-gr	WT-SD-sp vs WT-SD-gr	FG-LD-sp vs FG-LD-gr	FG-SD-sp vs FG-SD-gr	1.73018	nc	1.71923	1.32684
259840_at	PSAH2 (PHOTOSYSTEM I SUBUNIT H2)	PSAH2	AT1G52230	WT-LD-sp vs WT-LD-gr	WT-SD-sp vs WT-SD-gr	FG-LD-sp vs FG-LD-gr	FG-SD-sp vs FG-SD-gr	1.55122	nc	1.30182	1.3253
253252_at	ATASE2 (GLN PHOSPHORIBOSYL PYROPHOSPHATE AMIDOTRANSFERASE 2); amidophosphoribosyltransferase	ATASE2	AT4G34740	WT-LD-sp vs WT-LD-gr	WT-SD-sp vs WT-SD-gr	FG-LD-sp vs FG-LD-gr	FG-SD-sp vs FG-SD-gr	1.82879	nc	1.39251	1.32365
253028_at	pde191 (pigment defective 191)	pde191	AT4G38160	WT-LD-sp vs WT-LD-gr	WT-SD-sp vs WT-SD-gr	FG-LD-sp vs FG-LD-gr	FG-SD-sp vs FG-SD-gr	2.2785	nc	1.50258	1.31698
262028_at	transcription factor TCP23	AT1G35560	AT1G35560	WT-LD-sp vs WT-LD-gr	WT-SD-sp vs WT-SD-gr	FG-LD-sp vs FG-LD-gr	FG-SD-sp vs FG-SD-gr	2.08951	nc	2.38231	1.31663
264613_at	LIP2 (LIPOYLTRANSFERASE 2); lipoyltransferase	LIP2	AT1G04640	WT-LD-sp vs WT-LD-gr	WT-SD-sp vs WT-SD-gr	FG-LD-sp vs FG-LD-gr	FG-SD-sp vs FG-SD-gr	2.16211	nc	2.54175	1.30737
249901_at	HD2B (HISTONE DEACETYLASE 2B); histone deacetylase	HD2B	AT5G22650	WT-LD-sp vs WT-LD-gr	WT-SD-sp vs WT-SD-gr	FG-LD-sp vs FG-LD-gr	FG-SD-sp vs FG-SD-gr	1.86092	nc	2.08917	1.29908
261725_at	SmD3 (snRNP core protein SmD3)	SmD3	AT1G76300	WT-LD-sp vs WT-LD-gr	WT-SD-sp vs WT-SD-gr	FG-LD-sp vs FG-LD-gr	FG-SD-sp vs FG-SD-gr	1.71457	nc	1.58202	1.29041
261197_at	GAPA-2 (GLYCERALDEHYDE 3-PHOSPHATE DEHYDROGENASE A SUBUNIT 2); NAD or NADH binding / binding / catalytic/ glyceraldehyde-3-phosphate dehydrogenase (phosphorylating)/ glyceraldehyde-3-phosphate dehydrogenase	GAPA-2	AT1G12900	WT-LD-sp vs WT-LD-gr	WT-SD-sp vs WT-SD-gr	FG-LD-sp vs FG-LD-gr	FG-SD-sp vs FG-SD-gr	3.78593	nc	2.57281	1.28142
264762_at	G-type lectin S-receptor-like serine/threonine-protein kinase	AT1G61460	AT1G61460	WT-LD-sp vs WT-LD-gr	WT-SD-sp vs WT-SD-gr	FG-LD-sp vs FG-LD-gr	FG-SD-sp vs FG-SD-gr	-5.3616	nc	-2.14525	1.25716
260309_at	AOAT2 (ALANINE-2-OXOGLUTARATE AMINOTRANSFERASE 2); L-alanine:2-oxoglutarate aminotransferase/ glycine:2-oxoglutarate aminotransferase	AOAT2	AT1G70580	WT-LD-sp vs WT-LD-gr	WT-SD-sp vs WT-SD-gr	FG-LD-sp vs FG-LD-gr	FG-SD-sp vs FG-SD-gr	1.50381	nc	1.3436	1.25314
264942_at	F-box protein	AT1G67340	AT1G67340	WT-LD-sp vs WT-LD-gr	WT-SD-sp vs WT-SD-gr	FG-LD-sp vs FG-LD-gr	FG-SD-sp vs FG-SD-gr	2.0931	nc	1.74996	1.25081
253272_at	SEP1 (STRESS ENHANCED PROTEIN 1); chlorophyll binding	43709	AT4G34190	WT-LD-sp vs WT-LD-gr	WT-SD-sp vs WT-SD-gr	FG-LD-sp vs FG-LD-gr	FG-SD-sp vs FG-SD-gr	1.92283	nc	1.65153	1.24799
259936_at	EBS1 (EMS-mutagenized bri1 suppressor 1); UDP-glucose:glycoprotein glucosyltransferase/ transferase, transferring glycosyl groups / transferase, transferring hexosyl groups	EBS1	---	WT-LD-sp vs WT-LD-gr	WT-SD-sp vs WT-SD-gr	FG-LD-sp vs FG-LD-gr	FG-SD-sp vs FG-SD-gr	1.31994	nc	1.81851	1.23958
253871_at	PORB (PROTOCHLOROPHYLLIDE OXIDOREDUCTASE B); oxidoreductase/ protochlorophyllide reductase	PORB	AT4G27440	WT-LD-sp vs WT-LD-gr	WT-SD-sp vs WT-SD-gr	FG-LD-sp vs FG-LD-gr	FG-SD-sp vs FG-SD-gr	1.50864	nc	-1.09446	1.23689
251657_at	nucleolar essential protein-related protein	AT3G57000	AT3G57000	WT-LD-sp vs WT-LD-gr	WT-SD-sp vs WT-SD-gr	FG-LD-sp vs FG-LD-gr	FG-SD-sp vs FG-SD-gr	1.74485	nc	1.63463	1.23088
263632_at	hypothetical protein	AT2G04795	AT2G04795	WT-LD-sp vs WT-LD-gr	WT-SD-sp vs WT-SD-gr	FG-LD-sp vs FG-LD-gr	FG-SD-sp vs FG-SD-gr	1.20046	nc	3.23881	1.22631
251953_at	CPuORF51 (Conserved peptide upstream open reading frame 51)	CPuORF51	AT3G53668 /// AT3G53670	WT-LD-sp vs WT-LD-gr	WT-SD-sp vs WT-SD-gr	FG-LD-sp vs FG-LD-gr	FG-SD-sp vs FG-SD-gr	2.23923	nc	1.65137	1.22175
267274_at	mitochondrial substrate carrier family protein	AT2G30160	AT2G30160	WT-LD-sp vs WT-LD-gr	WT-SD-sp vs WT-SD-gr	FG-LD-sp vs FG-LD-gr	FG-SD-sp vs FG-SD-gr	1.68429	nc	1.47184	1.22101
247972_at	HAG2 (HISTONE ACETYLTRANSFERASE OF THE GNAT FAMILY 2); H4 histone acetyltransferase/ histone acetyltransferase	HAG2	AT5G56740	WT-LD-sp vs WT-LD-gr	WT-SD-sp vs WT-SD-gr	FG-LD-sp vs FG-LD-gr	FG-SD-sp vs FG-SD-gr	1.32897	nc	2.1644	1.21848
261296_at	hypothetical protein	AT1G48460	AT1G48460	WT-LD-sp vs WT-LD-gr	WT-SD-sp vs WT-SD-gr	FG-LD-sp vs FG-LD-gr	FG-SD-sp vs FG-SD-gr	2.94024	nc	1.69124	1.21721
254398_at	oxygen-evolving enhancer protein 3, chloroplast, putative (PSBQ1) (PSBQ)	PSBQA	AT4G21280	WT-LD-sp vs WT-LD-gr	WT-SD-sp vs WT-SD-gr	FG-LD-sp vs FG-LD-gr	FG-SD-sp vs FG-SD-gr	2.60732	nc	1.56964	1.20972
255304_at	KEA3; potassium ion transmembrane transporter/ potassium:hydrogen antiporter	KEA3	AT4G04850	WT-LD-sp vs WT-LD-gr	WT-SD-sp vs WT-SD-gr	FG-LD-sp vs FG-LD-gr	FG-SD-sp vs FG-SD-gr	2.68458	nc	2.63467	1.20415
266118_at	LCR68 (LOW-MOLECULAR-WEIGHT CYSTEINE-RICH 68); peptidase inhibitor	LCR68	AT2G02130	WT-LD-sp vs WT-LD-gr	WT-SD-sp vs WT-SD-gr	FG-LD-sp vs FG-LD-gr	FG-SD-sp vs FG-SD-gr	1.19991	nc	1.0667	1.20246
247926_at	methyltransferase-like protein	AT5G57280	AT5G57280	WT-LD-sp vs WT-LD-gr	WT-SD-sp vs WT-SD-gr	FG-LD-sp vs FG-LD-gr	FG-SD-sp vs FG-SD-gr	2.0997	nc	2.20999	1.20203
246846_at	hypothetical protein	AT5G26760	AT5G26760	WT-LD-sp vs WT-LD-gr	WT-SD-sp vs WT-SD-gr	FG-LD-sp vs FG-LD-gr	FG-SD-sp vs FG-SD-gr	1.0409	nc	1.01969	1.19451
247277_at	DNA polymerase V family protein	AT5G64420	AT5G64420	WT-LD-sp vs WT-LD-gr	WT-SD-sp vs WT-SD-gr	FG-LD-sp vs FG-LD-gr	FG-SD-sp vs FG-SD-gr	1.87438	nc	1.71588	1.19224
265668_at	Acyl-CoA N-acyltransferases (NAT) superfamily protein	AT2G32020	AT2G32020	WT-LD-sp vs WT-LD-gr	WT-SD-sp vs WT-SD-gr	FG-LD-sp vs FG-LD-gr	FG-SD-sp vs FG-SD-gr	1.70597	nc	1.3828	1.19063
245778_at	RNA recognition motif-containing protein	AT1G73530	AT1G73530	WT-LD-sp vs WT-LD-gr	WT-SD-sp vs WT-SD-gr	FG-LD-sp vs FG-LD-gr	FG-SD-sp vs FG-SD-gr	1.15061	nc	1.09751	1.18809
245505_at	monothiol glutaredoxin-S5	AT4G15690	AT4G15690	WT-LD-sp vs WT-LD-gr	WT-SD-sp vs WT-SD-gr	FG-LD-sp vs FG-LD-gr	FG-SD-sp vs FG-SD-gr	2.66123	nc	-1.38019	1.18215
264957_at	SKP2B; ubiquitin-protein ligase	SKP2B	AT1G77000	WT-LD-sp vs WT-LD-gr	WT-SD-sp vs WT-SD-gr	FG-LD-sp vs FG-LD-gr	FG-SD-sp vs FG-SD-gr	-2.0246	nc	-2.21175	1.1689
264916_at	ACLA-2; ATP citrate synthase	ACLA-2	AT1G60810	WT-LD-sp vs WT-LD-gr	WT-SD-sp vs WT-SD-gr	FG-LD-sp vs FG-LD-gr	FG-SD-sp vs FG-SD-gr	2.29944	nc	1.40506	1.15636
247607_at	pentatricopeptide repeat-containing protein	AT5G60960	AT5G60960	WT-LD-sp vs WT-LD-gr	WT-SD-sp vs WT-SD-gr	FG-LD-sp vs FG-LD-gr	FG-SD-sp vs FG-SD-gr	1.7494	nc	1.28144	1.15086
247435_at	ATGSTU9 (ARABIDOPSIS THALIANA GLUTATHIONE S-TRANSFERASE TAU 9); glutathione transferase	ATGSTU9	AT5G62480	WT-LD-sp vs WT-LD-gr	WT-SD-sp vs WT-SD-gr	FG-LD-sp vs FG-LD-gr	FG-SD-sp vs FG-SD-gr	-1.93959	nc	1.68023	1.13928
264394_at	aminomethyltransferase	AT1G11860	AT1G11860	WT-LD-sp vs WT-LD-gr	WT-SD-sp vs WT-SD-gr	FG-LD-sp vs FG-LD-gr	FG-SD-sp vs FG-SD-gr	3.98039	nc	2.59262	1.13316
250706_at	DHS (DEOXYHYPUSINE SYNTHASE)	DHS	AT5G05920	WT-LD-sp vs WT-LD-gr	WT-SD-sp vs WT-SD-gr	FG-LD-sp vs FG-LD-gr	FG-SD-sp vs FG-SD-gr	1.03647	nc	1.00607	1.13148
265276_at	hypothetical protein	AT2G28400	AT2G28400	WT-LD-sp vs WT-LD-gr	WT-SD-sp vs WT-SD-gr	FG-LD-sp vs FG-LD-gr	FG-SD-sp vs FG-SD-gr	-1.0419	nc	-1.14704	1.12016
258887_at	PLDP2; phospholipase D	PLDP2	AT3G05630	WT-LD-sp vs WT-LD-gr	WT-SD-sp vs WT-SD-gr	FG-LD-sp vs FG-LD-gr	FG-SD-sp vs FG-SD-gr	-1.33391	nc	-1.65876	1.11754
259599_at	SCPL45 (SERINE CARBOXYPEPTIDASE-LIKE 45 PRECURSOR); serine-type carboxypeptidase	SCPL45	AT1G28110	WT-LD-sp vs WT-LD-gr	WT-SD-sp vs WT-SD-gr	FG-LD-sp vs FG-LD-gr	FG-SD-sp vs FG-SD-gr	1.35682	nc	2.14256	1.11731
254623_at	CHLI1; ATPase/ magnesium chelatase	CHLI1	AT4G18480	WT-LD-sp vs WT-LD-gr	WT-SD-sp vs WT-SD-gr	FG-LD-sp vs FG-LD-gr	FG-SD-sp vs FG-SD-gr	3.19754	nc	2.04137	1.11695
266745_at	PKS1 (PHYTOCHROME KINASE SUBSTRATE 1); protein binding	PKS1	AT2G02950	WT-LD-sp vs WT-LD-gr	WT-SD-sp vs WT-SD-gr	FG-LD-sp vs FG-LD-gr	FG-SD-sp vs FG-SD-gr	1.85506	nc	1.49245	1.11673
248236_at	early nodulin-like protein 1	ENODL1	AT5G53870	WT-LD-sp vs WT-LD-gr	WT-SD-sp vs WT-SD-gr	FG-LD-sp vs FG-LD-gr	FG-SD-sp vs FG-SD-gr	-3.02681	nc	-2.14193	1.11235
245326_at	hypothetical protein	AT4G14100	AT4G14100	WT-LD-sp vs WT-LD-gr	WT-SD-sp vs WT-SD-gr	FG-LD-sp vs FG-LD-gr	FG-SD-sp vs FG-SD-gr	2.35777	nc	2.72756	1.10671
266237_at	ATRPC14 (RNA POLYMERASE 14 KDA SUBUNIT); DNA binding / DNA-directed RNA polymerase/ protein dimerization	ATRPC14	AT2G29540	WT-LD-sp vs WT-LD-gr	WT-SD-sp vs WT-SD-gr	FG-LD-sp vs FG-LD-gr	FG-SD-sp vs FG-SD-gr	1.34099	nc	1.44855	1.10035
260266_at	zinc finger protein CONSTANS-LIKE 6	AT1G68520	AT1G68520	WT-LD-sp vs WT-LD-gr	WT-SD-sp vs WT-SD-gr	FG-LD-sp vs FG-LD-gr	FG-SD-sp vs FG-SD-gr	2.79259	nc	2.51137	1.09842
257036_at	PIF / Ping-Pong transposase	AT3G19120	AT3G19120	WT-LD-sp vs WT-LD-gr	WT-SD-sp vs WT-SD-gr	FG-LD-sp vs FG-LD-gr	FG-SD-sp vs FG-SD-gr	1.39523	nc	1.22406	1.09342
247813_at	lactate/malate dehydrogenase family protein	AT5G58330	AT5G58330	WT-LD-sp vs WT-LD-gr	WT-SD-sp vs WT-SD-gr	FG-LD-sp vs FG-LD-gr	FG-SD-sp vs FG-SD-gr	1.64736	nc	1.31903	1.09066
246925_at	CYP71B14; electron carrier/ heme binding / iron ion binding / monooxygenase/ oxygen binding	CYP71B14	AT5G25180	WT-LD-sp vs WT-LD-gr	WT-SD-sp vs WT-SD-gr	FG-LD-sp vs FG-LD-gr	FG-SD-sp vs FG-SD-gr	-1.67119	nc	-1.84525	1.08998
264286_at	PPR336 (pentatricopeptide repeat 336)	PPR336	AT1G61870	WT-LD-sp vs WT-LD-gr	WT-SD-sp vs WT-SD-gr	FG-LD-sp vs FG-LD-gr	FG-SD-sp vs FG-SD-gr	1.87538	nc	1.23299	1.08887
262786_at	alpha/beta-Hydrolases superfamily protein	AT1G10740	AT1G10740	WT-LD-sp vs WT-LD-gr	WT-SD-sp vs WT-SD-gr	FG-LD-sp vs FG-LD-gr	FG-SD-sp vs FG-SD-gr	1.17972	nc	1.35508	1.08838
261536_at	KEA1 (K EFFLUX ANTIPORTER 1); potassium ion transmembrane transporter/ potassium:hydrogen antiporter	KEA1	AT1G01790	WT-LD-sp vs WT-LD-gr	WT-SD-sp vs WT-SD-gr	FG-LD-sp vs FG-LD-gr	FG-SD-sp vs FG-SD-gr	1.94763	nc	2.18946	1.086
249927_at	APL1 (ADP GLUCOSE PYROPHOSPHORYLASE LARGE SUBUNIT 1); glucose-1-phosphate adenylyltransferase	APL1	AT5G19220	WT-LD-sp vs WT-LD-gr	WT-SD-sp vs WT-SD-gr	FG-LD-sp vs FG-LD-gr	FG-SD-sp vs FG-SD-gr	1.97115	nc	1.65911	1.08475
247131_at	FNR1 (FERREDOXIN-NADP(+)-OXIDOREDUCTASE 1); NADPH dehydrogenase/ electron transporter, transferring electrons within the cyclic electron transport pathway of photosynthesis/ electron transporter, transferring electrons within the noncyclic electron transp	FNR1	AT5G66190	WT-LD-sp vs WT-LD-gr	WT-SD-sp vs WT-SD-gr	FG-LD-sp vs FG-LD-gr	FG-SD-sp vs FG-SD-gr	2.7922	nc	2.87815	1.07726
267027_at	MATE efflux family protein	AT2G38330	AT2G38330	WT-LD-sp vs WT-LD-gr	WT-SD-sp vs WT-SD-gr	FG-LD-sp vs FG-LD-gr	FG-SD-sp vs FG-SD-gr	1.81651	nc	2.0989	1.07224
249606_at	RVE2 (REVEILLE 2); DNA binding / transcription factor	RVE2	AT5G37260	WT-LD-sp vs WT-LD-gr	WT-SD-sp vs WT-SD-gr	FG-LD-sp vs FG-LD-gr	FG-SD-sp vs FG-SD-gr	5.11065	nc	6.84341	1.0617
267644_s_at	TRAF-like family protein /// TRAF-like family protein	AT2G32870 /// AT2G32880	AT2G32870 /// AT2G32880	WT-LD-sp vs WT-LD-gr	WT-SD-sp vs WT-SD-gr	FG-LD-sp vs FG-LD-gr	FG-SD-sp vs FG-SD-gr	1.31549	nc	1.0835	1.0598
260670_at	NFD5 (NUCLEAR FUSION DEFECTIVE 5)	NFD5	AT1G19520	WT-LD-sp vs WT-LD-gr	WT-SD-sp vs WT-SD-gr	FG-LD-sp vs FG-LD-gr	FG-SD-sp vs FG-SD-gr	1.39177	nc	1.46683	1.05405
252395_at	AHA4; ATPase/ hydrogen-exporting ATPase, phosphorylative mechanism	AHA4	AT3G47950	WT-LD-sp vs WT-LD-gr	WT-SD-sp vs WT-SD-gr	FG-LD-sp vs FG-LD-gr	FG-SD-sp vs FG-SD-gr	-2.29497	nc	-3.28711	1.04983
248743_at	hypothetical protein	AT5G48240	AT5G48240	WT-LD-sp vs WT-LD-gr	WT-SD-sp vs WT-SD-gr	FG-LD-sp vs FG-LD-gr	FG-SD-sp vs FG-SD-gr	1.88091	nc	1.43458	1.04896
250900_at	ATB' ALPHA; protein phosphatase type 2A regulator	ATB' ALPHA	AT5G03470	WT-LD-sp vs WT-LD-gr	WT-SD-sp vs WT-SD-gr	FG-LD-sp vs FG-LD-gr	FG-SD-sp vs FG-SD-gr	-1.03316	nc	-1.63023	1.04649
258634_at	RNA recognition motif-containing protein	AT3G08000	AT3G08000	WT-LD-sp vs WT-LD-gr	WT-SD-sp vs WT-SD-gr	FG-LD-sp vs FG-LD-gr	FG-SD-sp vs FG-SD-gr	1.4137	nc	1.11614	1.04367
250257_at	pentatricopeptide repeat-containing protein	AT5G13770	AT5G13770	WT-LD-sp vs WT-LD-gr	WT-SD-sp vs WT-SD-gr	FG-LD-sp vs FG-LD-gr	FG-SD-sp vs FG-SD-gr	2.61072	nc	2.72826	1.043
250146_at	PDF1B (PEPTIDE DEFORMYLASE 1B); iron ion binding / peptide deformylase	PDF1B	AT5G14660	WT-LD-sp vs WT-LD-gr	WT-SD-sp vs WT-SD-gr	FG-LD-sp vs FG-LD-gr	FG-SD-sp vs FG-SD-gr	2.6091	nc	2.13543	1.04227
248128_at	THI1; protein homodimerization	THI1	AT5G54770	WT-LD-sp vs WT-LD-gr	WT-SD-sp vs WT-SD-gr	FG-LD-sp vs FG-LD-gr	FG-SD-sp vs FG-SD-gr	3.04341	nc	1.29486	1.04171
259295_at	pentatricopeptide repeat-containing protein	AT3G05340	AT3G05340	WT-LD-sp vs WT-LD-gr	WT-SD-sp vs WT-SD-gr	FG-LD-sp vs FG-LD-gr	FG-SD-sp vs FG-SD-gr	2.22093	nc	1.96724	1.03902
255793_at	hypothetical protein	AT2G33250	AT2G33250	WT-LD-sp vs WT-LD-gr	WT-SD-sp vs WT-SD-gr	FG-LD-sp vs FG-LD-gr	FG-SD-sp vs FG-SD-gr	2.5871	nc	1.95304	1.03873
260128_at	S-adenosylmethionine-dependent methyltransferase domain-containing protein	AT1G36310	AT1G36310	WT-LD-sp vs WT-LD-gr	WT-SD-sp vs WT-SD-gr	FG-LD-sp vs FG-LD-gr	FG-SD-sp vs FG-SD-gr	1.43636	nc	1.40691	1.03606
261429_at	WRKY61; transcription factor	WRKY61	AT1G18860	WT-LD-sp vs WT-LD-gr	WT-SD-sp vs WT-SD-gr	FG-LD-sp vs FG-LD-gr	FG-SD-sp vs FG-SD-gr	-3.90985	nc	-2.43815	1.03593
259417_at	HFR1 (LONG HYPOCOTYL IN FAR-RED); DNA binding / protein binding / transcription factor	HFR1	AT1G02340	WT-LD-sp vs WT-LD-gr	WT-SD-sp vs WT-SD-gr	FG-LD-sp vs FG-LD-gr	FG-SD-sp vs FG-SD-gr	-1.73619	nc	-4.11776	1.03562
246019_at	pentatricopeptide repeat-containing protein	AT5G10690	AT5G10690	WT-LD-sp vs WT-LD-gr	WT-SD-sp vs WT-SD-gr	FG-LD-sp vs FG-LD-gr	FG-SD-sp vs FG-SD-gr	2.76485	nc	1.43718	1.03346
245090_at	nodulin MtN21-like transporter family protein	AT2G40900	AT2G40900	WT-LD-sp vs WT-LD-gr	WT-SD-sp vs WT-SD-gr	FG-LD-sp vs FG-LD-gr	FG-SD-sp vs FG-SD-gr	1.56106	nc	2.22079	1.02462
255791_at	DAL1 (DIFFERENTIATION AND GREENING-LIKE 1)	DAL1	AT2G33430	WT-LD-sp vs WT-LD-gr	WT-SD-sp vs WT-SD-gr	FG-LD-sp vs FG-LD-gr	FG-SD-sp vs FG-SD-gr	1.92053	nc	1.24091	1.02289
246272_at	MES9 (METHYL ESTERASE 9); hydrolase, acting on ester bonds / methyl indole-3-acetate esterase/ methyl jasmonate esterase/ methyl salicylate esterase	MES9	AT4G37150	WT-LD-sp vs WT-LD-gr	WT-SD-sp vs WT-SD-gr	FG-LD-sp vs FG-LD-gr	FG-SD-sp vs FG-SD-gr	-4.63577	nc	-1.49545	1.0212
245659_at	Telomerase activating protein Est1	AT1G28260	AT1G28260	WT-LD-sp vs WT-LD-gr	WT-SD-sp vs WT-SD-gr	FG-LD-sp vs FG-LD-gr	FG-SD-sp vs FG-SD-gr	-1.8276	nc	-1.69654	1.00655
251031_at	OHP (ONE HELIX PROTEIN)	OHP	AT5G02120	WT-LD-sp vs WT-LD-gr	WT-SD-sp vs WT-SD-gr	FG-LD-sp vs FG-LD-gr	FG-SD-sp vs FG-SD-gr	3.27959	nc	2.28243	1.00608
253176_at	WD repeat-containing protein 42A	AT4G35140	AT4G35140	WT-LD-sp vs WT-LD-gr	WT-SD-sp vs WT-SD-gr	FG-LD-sp vs FG-LD-gr	FG-SD-sp vs FG-SD-gr	1.26736	nc	1.35534	1.00552
259812_at	hypothetical protein	AT1G49840	AT1G49840	WT-LD-sp vs WT-LD-gr	WT-SD-sp vs WT-SD-gr	FG-LD-sp vs FG-LD-gr	FG-SD-sp vs FG-SD-gr	1.80629	nc	1.45205	1.00323
252482_at	UGT76E11 (UDP-GLUCOSYL TRANSFERASE 76E11); UDP-glycosyltransferase/ quercetin 3-O-glucosyltransferase/ quercetin 7-O-glucosyltransferase/ transferase, transferring glycosyl groups	UGT76E11	AT3G46670	WT-LD-sp vs WT-LD-gr	WT-SD-sp vs WT-SD-gr	FG-LD-sp vs FG-LD-gr	FG-SD-sp vs FG-SD-gr	1.01353	nc	2.60521	-1.00149
250434_at	histone H3 /// histone H3 /// histone H3 /// histone H3 /// histone H3.1	AT1G09200 /// AT3G27360 /// AT5G10390 /// AT5G10400 /// AT5G65360	AT5G10390	WT-LD-sp vs WT-LD-gr	WT-SD-sp vs WT-SD-gr	FG-LD-sp vs FG-LD-gr	FG-SD-sp vs FG-SD-gr	1.60699	nc	1.83703	-1.00952
259747_at	probable 3-hydroxyisobutyrate dehydrogenase-like 2	AT1G71170	AT1G71170	WT-LD-sp vs WT-LD-gr	WT-SD-sp vs WT-SD-gr	FG-LD-sp vs FG-LD-gr	FG-SD-sp vs FG-SD-gr	-1.75379	nc	-1.17576	-1.01383
266094_at	Yos1-like protein	AT2G37975	AT2G37975	WT-LD-sp vs WT-LD-gr	WT-SD-sp vs WT-SD-gr	FG-LD-sp vs FG-LD-gr	FG-SD-sp vs FG-SD-gr	-1.08146	nc	-1.13394	-1.02938
254409_at	cysteine-rich receptor-like protein kinase 28	CRK28	AT4G21400	WT-LD-sp vs WT-LD-gr	WT-SD-sp vs WT-SD-gr	FG-LD-sp vs FG-LD-gr	FG-SD-sp vs FG-SD-gr	-2.73329	nc	-1.76291	-1.03278
249091_at	ATCLH2; chlorophyllase	CLH2	AT5G43860	WT-LD-sp vs WT-LD-gr	WT-SD-sp vs WT-SD-gr	FG-LD-sp vs FG-LD-gr	FG-SD-sp vs FG-SD-gr	2.51976	nc	1.8273	-1.04886
249783_at	SOS3 (SALT OVERLY SENSITIVE 3); calcium ion binding / calcium-dependent protein serine/threonine phosphatase	SOS3	AT5G24270	WT-LD-sp vs WT-LD-gr	WT-SD-sp vs WT-SD-gr	FG-LD-sp vs FG-LD-gr	FG-SD-sp vs FG-SD-gr	-1.27133	nc	-1.69178	-1.05026
267361_at	acid phosphatase class IIIB protein	AT2G39920	AT2G39920	WT-LD-sp vs WT-LD-gr	WT-SD-sp vs WT-SD-gr	FG-LD-sp vs FG-LD-gr	FG-SD-sp vs FG-SD-gr	-1.52575	nc	-2.51698	-1.07564
265070_at	BCDH BETA1 (BRANCHED-CHAIN ALPHA-KETO ACID DECARBOXYLASE E1 BETA SUBUNIT); 3-methyl-2-oxobutanoate dehydrogenase (2-methylpropanoyl-transferring)/ catalytic	BCDH BETA1	AT1G55510	WT-LD-sp vs WT-LD-gr	WT-SD-sp vs WT-SD-gr	FG-LD-sp vs FG-LD-gr	FG-SD-sp vs FG-SD-gr	-1.70666	nc	-3.06012	-1.07619
247026_at	MAPKKK19; ATP binding / kinase/ protein kinase/ protein serine/threonine kinase	MAPKKK19	AT5G67080	WT-LD-sp vs WT-LD-gr	WT-SD-sp vs WT-SD-gr	FG-LD-sp vs FG-LD-gr	FG-SD-sp vs FG-SD-gr	-2.69845	nc	-2.11936	-1.08485
249139_at	AZF3 (ARABIDOPSIS ZINC-FINGER PROTEIN 3); DNA binding / nucleic acid binding / transcription factor/ transcription repressor/ zinc ion binding	AZF3	AT5G43170	WT-LD-sp vs WT-LD-gr	WT-SD-sp vs WT-SD-gr	FG-LD-sp vs FG-LD-gr	FG-SD-sp vs FG-SD-gr	-3.05854	nc	-1.3434	-1.08641
260386_at	strictosidine synthase-like protein	AT1G74010	AT1G74010	WT-LD-sp vs WT-LD-gr	WT-SD-sp vs WT-SD-gr	FG-LD-sp vs FG-LD-gr	FG-SD-sp vs FG-SD-gr	-3.44892	nc	-2.21711	-1.09166
256763_at	COBL8 (COBRA-LIKE PROTEIN 8 PRECURSOR)	COBL8	AT3G16860	WT-LD-sp vs WT-LD-gr	WT-SD-sp vs WT-SD-gr	FG-LD-sp vs FG-LD-gr	FG-SD-sp vs FG-SD-gr	-1.54664	nc	-2.677	-1.09321
259884_at	U-box domain-containing protein 43	AT1G76390	AT1G76390	WT-LD-sp vs WT-LD-gr	WT-SD-sp vs WT-SD-gr	FG-LD-sp vs FG-LD-gr	FG-SD-sp vs FG-SD-gr	-2.46808	nc	-1.70391	-1.10242
254897_at	putative cysteine-rich receptor-like protein kinase 31	CRK31	AT4G11470	WT-LD-sp vs WT-LD-gr	WT-SD-sp vs WT-SD-gr	FG-LD-sp vs FG-LD-gr	FG-SD-sp vs FG-SD-gr	-1.53803	nc	-1.0557	-1.1233
260783_at	ORA59 (OCTADECANOID-RESPONSIVE ARABIDOPSIS AP2/ERF 59); DNA binding / transcription activator/ transcription factor	ORA59	AT1G06160	WT-LD-sp vs WT-LD-gr	WT-SD-sp vs WT-SD-gr	FG-LD-sp vs FG-LD-gr	FG-SD-sp vs FG-SD-gr	3.15712	nc	2.82911	-1.12436
266995_at	CYP710A1 (cytochrome P450, family 710, subfamily A, polypeptide 1); C-22 sterol desaturase/ oxygen binding	CYP710A1	AT2G34500	WT-LD-sp vs WT-LD-gr	WT-SD-sp vs WT-SD-gr	FG-LD-sp vs FG-LD-gr	FG-SD-sp vs FG-SD-gr	-1.92787	nc	-1.49879	-1.13986
262901_at	formin-like protein 7	AT1G59910	AT1G59910	WT-LD-sp vs WT-LD-gr	WT-SD-sp vs WT-SD-gr	FG-LD-sp vs FG-LD-gr	FG-SD-sp vs FG-SD-gr	-1.03804	nc	-1.5291	-1.1417
259479_at	hypothetical protein	AT1G19020	AT1G19020	WT-LD-sp vs WT-LD-gr	WT-SD-sp vs WT-SD-gr	FG-LD-sp vs FG-LD-gr	FG-SD-sp vs FG-SD-gr	-1.60171	nc	-1.06884	-1.15455
246779_at	PNC2 (PEROXISOMAL ADENINE NUCLEOTIDE CARRIER 2); ADP transmembrane transporter/ ATP transmembrane transporter/ binding	PNC2	AT5G27520	WT-LD-sp vs WT-LD-gr	WT-SD-sp vs WT-SD-gr	FG-LD-sp vs FG-LD-gr	FG-SD-sp vs FG-SD-gr	-1.51547	nc	-1.71881	-1.17063
247874_at	protein SUPPRESSOR OF MAX2 1	AT5G57710	AT5G57710	WT-LD-sp vs WT-LD-gr	WT-SD-sp vs WT-SD-gr	FG-LD-sp vs FG-LD-gr	FG-SD-sp vs FG-SD-gr	-1.56757	nc	-1.00834	-1.17289
251766_at	yippee family putative zinc-binding protein /// hypothetical protein	AT3G55890 /// AT3G55910	AT3G55910	WT-LD-sp vs WT-LD-gr	WT-SD-sp vs WT-SD-gr	FG-LD-sp vs FG-LD-gr	FG-SD-sp vs FG-SD-gr	-2.94997	nc	-3.11489	-1.17853
251293_at	hypothetical protein	AT3G61930	AT3G61930	WT-LD-sp vs WT-LD-gr	WT-SD-sp vs WT-SD-gr	FG-LD-sp vs FG-LD-gr	FG-SD-sp vs FG-SD-gr	-4.07352	nc	-2.41126	-1.19962
252320_at	probable xyloglucan endotransglucosylase/hydrolase 11	XTH11	AT3G48580	WT-LD-sp vs WT-LD-gr	WT-SD-sp vs WT-SD-gr	FG-LD-sp vs FG-LD-gr	FG-SD-sp vs FG-SD-gr	-4.10092	nc	-3.47132	-1.20546
255430_at	tic20-IV (TRANSLOCON AT THE INNER ENVELOPE MEMBRANE OF CHLOROPLASTS 20-IV)	tic20-IV	AT4G03320	WT-LD-sp vs WT-LD-gr	WT-SD-sp vs WT-SD-gr	FG-LD-sp vs FG-LD-gr	FG-SD-sp vs FG-SD-gr	-2.57886	nc	-1.99693	-1.21396
261365_at	putative proton pump interactor protein	AT1G53110	AT1G53110	WT-LD-sp vs WT-LD-gr	WT-SD-sp vs WT-SD-gr	FG-LD-sp vs FG-LD-gr	FG-SD-sp vs FG-SD-gr	-1.09561	nc	-2.083	-1.22855
250323_at	proline-rich family protein	AT5G12880	AT5G12880	WT-LD-sp vs WT-LD-gr	WT-SD-sp vs WT-SD-gr	FG-LD-sp vs FG-LD-gr	FG-SD-sp vs FG-SD-gr	-2.21598	nc	-1.31048	-1.23426
259859_at	putative protein phosphatase 2C 15	AT1G68410	AT1G68410	WT-LD-sp vs WT-LD-gr	WT-SD-sp vs WT-SD-gr	FG-LD-sp vs FG-LD-gr	FG-SD-sp vs FG-SD-gr	-1.5762	nc	-1.28194	-1.2396
251300_at	serine protease inhibitor, Kazal-type family protein	AT3G61980	AT3G61980	WT-LD-sp vs WT-LD-gr	WT-SD-sp vs WT-SD-gr	FG-LD-sp vs FG-LD-gr	FG-SD-sp vs FG-SD-gr	-1.33053	nc	-1.09085	-1.24128
259842_at	CPuORF32 (Conserved peptide upstream open reading frame 32)	CPuORF32	AT1G73600 /// AT1G73602	WT-LD-sp vs WT-LD-gr	WT-SD-sp vs WT-SD-gr	FG-LD-sp vs FG-LD-gr	FG-SD-sp vs FG-SD-gr	-1.55047	nc	-4.32274	-1.24525
249527_at	proline dehydrogenase 2	AT5G38710	AT5G38710	WT-LD-sp vs WT-LD-gr	WT-SD-sp vs WT-SD-gr	FG-LD-sp vs FG-LD-gr	FG-SD-sp vs FG-SD-gr	-2.30584	nc	-1.78818	-1.24628
266834_s_at	putative protein phosphatase 2C 25 /// putative protein phosphatase 2C-like protein 45 /// putative protein phosphatase 2C 53	AT2G30020 /// AT3G27140 /// AT4G08260	AT2G30020 /// AT3G27140 /// AT4G08260	WT-LD-sp vs WT-LD-gr	WT-SD-sp vs WT-SD-gr	FG-LD-sp vs FG-LD-gr	FG-SD-sp vs FG-SD-gr	-1.08724	nc	-2.51301	-1.24934
246702_at	Cytidine/deoxycytidylate deaminase family protein	AT5G28050	AT5G28050	WT-LD-sp vs WT-LD-gr	WT-SD-sp vs WT-SD-gr	FG-LD-sp vs FG-LD-gr	FG-SD-sp vs FG-SD-gr	-1.45738	nc	-1.98779	-1.25381
256527_at	probable thionin-2.4	AT1G66100	AT1G66100	WT-LD-sp vs WT-LD-gr	WT-SD-sp vs WT-SD-gr	FG-LD-sp vs FG-LD-gr	FG-SD-sp vs FG-SD-gr	3.21077	nc	3.10311	-1.26131
247186_at	O-fucosyltransferase family protein	AT5G65470	AT5G65470	WT-LD-sp vs WT-LD-gr	WT-SD-sp vs WT-SD-gr	FG-LD-sp vs FG-LD-gr	FG-SD-sp vs FG-SD-gr	1.21604	nc	-1.79037	-1.26625
260109_at	TET10 (TETRASPANIN10)	TET10	AT1G63260	WT-LD-sp vs WT-LD-gr	WT-SD-sp vs WT-SD-gr	FG-LD-sp vs FG-LD-gr	FG-SD-sp vs FG-SD-gr	-2.20291	nc	-2.88332	-1.26729
252679_at	putative CCR4-associated factor 1	AT3G44260	AT3G44260	WT-LD-sp vs WT-LD-gr	WT-SD-sp vs WT-SD-gr	FG-LD-sp vs FG-LD-gr	FG-SD-sp vs FG-SD-gr	-1.32393	nc	-2.14957	-1.27738
263096_at	AHB1 (ARABIDOPSIS HEMOGLOBIN 1); oxygen binding / oxygen transporter	AHB1	AT2G16060	WT-LD-sp vs WT-LD-gr	WT-SD-sp vs WT-SD-gr	FG-LD-sp vs FG-LD-gr	FG-SD-sp vs FG-SD-gr	-3.17738	nc	-3.12399	-1.2972
260327_at	RING/U-box domain-containing protein	AT1G63840	AT1G63840	WT-LD-sp vs WT-LD-gr	WT-SD-sp vs WT-SD-gr	FG-LD-sp vs FG-LD-gr	FG-SD-sp vs FG-SD-gr	-1.9999	nc	-1.21734	-1.31602
267393_at	O-fucosyltransferase family protein	AT2G44500	AT2G44500	WT-LD-sp vs WT-LD-gr	WT-SD-sp vs WT-SD-gr	FG-LD-sp vs FG-LD-gr	FG-SD-sp vs FG-SD-gr	-1.50299	nc	-1.25669	-1.3382
261926_at	PATL2 (PATELLIN 2); transporter	PATL2	AT1G22530	WT-LD-sp vs WT-LD-gr	WT-SD-sp vs WT-SD-gr	FG-LD-sp vs FG-LD-gr	FG-SD-sp vs FG-SD-gr	-1.54436	nc	-2.3256	-1.36098
257824_at	auxin-responsive family protein	AT3G25290	AT3G25290	WT-LD-sp vs WT-LD-gr	WT-SD-sp vs WT-SD-gr	FG-LD-sp vs FG-LD-gr	FG-SD-sp vs FG-SD-gr	-3.05416	nc	-4.51363	-1.3676
260536_at	ETFQO (electron-transfer flavoprotein:ubiquinone oxidoreductase); catalytic/ electron carrier/ electron-transferring-flavoprotein dehydrogenase	ETFQO	AT2G43400	WT-LD-sp vs WT-LD-gr	WT-SD-sp vs WT-SD-gr	FG-LD-sp vs FG-LD-gr	FG-SD-sp vs FG-SD-gr	-1.02923	nc	-2.41668	-1.37411
253215_at	major facilitator family protein	AT4G34950	AT4G34950	WT-LD-sp vs WT-LD-gr	WT-SD-sp vs WT-SD-gr	FG-LD-sp vs FG-LD-gr	FG-SD-sp vs FG-SD-gr	1.29325	nc	-2.86445	-1.40555
266743_at	RNS1 (RIBONUCLEASE 1); endoribonuclease/ ribonuclease	RNS1	AT2G02990	WT-LD-sp vs WT-LD-gr	WT-SD-sp vs WT-SD-gr	FG-LD-sp vs FG-LD-gr	FG-SD-sp vs FG-SD-gr	-1.08143	nc	1.96847	-1.4408
264262_at	histone H3 /// histone H3 /// histone H3 /// histone H3 /// histone H3.1	AT1G09200 /// AT3G27360 /// AT5G10390 /// AT5G10400 /// AT5G65360	AT1G09200	WT-LD-sp vs WT-LD-gr	WT-SD-sp vs WT-SD-gr	FG-LD-sp vs FG-LD-gr	FG-SD-sp vs FG-SD-gr	1.55787	nc	2.71396	-1.44448
255577_at	late embryogenesis abundant hydroxyproline-rich glycoprotein	AT4G01410	AT4G01410	WT-LD-sp vs WT-LD-gr	WT-SD-sp vs WT-SD-gr	FG-LD-sp vs FG-LD-gr	FG-SD-sp vs FG-SD-gr	-4.97517	nc	-4.72271	-1.45376
252114_at	strictosidine synthase family protein	AT3G51450	AT3G51450	WT-LD-sp vs WT-LD-gr	WT-SD-sp vs WT-SD-gr	FG-LD-sp vs FG-LD-gr	FG-SD-sp vs FG-SD-gr	-1.69999	nc	-1.55515	-1.47746
266962_at	phosphatidylinositol N-acetyglucosaminlytransferase subunit P-like protein	AT2G39435	AT2G39435	WT-LD-sp vs WT-LD-gr	WT-SD-sp vs WT-SD-gr	FG-LD-sp vs FG-LD-gr	FG-SD-sp vs FG-SD-gr	-1.92254	nc	-1.51748	-1.4916
245209_at	hypothetical protein	AT5G12340	AT5G12340	WT-LD-sp vs WT-LD-gr	WT-SD-sp vs WT-SD-gr	FG-LD-sp vs FG-LD-gr	FG-SD-sp vs FG-SD-gr	-5.09992	nc	-2.63659	-1.51308
262603_at	Lactoylglutathione lyase / glyoxalase I family protein	AT1G15380	AT1G15380	WT-LD-sp vs WT-LD-gr	WT-SD-sp vs WT-SD-gr	FG-LD-sp vs FG-LD-gr	FG-SD-sp vs FG-SD-gr	-3.87197	nc	-3.72749	-1.52779
252563_at	ATEXLA1 (ARABIDOPSIS THALIANA EXPANSIN-LIKE A1)	ATEXLA1	AT3G45970	WT-LD-sp vs WT-LD-gr	WT-SD-sp vs WT-SD-gr	FG-LD-sp vs FG-LD-gr	FG-SD-sp vs FG-SD-gr	-1.33598	nc	-4.35015	-1.54241
258002_at	AIG2 (AVRRPT2-INDUCED GENE 2)	AIG2	AT3G28930	WT-LD-sp vs WT-LD-gr	WT-SD-sp vs WT-SD-gr	FG-LD-sp vs FG-LD-gr	FG-SD-sp vs FG-SD-gr	1.03455	nc	1.10886	-1.55415
261021_at	FAD-binding and BBE domain-containing protein	AT1G26380	AT1G26380	WT-LD-sp vs WT-LD-gr	WT-SD-sp vs WT-SD-gr	FG-LD-sp vs FG-LD-gr	FG-SD-sp vs FG-SD-gr	-1.86874	nc	-1.18375	-1.56233
266545_at	hypothetical protein	AT2G35290	AT2G35290	WT-LD-sp vs WT-LD-gr	WT-SD-sp vs WT-SD-gr	FG-LD-sp vs FG-LD-gr	FG-SD-sp vs FG-SD-gr	-1.09076	nc	-4.28511	-1.63431
250496_at	AtPPa6 (Arabidopsis thaliana pyrophosphorylase 6); inorganic diphosphatase/ pyrophosphatase	AtPPa6	AT5G09650	WT-LD-sp vs WT-LD-gr	WT-SD-sp vs WT-SD-gr	FG-LD-sp vs FG-LD-gr	FG-SD-sp vs FG-SD-gr	1.26627	nc	1.27548	-1.66014
267209_at	hypothetical protein	AT2G30930	AT2G30930	WT-LD-sp vs WT-LD-gr	WT-SD-sp vs WT-SD-gr	FG-LD-sp vs FG-LD-gr	FG-SD-sp vs FG-SD-gr	-2.00841	nc	-1.41874	-1.66231
251846_at	HTA11; DNA binding	HTA11	AT3G54560	WT-LD-sp vs WT-LD-gr	WT-SD-sp vs WT-SD-gr	FG-LD-sp vs FG-LD-gr	FG-SD-sp vs FG-SD-gr	2.53437	nc	1.7291	-1.69411
255881_at	DIN9 (DARK INDUCIBLE 9); mannose-6-phosphate isomerase	DIN9	AT1G67070	WT-LD-sp vs WT-LD-gr	WT-SD-sp vs WT-SD-gr	FG-LD-sp vs FG-LD-gr	FG-SD-sp vs FG-SD-gr	-1.81659	nc	-3.11979	-1.71553
252179_at	GATL2 (Galacturonosyltransferase-like 2); polygalacturonate 4-alpha-galacturonosyltransferase/ transferase, transferring glycosyl groups / transferase, transferring hexosyl groups	GATL2	AT3G50760	WT-LD-sp vs WT-LD-gr	WT-SD-sp vs WT-SD-gr	FG-LD-sp vs FG-LD-gr	FG-SD-sp vs FG-SD-gr	-2.082	nc	-1.99173	-1.75512
245346_at	CT-BMY (CHLOROPLAST BETA-AMYLASE); beta-amylase	CT-BMY	AT4G17090	WT-LD-sp vs WT-LD-gr	WT-SD-sp vs WT-SD-gr	FG-LD-sp vs FG-LD-gr	FG-SD-sp vs FG-SD-gr	3.32197	nc	4.61107	-1.81672
253796_at	hypothetical protein	AT4G28460	AT4G28460	WT-LD-sp vs WT-LD-gr	WT-SD-sp vs WT-SD-gr	FG-LD-sp vs FG-LD-gr	FG-SD-sp vs FG-SD-gr	-1.99196	nc	-1.76039	-1.85938
254889_at	ATOSM34 (osmotin 34)	ATOSM34	AT4G11650	WT-LD-sp vs WT-LD-gr	WT-SD-sp vs WT-SD-gr	FG-LD-sp vs FG-LD-gr	FG-SD-sp vs FG-SD-gr	-2.9147	nc	-2.43789	-1.86573
252280_at	iqd21 (IQ-domain 21); calmodulin binding	iqd21	AT3G49260	WT-LD-sp vs WT-LD-gr	WT-SD-sp vs WT-SD-gr	FG-LD-sp vs FG-LD-gr	FG-SD-sp vs FG-SD-gr	-1.73029	nc	-1.46487	-1.88731
251144_at	HXXXD-type acyl-transferase-like protein	AT5G01210	AT5G01210	WT-LD-sp vs WT-LD-gr	WT-SD-sp vs WT-SD-gr	FG-LD-sp vs FG-LD-gr	FG-SD-sp vs FG-SD-gr	-2.36755	nc	1.03674	-1.88994
254561_at	hypothetical protein	AT4G19160	AT4G19160	WT-LD-sp vs WT-LD-gr	WT-SD-sp vs WT-SD-gr	FG-LD-sp vs FG-LD-gr	FG-SD-sp vs FG-SD-gr	-1.2826	nc	-1.04893	-1.95748
260023_at	ATGA2OX2 (GIBBERELLIN 2-OXIDASE); gibberellin 2-beta-dioxygenase	ATGA2OX2	AT1G30040	WT-LD-sp vs WT-LD-gr	WT-SD-sp vs WT-SD-gr	FG-LD-sp vs FG-LD-gr	FG-SD-sp vs FG-SD-gr	-4.83542	nc	-5.94143	-1.99607
245127_at	ATMHX (ARABIDOPSIS THALIANA MAGNESIUM/PROTON EXCHANGER); calcium:sodium antiporter/ cation:cation antiporter	ATMHX	AT2G47600	WT-LD-sp vs WT-LD-gr	WT-SD-sp vs WT-SD-gr	FG-LD-sp vs FG-LD-gr	FG-SD-sp vs FG-SD-gr	-1.05991	nc	-2.39487	-2.0018
262226_at	hypothetical protein /// hypothetical protein	AT1G53885 /// AT1G53903	AT1G53885 /// AT1G53903	WT-LD-sp vs WT-LD-gr	WT-SD-sp vs WT-SD-gr	FG-LD-sp vs FG-LD-gr	FG-SD-sp vs FG-SD-gr	-1.44237	nc	-3.02765	-2.05366
253274_at	EDA9 (embryo sac development arrest 9); ATP binding	EDA9	AT4G34200	WT-LD-sp vs WT-LD-gr	WT-SD-sp vs WT-SD-gr	FG-LD-sp vs FG-LD-gr	FG-SD-sp vs FG-SD-gr	1.45837	nc	2.88574	-2.09062
252989_at	sks9 (SKU5 Similar 9); copper ion binding / oxidoreductase	sks9	AT4G38420	WT-LD-sp vs WT-LD-gr	WT-SD-sp vs WT-SD-gr	FG-LD-sp vs FG-LD-gr	FG-SD-sp vs FG-SD-gr	-1.30846	nc	-1.55406	-2.1803
257206_at	legume lectin-like protein	AT3G16530	AT3G16530	WT-LD-sp vs WT-LD-gr	WT-SD-sp vs WT-SD-gr	FG-LD-sp vs FG-LD-gr	FG-SD-sp vs FG-SD-gr	2.50312	nc	1.54544	-2.20658
267238_at	F-box/kelch-repeat protein	AT2G44130	AT2G44130	WT-LD-sp vs WT-LD-gr	WT-SD-sp vs WT-SD-gr	FG-LD-sp vs FG-LD-gr	FG-SD-sp vs FG-SD-gr	-1.88869	nc	-1.02749	-2.23438
245112_at	GPDHC1; NAD or NADH binding / glycerol-3-phosphate dehydrogenase (NAD+)	GPDHC1	AT2G41540	WT-LD-sp vs WT-LD-gr	WT-SD-sp vs WT-SD-gr	FG-LD-sp vs FG-LD-gr	FG-SD-sp vs FG-SD-gr	-1.29845	nc	-1.69091	-2.27918
250199_at	MPL1 (MYZUS PERSICAE-INDUCED LIPASE 1); catalytic	MPL1	AT5G14180	WT-LD-sp vs WT-LD-gr	WT-SD-sp vs WT-SD-gr	FG-LD-sp vs FG-LD-gr	FG-SD-sp vs FG-SD-gr	-2.13525	nc	-2.34222	-2.41255
254787_at	hypothetical protein	AT4G12690	AT4G12690	WT-LD-sp vs WT-LD-gr	WT-SD-sp vs WT-SD-gr	FG-LD-sp vs FG-LD-gr	FG-SD-sp vs FG-SD-gr	-1.92395	nc	-2.41356	-2.44133
262640_at	plant invertase/pectin methylesterase inhibitor domain-containing protein	AT1G62760	AT1G62760	WT-LD-sp vs WT-LD-gr	WT-SD-sp vs WT-SD-gr	FG-LD-sp vs FG-LD-gr	FG-SD-sp vs FG-SD-gr	-3.39239	nc	-2.49417	-2.57615
259729_at	ethylene-responsive transcription factor ERF013	AT1G77640	AT1G77640	WT-LD-sp vs WT-LD-gr	WT-SD-sp vs WT-SD-gr	FG-LD-sp vs FG-LD-gr	FG-SD-sp vs FG-SD-gr	-1.8869	nc	-3.92223	-2.59156
252488_at	UDP-glycosyltransferase 76E3	AT3G46700	AT3G46700	WT-LD-sp vs WT-LD-gr	WT-SD-sp vs WT-SD-gr	FG-LD-sp vs FG-LD-gr	FG-SD-sp vs FG-SD-gr	-2.68434	nc	-2.86765	-2.69018
266246_at	CYP94C1; fatty acid (omega-1)-hydroxylase/ oxygen binding	CYP94C1	AT2G27690	WT-LD-sp vs WT-LD-gr	WT-SD-sp vs WT-SD-gr	FG-LD-sp vs FG-LD-gr	FG-SD-sp vs FG-SD-gr	-1.90981	nc	-1.93915	-2.71996
245151_at	probable pectinesterase/pectinesterase inhibitor 20	AT2G47550	AT2G47550	WT-LD-sp vs WT-LD-gr	WT-SD-sp vs WT-SD-gr	FG-LD-sp vs FG-LD-gr	FG-SD-sp vs FG-SD-gr	-1.39872	nc	-1.53082	-2.81942
256321_at	LOX1; lipoxygenase	LOX1	AT1G55020	WT-LD-sp vs WT-LD-gr	WT-SD-sp vs WT-SD-gr	FG-LD-sp vs FG-LD-gr	FG-SD-sp vs FG-SD-gr	-3.53293	nc	-3.90291	-2.99286
245228_at	COBL2 (COBRA-LIKE PROTEIN 2 PRECURSOR)	COBL2	AT3G29810	WT-LD-sp vs WT-LD-gr	WT-SD-sp vs WT-SD-gr	FG-LD-sp vs FG-LD-gr	FG-SD-sp vs FG-SD-gr	-3.85217	nc	-3.15192	-3.03289
266693_at	MIOX2 (MYO-INOSITOL OXYGENASE 2); inositol oxygenase	MIOX2	AT2G19800	WT-LD-sp vs WT-LD-gr	WT-SD-sp vs WT-SD-gr	FG-LD-sp vs FG-LD-gr	FG-SD-sp vs FG-SD-gr	-2.70735	nc	-1.82917	-3.16911
249052_at	PDF1.2	PDF1.2	AT5G44420	WT-LD-sp vs WT-LD-gr	WT-SD-sp vs WT-SD-gr	FG-LD-sp vs FG-LD-gr	FG-SD-sp vs FG-SD-gr	3.35087	nc	1.59321	-3.24309
265414_at	Major facilitator superfamily protein	AT2G16660	AT2G16660	WT-LD-sp vs WT-LD-gr	WT-SD-sp vs WT-SD-gr	FG-LD-sp vs FG-LD-gr	FG-SD-sp vs FG-SD-gr	-1.56067	nc	-3.05168	-3.45671
255786_at	ATCLH1 (ARABIDOPSIS THALIANA CORONATINE-INDUCED PROTEIN 1); chlorophyllase	ATCLH1	AT1G19670	WT-LD-sp vs WT-LD-gr	WT-SD-sp vs WT-SD-gr	FG-LD-sp vs FG-LD-gr	FG-SD-sp vs FG-SD-gr	3.77261	nc	2.58145	-3.48385
264477_at	acyl-activating enzyme 2	AT1G77240	AT1G77240	WT-LD-sp vs WT-LD-gr	WT-SD-sp vs WT-SD-gr	FG-LD-sp vs FG-LD-gr	FG-SD-sp vs FG-SD-gr	-4.87204	nc	-2.0347	-4.07831
254163_s_at	phosphorylase family protein /// phosphorylase family protein	AT4G24340 /// AT4G24350	AT4G24340 /// AT4G24350	WT-LD-sp vs WT-LD-gr	WT-SD-sp vs WT-SD-gr	FG-LD-sp vs FG-LD-gr	FG-SD-sp vs FG-SD-gr	3.48169	nc	4.67561	-4.1069
