# Supplementary material for: Transcriptomic Analysis of the Interaction Between FLOWERING LOCUS T Induction and Photoperiodic Signaling in Response to Spaceflight
Source: Front Cell Dev Biol. 2022 Feb 1;9:813246. doi: 10.3389/fcell.2021.813246 (PMC8844200; doi:10.3389/fcell.2021.813246)
Supplement: Supplementary file 11 [file Table5.XLSX]

## Sheet: FG-LD-sp.vs.FG-LD-gr
Supplementary Table S5 Expression data of identified genes of pHSP::FT, pHSP:GFP (FG) transgenic plants grown under the long-day in space (FG-LD-sp) were compared with those under the LD on ground(FG-LD-gr).
probe_set_ID	gene title	gene symbol	ensembl	sample_1	sample_2	value_1	value_2	log2(value_1/value_2)	p_value
264958_at	hypothetical protein	AT1G76960	AT1G76960	FG-LD-sp	FG-LD-gr	695.467	1.8426	8.56009	0.0137321
265892_at	hypothetical protein	AT2G15020	AT2G15020	FG-LD-sp	FG-LD-gr	961.124	4.44062	7.75782	0.014927
248377_at	CDGSH iron-sulfur domain-containing protein NEET	AT5G51720	AT5G51720	FG-LD-sp	FG-LD-gr	1423.5	10.0247	7.14973	0.0180244
249606_at	RVE2 (REVEILLE 2); DNA binding / transcription factor	RVE2	AT5G37260	FG-LD-sp	FG-LD-gr	3462.62	30.1532	6.84341	0.0432247
258497_at	COL2 (constans-like 2); transcription factor/ zinc ion binding	COL2	AT3G02380	FG-LD-sp	FG-LD-gr	5264.42	47.2999	6.79829	0.00484743
253971_at	fructose-bisphosphate aldolase 5	AT4G26530	AT4G26530	FG-LD-sp	FG-LD-gr	1400.67	14.1314	6.63107	0.0356563
263287_at	hypothetical protein	AT2G36145	AT2G36145	FG-LD-sp	FG-LD-gr	294.455	2.9868	6.6233	0.0282769
248169_at	ANK (ankyrin); protein binding	ANK	AT5G54610	FG-LD-sp	FG-LD-gr	2470.04	31.3482	6.30001	0.00986467
252965_at	SAUR-like auxin-responsive protein	AT4G38860	AT4G38860	FG-LD-sp	FG-LD-gr	460.151	6.8434	6.07125	0.0536571
261263_at	Dof-type zinc finger DNA-binding family protein	AT1G26790	AT1G26790	FG-LD-sp	FG-LD-gr	259.439	4.21758	5.94284	0.0406457
265837_at	LURP1 (LATE UPREGULATED IN RESPONSE TO HYALOPERONOSPORA PARASITICA)	LURP1	AT2G14560	FG-LD-sp	FG-LD-gr	10104.7	184.991	5.77144	0.0278164
251309_at	(+)-neomenthol dehydrogenase	AT3G61220	AT3G61220	FG-LD-sp	FG-LD-gr	2346.01	43.2668	5.76081	0.0279632
246001_at	hypothetical protein	AT5G20790	AT5G20790	FG-LD-sp	FG-LD-gr	404.028	8.66423	5.54324	0.0354573
260770_at	RING-H2 finger protein ATL75	AT1G49200	AT1G49200	FG-LD-sp	FG-LD-gr	1410.76	30.4449	5.53413	0.0364728
248065_at	mitochondrial transcription termination factor family protein	AT5G55580	AT5G55580	FG-LD-sp	FG-LD-gr	196.593	4.29259	5.51722	0.0449882
250099_at	myb family transcription factor RVE1	RVE1	AT5G17300	FG-LD-sp	FG-LD-gr	2730.82	64.3078	5.4082	0.0416839
253943_at	palmitate desaturase	FADA	AT4G27030	FG-LD-sp	FG-LD-gr	605.129	14.6224	5.37099	0.047885
251503_at	ATMRP14; ATPase, coupled to transmembrane movement of substances	ATMRP14	AT3G59140	FG-LD-sp	FG-LD-gr	203.365	4.93261	5.36558	0.00362739
252366_at	Haloacid dehalogenase-like hydrolase (HAD) superfamily protein	AT3G48420	AT3G48420	FG-LD-sp	FG-LD-gr	917.002	23.948	5.25895	0.0336664
247573_at	AACT1 (anthocyanin 5-aromatic acyltransferase 1); transferase/ transferase, transferring acyl groups other than amino-acyl groups	AACT1	AT5G61160	FG-LD-sp	FG-LD-gr	2808.18	73.8858	5.2482	0.011864
251658_at	calcium-dependent phosphotriesterase superfamily protein	AT3G57020	AT3G57020	FG-LD-sp	FG-LD-gr	4067.74	108.263	5.23161	0.0140033
258871_at	P-loop containing nucleoside triphosphate hydrolases superfamily protein	AT3G03060	AT3G03060	FG-LD-sp	FG-LD-gr	137.812	3.77186	5.19128	0.0154753
265147_at	DEAD-box ATP-dependent RNA helicase 34	AT1G51380	AT1G51380	FG-LD-sp	FG-LD-gr	117.05	3.25518	5.16824	0.0322128
255111_at	peroxidase 38	AT4G08780	AT4G08780	FG-LD-sp	FG-LD-gr	203.145	5.99025	5.08375	0.0411117
262883_at	ATAMT1;2 (AMMONIUM TRANSPORTER 1;2); ammonium transmembrane transporter	ATAMT1;2	AT1G64780	FG-LD-sp	FG-LD-gr	214.042	6.33596	5.07819	0.00902884
263497_at	COR15A (COLD-REGULATED 15A)	COR15A	AT2G42540	FG-LD-sp	FG-LD-gr	550.316	16.8736	5.02742	0.0404346
245701_at	GLU1 (GLUTAMATE SYNTHASE 1); glutamate synthase (ferredoxin)	GLU1	AT5G04140	FG-LD-sp	FG-LD-gr	4761.38	154.38	4.94682	0.037903
245213_at	NPQ4 (NONPHOTOCHEMICAL QUENCHING); chlorophyll binding / xanthophyll binding	NPQ4	AT1G44575	FG-LD-sp	FG-LD-gr	6258.44	214.046	4.86981	0.0490196
263115_at	inhibition of secondary bud outgrowth protein D27-like protein	AT1G03055	AT1G03055	FG-LD-sp	FG-LD-gr	126.033	4.38851	4.84393	0.0191787
259637_at	ATPDIL1-5 (PDI-LIKE 1-5); protein disulfide isomerase	ATPDIL1-5	AT1G52260	FG-LD-sp	FG-LD-gr	107.668	3.79297	4.82712	0.045858
245306_at	ELIP2 (EARLY LIGHT-INDUCIBLE PROTEIN 2); chlorophyll binding	ELIP2	AT4G14690	FG-LD-sp	FG-LD-gr	2609.68	92.2849	4.82164	0.0492398
250942_at	lectin-like protein	AT5G03350	AT5G03350	FG-LD-sp	FG-LD-gr	2868.63	103.147	4.79758	0.0189408
264217_at	U-box domain-containing protein 19	AT1G60190	AT1G60190	FG-LD-sp	FG-LD-gr	3037.04	110.162	4.78497	0.00649425
259925_at	PR5 (PATHOGENESIS-RELATED GENE 5)	PR5	AT1G75040	FG-LD-sp	FG-LD-gr	10481.7	381.502	4.78004	0.0382521
255676_at	BAM2 (BETA-AMYLASE 2); beta-amylase	BAM2	AT4G00490	FG-LD-sp	FG-LD-gr	534.091	19.9155	4.74512	0.025756
253387_at	AtGLDP1 (Arabidopsis thaliana glycine decarboxylase P-protein 1); catalytic/ glycine dehydrogenase (decarboxylating)/ pyridoxal phosphate binding	AtGLDP1	AT4G33010	FG-LD-sp	FG-LD-gr	9922.99	373.448	4.7318	0.0119165
249047_at	FAD-binding Berberine family protein	AT5G44410	AT5G44410	FG-LD-sp	FG-LD-gr	54.9551	2.06974	4.73073	0.0103977
262151_at	putative hydrolase	AT1G52510	AT1G52510	FG-LD-sp	FG-LD-gr	546.965	21.2347	4.68695	0.0300484
254163_s_at	phosphorylase family protein /// phosphorylase family protein	AT4G24340 /// AT4G24350	AT4G24340 /// AT4G24350	FG-LD-sp	FG-LD-gr	1243.7	48.665	4.67561	0.0114881
257262_at	B-box type zinc finger-containing protein	AT3G21890	AT3G21890	FG-LD-sp	FG-LD-gr	600.718	23.8915	4.65212	0.0350333
245346_at	CT-BMY (CHLOROPLAST BETA-AMYLASE); beta-amylase	CT-BMY	AT4G17090	FG-LD-sp	FG-LD-gr	14868.8	608.42	4.61107	0.00288321
264014_at	SAUR-like auxin-responsive protein	AT2G21210	AT2G21210	FG-LD-sp	FG-LD-gr	808.568	33.2329	4.60468	0.000934399
253496_at	ATGPX7 (glutathione peroxidase 7); glutathione peroxidase	ATGPX7	AT4G31870	FG-LD-sp	FG-LD-gr	910.015	37.5495	4.59903	0.011956
252549_at	cysteine-rich receptor-like protein kinase 4	CRK4	AT3G45860	FG-LD-sp	FG-LD-gr	3923.21	166.143	4.56153	0.0303691
261221_at	hypothetical protein	AT1G19960	AT1G19960	FG-LD-sp	FG-LD-gr	395.035	17.1669	4.52428	0.028135
263761_at	fructose-bisphosphate aldolase 1	FBA1	AT2G21330	FG-LD-sp	FG-LD-gr	8783.39	388.869	4.49742	0.000931626
263142_at	hypothetical protein	AT1G65230	AT1G65230	FG-LD-sp	FG-LD-gr	879.179	39.1217	4.49012	0.0386748
255719_at	plastidal glycolate/glycerate translocator 1	AT1G32080	AT1G32080	FG-LD-sp	FG-LD-gr	1974.41	88.3799	4.48156	0.0460709
256057_at	NDA1 (ALTERNATIVE NAD(P)H DEHYDROGENASE 1); NADH dehydrogenase	NDA1	AT1G07180	FG-LD-sp	FG-LD-gr	1356.25	61.2738	4.46821	0.00145515
246282_at	AAA-type ATPase family protein	AT4G36580	AT4G36580	FG-LD-sp	FG-LD-gr	223.447	10.1979	4.45358	0.020075
249876_at	CaS (Calcium sensing receptor)	CaS	AT5G23060	FG-LD-sp	FG-LD-gr	3787.89	173.243	4.45053	0.0453377
256647_at	feruloyl CoA ortho-hydroxylase 1	AT3G13610	AT3G13610	FG-LD-sp	FG-LD-gr	381.128	17.8229	4.41847	0.0489813
267549_at	Lycopene beta/epsilon cyclase protein	AT2G32640	AT2G32640	FG-LD-sp	FG-LD-gr	168.179	8.44199	4.31627	0.0411853
258181_at	nitrate transporter 1.3	AT3G21670	AT3G21670	FG-LD-sp	FG-LD-gr	1535.9	77.3464	4.31161	0.0496315
261788_at	NDF1 (NDH-DEPENDENT CYCLIC ELECTRON FLOW 1)	NDF1	AT1G15980	FG-LD-sp	FG-LD-gr	1284.58	65.0694	4.30317	0.0330857
255763_at	hypothetical protein	UP6	AT1G16730	FG-LD-sp	FG-LD-gr	310.527	15.9958	4.27896	0.0510638
251885_at	fructose-1,6-bisphosphatase	HCEF1	AT3G54050	FG-LD-sp	FG-LD-gr	5130.44	270.897	4.24327	0.0230793
251727_at	hypothetical protein	AT3G56290	AT3G56290	FG-LD-sp	FG-LD-gr	2961.69	159.04	4.21897	0.00331247
264442_at	Lecithin-cholesterol acyltransferase-like 1	AT1G27480	AT1G27480	FG-LD-sp	FG-LD-gr	370.095	19.9008	4.217	0.0492365
254975_at	oxidoreductase, 2OG-Fe(II) oxygenase family protein	AT4G10500	AT4G10500	FG-LD-sp	FG-LD-gr	1056.86	57.761	4.19355	0.000743553
247709_at	Major facilitator superfamily protein	AT5G59250	AT5G59250	FG-LD-sp	FG-LD-gr	672.501	36.951	4.18585	0.0535683
249191_at	leucine carboxyl methyltransferase	AT5G42760	AT5G42760	FG-LD-sp	FG-LD-gr	857.97	47.2798	4.18163	0.0438881
248687_at	ADG1 (ADP GLUCOSE PYROPHOSPHORYLASE 1); glucose-1-phosphate adenylyltransferase	ADG1	AT5G48300	FG-LD-sp	FG-LD-gr	2034.46	114.676	4.14901	0.0127848
259405_at	hypothetical protein	AT1G17744	AT1G17744	FG-LD-sp	FG-LD-gr	64.1657	3.78643	4.08289	0.0208932
254150_at	phosphorylase family protein	AT4G24350	AT4G24350	FG-LD-sp	FG-LD-gr	662.418	39.9227	4.05246	0.0546466
259625_at	GAPB (GLYCERALDEHYDE-3-PHOSPHATE DEHYDROGENASE B SUBUNIT); glyceraldehyde-3-phosphate dehydrogenase (NADP+)/ glyceraldehyde-3-phosphate dehydrogenase	GAPB	AT1G42970	FG-LD-sp	FG-LD-gr	13718	829.627	4.04746	0.024462
265073_at	ZKT protein containing PDZ, K-box and a TPR region	ZKT	AT1G55480	FG-LD-sp	FG-LD-gr	2201.37	133.192	4.04682	0.0160302
251669_at	GTP binding protein BRASSINAZOLE INSENSITIVE PALE GREEN 2	BPG2	AT3G57180	FG-LD-sp	FG-LD-gr	107.668	6.69734	4.00685	0.0171172
249120_at	NAD(P)H dehydrogenase 18	NDH18	AT5G43750	FG-LD-sp	FG-LD-gr	826.729	51.8376	3.99534	0.0530342
249134_at	hypothetical protein	AT5G43150	AT5G43150	FG-LD-sp	FG-LD-gr	1217.92	77.3558	3.97677	0.0161186
252853_at	FK506-binding protein 16-2	FKBP16-2	AT4G39710	FG-LD-sp	FG-LD-gr	835.608	53.2189	3.97281	0.0549869
256766_at	PCC1 (PATHOGEN AND CIRCADIAN CONTROLLED 1)	PCC1	AT3G22231	FG-LD-sp	FG-LD-gr	12819.9	819.228	3.96798	0.052551
261569_at	LHY (LATE ELONGATED HYPOCOTYL); DNA binding / transcription factor	LHY	AT1G01060	FG-LD-sp	FG-LD-gr	5286.82	339.795	3.95966	0.000869278
254835_s_at	CYP706A5; electron carrier/ heme binding / iron ion binding / monooxygenase/ oxygen binding	CYP706A5	AT4G12310 /// AT4G12320	FG-LD-sp	FG-LD-gr	1220.86	80.227	3.92766	0.00536745
247684_at	Leucine-rich repeat protein kinase family protein	AT5G59670	AT5G59670	FG-LD-sp	FG-LD-gr	308.24	20.4612	3.91309	0.0129707
265519_at	hypothetical protein	AT2G06040	AT2G06040	FG-LD-sp	FG-LD-gr	107.95	7.1717	3.9119	0.00366011
259161_at	CA1 (CARBONIC ANHYDRASE 1); carbonate dehydratase/ zinc ion binding	CA1	AT3G01500	FG-LD-sp	FG-LD-gr	8862.47	589.177	3.91093	0.0123238
255088_at	NADH dehydrogenase-like complex T	AT4G09350	AT4G09350	FG-LD-sp	FG-LD-gr	350.021	23.2895	3.90969	0.000860616
256874_at	CYP71B36; electron carrier/ heme binding / iron ion binding / monooxygenase/ oxygen binding	CYP71B36	AT3G26320	FG-LD-sp	FG-LD-gr	589.03	39.5349	3.89714	0.011766
260522_x_at	hypothetical protein	AT2G41730	AT2G41730	FG-LD-sp	FG-LD-gr	3466.22	233.511	3.8918	0.028361
259403_at	PGDH (3-PHOSPHOGLYCERATE DEHYDROGENASE); phosphoglycerate dehydrogenase	PGDH	AT1G17745	FG-LD-sp	FG-LD-gr	6423	436.38	3.87959	0.0533681
250073_at	ENH1 (enhancer of sos3-1); electron carrier/ metal ion binding / protein binding	ENH1	AT5G17170	FG-LD-sp	FG-LD-gr	4004.6	274.226	3.86822	0.0145353
259244_at	COL9 (CONSTANS-LIKE 9); transcription factor/ zinc ion binding	COL9	AT3G07650	FG-LD-sp	FG-LD-gr	270.835	18.5838	3.86529	0.0475016
266292_at	SAG13; alcohol dehydrogenase/ oxidoreductase	SAG13	AT2G29350	FG-LD-sp	FG-LD-gr	2879.47	199.481	3.85148	0.0436216
252502_at	COPT2; copper ion transmembrane transporter/ high affinity copper ion transmembrane transporter	COPT2	AT3G46900	FG-LD-sp	FG-LD-gr	637.292	44.6	3.83684	0.0501736
265959_at	Thioredoxin superfamily protein	AT2G37240	AT2G37240	FG-LD-sp	FG-LD-gr	1719.89	120.778	3.83189	0.0252685
254066_at	DREB1A (DEHYDRATION RESPONSE ELEMENT B1A); DNA binding / transcription activator/ transcription factor	DREB1A	AT4G25480	FG-LD-sp	FG-LD-gr	309.474	21.9923	3.81475	0.0485767
251157_at	CSP41A (CHLOROPLAST STEM-LOOP BINDING PROTEIN OF 41 KDA); mRNA binding / poly(U) binding	CSP41A	AT3G63140	FG-LD-sp	FG-LD-gr	1894.73	135.509	3.80554	0.0164974
267567_at	CYP71A13 (cytochrome P450, family 71, subfamily A, polypeptide 13); indoleacetaldoxime dehydratase/ oxygen binding	CYP71A13	AT2G30770	FG-LD-sp	FG-LD-gr	469.589	33.6628	3.80217	0.035893
251625_at	BGL2 (BETA-1,3-GLUCANASE 2); cellulase/ glucan 1,3-beta-glucosidase/ hydrolase, hydrolyzing O-glycosyl compounds	BGL2	AT3G57260	FG-LD-sp	FG-LD-gr	7676.62	553.681	3.79334	0.0297622
263410_at	hypothetical protein	AT2G04039	AT2G04039	FG-LD-sp	FG-LD-gr	1452.84	105.348	3.78564	0.0122726
267168_at	aldo-keto reductase family 4 member C9	AT2G37770	AT2G37770	FG-LD-sp	FG-LD-gr	560.754	41.5733	3.75364	0.0168832
263676_at	CRB (CHLOROPLAST RNA BINDING); binding / catalytic/ coenzyme binding	CRB	AT1G09340	FG-LD-sp	FG-LD-gr	8083.69	600.447	3.75091	0.00694172
245463_at	ATEXLB1 (ARABIDOPSIS THALIANA EXPANSIN-LIKE B1)	ATEXLB1	AT4G17030	FG-LD-sp	FG-LD-gr	366.846	27.3724	3.74438	0.0497925
264096_at	hypothetical protein	AT1G78995	AT1G78995	FG-LD-sp	FG-LD-gr	640.259	47.8106	3.74325	0.0155807
254080_at	FIB2 (FIBRILLARIN 2); snoRNA binding	FIB2	AT4G25630	FG-LD-sp	FG-LD-gr	1672.62	126.481	3.72512	0.0056845
248764_at	NF-YB2 (NUCLEAR FACTOR Y, SUBUNIT B2); transcription factor	NF-YB2	AT5G47640	FG-LD-sp	FG-LD-gr	1121.74	84.951	3.72297	0.0244291
254642_at	NAD(P)-binding Rossmann-fold superfamily protein	AT4G18810	AT4G18810	FG-LD-sp	FG-LD-gr	517.883	39.2263	3.72273	0.00690576
246523_at	COL1 (constans-like 1); transcription factor/ zinc ion binding	COL1	AT5G15850	FG-LD-sp	FG-LD-gr	7914.27	599.463	3.72271	0.0050993
251784_at	PPL1 (PsbP-like protein 1); calcium ion binding	PPL1	AT3G55330	FG-LD-sp	FG-LD-gr	3098.92	236.587	3.71132	0.0385934
266385_at	PR1 (PATHOGENESIS-RELATED GENE 1)	PR1	AT2G14610	FG-LD-sp	FG-LD-gr	15107.2	1163	3.69931	0.0193982
256049_at	shewenella-like protein phosphatase 1	AT1G07010	AT1G07010	FG-LD-sp	FG-LD-gr	1869.15	143.989	3.69835	0.00507185
258125_s_at	cyclopropane-fatty-acyl-phospholipid synthase /// Cyclopropane-fatty-acyl-phospholipid synthase	AT3G23510 /// AT3G23530	AT3G23510 /// AT3G23530	FG-LD-sp	FG-LD-gr	130.081	10.0536	3.69363	0.0152959
251793_at	regulator of chromosome condensation repeat-containing protein	AT3G55580	AT3G55580	FG-LD-sp	FG-LD-gr	262.612	20.5004	3.67921	0.0337304
263252_at	STH; protein domain specific binding / transcription factor/ zinc ion binding	STH	AT2G31380	FG-LD-sp	FG-LD-gr	3774.61	296.651	3.66949	0.0363677
252929_at	fructose-bisphosphate aldolase 2	FBA2	AT4G38970	FG-LD-sp	FG-LD-gr	17877.9	1426.93	3.64718	0.00747051
249658_s_at	PGLP1 (2-PHOSPHOGLYCOLATE PHOSPHATASE 1); phosphoglycolate phosphatase	PGLP1	AT5G36700 /// AT5G36790	FG-LD-sp	FG-LD-gr	4031.48	321.795	3.6471	0.0241951
261958_at	glutaredoxin-like protein	AT1G64500	AT1G64500	FG-LD-sp	FG-LD-gr	1451.57	115.968	3.64581	0.0076054
260155_at	peroxisomal membrane Mpv17/PMP22 family protein	AT1G52870	AT1G52870	FG-LD-sp	FG-LD-gr	7662.46	613.426	3.64285	0.0124824
262879_at	SIGA (SIGMA FACTOR A); DNA binding / DNA-directed RNA polymerase/ sigma factor/ transcription factor	SIGA	AT1G64860	FG-LD-sp	FG-LD-gr	3001.5	240.596	3.641	0.0130753
258607_at	TRXF1 (THIOREDOXIN F-TYPE 1); enzyme activator	TRXF1	AT3G02730	FG-LD-sp	FG-LD-gr	2590.53	207.837	3.63973	0.0192392
261488_at	NAD(P)-linked oxidoreductase-like protein	AT1G14345	AT1G14345	FG-LD-sp	FG-LD-gr	1407.81	114.247	3.62322	0.03937
246490_at	CPuORF10 (Conserved peptide upstream open reading frame 10)	CPuORF10	AT5G15948 /// AT5G15950	FG-LD-sp	FG-LD-gr	4998.85	406.529	3.62017	0.0428241
250075_at	hydrolase-like protein	AT5G17670	AT5G17670	FG-LD-sp	FG-LD-gr	694.743	56.5055	3.62002	0.0210475
247676_at	ribonuclease P subunit Rpp30	AT5G59980	AT5G59980	FG-LD-sp	FG-LD-gr	150.17	12.2677	3.61366	0.0300617
255406_at	ankyrin repeat-containing protein	AT4G03450	AT4G03450	FG-LD-sp	FG-LD-gr	1082.05	90.5932	3.57822	0.0193606
267299_at	UDP-glycosyltransferase 87A1	AT2G30150	AT2G30150	FG-LD-sp	FG-LD-gr	438.89	36.9899	3.56866	0.0227214
252046_at	hydroxyproline-rich glycoprotein family protein	AT3G52460	AT3G52460	FG-LD-sp	FG-LD-gr	52.7257	4.52662	3.542	0.0241452
263133_at	SOUL/heme-binding protein-like protein	AT1G78450	AT1G78450	FG-LD-sp	FG-LD-gr	201.303	17.4141	3.53104	0.00461344
254074_at	CBF1 (C-REPEAT/DRE BINDING FACTOR 1); DNA binding / transcription activator/ transcription factor	CBF1	AT4G25490	FG-LD-sp	FG-LD-gr	1072.89	94.2611	3.5087	0.00771565
246597_at	AO (L-ASPARTATE OXIDASE); L-aspartate oxidase/ electron carrier/ oxidoreductase	AO	AT5G14760	FG-LD-sp	FG-LD-gr	569.164	50.18	3.50366	0.00390546
245877_at	GCN5-like N-acetyltransferase	AT1G26220	AT1G26220	FG-LD-sp	FG-LD-gr	383.418	33.8331	3.50241	0.0195484
254732_at	nuclear factor NO VEIN	NOV	AT4G13750	FG-LD-sp	FG-LD-gr	207.045	18.3652	3.4949	0.0187269
246159_at	hypothetical protein	AT5G20935	AT5G20935	FG-LD-sp	FG-LD-gr	331.653	29.49	3.49138	0.00761279
266801_at	EMB2001 (embryo defective 2001); GTP binding	EMB2001	AT2G22870	FG-LD-sp	FG-LD-gr	618.02	55.5156	3.47669	0.0143613
253765_at	hypothetical protein	AT4G28740	AT4G28740	FG-LD-sp	FG-LD-gr	1433.85	130.651	3.4561	0.0260487
252010_at	hypothetical protein	AT3G52740	AT3G52740	FG-LD-sp	FG-LD-gr	259.62	23.6616	3.45578	0.0028974
257057_at	---	---	AT3G15310	FG-LD-sp	FG-LD-gr	219.38	20.0982	3.44829	0.00803998
262943_at	inosine-5'-monophosphate dehydrogenase	AT1G79470	AT1G79470	FG-LD-sp	FG-LD-gr	398.128	36.4961	3.44742	0.00591572
247818_at	P-loop containing nucleoside triphosphate hydrolases superfamily protein	AT5G58370	AT5G58370	FG-LD-sp	FG-LD-gr	368.587	33.9448	3.44074	0.0301775
245776_at	hypothetical protein	AT1G30260	AT1G30260	FG-LD-sp	FG-LD-gr	1048.92	98.1591	3.41764	0.0150395
259275_at	hypothetical protein	AT3G01060	AT3G01060	FG-LD-sp	FG-LD-gr	2587.43	242.872	3.41325	0.0386896
247235_at	AAA-type ATPase family protein	AT5G64580	AT5G64580	FG-LD-sp	FG-LD-gr	136.51	12.8241	3.41208	0.0180369
248064_at	hypothetical protein	AT5G55570	AT5G55570	FG-LD-sp	FG-LD-gr	112.899	10.6829	3.40165	0.0319523
253009_at	SHM1 (SERINE TRANSHYDROXYMETHYLTRANSFERASE 1); glycine hydroxymethyltransferase/ poly(U) binding	SHM1	AT4G37930	FG-LD-sp	FG-LD-gr	13321.4	1270.94	3.38978	0.00891947
250074_at	UTP--glucose-1-phosphate uridylyltransferase 1	UGP2	AT5G17310	FG-LD-sp	FG-LD-gr	1238.79	119.196	3.37753	0.0165412
245304_at	hypothetical protein	AT4G15630	AT4G15630	FG-LD-sp	FG-LD-gr	503.004	48.4156	3.37703	0.0475964
249769_at	SIGE (SIGMA FACTOR E); DNA binding / DNA-directed RNA polymerase/ sigma factor/ transcription factor	SIGE	AT5G24120	FG-LD-sp	FG-LD-gr	1264.5	122.562	3.36699	0.0466621
251762_at	SBPASE (sedoheptulose-bisphosphatase); phosphoric ester hydrolase/ sedoheptulose-bisphosphatase	SBPASE	AT3G55800	FG-LD-sp	FG-LD-gr	6986.31	677.417	3.36641	0.00655846
261948_at	hypothetical protein	AT1G64680	AT1G64680	FG-LD-sp	FG-LD-gr	1185.7	115.001	3.36603	0.0370369
253790_at	PSB28 (PHOTOSYSTEM II REACTION CENTER PSB28 PROTEIN)	PSB28	AT4G28660	FG-LD-sp	FG-LD-gr	1286.19	125.679	3.35529	0.035177
256617_at	hypothetical protein	AT3G22240	AT3G22240	FG-LD-sp	FG-LD-gr	23117.4	2270	3.34822	0.0204417
257100_at	AtRLP41 (Receptor Like Protein 41); kinase/ protein binding	AtRLP41	AT3G25010	FG-LD-sp	FG-LD-gr	1031.35	101.328	3.34743	0.0330605
258025_at	D-3-phosphoglycerate dehydrogenase	AT3G19480	AT3G19480	FG-LD-sp	FG-LD-gr	263.579	26.1819	3.33159	0.0384258
248190_at	calcium-binding endonuclease/exonuclease/phosphatase family protein	AT5G54130	AT5G54130	FG-LD-sp	FG-LD-gr	815.935	81.6684	3.3206	0.0135404
247826_at	glucan endo-1,3-beta-glucosidase 9	AT5G58480	AT5G58480	FG-LD-sp	FG-LD-gr	259.47	25.9806	3.32006	0.0271953
259672_at	DNA-directed RNA polymerase 1, mitochondrial	MGP3	AT1G68990	FG-LD-sp	FG-LD-gr	356.582	35.8874	3.31268	0.0106375
245744_at	putative plastid-lipid-associated protein 12	AT1G51110	AT1G51110	FG-LD-sp	FG-LD-gr	335.207	33.7499	3.3121	0.000648557
247651_at	HTA6; DNA binding	HTA6	AT5G59870	FG-LD-sp	FG-LD-gr	1127.03	113.912	3.30654	0.0165854
247816_at	NADH dehydrogenase-like complex N	AT5G58260	AT5G58260	FG-LD-sp	FG-LD-gr	647.463	65.5761	3.30356	0.0199325
246411_at	FAD/NAD(P)-binding oxidoreductase domain-containing protein	AT1G57770	AT1G57770	FG-LD-sp	FG-LD-gr	584.365	59.3536	3.29946	0.0207027
264745_at	APR2 (5'ADENYLYLPHOSPHOSULFATE REDUCTASE 2); adenylyl-sulfate reductase/ phosphoadenylyl-sulfate reductase (thioredoxin)	42827	AT1G62180	FG-LD-sp	FG-LD-gr	1858.64	190.009	3.29011	0.0317861
254911_at	hypothetical protein	AT4G11100	AT4G11100	FG-LD-sp	FG-LD-gr	262.979	27.2435	3.27096	0.0192286
256569_at	hypothetical protein	AT3G19550	AT3G19550	FG-LD-sp	FG-LD-gr	347.541	36.1555	3.2649	0.00466547
266979_at	PPL2 (PsbP-like protein 2); calcium ion binding	PPL2	AT2G39470	FG-LD-sp	FG-LD-gr	1574.86	164.514	3.25894	0.0535343
262533_at	hypothetical protein	AT1G17090	AT1G17090	FG-LD-sp	FG-LD-gr	192.298	20.0995	3.25811	0.0301784
251830_at	PUR5; ATP binding / phosphoribosylformylglycinamidine cyclo-ligase	PUR5	AT3G55010	FG-LD-sp	FG-LD-gr	715.957	75.4812	3.24568	0.00524935
263632_at	hypothetical protein	AT2G04795	AT2G04795	FG-LD-sp	FG-LD-gr	2156.23	228.41	3.23881	0.0433352
252534_at	MYB111 (MYB DOMAIN PROTEIN 111); DNA binding / transcription factor	MYB111	AT3G46130	FG-LD-sp	FG-LD-gr	56.1216	5.99199	3.22745	0.038253
256076_at	hypothetical protein	AT1G18060	AT1G18060	FG-LD-sp	FG-LD-gr	1611.93	172.534	3.22384	0.0322669
262288_at	CRR23 ((chlororespiratory reduction 23)	CRR23	AT1G70760	FG-LD-sp	FG-LD-gr	1484.39	159.164	3.22129	0.0459159
262342_at	hypothetical protein	AT1G64150	AT1G64150	FG-LD-sp	FG-LD-gr	360.838	38.7449	3.21927	0.0522452
257764_at	AtRLP36 (Receptor Like Protein 36); protein binding	AtRLP36	AT3G23010	FG-LD-sp	FG-LD-gr	260.856	28.0635	3.21649	0.0157774
256427_at	LBD21 (LOB DOMAIN-CONTAINING PROTEIN 21)	LBD21	AT3G11090	FG-LD-sp	FG-LD-gr	586.296	63.8709	3.1984	0.0144601
265182_at	alkenal/one oxidoreductase	AT1G23740	AT1G23740	FG-LD-sp	FG-LD-gr	2128.06	237.092	3.16602	0.0420359
253949_at	AR192; adenyl-nucleotide exchange factor/ chaperone binding / protein binding / protein homodimerization	AR192	AT4G26780	FG-LD-sp	FG-LD-gr	309.167	34.5366	3.16219	0.0135714
245164_at	HSP60-2 (HEAT SHOCK PROTEIN 60-2); ATP binding	HSP60-2	AT2G33210	FG-LD-sp	FG-LD-gr	1421.86	159.708	3.15428	0.0512458
245947_at	ACL5 (ACAULIS 5); spermine synthase/ thermospermine synthase	ACL5	AT5G19530	FG-LD-sp	FG-LD-gr	340.243	38.4007	3.14736	0.0156647
258023_at	ATCAD4; cinnamyl-alcohol dehydrogenase	ATCAD4	AT3G19450	FG-LD-sp	FG-LD-gr	2420.04	273.322	3.14636	0.0457977
252661_at	hypothetical protein	AT3G44450	AT3G44450	FG-LD-sp	FG-LD-gr	347.539	39.4832	3.13786	0.0532574
255720_at	PRK (PHOSPHORIBULOKINASE); ATP binding / phosphoribulokinase/ protein binding	PRK	AT1G32060	FG-LD-sp	FG-LD-gr	12078.6	1377.21	3.13264	0.00771618
247218_at	ASN2 (ASPARAGINE SYNTHETASE 2); asparagine synthase (glutamine-hydrolyzing)	ASN2	AT5G65010	FG-LD-sp	FG-LD-gr	698.89	79.7844	3.13089	0.0537237
251759_at	ATDFD (A. THALIANA DHFS-FPGS HOMOLOG D); tetrahydrofolylpolyglutamate synthase	ATDFD	AT3G55630	FG-LD-sp	FG-LD-gr	684.067	78.1659	3.12953	0.0426684
258956_at	PsbQ-like protein 1	PQL1	AT3G01440	FG-LD-sp	FG-LD-gr	323.386	37.0706	3.12491	0.000828649
258155_at	RACK1C_AT (RECEPTOR FOR ACTIVATED C KINASE 1 C); nucleotide binding	RACK1C_AT	AT3G18130	FG-LD-sp	FG-LD-gr	2211.76	253.803	3.12341	0.0172254
263847_at	UDP-glycosyltransferase 86A1	AT2G36970	AT2G36970	FG-LD-sp	FG-LD-gr	634.489	73.0376	3.11889	0.0046141
262094_at	NOP56 (Arabidopsis homolog of nucleolar protein Nop56)	NOP56	AT1G56110	FG-LD-sp	FG-LD-gr	1847.32	213.239	3.11489	0.0436155
250007_at	BMY3; beta-amylase/ catalytic/ cation binding	BMY3	AT5G18670	FG-LD-sp	FG-LD-gr	4467.75	517.12	3.11098	0.0407642
248759_at	RING-H2 finger protein ATL79	AT5G47610	AT5G47610	FG-LD-sp	FG-LD-gr	1188.88	137.613	3.11092	0.00339177
252353_at	hypothetical protein	AT3G48200	AT3G48200	FG-LD-sp	FG-LD-gr	920.875	106.701	3.10943	0.0424399
258100_at	MATE efflux family protein LAL5	AT3G23550	AT3G23550	FG-LD-sp	FG-LD-gr	4897.79	567.835	3.10859	0.0148808
256527_at	probable thionin-2.4	AT1G66100	AT1G66100	FG-LD-sp	FG-LD-gr	1100.63	128.09	3.10311	0.00333496
250445_at	aspartyl protease family protein	AT5G10760	AT5G10760	FG-LD-sp	FG-LD-gr	2567.33	299.5	3.09964	0.00173448
261456_at	hypothetical protein	AT1G21050	AT1G21050	FG-LD-sp	FG-LD-gr	2453.88	287.106	3.09541	0.00988567
250498_at	PMDH2 (peroxisomal NAD-malate dehydrogenase 2); malate dehydrogenase	PMDH2	AT5G09660	FG-LD-sp	FG-LD-gr	10541.8	1236.29	3.09204	0.0167372
253394_at	VTE1 (VITAMIN E DEFICIENT 1); tocopherol cyclase	VTE1	AT4G32770	FG-LD-sp	FG-LD-gr	468.035	55.2619	3.08226	0.000610163
245793_at	NAD(P)-binding Rossmann-fold-containing protein	AT1G32220	AT1G32220	FG-LD-sp	FG-LD-gr	1133.21	134.097	3.07908	0.0109956
257591_at	AtRLP39 (Receptor Like Protein 39); protein binding	AtRLP39	AT3G24900	FG-LD-sp	FG-LD-gr	315.355	37.3902	3.07625	0.0532314
257382_at	WRKY54; transcription factor	WRKY54	AT2G40750	FG-LD-sp	FG-LD-gr	1489.26	176.689	3.07531	0.0356884
255764_at	HCF173 (high chlorophyll fluorescence phenotype 173); binding / catalytic/ transcription repressor	HCF173	AT1G16720	FG-LD-sp	FG-LD-gr	3144.53	373.104	3.07519	0.00791429
258884_at	OMR1 (L-O-METHYLTHREONINE RESISTANT 1); L-threonine ammonia-lyase	OMR1	AT3G10050	FG-LD-sp	FG-LD-gr	922.492	109.732	3.07155	0.0518267
262526_at	SPS2 (Solanesyl diphosphate synthase 2); trans-octaprenyltranstransferase	SPS2	AT1G17050	FG-LD-sp	FG-LD-gr	1163.01	138.811	3.06667	0.0202713
256015_at	LHCA6; chlorophyll binding	LHCA6	AT1G19150	FG-LD-sp	FG-LD-gr	485.166	58.0014	3.06432	0.0178235
253103_at	SAUR-like auxin-responsive protein	AT4G36110	AT4G36110	FG-LD-sp	FG-LD-gr	309.395	37.1303	3.05878	0.0184909
267337_at	HXXXD-type acyl-transferase-like protein	AT2G39980	AT2G39980	FG-LD-sp	FG-LD-gr	1272.42	152.8	3.05786	0.0402298
261065_at	hypothetical protein	AT1G07500	AT1G07500	FG-LD-sp	FG-LD-gr	158.814	19.0843	3.05688	0.0274953
256446_at	RING-H2 finger protein ATL66	AT3G11110	AT3G11110	FG-LD-sp	FG-LD-gr	84.8883	10.2113	3.0554	0.00186305
250095_at	phytoene synthase	PSY	AT5G17230	FG-LD-sp	FG-LD-gr	2948.97	355.384	3.05276	0.00568757
251476_at	hypothetical protein	AT3G59670	AT3G59670	FG-LD-sp	FG-LD-gr	328.876	39.645	3.05234	0.0274952
254783_at	hydrolase, alpha/beta fold family protein	AT4G12830	AT4G12830	FG-LD-sp	FG-LD-gr	333.326	40.2061	3.05145	0.0457516
246199_at	hydrolase, alpha/beta fold family protein	AT4G36530	AT4G36530	FG-LD-sp	FG-LD-gr	1015.3	122.504	3.051	0.0440476
263980_at	Peroxisomal membrane 22 kDa (Mpv17/PMP22) family protein	AT2G42770	AT2G42770	FG-LD-sp	FG-LD-gr	1284.94	155.633	3.04548	0.0170663
260935_at	tetrapyrrole (corrin/porphyrin)methylase	AT1G45110	AT1G45110	FG-LD-sp	FG-LD-gr	74.3307	9.16023	3.0205	0.0356323
266719_at	CCA1 (CIRCADIAN CLOCK ASSOCIATED 1); DNA binding / transcription activator/ transcription factor/ transcription repressor	CCA1	AT2G46830	FG-LD-sp	FG-LD-gr	5109.7	633.906	3.0109	0.00629808
266687_at	PRMT1A (PROTEIN ARGININE METHYLTRANSFERASE 1A); protein-arginine N-methyltransferase	PRMT1A	AT2G19670	FG-LD-sp	FG-LD-gr	133.158	16.5563	3.00768	0.0279439
247232_at	ATATH13; transporter	ATH13	AT5G64940	FG-LD-sp	FG-LD-gr	2344.87	292.534	3.00283	0.00426401
267483_at	UTR1 (UDP-GALACTOSE TRANSPORTER 1); UDP-galactose transmembrane transporter/ UDP-glucose transmembrane transporter/ pyrimidine nucleotide sugar transmembrane transporter	UTR1	AT2G02810	FG-LD-sp	FG-LD-gr	1225.31	153.153	3.00009	0.0393927
255494_at	Kinase interacting (KIP1-like) family protein	AT4G02710	AT4G02710	FG-LD-sp	FG-LD-gr	67.3866	8.45367	2.99481	0.0433195
254810_at	PME1 (PECTIN METHYLESTERASE INHIBITOR 1); enzyme inhibitor/ pectinesterase/ pectinesterase inhibitor	PME1	AT4G12390	FG-LD-sp	FG-LD-gr	1431.17	180.293	2.98878	0.0187034
246461_at	AAA-type ATPase family protein	AT5G16930	AT5G16930	FG-LD-sp	FG-LD-gr	185.642	23.4963	2.98202	0.0199829
258545_at	nucleolar GTP-binding protein NSN1	AT3G07050	AT3G07050	FG-LD-sp	FG-LD-gr	944.583	119.905	2.97779	0.00740682
253777_at	WD repeat and SOF domain-containing protein 1	AT4G28450	AT4G28450	FG-LD-sp	FG-LD-gr	767.071	97.5272	2.97548	0.0221214
259185_at	PPT2 (PHOSPHOENOLPYRUVATE (PEP)/PHOSPHATE TRANSLOCATOR 2); antiporter/ triose-phosphate transmembrane transporter	PPT2	AT3G01550	FG-LD-sp	FG-LD-gr	380.991	48.5742	2.97149	0.0241337
245745_at	putative plastid-lipid-associated protein 12	AT1G51110	AT1G51110	FG-LD-sp	FG-LD-gr	688.107	87.8793	2.96904	0.0231282
263755_at	MATE efflux family protein	AT2G21340	AT2G21340	FG-LD-sp	FG-LD-gr	493.516	63.168	2.96583	0.0538006
267162_s_at	phosphoribosylaminoimidazole carboxylase family protein / AIR carboxylase family protein /// putative phosphoribosylaminoimidazole carboxylase / AIR carboxylase	AT2G05140 /// AT2G37690	AT2G05140 /// AT2G37690	FG-LD-sp	FG-LD-gr	428.266	54.828	2.96552	0.0230246
245076_at	GH3.3; indole-3-acetic acid amido synthetase	GH3.3	AT2G23170	FG-LD-sp	FG-LD-gr	619.327	79.3922	2.96363	0.050212
253622_at	ATCNGC9 (CYCLIC NUCLEOTIDE GATED CHANNEL 9); calmodulin binding / cyclic nucleotide binding / ion channel	ATCNGC9	AT4G30560	FG-LD-sp	FG-LD-gr	63.016	8.08175	2.96298	0.0329491
253975_at	S-adenosyl-L-methionine-dependent methyltransferase-like protein	AT4G26600	AT4G26600	FG-LD-sp	FG-LD-gr	194.345	24.9768	2.95996	0.0107145
263679_at	DEAD-box ATP-dependent RNA helicase 22	AT1G59990	AT1G59990	FG-LD-sp	FG-LD-gr	1027.26	133.01	2.94919	0.0444944
263210_at	basic helix-loop-helix domain-containing protein	AT1G10585	AT1G10585	FG-LD-sp	FG-LD-gr	265.811	34.6509	2.93943	0.0077011
258321_at	ELIP1 (EARLY LIGHT-INDUCABLE PROTEIN); chlorophyll binding	ELIP1	AT3G22840	FG-LD-sp	FG-LD-gr	405.436	53.0372	2.9344	0.0170621
249977_at	EMB3007 (embryo defective 3007); ATP binding / protein binding	EMB3007	AT5G18820	FG-LD-sp	FG-LD-gr	98.7998	12.9368	2.93303	0.0381501
257253_at	ABC1 protein kinase 6	AT3G24190	AT3G24190	FG-LD-sp	FG-LD-gr	1772.2	232.263	2.93171	0.0379244
249046_at	FAD-binding and BBE domain-containing protein	AT5G44400	AT5G44400	FG-LD-sp	FG-LD-gr	634.277	83.2444	2.92969	0.004281
246809_s_at	putative SAR DNA-binding protein /// NOP56-like pre RNA processing ribonucleoprotein	AT5G27120 /// AT5G27140	AT5G27120 /// AT5G27140	FG-LD-sp	FG-LD-gr	1023.73	135.254	2.92009	0.0527565
263674_at	hypothetical protein	AT2G04790	AT2G04790	FG-LD-sp	FG-LD-gr	313.755	41.5788	2.91572	0.0187762
257954_at	UDP-glycosyltransferase HYR1	HYR1	AT3G21760	FG-LD-sp	FG-LD-gr	496.4	65.8745	2.91371	0.0343379
247252_at	root meristem growth factor 9	RGF9	AT5G64770	FG-LD-sp	FG-LD-gr	98.1514	13.0418	2.91187	0.0501358
261218_at	FNR2 (FERREDOXIN-NADP(+)-OXIDOREDUCTASE 2); NADPH dehydrogenase/ oxidoreductase/ poly(U) binding	FNR2	AT1G20020	FG-LD-sp	FG-LD-gr	5590.49	745.727	2.90625	0.00974921
248566_s_at	ATFRO7 (FERRIC REDUCTION OXIDASE 7); ferric-chelate reductase/ oxidoreductase	ATFRO7	AT5G49730 /// AT5G49740	FG-LD-sp	FG-LD-gr	7542.73	1006.7	2.90545	0.00861376
256596_at	AAA-type ATPase family protein	AT3G28540	AT3G28540	FG-LD-sp	FG-LD-gr	2909.79	389.691	2.90051	0.000715716
261301_at	zinc finger (Ran-binding) domain-containing protein	AT1G48570	AT1G48570	FG-LD-sp	FG-LD-gr	998.426	133.952	2.89794	0.00666795
255028_at	PMP (PUTATIVE TYPE 1 MEMBRANE PROTEIN)	PMP	AT4G09890	FG-LD-sp	FG-LD-gr	197.853	26.7366	2.88754	0.0503941
253274_at	EDA9 (embryo sac development arrest 9); ATP binding	EDA9	AT4G34200	FG-LD-sp	FG-LD-gr	2088.22	282.542	2.88574	0.0287253
266903_at	MEE21 (maternal effect embryo arrest 21)	MEE21	AT2G34570	FG-LD-sp	FG-LD-gr	331.827	44.9977	2.88251	0.0290446
267174_at	60S ribosomal protein L36-1	AT2G37600	AT2G37600	FG-LD-sp	FG-LD-gr	935.899	126.978	2.88177	0.0513671
247131_at	FNR1 (FERREDOXIN-NADP(+)-OXIDOREDUCTASE 1); NADPH dehydrogenase/ electron transporter, transferring electrons within the cyclic electron transport pathway of photosynthesis/ electron transporter, transferring electrons within the noncyclic electron transp	FNR1	AT5G66190	FG-LD-sp	FG-LD-gr	4827.6	656.631	2.87815	0.007832
265941_s_at	recA DNA recombination family protein /// putative DNA repair protein recA homolog 4	AT2G19490 /// AT3G32920	AT2G19490 /// AT3G32920	FG-LD-sp	FG-LD-gr	110.907	15.1508	2.87188	0.0103784
258679_at	phosphoglycerate mutase, 2,3-bisphosphoglycerate-independent	AT3G08590	AT3G08590	FG-LD-sp	FG-LD-gr	2507.48	344	2.86576	0.0254596
260292_at	MURE; ATP binding / acid-amino acid ligase/ ligase	MURE	AT1G63680	FG-LD-sp	FG-LD-gr	223.124	30.6364	2.86453	0.0278599
249726_at	hypothetical protein	AT5G35480	AT5G35480	FG-LD-sp	FG-LD-gr	225.678	30.9977	2.86403	0.00260136
248325_at	DNA primase	AT5G52800	AT5G52800	FG-LD-sp	FG-LD-gr	38.1528	5.25435	2.8602	0.0391961
258397_at	hypothetical protein	AT3G15357	AT3G15357	FG-LD-sp	FG-LD-gr	130.932	18.1538	2.85048	0.0334647
259460_at	hypothetical protein	AT1G44000	AT1G44000	FG-LD-sp	FG-LD-gr	2538.42	352.658	2.84759	0.0432271
263402_at	MATE efflux family protein	AT2G04050	AT2G04050	FG-LD-sp	FG-LD-gr	682.783	94.9422	2.84631	0.0475644
258929_at	peptidyl-prolyl cis-trans isomerase FKBP16-4	AT3G10060	AT3G10060	FG-LD-sp	FG-LD-gr	903.659	125.917	2.8433	0.0114323
262731_at	MC8 (METACASPASE 8); cysteine-type endopeptidase	MC8	AT1G16420	FG-LD-sp	FG-LD-gr	667.782	93.1054	2.84244	0.0436975
261046_at	UDP-glycosyltransferase 72B2	AT1G01390	AT1G01390	FG-LD-sp	FG-LD-gr	139.216	19.5079	2.83519	0.000973471
267004_at	WDxR motif-containing protein	AT2G34260	AT2G34260	FG-LD-sp	FG-LD-gr	899.546	126.078	2.83488	0.00817377
260783_at	ORA59 (OCTADECANOID-RESPONSIVE ARABIDOPSIS AP2/ERF 59); DNA binding / transcription activator/ transcription factor	ORA59	AT1G06160	FG-LD-sp	FG-LD-gr	529.069	74.4499	2.82911	0.00390252
259759_at	tubulin-tyrosine ligase	AT1G77550	AT1G77550	FG-LD-sp	FG-LD-gr	198.716	28.0366	2.82533	0.0330919
266892_at	AtGLDP2 (Arabidopsis thaliana glycine decarboxylase P-protein 2); ATP binding / glycine dehydrogenase (decarboxylating)	AtGLDP2	AT2G26080	FG-LD-sp	FG-LD-gr	5873.97	829.769	2.82355	0.0278729
249230_at	hypothetical protein	AT5G42070	AT5G42070	FG-LD-sp	FG-LD-gr	675.039	96.1596	2.81147	0.0371599
258349_at	HYH (HY5-HOMOLOG); DNA binding / transcription factor	HYH	AT3G17609	FG-LD-sp	FG-LD-gr	1592.67	227.562	2.80712	0.0289354
267430_at	EDA3 (embryo sac development arrest 3); heat shock protein binding / unfolded protein binding	EDA3	AT2G34860	FG-LD-sp	FG-LD-gr	3533.06	505.146	2.80614	0.00337514
254298_at	PGR5-LIKE A	PGR5-LIKE A	AT4G22890	FG-LD-sp	FG-LD-gr	3946.39	564.795	2.80474	0.0143844
249524_at	alpha/beta-hydrolase-like protein	AT5G38520	AT5G38520	FG-LD-sp	FG-LD-gr	1056.69	151.305	2.80402	0.0399411
250538_at	STRS2 (STRESS RESPONSE SUPPRESSOR 2); ATP-dependent helicase/ RNA binding	STRS2	AT5G08620	FG-LD-sp	FG-LD-gr	1296.3	185.626	2.80393	0.0160065
262594_at	60S ribosomal protein L37-1	AT1G15250	AT1G15250	FG-LD-sp	FG-LD-gr	782.429	112.506	2.79795	0.0140266
256288_at	PRMT3 (PROTEIN ARGININE METHYLTRANSFERASE 3); methyltransferase/ zinc ion binding	PRMT3	AT3G12270	FG-LD-sp	FG-LD-gr	451.888	65.0035	2.79737	0.0293839
245201_at	CSK (CHLOROPLAST SENSOR KINASE); ATP binding / kinase	CSK	AT1G67840	FG-LD-sp	FG-LD-gr	786.14	113.1	2.79719	0.000655856
263231_at	Uridine diphosphate glycosyltransferase 74E2	UGT74E2	AT1G05680	FG-LD-sp	FG-LD-gr	904.947	132.322	2.77378	0.0211085
264201_at	hypothetical protein	AT1G22630	AT1G22630	FG-LD-sp	FG-LD-gr	643.151	94.0488	2.77368	0.0243722
261407_at	protein phytochrome kinase substrate 3	AT1G18810	AT1G18810	FG-LD-sp	FG-LD-gr	378.086	55.3818	2.77123	0.00385183
256012_at	FMO1 (FLAVIN-DEPENDENT MONOOXYGENASE 1); FAD binding / NADP or NADPH binding / electron carrier/ flavin-containing monooxygenase/ monooxygenase/ oxidoreductase	FMO1	AT1G19250	FG-LD-sp	FG-LD-gr	490.199	72.0548	2.7662	0.000410324
254076_at	peptidyl-prolyl cis-trans isomerase FKBP53	FKBP53	AT4G25340	FG-LD-sp	FG-LD-gr	767.558	113.002	2.76393	0.0465906
245956_s_at	BIP2; ATP binding	BIP2	AT5G28540 /// AT5G42020	FG-LD-sp	FG-LD-gr	6013.99	885.558	2.76366	0.0308227
250196_at	polyribonucleotide nucleotidyltransferase	AT5G14580	AT5G14580	FG-LD-sp	FG-LD-gr	132.786	19.5856	2.76124	0.0501687
249464_at	EMB2745 (EMBRYO DEFECTIVE 2745)	EMB2745	AT5G39710	FG-LD-sp	FG-LD-gr	209.512	30.9347	2.75973	0.0192596
266932_s_at	putative DEAD-box ATP-dependent RNA helicase 48 /// putative DEAD-box ATP-dependent RNA helicase 33	AT1G63250 /// AT2G07750	AT1G63250 /// AT2G07750	FG-LD-sp	FG-LD-gr	148.573	21.9487	2.75897	0.0399049
256252_at	UDP-dependent glycosyltransferase 76B1	AT3G11340	AT3G11340	FG-LD-sp	FG-LD-gr	223.679	33.0627	2.75815	0.0383435
251241_s_at	putative endonuclease or glycosyl hydrolase /// E-Z type HEAT repeat-containing protein	AT3G62460 /// AT3G62530	AT3G62460 /// AT3G62530	FG-LD-sp	FG-LD-gr	3625.41	538.343	2.75155	0.00713476
267005_at	NAD(P)-binding Rossmann-fold-containing protein	AT2G34460	AT2G34460	FG-LD-sp	FG-LD-gr	1338.44	199.152	2.74861	0.0300619
253343_at	metallo-beta-lactamase family protein	AT4G33540	AT4G33540	FG-LD-sp	FG-LD-gr	4936.7	735.334	2.74707	0.0108814
251029_at	mitochondrial glycoprotein family protein	AT5G02050	AT5G02050	FG-LD-sp	FG-LD-gr	863.754	128.815	2.74532	0.0381906
262221_at	ARC3 (ACCUMULATION AND REPLICATION OF CHLOROPLASTS 3)	ARC3	AT1G75010	FG-LD-sp	FG-LD-gr	218.795	32.6564	2.74415	0.00393667
264260_at	calreticulin 1b	CRT1b	AT1G09210	FG-LD-sp	FG-LD-gr	3885.53	580.66	2.74235	0.00559686
266780_at	ATGLR2.8; intracellular ligand-gated ion channel	ATGLR2.8	AT2G29110	FG-LD-sp	FG-LD-gr	1081.34	161.634	2.74201	0.0459867
255860_at	AtGUS3 (Arabidopsis thaliana glucuronidase 3); beta-glucuronidase	AtGUS3	AT5G34940	FG-LD-sp	FG-LD-gr	917.78	137.539	2.73831	0.0529398
265086_at	RING1B (RING 1B); protein binding / zinc ion binding	RING1B	AT1G03770	FG-LD-sp	FG-LD-gr	69.5211	10.4296	2.73677	0.0381108
247494_at	calnexin 1 (CNX1)	CNX1	AT5G61790	FG-LD-sp	FG-LD-gr	4563.8	687.198	2.73144	0.00588386
250257_at	pentatricopeptide repeat-containing protein	AT5G13770	AT5G13770	FG-LD-sp	FG-LD-gr	2175.68	328.326	2.72826	0.0192598
245326_at	hypothetical protein	AT4G14100	AT4G14100	FG-LD-sp	FG-LD-gr	354.994	53.5976	2.72756	0.0314711
246850_at	LON1 (LON PROTEASE 1); ATP binding / ATP-dependent peptidase/ serine-type peptidase	LON1	AT5G26860	FG-LD-sp	FG-LD-gr	268.731	40.8298	2.71847	0.0334201
249482_at	hypothetical protein	AT5G38980	AT5G38980	FG-LD-sp	FG-LD-gr	10939.4	1662.99	2.71767	0.00291806
264262_at	histone H3 /// histone H3 /// histone H3 /// histone H3 /// histone H3.1	AT1G09200 /// AT3G27360 /// AT5G10390 /// AT5G10400 /// AT5G65360	AT1G09200	FG-LD-sp	FG-LD-gr	643.606	98.0928	2.71396	0.0441678
252411_at	PEX11B	PEX11B	AT3G47430	FG-LD-sp	FG-LD-gr	1643.67	251.001	2.71116	0.0270418
266357_at	BAM6 (BETA-AMYLASE 6); beta-amylase/ catalytic/ cation binding	BAM6	AT2G32290	FG-LD-sp	FG-LD-gr	67.5507	10.3294	2.70921	0.0389043
261167_at	ATPDIL2-2 (PDI-LIKE 2-2); protein disulfide isomerase	ATPDIL2-2	AT1G04980	FG-LD-sp	FG-LD-gr	683.038	104.748	2.70504	0.0412561
261979_at	NIA2 (NITRATE REDUCTASE 2); nitrate reductase (NADH)/ nitrate reductase	NIA2	AT1G37130	FG-LD-sp	FG-LD-gr	17280.6	2656.72	2.70144	0.0425811
255449_at	pentatricopeptide repeat-containing protein	AT4G02820	AT4G02820	FG-LD-sp	FG-LD-gr	132.734	20.4113	2.7011	0.0152206
267294_at	YCF37 (Arabidopsis homolog of Synechocystis YCF37)	YCF37	AT2G23670	FG-LD-sp	FG-LD-gr	1393.7	215.553	2.6928	0.028507
255809_at	cupin domain-containing protein	AT4G10300	AT4G10300	FG-LD-sp	FG-LD-gr	3225.66	500.089	2.68934	0.0269374
251593_at	NRPA1; DNA binding / DNA-directed RNA polymerase/ zinc ion binding	NRPA1	AT3G57660	FG-LD-sp	FG-LD-gr	313	48.7136	2.68377	0.0111659
261151_at	Sec14p-like phosphatidylinositol transfer family protein	AT1G19650	AT1G19650	FG-LD-sp	FG-LD-gr	209.712	32.7887	2.67714	0.000664114
257694_at	NOP56-like pre RNA processing ribonucleoprotein	AT3G12860	AT3G12860	FG-LD-sp	FG-LD-gr	85.1725	13.3566	2.67283	0.0110685
259757_at	ATPDIL1-2 (PDI-LIKE 1-2); protein disulfide isomerase	ATPDIL1-2	AT1G77510	FG-LD-sp	FG-LD-gr	1850.52	290.463	2.6715	0.0533208
247694_at	monofunctional riboflavin biosynthesis protein RIBA 3	AT5G59750	AT5G59750	FG-LD-sp	FG-LD-gr	1928.1	302.732	2.67107	0.0199629
253174_at	CAT2 (CATALASE 2); catalase	CAT2	AT4G35090	FG-LD-sp	FG-LD-gr	13241.7	2083.89	2.66773	0.0168962
256751_at	CLC-B (CHLORIDE CHANNEL B); anion channel/ voltage-gated chloride channel	CLC-B	AT3G27170	FG-LD-sp	FG-LD-gr	509.002	80.3861	2.66265	0.0363945
247977_at	hypothetical protein	AT5G56850	AT5G56850	FG-LD-sp	FG-LD-gr	325.868	51.5419	2.66047	0.0498614
266934_at	transducin/WD40 repeat-like superfamily protein	AT2G18900	AT2G18900	FG-LD-sp	FG-LD-gr	354.278	56.0953	2.65893	0.0479791
252463_at	hypothetical protein	AT3G47070	AT3G47070	FG-LD-sp	FG-LD-gr	7480.15	1185.7	2.65733	0.0058299
263882_at	RNR1 (RIBONUCLEOTIDE REDUCTASE 1); ATP binding / protein binding / ribonucleoside-diphosphate reductase	RNR1	AT2G21790	FG-LD-sp	FG-LD-gr	367.724	58.3534	2.65573	0.0461918
256386_at	cytochrome P450 superfamily protein	AT1G66540	AT1G66540	FG-LD-sp	FG-LD-gr	108.183	17.1786	2.65479	0.0402125
264929_at	probable aldo-keto reductase 5	AT1G60730	AT1G60730	FG-LD-sp	FG-LD-gr	1940.7	309.151	2.65019	0.0338411
262536_at	SOUL heme-binding protein	AT1G17100	AT1G17100	FG-LD-sp	FG-LD-gr	3159.79	504.285	2.64752	0.0269905
246027_at	glyceraldehyde-3-phosphate dehydrogenase-like protein	AT5G21060	AT5G21060	FG-LD-sp	FG-LD-gr	340.364	54.5499	2.64143	0.00212389
248801_at	HAT2; DNA binding / transcription factor/ transcription repressor	HAT2	AT5G47370	FG-LD-sp	FG-LD-gr	1008.7	162.21	2.63656	0.0181603
255304_at	KEA3; potassium ion transmembrane transporter/ potassium:hydrogen antiporter	KEA3	AT4G04850	FG-LD-sp	FG-LD-gr	472.883	76.1447	2.63467	0.00387157
260157_at	ribosomal RNA processing Brix domain protein	AT1G52930	AT1G52930	FG-LD-sp	FG-LD-gr	1705.03	274.857	2.63304	0.0244271
248191_at	calcium-binding endonuclease/exonuclease/phosphatase family protein	AT5G54130	AT5G54130	FG-LD-sp	FG-LD-gr	1377.46	222.405	2.63075	0.0112532
250762_at	mitochondrial glycoprotein family protein	AT5G05990	AT5G05990	FG-LD-sp	FG-LD-gr	291.89	47.294	2.62569	0.00946344
249932_at	hypothetical protein	AT5G22390	AT5G22390	FG-LD-sp	FG-LD-gr	307.809	49.9521	2.62342	0.0453066
248311_at	BETA-OHASE 2 (BETA-CAROTENE HYDROXYLASE 2); carotene beta-ring hydroxylase	BETA-OHASE 2	AT5G52570	FG-LD-sp	FG-LD-gr	1028.17	167.773	2.6155	0.0017631
251218_at	CP12-2; protein binding	CP12-2	AT3G62410	FG-LD-sp	FG-LD-gr	8740.98	1429.28	2.61251	0.0438342
259908_at	ATRPAC42; DNA binding / DNA-directed RNA polymerase/ protein dimerization	ATRPAC42	AT1G60850	FG-LD-sp	FG-LD-gr	410.927	67.2322	2.61166	0.0282075
249421_at	DEG8; peptidase/ serine-type peptidase	DEG8	AT5G39830	FG-LD-sp	FG-LD-gr	486.353	79.7493	2.60846	0.00479547
260388_at	cyclophilin-like peptidyl-prolyl cis-trans isomerase family protein	AT1G74070	AT1G74070	FG-LD-sp	FG-LD-gr	177.34	29.0917	2.60784	0.0317807
262160_at	putative thiol-disulfide oxidoreductase DCC	AT1G52590	AT1G52590	FG-LD-sp	FG-LD-gr	842.048	138.361	2.60547	0.0518033
252482_at	UGT76E11 (UDP-GLUCOSYL TRANSFERASE 76E11); UDP-glycosyltransferase/ quercetin 3-O-glucosyltransferase/ quercetin 7-O-glucosyltransferase/ transferase, transferring glycosyl groups	UGT76E11	AT3G46670	FG-LD-sp	FG-LD-gr	254.123	41.7637	2.60521	0.0272035
258966_at	DNA gyrase subunit A	GYRA	AT3G10690	FG-LD-sp	FG-LD-gr	376.816	62.2038	2.59878	0.0178562
253048_at	acetamidase/formamidase family protein	AT4G37560	AT4G37560	FG-LD-sp	FG-LD-gr	1649.36	273.231	2.59371	0.0294752
258369_at	ATPME3; pectinesterase	ATPME3	AT3G14310	FG-LD-sp	FG-LD-gr	2571.7	426.125	2.59338	0.0256783
264839_at	POR C (PROTOCHLOROPHYLLIDE OXIDOREDUCTASE); NADPH dehydrogenase/ oxidoreductase/ protochlorophyllide reductase	POR C	AT1G03630	FG-LD-sp	FG-LD-gr	693.786	114.969	2.59325	0.04146
264394_at	aminomethyltransferase	AT1G11860	AT1G11860	FG-LD-sp	FG-LD-gr	4585.16	760.148	2.59262	0.0544244
256336_at	Acyl-CoA N-acyltransferases-like protein	AT1G72030	AT1G72030	FG-LD-sp	FG-LD-gr	1467.64	243.408	2.59205	0.0054371
266996_at	CYP710A2 (cytochrome P450, family 710, subfamily A, polypeptide 2); C-22 sterol desaturase/ oxygen binding	CYP710A2	AT2G34490	FG-LD-sp	FG-LD-gr	86.7772	14.433	2.58794	0.0480632
251800_at	RBL (REBELOTE)	RBL	AT3G55510	FG-LD-sp	FG-LD-gr	612.003	101.918	2.58613	0.0366965
259640_at	BGLU18 (BETA GLUCOSIDASE 18); catalytic/ cation binding / hydrolase, hydrolyzing O-glycosyl compounds	BGLU18	AT1G52400	FG-LD-sp	FG-LD-gr	127.182	21.2218	2.58328	0.0236134
255786_at	ATCLH1 (ARABIDOPSIS THALIANA CORONATINE-INDUCED PROTEIN 1); chlorophyllase	ATCLH1	AT1G19670	FG-LD-sp	FG-LD-gr	1437.73	240.206	2.58145	0.000354823
258315_at	thioesterase family protein	AT3G16175	AT3G16175	FG-LD-sp	FG-LD-gr	71.0408	11.8776	2.58041	0.0135278
261197_at	GAPA-2 (GLYCERALDEHYDE 3-PHOSPHATE DEHYDROGENASE A SUBUNIT 2); NAD or NADH binding / binding / catalytic/ glyceraldehyde-3-phosphate dehydrogenase (phosphorylating)/ glyceraldehyde-3-phosphate dehydrogenase	GAPA-2	AT1G12900	FG-LD-sp	FG-LD-gr	8429.98	1416.89	2.57281	0.0272262
262970_at	protein disulfide-isomerase LQY1	AT1G75690	AT1G75690	FG-LD-sp	FG-LD-gr	2551.56	430.767	2.5664	0.0467778
250429_at	kinesin CDKA;1 associated 1	KAC1	AT5G10470	FG-LD-sp	FG-LD-gr	818.78	138.471	2.56389	0.0106117
249899_at	putative 2-carboxy-D-arabinitol 1-phosphate phosphatase	AT5G22620	AT5G22620	FG-LD-sp	FG-LD-gr	431.242	72.9321	2.56387	0.0507952
254166_at	SHD (SHEPHERD); ATP binding / unfolded protein binding	SHD	AT4G24190	FG-LD-sp	FG-LD-gr	5504.6	936.247	2.55568	0.0337765
264666_at	pentatricopeptide repeat-containing protein	AT1G09680	AT1G09680	FG-LD-sp	FG-LD-gr	201.642	34.3103	2.55508	0.0130253
266264_at	hypothetical protein	AT2G27775	AT2G27775	FG-LD-sp	FG-LD-gr	469.02	79.868	2.55396	0.0127423
264913_at	pentatricopeptide repeat-containing protein	AT1G60770	AT1G60770	FG-LD-sp	FG-LD-gr	398.647	68.074	2.54994	0.00417487
246468_at	UGT78D2 (UDP-GLUCOSYL TRANSFERASE 78D2); UDP-glycosyltransferase/ anthocyanidin 3-O-glucosyltransferase/ quercetin 3-O-glucosyltransferase/ transferase, transferring glycosyl groups	UGT78D2	AT5G17050	FG-LD-sp	FG-LD-gr	918.182	156.954	2.54843	0.0481448
258965_at	transducin/WD40 domain-containing protein	AT3G10530	AT3G10530	FG-LD-sp	FG-LD-gr	442.637	75.7377	2.54704	0.00605759
267309_at	zinc ion binding protein	AT2G19385	AT2G19385	FG-LD-sp	FG-LD-gr	580.855	99.4903	2.54555	0.02684
251915_at	mitochondrial substrate carrier family protein	AT3G53940	AT3G53940	FG-LD-sp	FG-LD-gr	144.62	24.7781	2.54513	0.0405803
253566_at	DNA topoisomerase, type IA, core	AT4G31210	AT4G31210	FG-LD-sp	FG-LD-gr	634.546	108.851	2.54336	0.0121629
264613_at	LIP2 (LIPOYLTRANSFERASE 2); lipoyltransferase	LIP2	AT1G04640	FG-LD-sp	FG-LD-gr	879.337	151.013	2.54175	0.03784
246575_at	ribosome biogenesis co-factor	AT1G31660	AT1G31660	FG-LD-sp	FG-LD-gr	797.977	137.168	2.5404	0.017637
255142_at	SAPX (STROMAL ASCORBATE PEROXIDASE); L-ascorbate peroxidase	SAPX	AT4G08390	FG-LD-sp	FG-LD-gr	2847.62	489.725	2.53972	0.0209818
264895_at	GroES-like protein	AT1G23100	AT1G23100	FG-LD-sp	FG-LD-gr	193.623	33.3379	2.53802	0.000886077
265032_at	RPL3B (R-PROTEIN L3 B); structural constituent of ribosome	RPL3B	AT1G61580	FG-LD-sp	FG-LD-gr	453.486	78.2197	2.53545	0.0331853
249677_at	P-loop containing nucleoside triphosphate hydrolases superfamily protein	AT5G35970	AT5G35970	FG-LD-sp	FG-LD-gr	2044.59	352.952	2.53427	0.0167313
252130_at	PSBO2 (PHOTOSYSTEM II SUBUNIT O-2); oxygen evolving/ poly(U) binding	PSBO2	AT3G50820	FG-LD-sp	FG-LD-gr	5422.08	936.49	2.53351	0.0354293
261618_at	MATE efflux family protein	AT1G33110	AT1G33110	FG-LD-sp	FG-LD-gr	2398.06	414.287	2.53316	0.00354897
263483_at	CR88; ATP binding	CR88	AT2G04030	FG-LD-sp	FG-LD-gr	2131.59	368.702	2.53141	0.0278216
251740_at	ROC2 (ROTAMASE CYCLOPHILIN 2); cyclosporin A binding / peptidyl-prolyl cis-trans isomerase	ROC2	AT3G56070	FG-LD-sp	FG-LD-gr	1438.52	249.806	2.52571	0.0311671
264185_at	thylakoid lumen protein 18.3	TLP18.3	AT1G54780	FG-LD-sp	FG-LD-gr	4370.67	759.388	2.52495	0.0243077
256248_at	fip1 motif-containing protein	AT3G66652	AT3G66652	FG-LD-sp	FG-LD-gr	109.334	19.0422	2.52147	0.0322517
254831_at	ribosomal protein L7Ae/L30e/S12e/Gadd45 family protein	AT4G12600	AT4G12600	FG-LD-sp	FG-LD-gr	2924.13	509.369	2.52122	0.0207875
253445_at	mitochondrial glycoprotein family protein	AT4G32605	AT4G32605	FG-LD-sp	FG-LD-gr	359.046	62.5708	2.52061	0.0109476
255842_at	scpl46 (serine carboxypeptidase-like 46); serine-type carboxypeptidase	scpl46	AT2G33530	FG-LD-sp	FG-LD-gr	621.86	108.376	2.52054	0.0495216
266464_at	ATMRP4 (ARABIDOPSIS THALIANA MULTIDRUG RESISTANCE-ASSOCIATED PROTEIN 4); ATPase, coupled to transmembrane movement of substances / folic acid transporter	ATMRP4	AT2G47800	FG-LD-sp	FG-LD-gr	1177.45	205.413	2.51907	0.0208987
264806_at	pentatricopeptide repeat-containing protein	AT1G08610	AT1G08610	FG-LD-sp	FG-LD-gr	197.272	34.4277	2.51855	0.0195296
253687_at	hypothetical protein	AT4G29520	AT4G29520	FG-LD-sp	FG-LD-gr	842.858	147.182	2.51769	0.000188557
262263_at	PIN3 (PIN-FORMED 3); auxin:hydrogen symporter/ transporter	PIN3	AT1G70940	FG-LD-sp	FG-LD-gr	626.615	109.791	2.51282	0.00492322
258055_at	NDF4 (NDH-DEPENDENT CYCLIC ELECTRON FLOW 1); electron carrier/ iron-sulfur cluster binding	NDF4	AT3G16250	FG-LD-sp	FG-LD-gr	226.518	39.7191	2.51172	0.0376708
260266_at	zinc finger protein CONSTANS-LIKE 6	AT1G68520	AT1G68520	FG-LD-sp	FG-LD-gr	2493.83	437.39	2.51137	0.0348124
263739_at	B-box zinc finger family protein	AT2G21320	AT2G21320	FG-LD-sp	FG-LD-gr	702.44	124.042	2.50155	0.0479014
267471_at	FC2 (FERROCHELATASE 2); ferrochelatase	FC2	AT2G30390	FG-LD-sp	FG-LD-gr	960.158	169.654	2.50068	0.00443055
254075_at	CBF2 (C-REPEAT/DRE BINDING FACTOR 2); DNA binding / transcription activator/ transcription factor	CBF2	AT4G25470	FG-LD-sp	FG-LD-gr	2764.56	489.725	2.49701	0.0184355
265203_at	Sulfite exporter TauE/SafE family protein	AT2G36630	AT2G36630	FG-LD-sp	FG-LD-gr	1379.39	244.381	2.49682	0.0027983
246651_at	adenylate kinase family protein	AT5G35170	AT5G35170	FG-LD-sp	FG-LD-gr	794.199	140.958	2.49424	0.0528886
254980_at	60S ribosomal protein L9-2	AT4G10450	AT4G10450	FG-LD-sp	FG-LD-gr	2603.9	462.378	2.49353	0.0046492
266551_at	hypothetical protein	AT2G35260	AT2G35260	FG-LD-sp	FG-LD-gr	2170.68	387.444	2.48609	0.0369289
259228_at	galactose oxidase/kelch repeat-containing protein	AT3G07720	AT3G07720	FG-LD-sp	FG-LD-gr	2014.57	359.905	2.48478	0.0391244
253337_at	hda14 (histone deacetylase 14); histone deacetylase	hda14	AT4G33470	FG-LD-sp	FG-LD-gr	947.816	170.558	2.47435	0.0231671
251667_at	NAP57 (Arabidopsis thaliana homologue of NAP57); pseudouridine synthase	NAP57	AT3G57150	FG-LD-sp	FG-LD-gr	2195.16	395.099	2.47404	0.0315322
256144_at	RACK1B_AT (RECEPTOR FOR ACTIVATED C KINASE 1 B); nucleotide binding	RACK1B_AT	AT1G48630	FG-LD-sp	FG-LD-gr	2855.06	513.906	2.47394	0.00761842
248829_at	Bax inhibitor-1 family protein	AT5G47130	AT5G47130	FG-LD-sp	FG-LD-gr	478.003	86.1224	2.47256	0.00553159
257033_at	ATPREP1 (PRESEQUENCE PROTEASE 1); metalloendopeptidase	ATPREP1	AT3G19170	FG-LD-sp	FG-LD-gr	3396.43	612.119	2.47213	0.00375373
262818_at	LEW1 (LEAF WILTING 1); dehydrodolichyl diphosphate synthase	LEW1	AT1G11755	FG-LD-sp	FG-LD-gr	268.762	48.5874	2.46767	0.0282387
261422_at	NDF6 (NDH DEPENDENT FLOW 6)	NDF6	AT1G18730	FG-LD-sp	FG-LD-gr	1683.1	304.913	2.46465	0.0310884
250504_at	putative endonuclease or glycosyl hydrolase	AT5G09840	AT5G09840	FG-LD-sp	FG-LD-gr	77.3969	14.0289	2.46387	0.0264636
253890_s_at	SPFH/Band 7/PHB domain-containing membrane-associated protein /// SPFH/Band 7/PHB domain-containing membrane-associated protein	AT4G27585 /// AT5G54100	AT4G27585 /// AT5G54100	FG-LD-sp	FG-LD-gr	722.072	130.973	2.46287	0.0389074
258630_at	CCHC-type zinc knuckle protein	AT3G02820	AT3G02820	FG-LD-sp	FG-LD-gr	104.149	18.8954	2.46254	0.0046757
260235_at	NRP1 (NAP1-RELATED PROTEIN 1); DNA binding / chromatin binding / histone binding	NRP1	AT1G74560	FG-LD-sp	FG-LD-gr	1747.92	317.316	2.46164	0.0356989
263760_at	SULA; binding / catalytic/ coenzyme binding	SULA	AT2G21280	FG-LD-sp	FG-LD-gr	886.606	161.195	2.45948	0.0494447
249510_at	rhomboid-related intramembrane serine protease-like protein	AT5G38510	AT5G38510	FG-LD-sp	FG-LD-gr	582.141	105.858	2.45924	0.0427632
255817_at	PDLP3 (PLASMODESMATA-LOCATED PROTEIN 3)	PDLP3	AT2G33330	FG-LD-sp	FG-LD-gr	111.506	20.2815	2.45889	0.027284
251193_at	APG3 (ALBINO AND PALE GREEN); translation release factor/ translation release factor, codon specific	APG3	AT3G62910	FG-LD-sp	FG-LD-gr	580.008	105.619	2.45721	0.00598541
257652_at	APUM24 (Arabidopsis Pumilio 24); RNA binding / binding	APUM24	AT3G16810	FG-LD-sp	FG-LD-gr	557.431	101.668	2.45493	0.0411751
257300_at	MtN21-like transporter family protein UMAMIT47	AT3G28080	AT3G28080	FG-LD-sp	FG-LD-gr	288.259	52.6506	2.45284	0.0201048
262518_at	ATGSTU24 (GLUTATHIONE S-TRANSFERASE TAU 24); glutathione binding / glutathione transferase	ATGSTU24	AT1G17170	FG-LD-sp	FG-LD-gr	1298.92	237.603	2.45069	0.0489332
260984_at	hydroxyproline-rich glycoprotein family protein	AT1G53645	AT1G53645	FG-LD-sp	FG-LD-gr	848.924	155.885	2.44515	0.0196743
253598_at	40S ribosomal protein S11-2	AT4G30800	AT4G30800	FG-LD-sp	FG-LD-gr	275.739	50.642	2.4449	0.02458
257168_at	HCF101 (HIGH-CHLOROPHYLL-FLUORESCENCE 101); ATP binding	HCF101	AT3G24430	FG-LD-sp	FG-LD-gr	1056.52	194.692	2.44006	0.0499479
254232_at	CORI3 (CORONATINE INDUCED 1); cystathionine beta-lyase/ transaminase	CORI3	AT4G23600	FG-LD-sp	FG-LD-gr	1197.69	220.781	2.43957	0.0141128
258380_at	protein pleiotropic regulator PRL2	AT3G16650	AT3G16650	FG-LD-sp	FG-LD-gr	157.124	29.0281	2.43638	0.012776
266279_at	tropinone reductase-like protein	AT2G29290	AT2G29290	FG-LD-sp	FG-LD-gr	422.647	78.3236	2.43194	0.0328708
261439_at	hypothetical protein	AT1G28395	AT1G28395	FG-LD-sp	FG-LD-gr	973.399	180.431	2.43158	0.00642261
258404_at	RPL3P (RIBOSOMAL PROTEIN L3 PLASTID); structural constituent of ribosome	RPL3P	AT3G17465	FG-LD-sp	FG-LD-gr	978.531	181.472	2.43087	0.019893
254137_at	thylakoid lumenal protein 17.9	AT4G24930	AT4G24930	FG-LD-sp	FG-LD-gr	1098.68	204.074	2.42861	0.0506472
250503_at	putative plastid-lipid-associated protein 7	AT5G09820	AT5G09820	FG-LD-sp	FG-LD-gr	198.791	36.982	2.42636	0.0251731
257966_at	hypothetical protein	AT3G19800	AT3G19800	FG-LD-sp	FG-LD-gr	1343.69	250.511	2.42325	0.0182426
262806_at	pyrophosphate--fructose 6-phosphate 1-phosphotransferase subunit alpha 1	AT1G20950	AT1G20950	FG-LD-sp	FG-LD-gr	544.96	101.936	2.41849	0.0543523
260072_at	hypothetical protein	AT1G73650	AT1G73650	FG-LD-sp	FG-LD-gr	3256.6	609.593	2.41745	0.040988
266363_at	haloacid dehalogenase-like hydrolase domain-containing protein	AT2G41250	AT2G41250	FG-LD-sp	FG-LD-gr	6986.42	1308.07	2.41711	0.0390486
261118_at	ATP-dependent protease La domain-containing protein	AT1G75460	AT1G75460	FG-LD-sp	FG-LD-gr	1900.27	356.064	2.416	0.013358
250243_at	GUN5 (GENOMES UNCOUPLED 5); magnesium chelatase	GUN5	AT5G13630	FG-LD-sp	FG-LD-gr	4655.33	872.441	2.41575	0.0143731
262645_at	SCO1 (SNOWY COTYLEDON 1); ATP binding / translation elongation factor/ translation factor, nucleic acid binding	SCO1	AT1G62750	FG-LD-sp	FG-LD-gr	6962.08	1305.76	2.41463	0.00552916
251243_at	hypothetical protein	AT3G61870	AT3G61870	FG-LD-sp	FG-LD-gr	1644.67	308.541	2.41426	0.032439
252876_at	haloacid dehalogenase-like hydrolase family protein	AT4G39970	AT4G39970	FG-LD-sp	FG-LD-gr	679.37	127.542	2.41323	0.0322644
250049_at	hydrolase, alpha/beta fold family protein	AT5G17780	AT5G17780	FG-LD-sp	FG-LD-gr	100.629	18.9138	2.41153	0.00282524
246055_at	AtAGAL1 (Arabidopsis thaliana ALPHA-GALACTOSIDASE 1); alpha-galactosidase/ catalytic/ hydrolase, hydrolyzing O-glycosyl compounds	AtAGAL1	AT5G08380	FG-LD-sp	FG-LD-gr	1632.7	306.964	2.41112	0.0428231
267116_at	F-box protein	AT2G32560	AT2G32560	FG-LD-sp	FG-LD-gr	108.803	20.4658	2.41044	0.00218528
249710_at	GS2 (GLUTAMINE SYNTHETASE 2); glutamate-ammonia ligase	GS2	AT5G35630	FG-LD-sp	FG-LD-gr	7398.19	1391.82	2.4102	0.0392055
252442_at	deoxyuridine 5'-triphosphate nucleotidohydrolase	DUT1	AT3G46940	FG-LD-sp	FG-LD-gr	163.248	30.7898	2.40654	0.0340288
245943_at	putative amino acid transporter	AT5G19500	AT5G19500	FG-LD-sp	FG-LD-gr	414.853	78.2764	2.40595	0.00556234
258074_at	ethylene-responsive transcription factor ERF119	AT3G25890	AT3G25890	FG-LD-sp	FG-LD-gr	928	175.185	2.40525	0.0317253
254271_at	cysteine-rich receptor-like protein kinase 7	CRK7	AT4G23150	FG-LD-sp	FG-LD-gr	1271.93	240.525	2.40276	0.045559
252984_at	ELI3-2 (ELICITOR-ACTIVATED GENE 3-2); aryl-alcohol dehydrogenase/ mannitol dehydrogenase	ELI3-2	AT4G37990	FG-LD-sp	FG-LD-gr	501.133	94.7865	2.40244	0.0416698
266267_at	ATGSTU4 (ARABIDOPSIS THALIANA GLUTATHIONE S-TRANSFERASE TAU 4); glutathione transferase	ATGSTU4	AT2G29460	FG-LD-sp	FG-LD-gr	4244.25	803.402	2.40132	0.0109552
251182_at	ATERDJ3B; heat shock protein binding / unfolded protein binding	ATERDJ3B	AT3G62600	FG-LD-sp	FG-LD-gr	3383.13	640.512	2.40106	0.0379606
258505_at	U3snoRNP10 and NUC211 domain-containing protein	AT3G06530	AT3G06530	FG-LD-sp	FG-LD-gr	437.186	82.8044	2.40047	0.0147077
263495_at	COR15B (COLD REGULATED 15B)	COR15B	AT2G42530	FG-LD-sp	FG-LD-gr	487.11	92.2652	2.40039	0.0386899
260049_at	NRPA2; DNA binding / DNA-directed RNA polymerase/ ribonucleoside binding	NRPA2	AT1G29940	FG-LD-sp	FG-LD-gr	989.822	187.71	2.39866	0.00768179
248036_at	nucleolar protein, putative	OLI2	AT5G55920	FG-LD-sp	FG-LD-gr	892.399	169.284	2.39824	0.0232095
252625_at	HDA3 (HISTONE DEACETYLASE 3); histone deacetylase/ nucleic acid binding / zinc ion binding	HDA3	AT3G44750	FG-LD-sp	FG-LD-gr	1340.15	255.145	2.39301	0.0279832
261914_at	dirigent protein 21	AT1G65870	AT1G65870	FG-LD-sp	FG-LD-gr	180.459	34.3672	2.39257	0.0163333
253619_at	glycine-rich protein	AT4G30460	AT4G30460	FG-LD-sp	FG-LD-gr	279.075	53.2589	2.38956	0.0317309
259188_at	phosphoglucan phosphatase LSF1	LSF1	AT3G01510	FG-LD-sp	FG-LD-gr	339.439	65.0672	2.38315	0.0154427
262028_at	transcription factor TCP23	AT1G35560	AT1G35560	FG-LD-sp	FG-LD-gr	378.841	72.6624	2.38231	0.0226224
250093_at	transducin/WD40 domain-containing protein	AT5G17370	AT5G17370	FG-LD-sp	FG-LD-gr	168.88	32.3946	2.38217	0.0549725
257066_at	Bifunctional inhibitor/lipid-transfer protein/seed storage 2S albumin superfamily protein	AT3G18280	AT3G18280	FG-LD-sp	FG-LD-gr	443.431	85.1329	2.38092	0.03733
256797_at	DEAD-box ATP-dependent RNA helicase 51	AT3G18600	AT3G18600	FG-LD-sp	FG-LD-gr	1103.32	211.897	2.38042	0.00208541
258284_at	60S ribosomal protein L37-3	AT3G16080	AT3G16080	FG-LD-sp	FG-LD-gr	6251.96	1201.86	2.37904	0.0141586
261485_at	UTR3 (UDP-GALACTOSE TRANSPORTER 3); pyrimidine nucleotide sugar transmembrane transporter	UTR3	AT1G14360	FG-LD-sp	FG-LD-gr	1192.36	229.25	2.37883	0.00246072
259559_at	WAK3 (wall associated kinase 3); kinase/ protein serine/threonine kinase	WAK3	AT1G21240	FG-LD-sp	FG-LD-gr	179.909	34.6456	2.37652	0.000584433
260294_at	putative GMP synthase / glutamine amidotransferase	AT1G63660	AT1G63660	FG-LD-sp	FG-LD-gr	935.698	180.652	2.37283	0.0328221
257891_at	RFC3 (REGULATOR OF FATTY-ACID COMPOSITION 3); structural constituent of ribosome	RFC3	AT3G17170	FG-LD-sp	FG-LD-gr	813.913	157.206	2.37222	0.0385619
260568_at	putative chitinase	CHI	AT2G43570	FG-LD-sp	FG-LD-gr	6616.84	1281.18	2.36867	0.00584225
266253_at	HDT4; histone deacetylase	HDT4	AT2G27840	FG-LD-sp	FG-LD-gr	604.959	117.23	2.3675	0.007742
258621_at	ZFN1 (ZINC FINGER PROTEIN 1); DNA binding / nuclease/ nucleic acid binding	ZFN1	AT3G02830	FG-LD-sp	FG-LD-gr	507.594	98.3976	2.36698	0.0401097
250133_at	ATF2; enzyme activator	TRXF2	AT5G16400	FG-LD-sp	FG-LD-gr	846.558	164.177	2.36635	0.00649674
252972_at	SAUR-like auxin-responsive protein	AT4G38840	AT4G38840	FG-LD-sp	FG-LD-gr	1097.65	212.898	2.36618	0.0158593
255053_at	DEAD-box ATP-dependent RNA helicase 39	RH39	AT4G09730	FG-LD-sp	FG-LD-gr	478.472	92.8626	2.36526	0.0134129
255300_at	CLS (CARDIOLIPIN SYNTHASE); cardiolipin synthase/ phosphatidyltransferase	CLS	AT4G04870	FG-LD-sp	FG-LD-gr	495.518	96.3181	2.36306	0.00131603
267562_at	radical SAM domain-containing protein	AT2G39670	AT2G39670	FG-LD-sp	FG-LD-gr	779.8	151.626	2.36259	0.0241342
256978_at	PUR7 (PURIN 7); phosphoribosylaminoimidazolesuccinocarboxamide synthase	PUR7	AT3G21110	FG-LD-sp	FG-LD-gr	381.989	74.304	2.36202	0.01412
259791_at	metallo-beta-lactamase domain-containing protein	AT1G29700	AT1G29700	FG-LD-sp	FG-LD-gr	450.982	87.8106	2.3606	0.0269418
263039_at	MAK16 protein-like protein	AT1G23280	AT1G23280	FG-LD-sp	FG-LD-gr	394.542	76.9034	2.35906	0.0143472
262634_at	uncharacterized oxidoreductase	AT1G06690	AT1G06690	FG-LD-sp	FG-LD-gr	830.506	162.237	2.35589	0.0258994
258987_at	copper chaperone SCO1-like protein HCC1	AT3G08950	AT3G08950	FG-LD-sp	FG-LD-gr	581.521	113.621	2.3556	0.0251218
253013_at	mtHsc70-1 (mitochondrial heat shock protein 70-1); ATP binding	mtHsc70-1	AT4G37910	FG-LD-sp	FG-LD-gr	3488.2	682.287	2.35403	0.0190119
250563_at	hypothetical protein	AT5G08050	AT5G08050	FG-LD-sp	FG-LD-gr	1718.45	336.167	2.35386	0.00179809
248891_at	DNA replication licensing factor, putative	MCM3	AT5G46280	FG-LD-sp	FG-LD-gr	89.1938	17.4685	2.35219	0.0466509
253039_at	SQE3 (squalene epoxidase 3); squalene monooxygenase	SQE3	AT4G37760	FG-LD-sp	FG-LD-gr	1610.76	315.848	2.35044	0.0236905
260331_at	pentatricopeptide repeat-containing protein	PPR596	AT1G80270	FG-LD-sp	FG-LD-gr	511.84	100.432	2.34948	0.0243559
261898_at	mitochondrial glycoprotein family protein	AT1G80720	AT1G80720	FG-LD-sp	FG-LD-gr	170.988	33.596	2.34753	0.0159829
255694_at	UNE10 (unfertilized embryo sac 10); DNA binding / transcription factor	UNE10	AT4G00050	FG-LD-sp	FG-LD-gr	484.318	95.2029	2.34688	0.0138812
263975_at	ribosomal protein L1p/L10e family protein	AT2G42710	AT2G42710	FG-LD-sp	FG-LD-gr	192.428	37.9328	2.3428	0.0526341
255749_at	STRS1 (STRESS RESPONSE SUPPRESSOR 1); ATP binding / ATP-dependent helicase/ helicase/ nucleic acid binding	STRS1	AT1G31970	FG-LD-sp	FG-LD-gr	2029.27	400.388	2.34149	0.00424302
263852_at	ATNUDT6 (Arabidopsis thaliana Nudix hydrolase homolog 6); ADP-ribose diphosphatase/ NAD or NADH binding / hydrolase	ATNUDT6	AT2G04450	FG-LD-sp	FG-LD-gr	267.551	52.8347	2.34026	0.00886039
249830_at	PYRD (pyrimidine d); dihydroorotate dehydrogenase	PYRD	AT5G23300	FG-LD-sp	FG-LD-gr	260.09	51.4063	2.33899	0.0226769
255685_s_at	amino acid dehydrogenase family protein /// Amino acid dehydrogenase family protein	AT4G00600 /// AT4G00620	AT4G00600 /// AT4G00620	FG-LD-sp	FG-LD-gr	460.809	91.1387	2.33803	0.0118279
260895_at	Alba DNA/RNA-binding protein	AT1G29250	AT1G29250	FG-LD-sp	FG-LD-gr	2340.89	463.264	2.33715	0.0535814
255278_at	transducin/WD40 domain-containing protein	AT4G04940	AT4G04940	FG-LD-sp	FG-LD-gr	452.338	89.5292	2.33697	0.0260773
248739_at	GFA2 (GAMETOPHYTIC FACTOR 2); heat shock protein binding / unfolded protein binding	GFA2	AT5G48030	FG-LD-sp	FG-LD-gr	1144.63	226.834	2.33517	0.00199489
258521_at	60S ribosomal protein L29-2	AT3G06680	AT3G06680	FG-LD-sp	FG-LD-gr	2736.92	542.469	2.33494	0.0330799
267591_at	RTFL8 (ROTUNDIFOLIA LIKE 8)	RTFL8	AT2G39705	FG-LD-sp	FG-LD-gr	847.465	168.06	2.33418	0.0150509
265154_at	GTP-binding family protein	AT1G30960	AT1G30960	FG-LD-sp	FG-LD-gr	169.819	33.7015	2.33311	0.0105103
255110_at	peroxidase 37	AT4G08770	AT4G08770	FG-LD-sp	FG-LD-gr	1168.69	232.941	2.32686	0.00984123
265831_at	hypothetical protein	AT2G14460	AT2G14460	FG-LD-sp	FG-LD-gr	518.427	103.348	2.32663	0.0126184
246268_at	CYP97A3 (CYTOCHROME P450-TYPE MONOOXYGENASE 97A3); carotene beta-ring hydroxylase/ oxygen binding	CYP97A3	AT1G31800	FG-LD-sp	FG-LD-gr	1114.49	222.259	2.32607	0.0312458
257381_at	RING/FYVE/PHD zinc finger-containing protein	AT2G37950	AT2G37950	FG-LD-sp	FG-LD-gr	597.031	119.111	2.3255	0.0297363
246144_at	dynein light chain type 1 family protein	AT5G20110	AT5G20110	FG-LD-sp	FG-LD-gr	244.662	48.8885	2.32322	0.0406193
267474_at	WHY3 (WHIRLY 3); DNA binding	WHY3	AT2G02740	FG-LD-sp	FG-LD-gr	200.065	39.9942	2.32261	0.0508214
252612_at	putative membrane lipoprotein	AT3G45160	AT3G45160	FG-LD-sp	FG-LD-gr	76.0382	15.2304	2.31977	0.00830496
263536_at	WRKY60; transcription factor	WRKY60	AT2G25000	FG-LD-sp	FG-LD-gr	688.729	137.978	2.3195	0.0343525
267044_at	NUC173 domain-containing protein	AT2G34357	AT2G34357	FG-LD-sp	FG-LD-gr	479.159	96.0689	2.31836	0.0406321
260596_at	TIM50	TIM50	AT1G55900	FG-LD-sp	FG-LD-gr	828.661	166.542	2.3149	0.0431063
263122_at	SPS1 (solanesyl diphosphate synthase 1); trans-octaprenyltranstransferase	SPS1	AT1G78510	FG-LD-sp	FG-LD-gr	1221.58	245.665	2.31398	0.0508089
246308_at	G4; chlorophyll synthetase	G4	AT3G51820	FG-LD-sp	FG-LD-gr	1937.78	391	2.30916	0.0470091
258804_at	pentatricopeptide repeat-containing protein	AT3G04760	AT3G04760	FG-LD-sp	FG-LD-gr	1253.03	253.186	2.30715	0.0105931
250528_at	U3 ribonucleoprotein (Utp) family protein	AT5G08600	AT5G08600	FG-LD-sp	FG-LD-gr	115.66	23.3762	2.30677	0.0277843
251678_at	EDA7 (embryo sac development arrest 7)	EDA7	AT3G56990	FG-LD-sp	FG-LD-gr	192.809	38.9906	2.30597	0.00844366
253490_at	Probable diphthine synthase	AT4G31790	AT4G31790	FG-LD-sp	FG-LD-gr	822.456	166.402	2.30526	0.0208631
251355_at	putative endonuclease / glycosyl hydrolase	AT3G61100	AT3G61100	FG-LD-sp	FG-LD-gr	673.124	136.521	2.30175	0.0469498
251670_at	peptide chain release factor 3	AT3G57190	AT3G57190	FG-LD-sp	FG-LD-gr	454.903	92.3283	2.30072	0.0145522
253228_at	hypothetical protein	AT4G34630	AT4G34630	FG-LD-sp	FG-LD-gr	2369.7	481.83	2.29811	0.0199481
245876_at	chaperonin 60 subunit beta 4	AT1G26230	AT1G26230	FG-LD-sp	FG-LD-gr	232.908	47.4649	2.29483	0.027746
249472_at	CRR7 (CHLORORESPIRATORY REDUCTION 7)	CRR7	AT5G39210	FG-LD-sp	FG-LD-gr	274.989	56.2128	2.2904	0.0228211
263406_at	AIR3; serine-type endopeptidase	AIR3	AT2G04160	FG-LD-sp	FG-LD-gr	663.41	135.818	2.28822	0.0207292
255559_at	protein kinase family protein	AT4G02010	AT4G02010	FG-LD-sp	FG-LD-gr	371.053	75.9699	2.28813	0.0252964
254715_at	putative triglyceride lipase	AT4G13550	AT4G13550	FG-LD-sp	FG-LD-gr	438.938	90.0324	2.2855	0.0351126
250926_at	nucleobase:cation symporter-1	AT5G03555	AT5G03555	FG-LD-sp	FG-LD-gr	963.668	197.794	2.28454	0.0478683
250554_at	mitochondrial transcription termination factor family protein	AT5G07900	AT5G07900	FG-LD-sp	FG-LD-gr	111.179	22.832	2.28375	0.0254445
251031_at	OHP (ONE HELIX PROTEIN)	OHP	AT5G02120	FG-LD-sp	FG-LD-gr	3009.28	618.56	2.28243	0.0161902
248001_at	CBL2 (CALCINEURIN B-LIKE 2); calcium ion binding	CBL2	AT5G55990	FG-LD-sp	FG-LD-gr	1279.66	264.212	2.276	0.0166247
246278_at	hypothetical protein	AT4G37190	AT4G37190	FG-LD-sp	FG-LD-gr	264.915	54.7733	2.27399	0.0298201
247222_at	ATGCN5 (A. THALIANA GENERAL CONTROL NON-REPRESSIBLE 5); transporter	ATGCN5	AT5G64840	FG-LD-sp	FG-LD-gr	6647.41	1374.49	2.2739	0.051054
245770_at	hypothetical protein	AT1G30240	AT1G30240	FG-LD-sp	FG-LD-gr	268.243	55.4907	2.27322	0.0176142
257176_s_at	cyclopropane-fatty-acyl-phospholipid synthase /// Cyclopropane-fatty-acyl-phospholipid synthase	AT3G23510 /// AT3G23530	AT3G23510 /// AT3G23530	FG-LD-sp	FG-LD-gr	787.747	163.028	2.27261	0.00649686
246521_at	N2,N2-dimethylguanosine tRNA methyltransferase	AT5G15810	AT5G15810	FG-LD-sp	FG-LD-gr	990.859	205.536	2.26929	0.0247332
248381_at	pfkB-like carbohydrate kinase family protein	AT5G51830	AT5G51830	FG-LD-sp	FG-LD-gr	1270.58	263.915	2.26734	0.027418
247575_at	GR-RBP3 (glycine-rich RNA-binding protein 3); ATP binding / RNA binding	GR-RBP3	AT5G61030	FG-LD-sp	FG-LD-gr	543.239	112.909	2.26643	0.00380641
249415_at	CDF2 (CYCLING DOF FACTOR 2); DNA binding / protein binding / transcription factor	CDF2	AT5G39660	FG-LD-sp	FG-LD-gr	2018.41	420.299	2.26373	0.0296496
257271_at	bidirectional sugar transporter SWEET4	AT3G28007	AT3G28007	FG-LD-sp	FG-LD-gr	154.378	32.2645	2.25845	0.0332696
256216_at	CRT1 (CALRETICULIN 1); calcium ion binding / unfolded protein binding	CRT1	AT1G56340	FG-LD-sp	FG-LD-gr	2671.29	559.197	2.25611	0.0479833
250985_at	pentatricopeptide repeat-containing protein	AT5G02830	AT5G02830	FG-LD-sp	FG-LD-gr	478.488	100.302	2.25414	0.0322746
245155_at	hypothetical protein	AT5G12470	AT5G12470	FG-LD-sp	FG-LD-gr	3118.89	654.091	2.25347	0.0440759
249544_at	ASF1B (ANTI- SILENCING FUNCTION 1B)	ASF1B	AT5G38110	FG-LD-sp	FG-LD-gr	236.542	49.648	2.25229	0.0399529
259373_at	hypothetical protein	AT1G69160	AT1G69160	FG-LD-sp	FG-LD-gr	210.101	44.1381	2.25098	0.0126604
250418_at	transducin/WD40 domain-containing protein	AT5G11240	AT5G11240	FG-LD-sp	FG-LD-gr	516.907	108.762	2.24874	0.035416
249785_at	SSI1 (SUPPRESSOR OF SALICYLIC ACID INSENSITIVITY 1); starch synthase/ transferase, transferring glycosyl groups	SSI1	AT5G24300	FG-LD-sp	FG-LD-gr	450.831	94.8752	2.24848	0.0182987
264357_at	ATRRP4 (ARABIDOPSIS THALIANA RIBOSOMAL RNA PROCESSING 4); RNA binding / exonuclease	ATRRP4	AT1G03360	FG-LD-sp	FG-LD-gr	259.193	54.5596	2.24812	0.0254511
247585_at	hypothetical protein	AT5G60680	AT5G60680	FG-LD-sp	FG-LD-gr	5723.44	1205.07	2.24777	0.0213285
245558_at	ERD (early-responsive to dehydration stress) family protein	AT4G15430	AT4G15430	FG-LD-sp	FG-LD-gr	290.673	61.232	2.24704	0.0379152
261319_at	SPA4 (SPA1-RELATED 4); protein binding / signal transducer	SPA4	AT1G53090	FG-LD-sp	FG-LD-gr	975.904	205.617	2.24678	0.0160946
251833_at	hypothetical protein	AT3G55160	AT3G55160	FG-LD-sp	FG-LD-gr	103.832	21.8939	2.24565	0.00949909
250668_at	proline-rich family protein	AT5G07020	AT5G07020	FG-LD-sp	FG-LD-gr	1354.55	285.771	2.24488	0.0427627
248854_at	pentatricopeptide repeat-containing protein	AT5G46580	AT5G46580	FG-LD-sp	FG-LD-gr	621.705	131.565	2.24045	0.0450633
245388_at	hypothetical protein	AT4G16410	AT4G16410	FG-LD-sp	FG-LD-gr	3386.25	718.15	2.23733	0.0459892
246792_at	hypothetical protein	AT5G27290	AT5G27290	FG-LD-sp	FG-LD-gr	303.322	64.3576	2.23667	0.0116687
249821_at	polynucleotide adenylyltransferase family protein	AT5G23690	AT5G23690	FG-LD-sp	FG-LD-gr	171.443	36.3883	2.23618	0.0530317
258922_at	40S ribosomal protein S17-3	AT3G10610	AT3G10610	FG-LD-sp	FG-LD-gr	1589.9	337.624	2.23544	0.00481433
255455_at	putative elongation factor Tu	AT4G02930	AT4G02930	FG-LD-sp	FG-LD-gr	1420.66	302.417	2.23195	0.0341533
265596_at	CAF1; RNA splicing factor, transesterification mechanism	CAF1	AT2G20020	FG-LD-sp	FG-LD-gr	385.704	82.1895	2.23047	0.0125
247347_at	SHA1 (shoot apical meristem arrest 1); protein binding / zinc ion binding	SHA1	AT5G63780	FG-LD-sp	FG-LD-gr	709.013	151.452	2.22695	0.0370789
264444_at	squamosa promoter-binding-like protein 11	SPL11	AT1G27360	FG-LD-sp	FG-LD-gr	130.81	27.9722	2.22541	0.0341378
245090_at	nodulin MtN21-like transporter family protein	AT2G40900	AT2G40900	FG-LD-sp	FG-LD-gr	220.396	47.2802	2.22079	0.00680942
257608_at	HSP60-3A (HEAT SHOCK PROTEIN 60-3A); ATP binding / protein binding	HSP60-3A	AT3G13860	FG-LD-sp	FG-LD-gr	956.425	205.677	2.21727	0.00717755
246157_at	NADH-cytochrome b5 reductase-like protein	AT5G20080	AT5G20080	FG-LD-sp	FG-LD-gr	1004.62	216.055	2.21719	0.0307014
263597_at	hypothetical protein	AT2G01870	AT2G01870	FG-LD-sp	FG-LD-gr	331.143	71.3174	2.21513	0.00466184
246313_at	pentatricopeptide repeat-containing protein	AT1G31920	AT1G31920	FG-LD-sp	FG-LD-gr	196.635	42.3929	2.21363	0.0373297
247926_at	methyltransferase-like protein	AT5G57280	AT5G57280	FG-LD-sp	FG-LD-gr	485.503	104.935	2.20999	0.0461953
258449_s_at	PMH1 (PUTATIVE MITOCHONDRIAL RNA HELICASE 1); ATP-dependent helicase/ DNA binding / RNA binding	PMH1	AT3G22310 /// AT3G22330	FG-LD-sp	FG-LD-gr	1595.47	344.979	2.20941	0.00569085
250546_at	H/ACA ribonucleoprotein complex subunit 2-like protein	AT5G08180	AT5G08180	FG-LD-sp	FG-LD-gr	933.122	201.895	2.20846	0.029307
252688_at	thylakoid lumenal P17.1 protein	AT3G44020	AT3G44020	FG-LD-sp	FG-LD-gr	210.113	45.4821	2.20779	0.0092284
265210_at	RPL24A (ribosomal protein L24); structural constituent of ribosome	RPL24A	AT2G36620	FG-LD-sp	FG-LD-gr	5081.42	1101.93	2.2052	0.0132285
259096_at	40S ribosomal protein S3a-1	AT3G04840	AT3G04840	FG-LD-sp	FG-LD-gr	5496.43	1193.67	2.20309	0.00685877
250529_at	DEAD-box ATP-dependent RNA helicase 26	AT5G08610	AT5G08610	FG-LD-sp	FG-LD-gr	608.282	132.154	2.20252	0.0252379
248242_at	pyridoxal reductase	AT5G53580	AT5G53580	FG-LD-sp	FG-LD-gr	893.989	194.233	2.20247	0.0524569
253629_at	glycine-rich protein	AT4G30450	AT4G30450	FG-LD-sp	FG-LD-gr	539.082	117.344	2.19976	0.0319608
259378_at	mitotic phosphoprotein N' end (MPPN) family protein	AT3G16310	AT3G16310	FG-LD-sp	FG-LD-gr	1211.07	264.232	2.19641	0.00557385
255852_at	SVL2 (SHV3-LIKE 2); glycerophosphodiester phosphodiesterase/ kinase	SVL2	AT1G66970	FG-LD-sp	FG-LD-gr	5150.29	1123.98	2.19604	0.033118
256461_s_at	L-aspartase-like family protein /// L-aspartase-like family protein	AT1G36280 /// AT4G18440	AT1G36280 /// AT4G18440	FG-LD-sp	FG-LD-gr	145.607	31.869	2.19185	0.00267272
249354_at	EMB3012 (embryo defective 3012)	EMB3012	AT5G40480	FG-LD-sp	FG-LD-gr	482.098	105.592	2.19082	0.0356666
251705_at	WRKY70; transcription factor/ transcription repressor	WRKY70	AT3G56400	FG-LD-sp	FG-LD-gr	5229.31	1146.11	2.18988	0.0139842
261536_at	KEA1 (K EFFLUX ANTIPORTER 1); potassium ion transmembrane transporter/ potassium:hydrogen antiporter	KEA1	AT1G01790	FG-LD-sp	FG-LD-gr	1301.24	285.275	2.18946	0.0404949
259432_at	transcription factor ASG4	AT1G01520	AT1G01520	FG-LD-sp	FG-LD-gr	106.572	23.3993	2.18729	0.0404994
264648_at	BIP3; ATP binding	BIP3	AT1G09080	FG-LD-sp	FG-LD-gr	269.479	59.221	2.18599	0.033881
248075_at	CRR21 (chlororespiratory reduction 21)	CRR21	AT5G55740	FG-LD-sp	FG-LD-gr	102.638	22.5738	2.18485	0.0313682
263987_at	phospholipase A1-IIdelta	AT2G42690	AT2G42690	FG-LD-sp	FG-LD-gr	2638.91	580.524	2.18451	0.0344822
257699_at	PGK1 (PHOSPHOGLYCERATE KINASE 1); phosphoglycerate kinase	PGK1	AT3G12780	FG-LD-sp	FG-LD-gr	7006.89	1544.11	2.182	0.00893125
245147_at	ATRAD51C; ATP binding / damaged DNA binding / protein binding / recombinase/ single-stranded DNA binding	ATRAD51C	AT2G45280	FG-LD-sp	FG-LD-gr	187.208	41.3394	2.17905	0.0226107
250353_at	protein NONRESPONDING TO OXYLIPINS 2	AT5G11630	AT5G11630	FG-LD-sp	FG-LD-gr	1319.87	292.244	2.17515	0.0453799
253412_at	CBL10 (CALCINEURIN B-LIKE 10); calcium ion binding	CBL10	AT4G33000	FG-LD-sp	FG-LD-gr	192.058	42.5552	2.17413	0.0244913
261168_at	TIC20 (TRANSLOCON AT THE INNER ENVELOPE MEMBRANE OF CHLOROPLASTS 20)	TIC20	AT1G04945	FG-LD-sp	FG-LD-gr	256.922	56.9413	2.17379	0.029413
256661_at	protein ribosomal RNA processing 5	AT3G11964	AT3G11964	FG-LD-sp	FG-LD-gr	437.67	97.0868	2.1725	0.0253107
260137_at	putative senescence-associated protein	AT1G66330	AT1G66330	FG-LD-sp	FG-LD-gr	2503.52	555.388	2.17239	0.00942801
262880_at	ribosomal protein S5 family protein	AT1G64880	AT1G64880	FG-LD-sp	FG-LD-gr	793.655	176.919	2.16542	0.0400148
247972_at	HAG2 (HISTONE ACETYLTRANSFERASE OF THE GNAT FAMILY 2); H4 histone acetyltransferase/ histone acetyltransferase	HAG2	AT5G56740	FG-LD-sp	FG-LD-gr	241.496	53.8719	2.1644	0.0331476
249641_at	DegP10 (DegP protease 10); catalytic/ protein binding / serine-type endopeptidase/ serine-type peptidase	DegP10	AT5G36950	FG-LD-sp	FG-LD-gr	217.585	48.6622	2.16071	0.0457242
257028_at	leucine-rich repeat-containing protein	AT3G19230	AT3G19230	FG-LD-sp	FG-LD-gr	48.4001	10.8366	2.1591	0.0113675
259116_at	putative peptide/nitrate transporter	AT3G01350	AT3G01350	FG-LD-sp	FG-LD-gr	221.331	49.5705	2.15865	0.0523627
267132_at	NAPRT2 (NICOTINATE PHOSPHORIBOSYLTRANSFERASE 2); nicotinate phosphoribosyltransferase	NAPRT2	AT2G23420	FG-LD-sp	FG-LD-gr	1842.65	412.82	2.1582	0.0112671
262201_at	ORC4 (ORIGIN RECOGNITION COMPLEX SUBUNIT 4); protein binding	ORC4	AT2G01120	FG-LD-sp	FG-LD-gr	91.9477	20.6008	2.15811	0.0167249
250846_at	SIR; sulfite reductase (ferredoxin)/ sulfite reductase	SIR	AT5G04590	FG-LD-sp	FG-LD-gr	3479.05	779.84	2.15744	0.00471645
253849_at	tetratricopeptide repeat domain protein	AT4G28080	AT4G28080	FG-LD-sp	FG-LD-gr	1331.52	298.838	2.15564	0.0547135
261664_s_at	MEE67 (maternal effect embryo arrest 67); P-P-bond-hydrolysis-driven protein transmembrane transporter/ protein transporter	MEE67	AT1G18320 /// AT3G10110	FG-LD-sp	FG-LD-gr	297.009	66.6595	2.15562	0.00404047
245061_at	RCA (RUBISCO ACTIVASE); ADP binding / ATP binding / enzyme regulator/ ribulose-1,5-bisphosphate carboxylase/oxygenase activator	RCA	AT2G39730	FG-LD-sp	FG-LD-gr	27028.2	6067.76	2.15523	0.0137399
262963_at	dihydrolipoyllysine-residue acetyltransferase component 3 of pyruvate dehydrogenase complex	AT1G54220	AT1G54220	FG-LD-sp	FG-LD-gr	305.73	68.6364	2.15521	0.0443365
254145_at	hypothetical protein	AT4G24700	AT4G24700	FG-LD-sp	FG-LD-gr	399.55	89.7288	2.15473	0.0381165
254134_at	argininosuccinate synthase	AT4G24830	AT4G24830	FG-LD-sp	FG-LD-gr	737.904	165.927	2.15288	0.0348698
258277_at	PAD3 (PHYTOALEXIN DEFICIENT 3); dihydrocamalexic acid decarboxylase/ monooxygenase/ oxygen binding	PAD3	AT3G26830	FG-LD-sp	FG-LD-gr	2767.67	624.169	2.14866	0.0462988
247563_at	PDCB1 (PLASMODESMATA CALLOSE-BINDING PROTEIN 1); callose binding / polysaccharide binding	PDCB1	AT5G61130	FG-LD-sp	FG-LD-gr	210.043	47.3723	2.14857	0.0534755
251760_at	mitochondrial glycoprotein family protein	AT3G55605	AT3G55605	FG-LD-sp	FG-LD-gr	406.98	91.9546	2.14596	0.0178431
247400_at	phosphoglycerate mutase family protein	AT5G62840	AT5G62840	FG-LD-sp	FG-LD-gr	255.768	57.8169	2.14528	0.0335425
258316_at	putative rRNA-processing protein EBP2-like protein	AT3G22660	AT3G22660	FG-LD-sp	FG-LD-gr	780.112	176.592	2.14326	0.00824266
259599_at	SCPL45 (SERINE CARBOXYPEPTIDASE-LIKE 45 PRECURSOR); serine-type carboxypeptidase	SCPL45	AT1G28110	FG-LD-sp	FG-LD-gr	256.645	58.1241	2.14256	0.0308847
259347_at	H/ACA ribonucleoprotein complex, subunit Gar1/Naf1 protein	AT3G03920	AT3G03920	FG-LD-sp	FG-LD-gr	2582.59	586.231	2.13928	0.0101374
266079_at	LCD1 (LOWER CELL DENSITY 1)	LCD1	AT2G37860	FG-LD-sp	FG-LD-gr	388.839	88.3941	2.13715	0.0448294
256873_at	CYP71B34; electron carrier/ heme binding / iron ion binding / monooxygenase/ oxygen binding	CYP71B34	AT3G26310	FG-LD-sp	FG-LD-gr	132.62	30.1629	2.13646	0.0144109
250146_at	PDF1B (PEPTIDE DEFORMYLASE 1B); iron ion binding / peptide deformylase	PDF1B	AT5G14660	FG-LD-sp	FG-LD-gr	432.006	98.3242	2.13543	0.00919691
245512_at	RNA binding protein	AT4G15770	AT4G15770	FG-LD-sp	FG-LD-gr	1865.96	424.896	2.13474	0.0355877
245063_at	mitochondrial glycoprotein family protein	AT2G39795	AT2G39795	FG-LD-sp	FG-LD-gr	537.501	122.74	2.13066	0.0419486
260676_at	sugar transporter ERD6-like 4	AT1G19450	AT1G19450	FG-LD-sp	FG-LD-gr	3210.54	734.232	2.12851	0.00485226
251371_at	EDA14 (EMBRYO SAC DEVELOPMENT ARREST 14)	EDA14	AT3G60360	FG-LD-sp	FG-LD-gr	379.777	87.0063	2.12596	0.0537228
260585_at	EMB2777 (EMBRYO DEFECTIVE 2777)	EMB2777	AT2G43650	FG-LD-sp	FG-LD-gr	217.791	49.9125	2.12547	0.0431682
264114_at	CDT1A (ARABIDOPSIS HOMOLOG OF YEAST CDT1 A); cyclin-dependent protein kinase/ protein binding	CDT1A	AT2G31270	FG-LD-sp	FG-LD-gr	97.823	22.473	2.12198	0.0432515
266705_at	40S ribosomal protein S30 /// 40S ribosomal protein S30 /// 40S ribosomal protein S30	AT2G19750 /// AT4G29390 /// AT5G56670	AT2G19750	FG-LD-sp	FG-LD-gr	1784.04	409.853	2.12197	0.00683255
246527_at	alpha-L RNA-binding motif/ribosomal protein S4 family protein	AT5G15750	AT5G15750	FG-LD-sp	FG-LD-gr	1855.12	426.229	2.12181	0.0148899
249727_at	unknown protein	MRU1	AT5G35490	FG-LD-sp	FG-LD-gr	366.086	84.1766	2.12069	0.0518243
258755_at	homogentisate farnesyltransferase/ homogentisate geranylgeranyltransferase/ homogentisate solanesyltransferase	ATHST	AT3G11945	FG-LD-sp	FG-LD-gr	1404.38	322.918	2.12069	0.0279289
249519_at	APE1 (ACCLIMATION OF PHOTOSYNTHESIS TO ENVIRONMENT)	APE1	AT5G38660	FG-LD-sp	FG-LD-gr	2927.88	675.563	2.11569	0.0108917
245118_at	NTRC (NADPH-DEPENDENT THIOREDOXIN REDUCTASE C); thioredoxin-disulfide reductase	NTRC	AT2G41680	FG-LD-sp	FG-LD-gr	2088.9	482.808	2.11322	0.00251648
267546_at	AtRLP23 (Receptor Like Protein 23); kinase/ protein binding	AtRLP23	AT2G32680	FG-LD-sp	FG-LD-gr	2390.42	553.057	2.11176	0.00708824
265939_at	cysteine/histidine-rich C1 domain-containing protein	AT2G19650	AT2G19650	FG-LD-sp	FG-LD-gr	676.058	156.586	2.11019	0.0447906
247025_at	ABA1 (ABA DEFICIENT 1); zeaxanthin epoxidase	ABA1	AT5G67030	FG-LD-sp	FG-LD-gr	4334.92	1004.42	2.10964	0.0244259
254564_at	NCED4 (NINE-CIS-EPOXYCAROTENOID DIOXYGENASE 4)	NCED4	AT4G19170	FG-LD-sp	FG-LD-gr	781.709	181.76	2.1046	0.0267673
247314_at	SAL2; 3'(2'),5'-bisphosphate nucleotidase/ inositol or phosphatidylinositol phosphatase	SAL2	AT5G64000	FG-LD-sp	FG-LD-gr	1447.22	336.664	2.10391	0.0121219
266471_at	elongation factor family protein	AT2G31060	AT2G31060	FG-LD-sp	FG-LD-gr	1085.13	252.591	2.10299	0.0218665
260822_at	RNA polymerase Rpb7 N-terminal domain-containing protein	AT1G06790	AT1G06790	FG-LD-sp	FG-LD-gr	278.929	65.0729	2.09977	0.045215
267027_at	MATE efflux family protein	AT2G38330	AT2G38330	FG-LD-sp	FG-LD-gr	652.853	152.4	2.0989	0.0206488
251638_at	40S ribosomal protein S2-4	AT3G57490	AT3G57490	FG-LD-sp	FG-LD-gr	807.676	188.555	2.09879	0.00202502
247214_at	hypothetical protein	AT5G64850	AT5G64850	FG-LD-sp	FG-LD-gr	589.917	137.751	2.09845	0.0380829
264436_at	ERD9 (EARLY-RESPONSIVE TO DEHYDRATION 9); glutathione transferase	ERD9	AT1G10370	FG-LD-sp	FG-LD-gr	568.999	132.912	2.09795	0.0338979
249901_at	HD2B (HISTONE DEACETYLASE 2B); histone deacetylase	HD2B	AT5G22650	FG-LD-sp	FG-LD-gr	2888.33	678.804	2.08917	0.0401947
256341_at	deoxyribonucleoside kinase	AT1G72040	AT1G72040	FG-LD-sp	FG-LD-gr	652.581	153.392	2.08893	0.00610538
248851_s_at	TIR-NBS-LRR class disease resistance protein /// TIR-NBS-LRR class disease resistance protein	AT5G46260 /// AT5G46490	AT5G46260 /// AT5G46490	FG-LD-sp	FG-LD-gr	161.932	38.0985	2.08758	0.0283636
266402_at	hypothetical protein	AT2G38780	AT2G38780	FG-LD-sp	FG-LD-gr	217.222	51.1837	2.08541	0.0513222
252450_s_at	leucine-rich repeat protein kinase-like protein /// Leucine-rich repeat protein kinase family protein	AT3G47090 /// AT3G47580	AT3G47090 /// AT3G47580	FG-LD-sp	FG-LD-gr	194.976	45.9456	2.08529	0.00719533
264195_at	gibberellin-regulated protein 9	AT1G22690	AT1G22690	FG-LD-sp	FG-LD-gr	1345.32	317.535	2.08297	0.0115669
250974_at	RHL2 (ROOT HAIRLESS 2); ATP binding / DNA binding / DNA topoisomerase (ATP-hydrolyzing)/ identical protein binding / protein binding	RHL2	AT5G02820	FG-LD-sp	FG-LD-gr	408.064	96.3163	2.08294	0.00770603
263477_at	UDP-glycosyltransferase 74C1	AT2G31790	AT2G31790	FG-LD-sp	FG-LD-gr	226.953	53.6105	2.0818	0.0254517
257311_at	PHT2;1 (PHOSPHATE TRANSPORTER 2;1); low affinity phosphate transmembrane transporter	PHT2;1	AT3G26570	FG-LD-sp	FG-LD-gr	4780.95	1129.41	2.08173	0.014714
252441_at	PTAC16 (PLASTID TRANSCRIPTIONALLY ACTIVE 16); binding / catalytic	PTAC16	AT3G46780	FG-LD-sp	FG-LD-gr	1023.91	241.957	2.08126	0.0524522
247046_at	hypothetical protein	AT5G66540	AT5G66540	FG-LD-sp	FG-LD-gr	369.454	87.3073	2.08122	0.0463058
246509_at	EMB2247 (embryo defective 2247); ATP binding / aminoacyl-tRNA ligase/ nucleotide binding / valine-tRNA ligase	EMB2247	AT5G16715	FG-LD-sp	FG-LD-gr	342.968	81.1027	2.08025	0.0110023
251916_at	probable peptide/nitrate transporter	AT3G53960	AT3G53960	FG-LD-sp	FG-LD-gr	1485.01	351.975	2.07693	0.0477017
257658_at	RNA-binding KH domain-containing protein	AT3G13230	AT3G13230	FG-LD-sp	FG-LD-gr	1725.19	409.35	2.07535	0.00357298
257856_at	Lojap-related protein	AT3G12930	AT3G12930	FG-LD-sp	FG-LD-gr	540.476	128.274	2.075	0.0272191
253728_at	60S ribosomal protein L28-2	AT4G29410	AT4G29410	FG-LD-sp	FG-LD-gr	4735.67	1124.23	2.07463	0.0247477
265474_at	pentatricopeptide repeat-containing protein	AT2G15690	AT2G15690	FG-LD-sp	FG-LD-gr	488.412	116	2.07398	0.029642
251701_at	Mog1/PsbP/DUF1795-like photosystem II reaction center PsbP family protein	AT3G56650	AT3G56650	FG-LD-sp	FG-LD-gr	710.202	168.697	2.0738	0.0246651
255331_at	Chaperonin-like RbcX protein	AT4G04330	AT4G04330	FG-LD-sp	FG-LD-gr	341.946	81.2686	2.073	0.0233588
266462_at	tryptophan-rich sensory protein-like protein	TSPO	AT2G47770	FG-LD-sp	FG-LD-gr	341.299	81.1329	2.07268	0.00357526
256376_s_at	PXMT1; S-adenosylmethionine-dependent methyltransferase	PXMT1	AT1G66690 /// AT1G66700	FG-LD-sp	FG-LD-gr	1710.85	407.365	2.07032	0.0315204
254328_at	APT3 (ADENINE PHOSPHORIBOSYL TRANSFERASE 3); adenine phosphoribosyltransferase	APT3	AT4G22570	FG-LD-sp	FG-LD-gr	505.275	120.482	2.06825	0.00549014
253391_at	2Fe-2S iron-sulfur cluster binding domain-containing protein	AT4G32590	AT4G32590	FG-LD-sp	FG-LD-gr	630.027	150.258	2.06797	0.044298
266510_at	SWA1 (SLOW WALKER1); nucleotide binding	SWA1	AT2G47990	FG-LD-sp	FG-LD-gr	500.406	119.393	2.06738	0.0134486
248336_at	hypothetical protein	AT5G52420	AT5G52420	FG-LD-sp	FG-LD-gr	1325.02	316.247	2.06688	0.00306553
248473_at	TIM8; P-P-bond-hydrolysis-driven protein transmembrane transporter	TIM8	AT5G50810	FG-LD-sp	FG-LD-gr	1659.85	396.461	2.0658	0.00622723
249493_at	HXXXD-type acyl-transferase-like protein	AT5G39080	AT5G39080	FG-LD-sp	FG-LD-gr	737.095	176.26	2.06415	0.0120972
249247_at	pentatricopeptide repeat-containing protein	AT5G42310	AT5G42310	FG-LD-sp	FG-LD-gr	682.582	163.266	2.06378	0.0391845
257180_at	NOL1/NOP2/sun family protein / antitermination NusB domain-containing protein	AT3G13180	AT3G13180	FG-LD-sp	FG-LD-gr	167.633	40.1372	2.0623	0.0148821
249942_at	GAPB (GLYCERALDEHYDE-3-PHOSPHATE DEHYDROGENASE B SUBUNIT); glyceraldehyde-3-phosphate dehydrogenase (NADP+)/ glyceraldehyde-3-phosphate dehydrogenase	GAPB	AT5G22300	FG-LD-sp	FG-LD-gr	6520.44	1562.23	2.06137	0.00626484
251305_at	peptidyl-prolyl cis-trans isomerase, chloroplast / cyclophilin / rotamase / cyclosporin A-binding protein (ROC4)	ROC4	AT3G62030	FG-LD-sp	FG-LD-gr	4601.65	1102.78	2.061	0.0292582
263330_at	leucine-rich repeat-containing protein	AT2G15320	AT2G15320	FG-LD-sp	FG-LD-gr	446.939	107.161	2.0603	0.0188085
260140_at	MYB90 (MYB DOMAIN PROTEIN 90); DNA binding / transcription factor	MYB90	AT1G66390	FG-LD-sp	FG-LD-gr	94.0692	22.5876	2.05819	0.00891092
259943_at	nuclear transport factor 2 (NTF2) family protein	AT1G71480	AT1G71480	FG-LD-sp	FG-LD-gr	854.027	205.745	2.05342	0.00309048
255447_at	GTP-binding protein	AT4G02790	AT4G02790	FG-LD-sp	FG-LD-gr	398.645	96.1362	2.05195	0.0138624
246210_at	ribosomal protein L12 family protein	AT4G36420	AT4G36420	FG-LD-sp	FG-LD-gr	261.201	63.0231	2.05121	0.0326364
265161_at	vacuolar sorting receptor 6	VSR6	AT1G30900	FG-LD-sp	FG-LD-gr	2028.47	490.068	2.04933	0.0204654
260419_at	wall-associated receptor kinase-like 9	AT1G69730	AT1G69730	FG-LD-sp	FG-LD-gr	2223.43	537.653	2.04804	0.0228229
254091_at	hypothetical protein	AT4G25070	AT4G25070	FG-LD-sp	FG-LD-gr	219.842	53.1895	2.04725	0.00303572
258009_at	RNA pseudourine synthase 4	AT3G19440	AT3G19440	FG-LD-sp	FG-LD-gr	171.739	41.6056	2.04537	0.0125616
245399_at	TIP2;2 (TONOPLAST INTRINSIC PROTEIN 2;2); water channel	TIP2;2	AT4G17340	FG-LD-sp	FG-LD-gr	1046.69	253.718	2.04453	0.00148234
259603_at	haloacid dehalogenase-like hydrolase family protein	AT1G56500	AT1G56500	FG-LD-sp	FG-LD-gr	1239.76	300.745	2.04345	0.0344299
254623_at	CHLI1; ATPase/ magnesium chelatase	CHLI1	AT4G18480	FG-LD-sp	FG-LD-gr	2797.06	679.498	2.04137	0.00623807
252305_at	emb1796 (embryo defective 1796); ATP binding	emb1796	AT3G49240	FG-LD-sp	FG-LD-gr	173.884	42.5537	2.03077	0.00236844
260664_at	ATRL5 (ARABIDOPSIS RAD-LIKE 5); DNA binding / transcription factor	ATRL5	AT1G19510	FG-LD-sp	FG-LD-gr	1155.32	283.115	2.02884	0.00813291
257188_at	pentatricopeptide repeat-containing protein	AT3G13150	AT3G13150	FG-LD-sp	FG-LD-gr	184.732	45.2896	2.02818	0.00797431
250087_at	tetratricopeptide repeat-containing protein	AT5G17270	AT5G17270	FG-LD-sp	FG-LD-gr	155.8	38.2944	2.02448	0.0139522
252334_at	phosphate transporter 3;2	PHT3;2	AT3G48850	FG-LD-sp	FG-LD-gr	440.355	108.27	2.02403	0.0291692
261942_at	MADS-box family protein	AGL87	AT1G22590	FG-LD-sp	FG-LD-gr	227.981	56.0692	2.02363	0.00153266
267175_s_at	ACT1 (ACTIN 1); structural constituent of cytoskeleton	ACT1	AT2G37620 /// AT3G53750	FG-LD-sp	FG-LD-gr	368.087	90.542	2.02339	0.00337039
267057_at	Stress responsive alpha-beta barrel domain protein	AT2G32500	AT2G32500	FG-LD-sp	FG-LD-gr	201.294	49.5625	2.02199	0.0470215
257149_at	ATPHB4 (PROHIBITIN 4)	ATPHB4	AT3G27280	FG-LD-sp	FG-LD-gr	617.04	152.018	2.02112	0.0313799
254355_at	ribosomal protein L7Ae/L30e/S12e/Gadd45 family protein	AT4G22380	AT4G22380	FG-LD-sp	FG-LD-gr	525.139	129.386	2.02102	0.0118455
256070_at	nuclear transport factor 2 family protein with RNA binding domain	AT1G13730	AT1G13730	FG-LD-sp	FG-LD-gr	290.983	71.91	2.01667	0.0450242
266256_at	60S acidic ribosomal protein P2-2	AT2G27710	AT2G27710	FG-LD-sp	FG-LD-gr	6419.66	1590.12	2.01336	0.0510978
252098_at	aspartyl protease family protein	AT3G51330	AT3G51330	FG-LD-sp	FG-LD-gr	839.682	207.999	2.01327	0.0388893
266641_at	SWIB/MDM2 domain-containing protein	AT2G35605	AT2G35605	FG-LD-sp	FG-LD-gr	557.636	138.204	2.01252	0.00838403
263705_at	IMPL1 (MYO-INOSITOL MONOPHOSPHATASE LIKE 1); 3'(2'),5'-bisphosphate nucleotidase/ inositol or phosphatidylinositol phosphatase/ inositol-1(or 4)-monophosphatase	IMPL1	AT1G31190	FG-LD-sp	FG-LD-gr	731.735	181.419	2.012	0.0333196
261192_at	ANAC13 (Arabidopsis thaliana NAC domain protein 13); transcription factor	ANAC13	AT1G32870	FG-LD-sp	FG-LD-gr	515.22	127.822	2.01105	0.0171656
259311_at	putative SAR DNA-binding protein	AT3G05060	AT3G05060	FG-LD-sp	FG-LD-gr	1141.51	283.231	2.01089	0.0526548
246094_at	hypothetical protein	AT5G19300	AT5G19300	FG-LD-sp	FG-LD-gr	265.34	65.8623	2.01032	0.0140427
259927_at	JAC1 (J-DOMAIN PROTEIN REQUIRED FOR CHLOROPLAST ACCUMULATION RESPONSE 1); heat shock protein binding	JAC1	AT1G75100	FG-LD-sp	FG-LD-gr	1853.64	460.109	2.01031	0.00273397
262163_at	60S ribosomal protein L30-2	AT1G77940	AT1G77940	FG-LD-sp	FG-LD-gr	7342.94	1823.14	2.00994	0.0217627
258837_at	60S ribosomal protein L13a-1	AT3G07110	AT3G07110	FG-LD-sp	FG-LD-gr	7047.49	1752.1	2.00802	0.000885105
257280_at	NCED3 (NINE-CIS-EPOXYCAROTENOID DIOXYGENASE 3); 9-cis-epoxycarotenoid dioxygenase	NCED3	AT3G14440	FG-LD-sp	FG-LD-gr	519.108	129.07	2.00788	0.0448359
260858_at	RING/FYVE/PHD zinc finger-containing protein	AT1G43770	AT1G43770	FG-LD-sp	FG-LD-gr	121.093	30.1225	2.0072	0.00294492
247541_at	glycine-rich protein	AT5G61660	AT5G61660	FG-LD-sp	FG-LD-gr	250.697	62.4146	2.00599	0.0202122
245242_at	CH1 (CHLORINA 1); chlorophyllide a oxygenase	CH1	AT1G44446	FG-LD-sp	FG-LD-gr	2048.04	509.909	2.00593	0.0308295
263824_at	transducin/WD-40 repeat-containing protein	AT2G40360	AT2G40360	FG-LD-sp	FG-LD-gr	2172.64	540.996	2.00576	0.00716847
260597_at	zinc ion binding protein	AT1G55915	AT1G55915	FG-LD-sp	FG-LD-gr	200.58	49.9886	2.00451	0.0507192
266338_at	GLR5 (GLUTAMATE RECEPTOR 5); intracellular ligand-gated ion channel	GLR5	AT2G32400	FG-LD-sp	FG-LD-gr	274.757	68.4826	2.00435	0.0122153
248537_at	putative thiol-disulfide oxidoreductase DCC	AT5G50100	AT5G50100	FG-LD-sp	FG-LD-gr	1071.06	267.093	2.00363	0.0412784
259994_at	AtIDD14 (Arabidopsis thaliana Indeterminate(ID)-Domain 14); nucleic acid binding / transcription factor/ zinc ion binding	AtIDD14	AT1G68130	FG-LD-sp	FG-LD-gr	125.678	31.4061	2.00062	0.0436903
255046_at	ATPD (ATP SYNTHASE DELTA-SUBUNIT GENE); hydrogen ion transporting ATP synthase, rotational mechanism / proton-transporting ATPase, rotational mechanism	ATPD	AT4G09650	FG-LD-sp	FG-LD-gr	2676.85	669.157	2.00012	0.00117636
252917_at	B-box type zinc finger-containing protein	AT4G38960	AT4G38960	FG-LD-sp	FG-LD-gr	636.778	159.663	1.99576	0.0546036
246126_at	ATNUDX19 (ARABIDOPSIS THALIANA NUDIX HYDROLASE HOMOLOG 19); hydrolase/ metal ion binding	ATNUDX19	AT5G20070	FG-LD-sp	FG-LD-gr	1040.68	261.045	1.99515	0.00682867
255503_at	L-type lectin-domain containing receptor kinase IV.4	AT4G02420	AT4G02420	FG-LD-sp	FG-LD-gr	592.264	148.595	1.99485	0.00711559
252355_at	pentatricopeptide repeat-containing protein	AT3G48250	AT3G48250	FG-LD-sp	FG-LD-gr	160.923	40.4543	1.99201	0.0202556
245502_at	hypothetical protein	AT4G15640	AT4G15640	FG-LD-sp	FG-LD-gr	407.02	102.335	1.99179	0.0447627
260357_at	AFP1 (ABI FIVE BINDING PROTEIN)	AFP1	AT1G69260	FG-LD-sp	FG-LD-gr	748.353	188.215	1.99134	0.0433992
255465_at	mitochondrial transcription termination factor-like protein BELAYA SMERT	AT4G02990	AT4G02990	FG-LD-sp	FG-LD-gr	437.891	110.357	1.98839	0.00496005
264489_at	squamosa promoter-binding-like protein 10	SPL10	AT1G27370	FG-LD-sp	FG-LD-gr	313.59	79.1767	1.98573	0.0105365
266990_at	ATATH8; transporter	ATATH8	AT2G39190	FG-LD-sp	FG-LD-gr	239.565	60.4915	1.98561	0.0326938
265100_at	OSB4 (organellar single-stranded DNA binding protein 4); single-stranded DNA binding	OSB4	AT1G31010	FG-LD-sp	FG-LD-gr	203.569	51.4032	1.98559	0.0282972
258474_at	pentatricopeptide repeat-containing protein	AT3G02650	AT3G02650	FG-LD-sp	FG-LD-gr	400.104	101.049	1.98531	0.0295986
251783_at	RPL23AB (RIBOSOMAL PROTEIN L23AB); RNA binding / nucleotide binding / structural constituent of ribosome	RPL23AB	AT3G55280	FG-LD-sp	FG-LD-gr	2649	669.604	1.98406	0.0148971
264452_at	GRP23 (GLUTAMINE-RICH PROTEIN23); binding	GRP23	AT1G10270	FG-LD-sp	FG-LD-gr	231.904	58.7439	1.98102	0.0491095
246307_at	ATG2; aminopeptidase/ metalloexopeptidase	ATG2	AT3G51800	FG-LD-sp	FG-LD-gr	3573.02	905.731	1.97999	0.0177187
258816_at	TCP-1/cpn60 chaperonin family protein	AT3G03960	AT3G03960	FG-LD-sp	FG-LD-gr	1055.49	267.791	1.97874	0.0153277
257755_at	translation elongation factor EF1B/ribosomal protein S6 family protein	AT3G18760	AT3G18760	FG-LD-sp	FG-LD-gr	515.031	130.715	1.97823	0.0377501
265961_at	tetratricopeptide repeat domain-containing protein	AT2G37400	AT2G37400	FG-LD-sp	FG-LD-gr	368.414	93.569	1.97723	0.0159644
267061_at	serine protease	ARASP	AT2G32480	FG-LD-sp	FG-LD-gr	1934.95	491.843	1.97602	0.0527513
253253_at	SAUR-like auxin-responsive family protein	AT4G34750	AT4G34750	FG-LD-sp	FG-LD-gr	266.953	67.8636	1.97588	0.0112842
252252_at	RID3 (ROOT INITIATION DEFECTIVE 3); nucleotide binding	RID3	AT3G49180	FG-LD-sp	FG-LD-gr	442.877	112.782	1.97337	0.0154944
266671_at	ASA2 (ANTHRANILATE SYNTHASE 2); anthranilate synthase	ASA2	AT2G29690	FG-LD-sp	FG-LD-gr	220.958	56.281	1.97305	0.0157743
247101_at	aldose 1-epimerase family protein	AT5G66530	AT5G66530	FG-LD-sp	FG-LD-gr	1603.31	408.461	1.97278	0.00966925
250960_at	hypothetical protein	AT5G02940	AT5G02940	FG-LD-sp	FG-LD-gr	433.105	110.408	1.97187	0.0402502
264118_at	nucleolar complex-associated protein domain-containing protein	AT1G79150	AT1G79150	FG-LD-sp	FG-LD-gr	224.515	57.2738	1.97087	0.0514573
255016_at	ATSPS4F; sucrose-phosphate synthase/ transferase, transferring glycosyl groups	ATSPS4F	AT4G10120	FG-LD-sp	FG-LD-gr	2039.57	520.472	1.97037	0.0288132
250306_at	CRT (chloroquine-resistance transporter)-like transporter 3	CLT3	AT5G12170	FG-LD-sp	FG-LD-gr	494.043	126.103	1.97004	0.0318884
261692_at	CRT3 (CALRETICULIN 3); calcium ion binding / unfolded protein binding	CRT3	AT1G08450	FG-LD-sp	FG-LD-gr	5882.94	1501.64	1.97	0.00254044
266413_at	haloacid dehalogenase-like hydrolase family protein	AT2G38740	AT2G38740	FG-LD-sp	FG-LD-gr	616.733	157.446	1.96979	0.0536054
251538_at	ribosomal protein L1p/L10e family protein	AT3G58660	AT3G58660	FG-LD-sp	FG-LD-gr	573.994	146.616	1.969	0.00105434
261014_at	pentatricopeptide repeat-containing protein	AT1G26460	AT1G26460	FG-LD-sp	FG-LD-gr	447.234	114.252	1.96881	0.0349108
266743_at	RNS1 (RIBONUCLEASE 1); endoribonuclease/ ribonuclease	RNS1	AT2G02990	FG-LD-sp	FG-LD-gr	374.231	95.6248	1.96847	0.0138672
252317_at	HXXXD-type acyl-transferase family protein	AT3G48720	AT3G48720	FG-LD-sp	FG-LD-gr	65.9102	16.8441	1.96826	0.00121314
266076_at	DEAD-box ATP-dependent RNA helicase 17	AT2G40700	AT2G40700	FG-LD-sp	FG-LD-gr	287.437	73.4733	1.96796	0.0424032
266291_at	tropinone reductase-like protein	AT2G29320	AT2G29320	FG-LD-sp	FG-LD-gr	363.274	92.8695	1.96778	0.0164109
246173_s_at	pentatricopeptide repeat-containing protein /// pentatricopeptide repeat-containing protein /// pentatricopeptide repeat-containing protein	AT3G61520 /// AT5G28370 /// AT5G28460	AT3G61520 /// AT5G28370 /// AT5G28460	FG-LD-sp	FG-LD-gr	385.737	98.6169	1.96771	0.0307428
259295_at	pentatricopeptide repeat-containing protein	AT3G05340	AT3G05340	FG-LD-sp	FG-LD-gr	422.514	108.055	1.96724	0.0326756
266981_at	RPL23AA (RIBOSOMAL PROTEIN L23AA); RNA binding / nucleotide binding / structural constituent of ribosome	RPL23AA	AT2G39460	FG-LD-sp	FG-LD-gr	6242.49	1598.75	1.96518	0.00921359
249109_at	ATAUX2-11 (AUXIN INDUCIBLE 2-11); DNA binding / transcription factor	ATAUX2-11	AT5G43700	FG-LD-sp	FG-LD-gr	267.748	68.5805	1.965	0.00607221
261224_at	ATSBT5.2; identical protein binding / serine-type endopeptidase	ATSBT5.2	AT1G20160	FG-LD-sp	FG-LD-gr	176.471	45.2907	1.96214	0.0171456
246110_at	SOUL heme-binding protein	AT5G20140	AT5G20140	FG-LD-sp	FG-LD-gr	276.336	70.9413	1.96173	0.0390272
254093_at	AtMC2 (metacaspase 2); cysteine-type endopeptidase	AtMC2	AT4G25110	FG-LD-sp	FG-LD-gr	732.141	188.128	1.96041	0.0314732
261088_at	pentatricopeptide repeat-containing protein	AT1G07590	AT1G07590	FG-LD-sp	FG-LD-gr	578.895	149.233	1.95573	0.0226492
254252_at	putative cysteine-rich receptor-like protein kinase 23	CRK23	AT4G23310	FG-LD-sp	FG-LD-gr	195.648	50.5288	1.95308	0.0193503
255793_at	hypothetical protein	AT2G33250	AT2G33250	FG-LD-sp	FG-LD-gr	814.102	210.259	1.95304	0.0437391
252115_at	LTP5 (Lipid transfer protein 5); lipid transporter	LTP5	AT3G51600	FG-LD-sp	FG-LD-gr	8973.31	2319.77	1.95166	0.0138332
261080_at	PCNA1 (PROLIFERATING CELLULAR NUCLEAR ANTIGEN); DNA binding / DNA polymerase processivity factor/ protein binding	PCNA1	AT1G07370	FG-LD-sp	FG-LD-gr	129.941	33.5966	1.95147	0.0356842
245227_s_at	P-loop containing nucleoside triphosphate hydrolases superfamily protein	AT1G08410	AT1G08410	FG-LD-sp	FG-LD-gr	127.034	32.8796	1.94995	0.00529591
259475_at	hypothetical protein	AT1G19140	AT1G19140	FG-LD-sp	FG-LD-gr	635.43	164.478	1.94983	0.00802005
263736_at	RNA recognition motif-containing protein	AT1G60000	AT1G60000	FG-LD-sp	FG-LD-gr	2216.02	573.81	1.94932	0.00392243
247899_at	hypothetical protein	AT5G57345	AT5G57345	FG-LD-sp	FG-LD-gr	1430.35	370.849	1.94747	0.00524067
259690_at	replication factor C 2	RFC2	AT1G63160	FG-LD-sp	FG-LD-gr	215.351	55.8413	1.94728	0.0190232
247015_at	Prolyl oligopeptidase family protein	AT5G66960	AT5G66960	FG-LD-sp	FG-LD-gr	60.0263	15.5791	1.94598	0.00965602
265339_at	AtPPa2 (Arabidopsis thaliana pyrophosphorylase 2); inorganic diphosphatase/ pyrophosphatase	AtPPa2	AT2G18230	FG-LD-sp	FG-LD-gr	379.837	98.5894	1.94588	0.0348041
258250_at	FAD5 (FATTY ACID DESATURASE 5); 16:0 monogalactosyldiacylglycerol desaturase/ oxidoreductase	FAD5	AT3G15850	FG-LD-sp	FG-LD-gr	3452.31	896.511	1.94517	0.0279806
254763_at	60S ribosomal protein L13a-3	AT4G13170	AT4G13170	FG-LD-sp	FG-LD-gr	1639.34	425.792	1.9449	0.00674222
254535_at	bifunctional aspartate kinase/homoserine dehydrogenase, putative / AK-HSDH, putative	AK-HSDH II	AT4G19710	FG-LD-sp	FG-LD-gr	759.241	197.267	1.94441	0.0176979
257714_at	histone H3 /// histone H3 /// histone H3 /// histone H3 /// histone H3.1	AT1G09200 /// AT3G27360 /// AT5G10390 /// AT5G10400 /// AT5G65360	AT3G27360	FG-LD-sp	FG-LD-gr	106.662	27.7377	1.94313	0.0340303
255440_at	chloroplast thylakoid lumen protein	AT4G02530	AT4G02530	FG-LD-sp	FG-LD-gr	2248.87	584.937	1.94285	0.00440168
259422_at	restriction endonuclease, type II-like superfamily protein	AT1G13810	AT1G13810	FG-LD-sp	FG-LD-gr	178.857	46.5377	1.94233	0.0184103
259975_at	NAD(P)-binding Rossmann-fold superfamily protein	AT1G76470	AT1G76470	FG-LD-sp	FG-LD-gr	188.907	49.1821	1.94147	0.0519884
256497_at	ECS1	ECS1	AT1G31580	FG-LD-sp	FG-LD-gr	32549.6	8477.41	1.94095	0.0379125
254079_at	FtsJ-like methyltransferase family protein	AT4G25730	AT4G25730	FG-LD-sp	FG-LD-gr	628.548	163.942	1.93883	0.00723711
267115_s_at	ATCSLB04; cellulose synthase/ transferase/ transferase, transferring glycosyl groups	ATCSLB04	AT2G32530 /// AT2G32540	FG-LD-sp	FG-LD-gr	1665.01	434.529	1.93801	0.0240987
256911_at	putative glucosamine-fructose-6-phosphate aminotransferase	AT3G24090	AT3G24090	FG-LD-sp	FG-LD-gr	204.906	53.5145	1.93696	0.0306838
257831_at	CCB1 (COFACTOR ASSEMBLY OF COMPLEX C)	CCB1	AT3G26710	FG-LD-sp	FG-LD-gr	2041.29	534.468	1.9333	0.049261
259730_at	histone H3 K4-specific methyltransferase SET7/9 family protein	AT1G77660	AT1G77660	FG-LD-sp	FG-LD-gr	540.915	141.719	1.93237	0.0416387
253181_at	LHT7 (Lys/His transporter 7); amino acid transmembrane transporter	LHT7	AT4G35180	FG-LD-sp	FG-LD-gr	450.179	118.039	1.93124	0.0510626
264959_at	Mog1/PsbP/DUF1795-like photosystem II reaction center PsbP family protein	AT1G77090	AT1G77090	FG-LD-sp	FG-LD-gr	906.253	237.625	1.93123	0.0512053
247009_at	hypothetical protein	AT5G67600	AT5G67600	FG-LD-sp	FG-LD-gr	5799.67	1526.69	1.92556	0.0167269
263255_at	hypothetical protein	AT1G10490	AT1G10490	FG-LD-sp	FG-LD-gr	284.057	74.8434	1.92423	0.00893871
257045_at	ARC5 (ACCUMULATION AND REPLICATION OF CHLOROPLAST 5); GTP binding / GTPase	ARC5	AT3G19720	FG-LD-sp	FG-LD-gr	91.2187	24.0568	1.92289	0.0249637
263780_at	SPA1 (SUPPRESSOR OF PHYA-105 1); protein binding / signal transducer	SPA1	AT2G46340	FG-LD-sp	FG-LD-gr	160.682	42.3936	1.92229	0.0420384
258900_at	RPL18 (RIBOSOMAL PROTEIN L18); structural constituent of ribosome	RPL18	AT3G05590	FG-LD-sp	FG-LD-gr	6152.85	1625.82	1.92009	0.000430216
254684_at	GR-RBP2 (GLYCINE-RICH RNA-BINDING PROTEIN 2); ATP binding / RNA binding / double-stranded DNA binding / single-stranded DNA binding	GR-RBP2	AT4G13850	FG-LD-sp	FG-LD-gr	4331.75	1145.3	1.91923	0.0282637
257314_at	MATE efflux family protein	AT3G26590	AT3G26590	FG-LD-sp	FG-LD-gr	1298.5	343.474	1.91857	0.0435545
245265_at	ACD6 (ACCELERATED CELL DEATH 6); protein binding	ACD6	AT4G14400	FG-LD-sp	FG-LD-gr	7324.54	1940.21	1.91652	0.0432836
251519_at	GUN4; enzyme binding / tetrapyrrole binding	GUN4	AT3G59400	FG-LD-sp	FG-LD-gr	1490.29	394.962	1.91581	0.0531753
258202_at	DNA binding / DNA-directed RNA polymerase	AT3G13940	AT3G13940	FG-LD-sp	FG-LD-gr	735.577	195.042	1.91509	0.040115
264131_at	nucleolar complex-associated protein domain-containing protein	AT1G79150	AT1G79150	FG-LD-sp	FG-LD-gr	381.362	101.145	1.91474	0.00783272
249916_at	HTB2; DNA binding	HTB2	AT5G22880	FG-LD-sp	FG-LD-gr	260.729	69.1674	1.91439	0.0255952
265991_at	SCA3 (SCABRA 3); DNA binding / DNA-directed RNA polymerase	SCA3	AT2G24120	FG-LD-sp	FG-LD-gr	338.675	89.9745	1.91231	0.00599284
246594_at	P5CR (PYRROLINE-5- CARBOXYLATE (P5C) REDUCTASE); pyrroline-5-carboxylate reductase	P5CR	AT5G14800	FG-LD-sp	FG-LD-gr	2721.41	723.271	1.91175	0.0337739
263403_at	TX1; antiporter/ multidrug efflux pump/ multidrug transporter/ transporter	TX1	AT2G04040	FG-LD-sp	FG-LD-gr	2928.75	779.607	1.90947	0.0174748
256207_at	nucleolar GTP-binding protein 1	AT1G50920	AT1G50920	FG-LD-sp	FG-LD-gr	2058.65	548.103	1.90918	0.0210933
245936_at	hydrolase, alpha/beta fold family protein	AT5G19850	AT5G19850	FG-LD-sp	FG-LD-gr	910.516	242.891	1.90637	0.0230799
263843_at	translin family protein	AT2G37020	AT2G37020	FG-LD-sp	FG-LD-gr	268.781	71.8793	1.90279	0.0513727
261130_at	PRMT10; [myelin basic protein]-arginine N-methyltransferase/ histone-arginine N-methyltransferase/ methyltransferase/ protein-arginine omega-N asymmetric methyltransferase/ protein-arginine omega-N monomethyltransferase	PRMT10	AT1G04870	FG-LD-sp	FG-LD-gr	1545.54	413.322	1.90277	0.0435089
264591_at	pentatricopeptide repeat-containing protein	AT2G17670	AT2G17670	FG-LD-sp	FG-LD-gr	486.804	130.209	1.90251	0.0234061
263796_at	AFR (ATTENUATED FAR-RED RESPONSE)	AFR	AT2G24540	FG-LD-sp	FG-LD-gr	226.961	60.7169	1.90228	0.0149082
258502_at	pentatricopeptide repeat-containing protein	AT3G02490	AT3G02490	FG-LD-sp	FG-LD-gr	277.017	74.14	1.90165	0.00794652
257487_at	ubiquitin carboxyl-terminal hydrolase family protein	AT1G71850	AT1G71850	FG-LD-sp	FG-LD-gr	149.306	39.9942	1.90041	0.00506121
257218_at	RNA-editing factor interacting protein 1	AT3G15000	AT3G15000	FG-LD-sp	FG-LD-gr	1252.69	336.087	1.89812	0.018237
256543_at	hypothetical protein	AT1G42480	AT1G42480	FG-LD-sp	FG-LD-gr	348.39	93.4907	1.89781	0.00499555
255604_at	protein TRICHOME BIREFRINGENCE-LIKE 26	TBL26	AT4G01080	FG-LD-sp	FG-LD-gr	63.4071	17.0232	1.89714	0.00305955
245354_at	LIL3:1; transcription factor	LIL3:1	AT4G17600	FG-LD-sp	FG-LD-gr	1387.3	372.497	1.89697	0.0493405
266916_at	hypothetical protein	AT2G45860	AT2G45860	FG-LD-sp	FG-LD-gr	481.403	129.363	1.89582	0.0198002
253922_at	VTC2 (vitamin c defective 2); GDP-D-glucose phosphorylase/ GDP-galactose:glucose-1-phosphate guanyltransferase/ GDP-galactose:mannose-1-phosphate guanyltransferase/ GDP-galactose:myoinositol-1-phosphate guanyltransferase/ galactose-1-phosphate guanylyltra	VTC2	AT4G26850	FG-LD-sp	FG-LD-gr	5370.74	1443.99	1.89506	0.0287237
256140_at	DEA(D/H)-box RNA helicase family protein	AT1G48650	AT1G48650	FG-LD-sp	FG-LD-gr	636.754	171.223	1.89486	0.0312751
263048_s_at	hypothetical protein /// hypothetical protein	AT2G05310 /// AT4G13500	AT2G05310 /// AT4G13500	FG-LD-sp	FG-LD-gr	1660.76	447.013	1.89346	0.0414295
263119_at	tRNA modification protein 82	AT1G03110	AT1G03110	FG-LD-sp	FG-LD-gr	168.24	45.3508	1.89132	0.0102742
250435_at	RING1; protein binding / ubiquitin-protein ligase/ zinc ion binding	RING1	AT5G10380	FG-LD-sp	FG-LD-gr	5612.94	1513.09	1.89126	0.00802137
245175_at	UNE5 (UNFERTILIZED EMBRYO SAC 5); protein disulfide isomerase	UNE5	AT2G47470	FG-LD-sp	FG-LD-gr	2777.95	749.866	1.88932	0.000116242
265614_at	PNAS-3 related protein	AT2G25355	AT2G25355	FG-LD-sp	FG-LD-gr	343.821	92.8739	1.88831	0.0115503
263724_at	hypothetical protein	AT2G13510	AT2G13510	FG-LD-sp	FG-LD-gr	134.201	36.2949	1.88655	0.0216567
261598_at	leucine-rich repeat (LRR) family protein	AT1G49750	AT1G49750	FG-LD-sp	FG-LD-gr	1703.73	461.007	1.88583	0.0385378
246295_at	CIP111 (CAM INTERACTING PROTEIN 111); ATPase/ calmodulin binding	CIP111	AT3G56690	FG-LD-sp	FG-LD-gr	158.112	42.8039	1.88513	0.0270875
258623_at	hypothetical protein	AT3G02790	AT3G02790	FG-LD-sp	FG-LD-gr	1359.3	368.13	1.88458	0.0320356
263227_at	hypothetical protein	AT1G30750	AT1G30750	FG-LD-sp	FG-LD-gr	197.869	53.5945	1.88439	0.00141638
247654_at	40S ribosomal protein S15a-1 /// 40S ribosomal protein S15a-1	AT5G59850 /// RPS15A	AT5G59850	FG-LD-sp	FG-LD-gr	5216.21	1412.96	1.88428	0.00715842
246838_at	flap endonuclease-1	AT5G26680	AT5G26680	FG-LD-sp	FG-LD-gr	167.86	45.4931	1.88353	0.0347519
251929_at	SIGC (RNA POLYMERASE SIGMA-SUBUNIT C); DNA binding / DNA-directed RNA polymerase/ sigma factor/ transcription factor	SIGC	AT3G53920	FG-LD-sp	FG-LD-gr	631.219	171.129	1.88306	0.0162021
258701_at	DEAD-box ATP-dependent RNA helicase 57	AT3G09720	AT3G09720	FG-LD-sp	FG-LD-gr	130.149	35.3037	1.88227	0.0329998
264803_at	hypothetical protein	AT1G08580	AT1G08580	FG-LD-sp	FG-LD-gr	642.726	174.541	1.88064	0.00897125
253785_s_at	ATM2 (ABC TRANSPORTER OF THE MITOCHONDRION 2); ATPase, coupled to transmembrane movement of substances / transporter	ATM2	AT4G28620 /// AT4G28630	FG-LD-sp	FG-LD-gr	69.8944	18.9893	1.87999	0.0113867
265671_at	40S ribosomal protein S12-2	AT2G32060	AT2G32060	FG-LD-sp	FG-LD-gr	2732.69	742.521	1.87982	0.00217701
257680_at	aspartate carbamoyltransferase	PYRB	AT3G20330	FG-LD-sp	FG-LD-gr	713.715	193.941	1.87973	0.0264677
260615_at	malate dehydrogenase 1	mMDH1	AT1G53240	FG-LD-sp	FG-LD-gr	2936.99	798.329	1.87928	0.0151289
258396_at	ribosomal RNA processing brix domain-containing protein	AT3G15460	AT3G15460	FG-LD-sp	FG-LD-gr	383.918	104.438	1.87816	0.00420765
258365_s_at	diaminopimelate decarboxylase 1 /// diaminopimelate decarboxylase 2	AT3G14390 /// AT5G11880	AT3G14390 /// AT5G11880	FG-LD-sp	FG-LD-gr	1283.68	349.229	1.87804	0.00883916
252229_at	hypothetical protein	AT3G49890	AT3G49890	FG-LD-sp	FG-LD-gr	139.17	37.8905	1.87694	0.0543262
263873_at	violaxanthin de-epoxidase-related protein	AT2G21860	AT2G21860	FG-LD-sp	FG-LD-gr	830.884	226.378	1.87592	0.0494591
257252_at	ATGR1 (glutathione-disulfide reductase); FAD binding / NADP or NADPH binding / glutathione-disulfide reductase/ oxidoreductase	ATGR1	AT3G24170	FG-LD-sp	FG-LD-gr	3882.74	1058.96	1.87442	0.0266966
262281_at	putative nitrite transporter	AT1G68570	AT1G68570	FG-LD-sp	FG-LD-gr	344.841	94.0642	1.87421	0.0398336
263706_s_at	isopropylmalate dehydrogenase 1 /// 3-isopropylmalate dehydrogenase 1	IMD1 /// IMD3	AT1G31180 /// AT5G14200	FG-LD-sp	FG-LD-gr	397.79	108.673	1.87201	0.00197152
249466_at	60S ribosomal protein L5 (RPL5B)	RPL5B	AT5G39740	FG-LD-sp	FG-LD-gr	4224.55	1155.28	1.87055	0.00323488
247936_at	LUT2 (LUTEIN DEFICIENT 2); lycopene epsilon cyclase	LUT2	AT5G57030	FG-LD-sp	FG-LD-gr	635.262	173.78	1.87009	0.0245389
254318_at	S-adenosyl-L-methionine-dependent methyltransferase domain-containing protein	AT4G22530	AT4G22530	FG-LD-sp	FG-LD-gr	531.301	145.415	1.86936	0.0258381
261972_at	copper ion binding / methyltransferase	AT1G64600	AT1G64600	FG-LD-sp	FG-LD-gr	261.887	71.7642	1.86761	0.0345713
248231_at	nucleotidyltransferase family protein	AT5G53770	AT5G53770	FG-LD-sp	FG-LD-gr	213.499	58.5943	1.8654	0.022319
246310_at	SULTR3;1 (SULFATE TRANSPORTER 3;1); secondary active sulfate transmembrane transporter/ sulfate transmembrane transporter/ transporter	SULTR3;1	AT3G51895	FG-LD-sp	FG-LD-gr	610.526	167.734	1.86388	0.047798
262272_at	hypothetical protein	AT1G42440	AT1G42440	FG-LD-sp	FG-LD-gr	833.477	228.988	1.86387	0.000385326
246070_at	ribosomal protein L7Ae/L30e/S12e/Gadd45 family protein	AT5G20160	AT5G20160	FG-LD-sp	FG-LD-gr	4718.12	1297.23	1.86278	0.00372564
267413_at	CAT5 (CATIONIC AMINO ACID TRANSPORTER 5); L-glutamate transmembrane transporter/ L-lysine transmembrane transporter/ arginine transmembrane transporter/ cationic amino acid transmembrane transporter	CAT5	AT2G34960	FG-LD-sp	FG-LD-gr	266.318	73.2465	1.86232	0.00361645
249945_at	60S ribosomal protein L10a-3	AT5G22440	AT5G22440	FG-LD-sp	FG-LD-gr	1935.69	532.508	1.86197	0.0185197
253283_at	hypothetical protein	AT4G34090	AT4G34090	FG-LD-sp	FG-LD-gr	398.995	109.826	1.86115	0.0264396
257794_at	hypothetical protein	AT3G27050	AT3G27050	FG-LD-sp	FG-LD-gr	1627.62	448.056	1.86101	0.00899473
258104_at	ribosome production factor 2-like protein	AT3G23620	AT3G23620	FG-LD-sp	FG-LD-gr	1198.85	330.295	1.85982	0.0392652
264636_at	hypothetical protein	AT1G65490	AT1G65490	FG-LD-sp	FG-LD-gr	7951.23	2190.79	1.85973	0.0457085
251744_at	hypothetical protein	AT3G56010	AT3G56010	FG-LD-sp	FG-LD-gr	1667.52	459.457	1.8597	0.0353183
264270_at	BGLU5 (BETA GLUCOSIDASE 5)	BGLU5	AT1G60260	FG-LD-sp	FG-LD-gr	190.006	52.3826	1.85889	0.00889482
264438_at	60S ribosomal protein L17-1	AT1G27400	AT1G27400	FG-LD-sp	FG-LD-gr	4368.58	1206.08	1.85683	0.0164325
248961_at	subtilase family protein	AT5G45650	AT5G45650	FG-LD-sp	FG-LD-gr	329.35	90.9308	1.85678	0.0146186
255227_at	EDA35 (embryo sac development arrest 35)	EDA35	AT4G05440	FG-LD-sp	FG-LD-gr	331.36	91.5721	1.85542	0.00253049
254693_at	transcription factor MYC4	AT4G17880	AT4G17880	FG-LD-sp	FG-LD-gr	168.893	46.6847	1.85509	0.0130665
245367_at	NRPB9B; DNA binding / DNA-directed RNA polymerase/ nucleic acid binding / transcription regulator/ zinc ion binding	NRPB9B	AT4G16265	FG-LD-sp	FG-LD-gr	394.314	109.132	1.85327	0.00609512
249007_at	protein CHLOROPLAST PROTEIN-ENHANCING STRESS TOLERANCE	CEST	AT5G44650	FG-LD-sp	FG-LD-gr	1555.36	430.763	1.85229	0.0340929
254308_at	ubiquitin carboxyl-terminal hydrolase-like protein	AT4G22410	AT4G22410	FG-LD-sp	FG-LD-gr	153.829	42.6058	1.8522	0.0488741
261362_s_at	60S ribosomal protein L35a-2 /// 60S ribosomal protein L35a-4	AT1G41880 /// AT3G55750	AT1G41880 /// AT3G55750	FG-LD-sp	FG-LD-gr	7818.68	2168.23	1.85041	0.00839061
262483_at	FUG1 (fu-gaeri1); translation initiation factor	FUG1	AT1G17220	FG-LD-sp	FG-LD-gr	2959.65	822.107	1.84803	0.0194269
263435_at	DEAD/DEAH box helicase-like protein	AT2G28600	AT2G28600	FG-LD-sp	FG-LD-gr	619.825	172.285	1.84707	0.0169665
257533_at	alpha/beta-hydrolase domain-containing protein	AT3G10840	AT3G10840	FG-LD-sp	FG-LD-gr	242.93	67.5519	1.84647	0.0392488
251432_at	LETM1-like protein	AT3G59820	AT3G59820	FG-LD-sp	FG-LD-gr	556.054	154.627	1.84644	0.0502981
258295_at	FIBRILLIN 4	FIB4	AT3G23400	FG-LD-sp	FG-LD-gr	3391.57	943.515	1.84584	0.0244071
255877_at	putative peptide/nitrate transporter	AT2G40460	AT2G40460	FG-LD-sp	FG-LD-gr	172.51	48.0231	1.84488	0.0173943
266239_at	mitochondrial import inner membrane translocase subunit Tim10	TIM10	AT2G29530	FG-LD-sp	FG-LD-gr	1230.83	342.685	1.84468	0.0226498
259896_at	Rieske (2Fe-2S) domain-containing protein	AT1G71500	AT1G71500	FG-LD-sp	FG-LD-gr	3553.55	989.873	1.84394	0.0488466
258232_at	protein EMBRYO DEFECTIVE 3123	AT3G27750	AT3G27750	FG-LD-sp	FG-LD-gr	144.965	40.4279	1.84228	0.0448397
246122_at	PHT4;5; inorganic phosphate transmembrane transporter	PHT4;5	AT5G20380	FG-LD-sp	FG-LD-gr	1061.59	296.427	1.84048	0.0189999
263842_at	hypothetical protein	AT2G36835	AT2G36835	FG-LD-sp	FG-LD-gr	2671.73	746.201	1.84014	0.0385005
248655_at	60S ribosomal protein L13a-4	AT5G48760	AT5G48760	FG-LD-sp	FG-LD-gr	1564.41	437.342	1.83878	0.0293146
261048_at	UGT72B3 (UDP-GLUCOSYL TRANSFERASE 72B3); UDP-glycosyltransferase/ quercetin 3-O-glucosyltransferase/ transferase, transferring glycosyl groups	UGT72B3	AT1G01420	FG-LD-sp	FG-LD-gr	303.561	84.8972	1.8382	0.0290091
249828_at	Succinyl-CoA ligase [GDP-forming] subunit alpha-2	AT5G23250	AT5G23250	FG-LD-sp	FG-LD-gr	771.211	215.763	1.83768	0.00148825
247853_at	PHOT2 (PHOTOTROPIN 2); FMN binding / blue light photoreceptor/ kinase/ protein serine/threonine kinase	PHOT2	AT5G58140	FG-LD-sp	FG-LD-gr	698.288	195.371	1.83761	0.0541942
260669_at	methyltransferase-like protein 2	AT1G19340	AT1G19340	FG-LD-sp	FG-LD-gr	104.186	29.1509	1.83755	0.0110286
251118_at	APG1 (ALBINO OR PALE GREEN MUTANT 1); 2-methyl-6-phytyl-1,4-benzoquinone methyltransferase/ S-adenosylmethionine-dependent methyltransferase/ methyltransferase	APG1	AT3G63410	FG-LD-sp	FG-LD-gr	3998	1118.75	1.8374	0.017958
250434_at	histone H3 /// histone H3 /// histone H3 /// histone H3 /// histone H3.1	AT1G09200 /// AT3G27360 /// AT5G10390 /// AT5G10400 /// AT5G65360	AT5G10390	FG-LD-sp	FG-LD-gr	294.316	82.3782	1.83703	0.00143469
252899_at	pentatricopeptide repeat-containing protein	AT4G39530	AT4G39530	FG-LD-sp	FG-LD-gr	60.996	17.0742	1.8369	0.0442629
248330_at	NAD(P)-binding Rossmann-fold superfamily protein	AT5G52810	AT5G52810	FG-LD-sp	FG-LD-gr	832.594	233.254	1.83571	0.0412898
260343_at	fructokinase-like 2	FLN2	AT1G69200	FG-LD-sp	FG-LD-gr	322.191	90.4153	1.83328	0.0120745
267425_at	FAD-binding and BBE domain-containing protein	AT2G34810	AT2G34810	FG-LD-sp	FG-LD-gr	422.701	118.679	1.83258	0.00124118
252073_at	hypothetical protein	AT3G51750	AT3G51750	FG-LD-sp	FG-LD-gr	82.8319	23.3113	1.82916	0.00118328
264529_at	CTP synthase-like protein	AT1G30820	AT1G30820	FG-LD-sp	FG-LD-gr	1443.49	406.454	1.8284	0.00393335
262875_at	G-TMT (GAMMA-TOCOPHEROL METHYLTRANSFERASE); tocopherol O-methyltransferase	G-TMT	AT1G64970	FG-LD-sp	FG-LD-gr	516.805	145.627	1.82734	0.00917864
249091_at	ATCLH2; chlorophyllase	CLH2	AT5G43860	FG-LD-sp	FG-LD-gr	187.613	52.8679	1.8273	0.0333375
265006_at	TIM13 (TRANSLOCASE OF THE INNER MITOCHONDRIAL MEMBRANE 13); P-P-bond-hydrolysis-driven protein transmembrane transporter	TIM13	AT1G61570	FG-LD-sp	FG-LD-gr	2451.97	691.008	1.82717	0.0539492
263383_at	putative serine/threonine protein kinase	AT2G40120	AT2G40120	FG-LD-sp	FG-LD-gr	115.878	32.6598	1.82702	0.0394152
247289_at	DIT2.1 (DICARBOXYLATE TRANSPORT 2.1); oxoglutarate:malate antiporter	DIT2.1	AT5G64290	FG-LD-sp	FG-LD-gr	1563.24	440.8	1.82635	0.0123012
254669_at	DEG5 (DEGP PROTEASE 5); catalytic/ serine-type endopeptidase/ serine-type peptidase	DEG5	AT4G18370	FG-LD-sp	FG-LD-gr	528.055	148.936	1.826	0.045921
264052_at	CYP79B3; electron carrier/ heme binding / iron ion binding / monooxygenase/ oxygen binding	CYP79B3	AT2G22330	FG-LD-sp	FG-LD-gr	593.54	167.528	1.82494	0.0142997
259615_at	hypothetical protein	AT1G47980	AT1G47980	FG-LD-sp	FG-LD-gr	110.179	31.1026	1.82474	0.00583251
254199_at	protein kinase family protein	AT4G24100	---	FG-LD-sp	FG-LD-gr	101.306	28.6487	1.82218	0.0338945
248105_at	FTSZ1-1; protein binding / structural molecule	FTSZ1-1	AT5G55280	FG-LD-sp	FG-LD-gr	805.949	228.08	1.82115	0.0385278
254460_at	ATRP1 (PPDK REGULATORY PROTEIN); phosphoprotein phosphatase/ protein kinase	ATRP1	AT4G21210	FG-LD-sp	FG-LD-gr	2020.82	572.05	1.82073	0.0188815
259367_at	hypothetical protein	AT1G69070	AT1G69070	FG-LD-sp	FG-LD-gr	308.331	87.3645	1.81936	0.0026219
263126_at	SOUL heme-binding protein	AT1G78460	AT1G78460	FG-LD-sp	FG-LD-gr	5631.84	1596.46	1.81873	0.0473344
259936_at	EBS1 (EMS-mutagenized bri1 suppressor 1); UDP-glucose:glycoprotein glucosyltransferase/ transferase, transferring glycosyl groups / transferase, transferring hexosyl groups	EBS1	---	FG-LD-sp	FG-LD-gr	690.315	195.714	1.81851	0.0165602
251611_at	hypothetical protein	AT3G57940	AT3G57940	FG-LD-sp	FG-LD-gr	194.516	55.1693	1.81795	0.00659139
263372_at	60S ribosomal protein L14-1	AT2G20450	AT2G20450	FG-LD-sp	FG-LD-gr	1259.92	357.402	1.81771	0.021559
245797_at	hypothetical protein	AT1G45230	AT1G45230	FG-LD-sp	FG-LD-gr	662.43	188.21	1.81543	0.00729071
253549_at	NFD1 (NUCLEAR FUSION DEFECTIVE 1); RNA binding / structural constituent of ribosome	NFD1	AT4G30930	FG-LD-sp	FG-LD-gr	631.542	179.539	1.81458	0.0351767
263612_at	DNA replication licensing factor, putative	MCM4	AT2G16440	FG-LD-sp	FG-LD-gr	82.7488	23.525	1.81454	0.0424983
259239_at	40S ribosomal protein S14-2	AT3G11510	AT3G11510	FG-LD-sp	FG-LD-gr	7949.15	2260.51	1.81415	0.000189811
265258_at	hypothetical protein	AT2G20390	AT2G20390	FG-LD-sp	FG-LD-gr	758.109	215.606	1.81401	0.0420644
258113_at	CYP72A11; electron carrier/ heme binding / iron ion binding / monooxygenase/ oxygen binding	CYP72A11	AT3G14650	FG-LD-sp	FG-LD-gr	842.898	239.935	1.81271	0.0136393
246021_at	L-ascorbate oxidase	AT5G21100	AT5G21100	FG-LD-sp	FG-LD-gr	146.925	41.8249	1.81265	0.0382148
263915_at	hypothetical protein	AT2G36430	AT2G36430	FG-LD-sp	FG-LD-gr	475.491	135.584	1.81023	0.00714688
253951_at	putative pyridoxal phosphate-dependent enzyme, YBL036C type	AT4G26860	AT4G26860	FG-LD-sp	FG-LD-gr	1918.02	547.207	1.80946	0.0275625
249427_at	40S ribosomal protein S9-2	AT5G39850	AT5G39850	FG-LD-sp	FG-LD-gr	860.593	246.085	1.80617	0.0162991
255194_at	WD-40 protein PCN	AT4G07410	AT4G07410	FG-LD-sp	FG-LD-gr	533.875	152.842	1.80446	0.0140788
250198_at	ATNAP14; transporter	NAP14	AT5G14100	FG-LD-sp	FG-LD-gr	101.403	29.0433	1.80381	0.0288061
251353_at	protein kinase superfamily protein	AT3G61080	AT3G61080	FG-LD-sp	FG-LD-gr	767.021	219.909	1.80236	0.00890441
264668_at	2,3-bisphosphoglycerate-independent phosphoglycerate mutase 1	AT1G09780	AT1G09780	FG-LD-sp	FG-LD-gr	3057.5	876.85	1.80195	0.00113511
266300_at	PIN4 (PIN-FORMED 4); auxin:hydrogen symporter/ transporter	PIN4	AT2G01420	FG-LD-sp	FG-LD-gr	686.675	196.929	1.80195	0.0493573
265704_at	hypothetical protein	AT2G03420	AT2G03420	FG-LD-sp	FG-LD-gr	492.783	141.41	1.80107	0.0515111
255657_at	60S acidic ribosomal protein P1-2	AT4G00810	AT4G00810	FG-LD-sp	FG-LD-gr	3436.27	986.254	1.80081	0.00424776
247955_at	NAP1;3 (NUCLEOSOME ASSEMBLY PROTEIN 1;3); DNA binding	NAP1;3	AT5G56950	FG-LD-sp	FG-LD-gr	524.876	150.744	1.79987	0.012513
262584_at	periodic tryptophan protein 2	PWP2	AT1G15440	FG-LD-sp	FG-LD-gr	612.55	176.102	1.79841	0.0120901
262168_at	hypothetical protein	AT1G74730	AT1G74730	FG-LD-sp	FG-LD-gr	2794.75	803.678	1.79803	0.0237762
260824_at	BMS1 domain-containing protein	AT1G06720	AT1G06720	FG-LD-sp	FG-LD-gr	400.667	115.25	1.79763	0.0155192
254687_at	CYP83A1 (CYTOCHROME P450 83A1); oxidoreductase, acting on paired donors, with incorporation or reduction of molecular oxygen, NADH or NADPH as one donor, and incorporation of one atom of oxygen / oxygen binding	CYP83A1	AT4G13770	FG-LD-sp	FG-LD-gr	155.161	44.6884	1.79579	0.0252765
264901_at	AST91 (SULFATE TRANSPORTER 91); sulfate transmembrane transporter	AST91	AT1G23090	FG-LD-sp	FG-LD-gr	3131.81	904.417	1.79194	0.00867664
264142_at	mitochondrial transcription termination factor family protein	AT1G78930	AT1G78930	FG-LD-sp	FG-LD-gr	204.126	58.9665	1.79149	0.00711121
260316_at	hypothetical protein	AT1G63810	AT1G63810	FG-LD-sp	FG-LD-gr	357.428	103.271	1.79122	0.0206708
247566_at	40S ribosomal protein S19-3	AT5G61170	AT5G61170	FG-LD-sp	FG-LD-gr	4243.44	1226.48	1.79071	0.00642648
259258_at	Rubisco methyltransferase family protein	AT3G07670	AT3G07670	FG-LD-sp	FG-LD-gr	690.657	199.673	1.79033	0.0150956
262668_at	LDL1 (LSD1-LIKE1); amine oxidase/ electron carrier/ oxidoreductase	LDL1	AT1G62830	FG-LD-sp	FG-LD-gr	151.504	43.8353	1.7892	0.0187801
245165_at	hypothetical protein	AT2G33180	AT2G33180	FG-LD-sp	FG-LD-gr	982.826	284.587	1.78807	0.0372662
251712_at	tRNA (guanine(37)-N1)-methyltransferase 1	AT3G56120	AT3G56120	FG-LD-sp	FG-LD-gr	257.051	74.433	1.78804	0.0261415
256890_at	GRP4 (GLYCINE-RICH RNA-BINDING PROTEIN 4); RNA binding / double-stranded DNA binding / single-stranded DNA binding	GRP4	AT3G23830	FG-LD-sp	FG-LD-gr	686.27	198.785	1.78757	0.0267419
254963_at	MTSSB (mitochondrially targeted single-stranded DNA binding protein); single-stranded DNA binding	MTSSB	AT4G11060	FG-LD-sp	FG-LD-gr	265.099	76.838	1.78664	0.0189257
262366_at	TIR-NBS class of disease resistance protein	AT1G72890	AT1G72890	FG-LD-sp	FG-LD-gr	460.422	133.545	1.78563	0.0411272
260252_at	mitochondrial substrate carrier family protein	AT1G74240	AT1G74240	FG-LD-sp	FG-LD-gr	187.869	54.5114	1.7851	0.000114814
251422_at	Preprotein translocase Sec, Sec61-beta subunit protein	AT3G60540	AT3G60540	FG-LD-sp	FG-LD-gr	784.286	227.611	1.78481	0.0112394
254716_at	UNE15 (unfertilized embryo sac 15)	UNE15	AT4G13560	FG-LD-sp	FG-LD-gr	141.577	41.1117	1.78396	0.0434462
257207_at	hypothetical protein	AT3G14900	AT3G14900	FG-LD-sp	FG-LD-gr	85.9267	24.9566	1.78369	0.0407709
253420_at	F-type H+-transporting ATPase subunit b	AT4G32260	AT4G32260	FG-LD-sp	FG-LD-gr	9926.64	2883.1	1.78368	0.0320567
259835_at	TRZ3 (TRNASE Z 3); 3'-tRNA processing endoribonuclease/ catalytic	TRZ3	AT1G52160	FG-LD-sp	FG-LD-gr	462.312	134.289	1.78353	0.0330842
248984_at	NRPC2; DNA binding / DNA-directed RNA polymerase/ ribonucleoside binding	NRPC2	AT5G45140	FG-LD-sp	FG-LD-gr	233.8	67.9532	1.78266	0.0313601
265078_at	ECT4	ECT4	AT1G55500	FG-LD-sp	FG-LD-gr	448.396	130.54	1.78028	0.0183074
263840_at	hypothetical protein	AT2G36885	AT2G36885	FG-LD-sp	FG-LD-gr	114.844	33.4949	1.77766	0.0392342
247584_at	60S ribosomal protein L12-3	AT5G60670	AT5G60670	FG-LD-sp	FG-LD-gr	2989.27	871.894	1.77757	0.0120755
250566_at	TCP17 (TCP DOMAIN PROTEIN 17); transcription factor	TCP17	AT5G08070	FG-LD-sp	FG-LD-gr	246.758	71.9734	1.77756	0.0155193
255674_at	PIP1;4 (PLASMA MEMBRANE INTRINSIC PROTEIN 1;4); water channel	PIP1;4	AT4G00430	FG-LD-sp	FG-LD-gr	1946.24	567.812	1.77721	0.0488089
249947_at	3-ketodihydrosphinganine reductase-like protein	AT5G19200	AT5G19200	FG-LD-sp	FG-LD-gr	196.408	57.3284	1.77653	0.0011165
254493_at	multiple organellar RNA editing factor 1	AT4G20020	AT4G20020	FG-LD-sp	FG-LD-gr	488.913	142.723	1.77636	0.0531402
260075_at	MATE efflux family protein	AT1G73700	AT1G73700	FG-LD-sp	FG-LD-gr	82.9364	24.2416	1.77452	0.00630673
265340_at	AAA-type ATPase-like protein	AT2G18330	AT2G18330	FG-LD-sp	FG-LD-gr	409.592	119.734	1.77435	0.0326244
262059_at	molecular chaperone Hsp40/DnaJ-like protein	AT1G80030	AT1G80030	FG-LD-sp	FG-LD-gr	465.379	136.25	1.77215	0.00608367
253569_at	putative LRR receptor-like serine/threonine-protein kinase	AT4G31250	AT4G31250	FG-LD-sp	FG-LD-gr	135.688	39.7721	1.77046	0.0206188
251920_at	uracil phosphoribosyltransferase	UPP	AT3G53900	FG-LD-sp	FG-LD-gr	166.772	48.8852	1.77041	0.0456686
263750_at	SMAD/FHA domain-containing protein	AT2G21530	---	FG-LD-sp	FG-LD-gr	642.832	188.69	1.76842	0.0290936
251852_at	hypothetical protein	AT3G54750	AT3G54750	FG-LD-sp	FG-LD-gr	185.427	54.4952	1.76665	0.0542197
248962_at	FK506-binding protein 1 (FKBP13)	FKBP13	AT5G45680	FG-LD-sp	FG-LD-gr	1581.96	466.067	1.7631	0.0547181
262504_at	ATPDIL1-1 (PDI-LIKE 1-1); protein disulfide isomerase	ATPDIL1-1	AT1G21750	FG-LD-sp	FG-LD-gr	3789.72	1117.49	1.76183	0.0325992
250443_at	RBK1 (Rop Binding protein Kinases 1); ATP binding / kinase/ protein kinase/ protein serine/threonine kinase	RBK1	AT5G10520	FG-LD-sp	FG-LD-gr	422.202	124.513	1.76163	0.0179244
258466_at	ribosomal protein L12/ ATP-dependent Clp protease adaptor protein	AT3G06040	AT3G06040	FG-LD-sp	FG-LD-gr	1276	377.268	1.75796	0.0126908
260457_at	lung seven transmembrane receptor-like protein	AT1G72480	AT1G72480	FG-LD-sp	FG-LD-gr	273.85	80.9696	1.75793	0.0363915
264098_at	hypothetical protein	AT1G79260	AT1G79260	FG-LD-sp	FG-LD-gr	456.185	135.321	1.75323	0.041726
249233_at	Glutathione S-transferase family protein	AT5G42150	AT5G42150	FG-LD-sp	FG-LD-gr	821.357	243.772	1.75248	0.0481672
266869_at	probable dolichyl pyrophosphate Glc1Man9GlcNAc2 alpha-1,3-glucosyltransferase	AT2G44660	AT2G44660	FG-LD-sp	FG-LD-gr	404.633	120.209	1.75107	0.00702823
264942_at	F-box protein	AT1G67340	AT1G67340	FG-LD-sp	FG-LD-gr	595.878	177.161	1.74996	0.0043567
263556_at	F-box protein	AT2G16365	AT2G16365	FG-LD-sp	FG-LD-gr	698.445	207.768	1.74918	0.027221
245933_at	VPS9B	VPS9B	AT5G09320	FG-LD-sp	FG-LD-gr	372.641	110.992	1.74733	0.0446518
248309_at	hypothetical protein	AT5G52540	AT5G52540	FG-LD-sp	FG-LD-gr	549.271	163.606	1.7473	0.00536189
260952_at	mitochondrial editing factor 3	AT1G06140	AT1G06140	FG-LD-sp	FG-LD-gr	73.8674	22.0034	1.74721	0.023814
262878_at	NDF2 (NDH-DEPENDENT CYCLIC ELECTRON FLOW 1)	NDF2	AT1G64770	FG-LD-sp	FG-LD-gr	914.455	272.584	1.74621	0.015322
254238_at	ARM repeat superfamily protein	AT4G23540	AT4G23540	FG-LD-sp	FG-LD-gr	285.683	85.1618	1.74614	0.022531
267126_s_at	ACL (ACETONE-CYANOHYDRIN LYASE); hydrolase/ hydrolase, acting on ester bonds / methyl indole-3-acetate esterase/ methyl jasmonate esterase/ methyl salicylate esterase	ACL	AT2G23590 /// AT2G23600	FG-LD-sp	FG-LD-gr	4964.89	1480.76	1.74543	0.0341667
250256_at	putative TypA-like translation elongation factor SVR3	AT5G13650	AT5G13650	FG-LD-sp	FG-LD-gr	3933.32	1173.29	1.74519	0.0163567
251935_at	fructokinase-like 1	FLN1	AT3G54090	FG-LD-sp	FG-LD-gr	698.332	208.541	1.74358	0.00196739
256300_at	NAP (NAC-like, activated by AP3/PI); transcription factor	NAP	AT1G69490	FG-LD-sp	FG-LD-gr	10866	3246.02	1.74307	0.0535603
256933_at	protease inhibitor/seed storage/lipid transfer protein (LTP) family protein	AT3G22600	AT3G22600	FG-LD-sp	FG-LD-gr	2818.78	842.188	1.74285	0.023714
260250_at	PUR4 (purine biosynthesis 4); ATP binding / catalytic/ phosphoribosylformylglycinamidine synthase	PUR4	AT1G74260	FG-LD-sp	FG-LD-gr	979.784	292.827	1.74242	0.0171378
258410_at	60S ribosomal protein L19-2	AT3G16780	AT3G16780	FG-LD-sp	FG-LD-gr	1440.14	430.638	1.74166	0.0485681
250128_at	ZFN3 (ZINC FINGER NUCLEASE 3); DNA binding / nuclease/ nucleic acid binding	ZFN3	AT5G16540	FG-LD-sp	FG-LD-gr	399.919	119.672	1.74063	0.0220662
256905_at	HSP60 (HEAT SHOCK PROTEIN 60); ATP binding	HSP60	AT3G23990	FG-LD-sp	FG-LD-gr	1138.87	341.032	1.73962	0.0231971
250531_at	small GTP-binding protein	AT5G08650	AT5G08650	FG-LD-sp	FG-LD-gr	1369.85	410.654	1.73803	0.018501
256065_at	60S ribosomal protein L35a-1	AT1G07070	AT1G07070	FG-LD-sp	FG-LD-gr	508.665	152.524	1.73768	0.0303393
259945_at	pentatricopeptide repeat-containing protein	AT1G71460	AT1G71460	FG-LD-sp	FG-LD-gr	119.596	35.8934	1.73638	0.0514896
263264_at	HTA8 (HISTONE H2A 8); DNA binding	HTA8	AT2G38810	FG-LD-sp	FG-LD-gr	110.615	33.2609	1.73364	0.000173605
263130_at	POLD3; DNA-directed DNA polymerase	POLD3	AT1G78650	FG-LD-sp	FG-LD-gr	155.042	46.6371	1.73311	0.0236726
263474_at	hypothetical protein	AT2G31725	AT2G31725	FG-LD-sp	FG-LD-gr	100.746	30.3413	1.73136	0.0229708
266617_at	tetratricopeptide repeat-containing protein	AT2G29670	AT2G29670	FG-LD-sp	FG-LD-gr	2809.3	846.512	1.73061	0.0465409
259681_at	NIA1 (NITRATE REDUCTASE 1); nitrate reductase	NIA1	AT1G77760	FG-LD-sp	FG-LD-gr	1120.51	337.775	1.73002	0.0531617
251846_at	HTA11; DNA binding	HTA11	AT3G54560	FG-LD-sp	FG-LD-gr	242.066	73.0167	1.7291	0.010543
264731_at	mitochondrial transcription termination factor family protein	AT1G62150	AT1G62150	FG-LD-sp	FG-LD-gr	220.1	66.3958	1.72899	0.0243647
246935_at	EBF2 (EIN3-BINDING F BOX PROTEIN 2); protein binding	EBF2	AT5G25350	FG-LD-sp	FG-LD-gr	3296.2	995.089	1.7279	0.0112243
259082_at	pseudouridine synthase	AT3G04820	AT3G04820	FG-LD-sp	FG-LD-gr	172.804	52.2593	1.72538	0.0145192
250293_s_at	auxin-responsive GH3 family protein /// auxin-responsive GH3 family protein	AT5G13360 /// AT5G13370	AT5G13360 /// AT5G13370	FG-LD-sp	FG-LD-gr	1012.07	306.171	1.72491	0.0171623
250309_at	las1-like family protein	AT5G12220	AT5G12220	FG-LD-sp	FG-LD-gr	186.641	56.5113	1.72366	0.0093344
251007_at	60S ribosomal protein L35-4	AT5G02610	AT5G02610	FG-LD-sp	FG-LD-gr	2406.88	729.456	1.72227	0.0087264
261793_at	hypothetical protein	AT1G16080	AT1G16080	FG-LD-sp	FG-LD-gr	587.638	178.213	1.72132	0.00672627
265736_at	60S ribosomal protein L7-2	AT2G01250	AT2G01250	FG-LD-sp	FG-LD-gr	9421.07	2860.21	1.71977	0.0257432
246559_at	WD-40 repeat family protein	AT5G15550	AT5G15550	FG-LD-sp	FG-LD-gr	917.968	278.797	1.71923	0.00659642
263751_at	ATP binding microtubule motor family protein	AT2G21300	AT2G21300	FG-LD-sp	FG-LD-gr	96.7761	29.4212	1.71779	0.0444079
247277_at	DNA polymerase V family protein	AT5G64420	AT5G64420	FG-LD-sp	FG-LD-gr	709.892	216.103	1.71588	0.0371642
251206_at	ubiquitin carboxyl-terminal hydrolase family protein	AT3G63090	AT3G63090	FG-LD-sp	FG-LD-gr	183.127	55.7552	1.71567	0.0047642
254305_at	AKT2/3 (ARABIDOPSIS POTASSIUM TRANSPORT 2/3); cyclic nucleotide binding / inward rectifier potassium channel/ protein binding	AKT2/3	AT4G22200	FG-LD-sp	FG-LD-gr	175.729	53.5254	1.71506	0.012083
251415_at	hypothetical protein	AT3G60380	AT3G60380	FG-LD-sp	FG-LD-gr	79.6556	24.2671	1.71477	0.0545717
266924_at	eukaryotic initiation factor 3 gamma subunit family protein	AT2G45730	AT2G45730	FG-LD-sp	FG-LD-gr	560.044	170.693	1.71414	0.0398195
252864_at	protein SCO1 homolog 2	AT4G39740	AT4G39740	FG-LD-sp	FG-LD-gr	482.342	147.029	1.71396	0.0187163
259444_at	pentatricopeptide repeat-containing protein	AT1G02370	AT1G02370	FG-LD-sp	FG-LD-gr	197.104	60.1768	1.71168	0.00336135
255557_at	pentatricopeptide repeat-containing protein	AT4G01990	AT4G01990	FG-LD-sp	FG-LD-gr	131.828	40.2662	1.71101	0.0355646
263442_at	photosystem II reaction center PsbP family protein	AT2G28605	AT2G28605	FG-LD-sp	FG-LD-gr	309.649	94.6891	1.70937	0.00918205
249859_at	protein kinase family protein	AT5G22840	AT5G22840	FG-LD-sp	FG-LD-gr	471.446	144.171	1.70931	0.0520662
255874_at	ETG1 (E2F TARGET GENE 1)	ETG1	AT2G40550	FG-LD-sp	FG-LD-gr	210.372	64.4287	1.70716	0.0255772
252942_at	hypothetical protein	AT4G39300	AT4G39300	FG-LD-sp	FG-LD-gr	740.815	226.97	1.70661	0.0247762
262611_at	GCK domain-containing protein	AT1G14060	AT1G14060	FG-LD-sp	FG-LD-gr	269.924	82.7036	1.70653	0.046425
249940_at	anac090 (Arabidopsis NAC domain containing protein 90); transcription factor	anac090	AT5G22380	FG-LD-sp	FG-LD-gr	3243.55	994.208	1.70595	0.0385668
264386_at	pyrophosphate--fructose-6-phosphate 1-phosphotransferase subunit beta 1	AT1G12000	AT1G12000	FG-LD-sp	FG-LD-gr	424.694	130.221	1.70546	0.0445107
250667_at	40S ribosomal protein S4-2	AT5G07090	AT5G07090	FG-LD-sp	FG-LD-gr	2187.88	670.892	1.70538	0.039663
259231_at	PP2CA (ARABIDOPSIS THALIANA PROTEIN PHOSPHATASE 2CA); protein binding / protein serine/threonine phosphatase	PP2CA	AT3G11410	FG-LD-sp	FG-LD-gr	4236.86	1299.28	1.70528	0.0315749
245771_at	hypothetical protein	AT1G30250	AT1G30250	FG-LD-sp	FG-LD-gr	88.0287	27.0355	1.70312	0.0451842
260601_at	ZIP11 (ZINC TRANSPORTER 11 PRECURSOR); cation transmembrane transporter/ metal ion transmembrane transporter	ZIP11	AT1G55910	FG-LD-sp	FG-LD-gr	2262.63	695.285	1.70232	0.00519881
260896_at	SecY protein transport family protein	AT1G29310	AT1G29310	FG-LD-sp	FG-LD-gr	1157.12	355.729	1.70169	0.0434018
255691_at	ANTR2; inorganic phosphate transmembrane transporter/ organic anion transmembrane transporter	ANTR2	AT4G00370	FG-LD-sp	FG-LD-gr	1074.18	330.699	1.69965	0.0315195
258161_at	protein DEFECTIVE ACCUMULATION OF CYTOCHROME B6/F COMPLEX	AT3G17930	AT3G17930	FG-LD-sp	FG-LD-gr	2310.04	712.116	1.69773	0.00504767
266303_at	leucine-rich repeat protein kinase-like protein	AT2G27060	AT2G27060	FG-LD-sp	FG-LD-gr	74.989	23.1199	1.69754	0.0177597
251735_at	ATFER3 (ferritin 3); binding / ferric iron binding / oxidoreductase/ transition metal ion binding	ATFER3	AT3G56090	FG-LD-sp	FG-LD-gr	959.36	295.803	1.69744	0.010099
266293_at	tropinone reductase-like protein	AT2G29360	AT2G29360	FG-LD-sp	FG-LD-gr	426.614	131.575	1.69705	0.0357957
251160_at	DNAse I-like superfamily protein	AT3G63240	AT3G63240	FG-LD-sp	FG-LD-gr	122.686	37.8422	1.69691	0.00485339
258359_s_at	peroxisomal (S)-2-hydroxy-acid oxidase GLO2 /// peroxisomal (S)-2-hydroxy-acid oxidase GLO1	AT3G14415 /// AT3G14420	AT3G14415 /// AT3G14420	FG-LD-sp	FG-LD-gr	10862.4	3351.01	1.69667	0.0271914
248762_at	hypothetical protein	AT5G47455	AT5G47455	FG-LD-sp	FG-LD-gr	237.661	73.3364	1.6963	0.0240864
266572_at	HNH endonuclease	AT2G23840	AT2G23840	FG-LD-sp	FG-LD-gr	230.789	71.262	1.69537	0.00644228
264974_at	ATHB54 (ARABIDOPSIS THALIANA HOMEOBOX PROTEIN 54); nucleic acid binding / transcription factor	ATHB54	AT1G27050	FG-LD-sp	FG-LD-gr	264.287	81.6162	1.69518	0.0238995
245355_at	60S ribosomal protein L15-2	AT4G17390	AT4G17390	FG-LD-sp	FG-LD-gr	6630.07	2047.69	1.69503	0.0304766
263777_at	ATCNGC12; cation channel/ cyclic nucleotide binding / ion channel	ATCNGC12	AT2G46450	FG-LD-sp	FG-LD-gr	1690.25	522.304	1.69428	0.0115266
264435_at	ATGSTU18 (GLUTATHIONE S-TRANSFERASE TAU 18); glutathione transferase	ATGSTU18	AT1G10360	FG-LD-sp	FG-LD-gr	527.498	163.06	1.69377	0.0453805
257139_at	AtRLP43 (Receptor Like Protein 43); kinase/ protein binding	AtRLP43	AT3G28890	FG-LD-sp	FG-LD-gr	131.686	40.7244	1.69314	0.0149496
258506_at	agenet domain-containing protein	AT3G06520	AT3G06520	FG-LD-sp	FG-LD-gr	192.579	59.5639	1.69294	0.032492
260506_at	cyclin family protein	CYCA3;2	AT1G47210	FG-LD-sp	FG-LD-gr	141.122	43.6524	1.69281	0.0144606
251269_at	carbohydrate-binding-like fold-containing protein	AT3G62360	AT3G62360	FG-LD-sp	FG-LD-gr	1040.27	322.044	1.69163	0.0210849
252901_at	F-box/kelch-repeat protein	AT4G39550	AT4G39550	FG-LD-sp	FG-LD-gr	130.409	40.3788	1.69138	0.0492453
261296_at	hypothetical protein	AT1G48460	AT1G48460	FG-LD-sp	FG-LD-gr	383.071	118.622	1.69124	0.00131249
255118_at	Nitrilase/cyanide hydratase and apolipoprotein N-acyltransferase family protein	AT4G08790	AT4G08790	FG-LD-sp	FG-LD-gr	210.329	65.1829	1.69008	0.013079
265570_at	hypothetical protein	AT2G28310	AT2G28310	FG-LD-sp	FG-LD-gr	238.013	73.7726	1.68989	0.0424013
258333_at	MFP1 (MAR BINDING FILAMENT-LIKE PROTEIN 1); DNA binding	MFP1	AT3G16000	FG-LD-sp	FG-LD-gr	596.467	185.013	1.68882	0.0451145
261763_at	PDR12 (PLEIOTROPIC DRUG RESISTANCE 12); ATPase, coupled to transmembrane movement of substances	PDR12	AT1G15520	FG-LD-sp	FG-LD-gr	899.183	278.923	1.68875	0.00690197
254475_at	smB (small nuclear ribonucleoprotein associated protein B)	smB	AT4G20440	FG-LD-sp	FG-LD-gr	839.905	260.612	1.68832	0.00371155
253688_at	methyltransferase	AT4G29590	AT4G29590	FG-LD-sp	FG-LD-gr	510.856	158.572	1.68778	0.0414145
260540_at	nodule inception protein-like protein 8	AT2G43500	AT2G43500	FG-LD-sp	FG-LD-gr	188.237	58.4718	1.68673	0.0307697
261467_at	VOZ1 (VASCULAR PLANT ONE ZINC FINGER PROTEIN); transcription activator	VOZ1	AT1G28520	FG-LD-sp	FG-LD-gr	301.243	93.5835	1.6866	0.0264352
249276_at	POLA3; DNA primase	POLA3	AT5G41880	FG-LD-sp	FG-LD-gr	219.072	68.0579	1.68657	0.043817
248402_at	crr1 (chlororespiration reduction 1); dihydrodipicolinate reductase	crr1	AT5G52100	FG-LD-sp	FG-LD-gr	373.128	116.021	1.68529	0.0528626
259098_at	ribose 5-phosphate isomerase A	AT3G04790	AT3G04790	FG-LD-sp	FG-LD-gr	4617.03	1436.44	1.68447	0.00501766
258185_at	cobalt ion transmembrane transporter	AT3G21580	AT3G21580	FG-LD-sp	FG-LD-gr	159.793	49.7351	1.68386	0.0499691
263805_at	hypothetical protein	AT2G40400	AT2G40400	FG-LD-sp	FG-LD-gr	1388.88	432.294	1.68384	0.0253258
253057_at	N-acetyl-l-glutamate synthase 2	NAGS2	AT4G37670	FG-LD-sp	FG-LD-gr	374.427	116.588	1.68327	0.0173394
261762_at	pentatricopeptide repeat-containing protein	ECB2	AT1G15510	FG-LD-sp	FG-LD-gr	174.079	54.2062	1.68321	0.0227675
260790_at	hypothetical protein	AT1G06240	AT1G06240	FG-LD-sp	FG-LD-gr	212.499	66.1726	1.68315	0.0161121
250867_at	thioredoxin family protein	AT5G03880	AT5G03880	FG-LD-sp	FG-LD-gr	3309.09	1030.97	1.68244	0.0480446
247780_at	dehydrodolichyl diphosphate synthase 2	AT5G58770	AT5G58770	FG-LD-sp	FG-LD-gr	587.113	182.929	1.68235	0.00896327
262397_at	cytochrome c biogenesis protein CCS1	AT1G49380	AT1G49380	FG-LD-sp	FG-LD-gr	325.735	101.493	1.68232	0.0416694
261519_at	bc1 complex kinase ABC1K5	AT1G71810	AT1G71810	FG-LD-sp	FG-LD-gr	358.652	111.753	1.68227	0.0436245
259705_at	anac032 (Arabidopsis NAC domain containing protein 32); transcription factor	anac032	AT1G77450	FG-LD-sp	FG-LD-gr	1422.69	443.656	1.68111	0.0391563
247435_at	ATGSTU9 (ARABIDOPSIS THALIANA GLUTATHIONE S-TRANSFERASE TAU 9); glutathione transferase	ATGSTU9	AT5G62480	FG-LD-sp	FG-LD-gr	529.016	165.07	1.68023	0.0430988
253860_at	rhodanese-like domain-containing protein	AT4G27700	AT4G27700	FG-LD-sp	FG-LD-gr	1098.45	343.322	1.67784	0.0136407
262473_at	FTSH1 (FtsH protease 1); ATP-dependent peptidase/ ATPase/ metallopeptidase	FTSH1	AT1G50250	FG-LD-sp	FG-LD-gr	3490.6	1091.04	1.67777	0.0144241
256794_at	60S ribosomal protein L27-2	AT3G22230	AT3G22230	FG-LD-sp	FG-LD-gr	3890.23	1217.06	1.67645	0.012989
266778_at	CYP707A2; (+)-abscisic acid 8'-hydroxylase/ oxygen binding	CYP707A2	AT2G29090	FG-LD-sp	FG-LD-gr	147.926	46.3327	1.67477	0.0495253
261242_at	SBT3.3; identical protein binding / serine-type endopeptidase	SBT3.3	AT1G32960	FG-LD-sp	FG-LD-gr	640.224	200.632	1.67402	0.0548508
258166_at	transducin/WD40 domain-containing protein	AT3G21540	AT3G21540	FG-LD-sp	FG-LD-gr	255.526	80.124	1.67316	0.00979598
252199_at	HXXXD-type acyl-transferase-like protein	AT3G50270	AT3G50270	FG-LD-sp	FG-LD-gr	512.537	160.748	1.67285	0.0334513
245886_at	40S ribosomal protein S15-4	AT5G09510	AT5G09510	FG-LD-sp	FG-LD-gr	1514.43	475.233	1.67206	0.0139065
252622_at	cysteine proteinases superfamily protein	AT3G45310	AT3G45310	FG-LD-sp	FG-LD-gr	1099.88	345.218	1.67176	0.0530141
266015_at	Short-chain dehydrogenase/reductase 2	AT2G24190	AT2G24190	FG-LD-sp	FG-LD-gr	163.416	51.2955	1.67165	0.0428394
245318_at	arabinogalactan family protein	AT4G16980	AT4G16980	FG-LD-sp	FG-LD-gr	3927.35	1232.94	1.67146	0.0540217
266093_at	ribosome biogenesis regulatory protein-like protein	AT2G37990	AT2G37990	FG-LD-sp	FG-LD-gr	882.031	276.968	1.67111	0.00994447
263951_at	NHL12	NHL12	AT2G35960	FG-LD-sp	FG-LD-gr	370.099	116.355	1.66938	0.00207341
260323_at	IMP4	IMP4	AT1G63780	FG-LD-sp	FG-LD-gr	903.647	284.197	1.66887	0.0512686
263766_at	RNA recognition motif-containing protein	AT2G21440	AT2G21440	FG-LD-sp	FG-LD-gr	385.05	121.192	1.66775	0.0538858
256230_at	FKBP-like peptidyl-prolyl cis-trans isomerase family protein	AT3G12340	AT3G12340	FG-LD-sp	FG-LD-gr	214.65	67.609	1.6667	0.0375029
254390_at	CPK15; ATP binding / calcium ion binding / calmodulin-dependent protein kinase/ kinase/ protein kinase/ protein serine/threonine kinase	CPK15	AT4G21940	FG-LD-sp	FG-LD-gr	146.826	46.2508	1.66656	0.00144079
245386_at	RALFL32 (ralf-like 32); signal transducer	RALFL32	AT4G14010	FG-LD-sp	FG-LD-gr	165.655	52.1822	1.66656	0.0385958
264084_at	tetratricopeptide repeat-containing protein	AT2G31240	AT2G31240	FG-LD-sp	FG-LD-gr	377.763	119.179	1.66435	0.0394269
262118_at	BGLU11 (BETA GLUCOSIDASE 11); catalytic/ cation binding / hydrolase, hydrolyzing O-glycosyl compounds	BGLU11	AT1G02850	FG-LD-sp	FG-LD-gr	3131.43	988.221	1.66392	0.00656251
248101_at	co-chaperone GrpE family protein	AT5G55200	AT5G55200	FG-LD-sp	FG-LD-gr	624.05	197.012	1.66338	0.0537904
252888_at	APL3; glucose-1-phosphate adenylyltransferase	APL3	AT4G39210	FG-LD-sp	FG-LD-gr	74.5131	23.5268	1.66319	0.0480984
247460_at	OXA1; P-P-bond-hydrolysis-driven protein transmembrane transporter	OXA1	AT5G62050	FG-LD-sp	FG-LD-gr	991.029	312.998	1.66277	0.0230453
262703_at	protein SMALL AUXIN UPREGULATED 41	AT1G16510	AT1G16510	FG-LD-sp	FG-LD-gr	2859.39	903.379	1.6623	0.0512489
265139_at	tRNA (5-methylaminomethyl-2-thiouridylate)-methyltransferase	AT1G51310	AT1G51310	FG-LD-sp	FG-LD-gr	361.7	114.489	1.65959	0.0185299
265270_at	ribose-phosphate pyrophosphokinase 4	AT2G42910	AT2G42910	FG-LD-sp	FG-LD-gr	1501.93	475.455	1.65944	0.0151132
249927_at	APL1 (ADP GLUCOSE PYROPHOSPHORYLASE LARGE SUBUNIT 1); glucose-1-phosphate adenylyltransferase	APL1	AT5G19220	FG-LD-sp	FG-LD-gr	2038.02	645.304	1.65911	0.0456512
258802_at	FAD/NAD(P)-binding oxidoreductase domain-containing protein	AT3G04650	AT3G04650	FG-LD-sp	FG-LD-gr	291.43	92.325	1.65835	0.00231486
247555_at	ECT3	ECT3	AT5G61020	FG-LD-sp	FG-LD-gr	3275.94	1037.96	1.65816	0.00235433
262402_at	TOM6 (translocase of the outer mitochondrial membrane 6)	TOM6	AT1G49410	FG-LD-sp	FG-LD-gr	1102.07	349.427	1.65715	0.0181226
246889_at	B3 domain-containing protein	AT5G25470	AT5G25470	FG-LD-sp	FG-LD-gr	92.1518	29.2464	1.65575	0.00914669
245879_at	ATTOC64-V (ARABIDOPSIS THALIANA TRANSLOCON AT THE OUTER MEMBRANE OF CHLOROPLASTS 64-V); amidase/ binding / carbon-nitrogen ligase, with glutamine as amido-N-donor	ATTOC64-V	AT5G09420	FG-LD-sp	FG-LD-gr	279.601	88.7672	1.65527	0.0300976
257125_at	ATTCP-1; ATP binding / protein binding / unfolded protein binding	ATTCP-1	AT3G20050	FG-LD-sp	FG-LD-gr	1765.97	560.737	1.65506	0.0124225
247335_at	DEAD-box ATP-dependent RNA helicase 31	AT5G63630	AT5G63630	FG-LD-sp	FG-LD-gr	181.335	57.5917	1.65472	0.0262107
262951_at	protein walls are thin 1	WAT1	AT1G75500	FG-LD-sp	FG-LD-gr	1666.77	529.678	1.65387	0.0499611
265990_at	alpha/beta-Hydrolases superfamily protein	AT2G24280	AT2G24280	FG-LD-sp	FG-LD-gr	689.794	219.349	1.65294	0.0346358
246854_at	mitochondrial substrate carrier family protein	AT5G26200	AT5G26200	FG-LD-sp	FG-LD-gr	226.294	71.9847	1.65244	0.0275568
253272_at	SEP1 (STRESS ENHANCED PROTEIN 1); chlorophyll binding	42979	AT4G34190	FG-LD-sp	FG-LD-gr	4234.58	1347.88	1.65153	0.028248
260425_at	EDA25 (embryo sac development arrest 25)	EDA25	AT1G72440	FG-LD-sp	FG-LD-gr	425.348	135.4	1.65142	0.01757
251953_at	CPuORF51 (Conserved peptide upstream open reading frame 51)	CPuORF51	AT3G53668 /// AT3G53670	FG-LD-sp	FG-LD-gr	199.916	63.6409	1.65137	0.0149358
245293_at	heat shock protein 70	AT4G16660	AT4G16660	FG-LD-sp	FG-LD-gr	987.882	314.569	1.65096	0.0507042
247791_at	ROC7; peptidyl-prolyl cis-trans isomerase	ROC7	AT5G58710	FG-LD-sp	FG-LD-gr	2797.81	890.957	1.65087	0.0276907
265742_at	ribose 5-phosphate isomerase A	RPI2	AT2G01290	FG-LD-sp	FG-LD-gr	896.172	285.617	1.64969	0.0509786
256401_at	putative guanylate kinase	AT3G06200	AT3G06200	FG-LD-sp	FG-LD-gr	362.193	115.465	1.6493	0.018844
251599_at	ADSS (ADENYLOSUCCINATE SYNTHASE); adenylosuccinate synthase	ADSS	AT3G57610	FG-LD-sp	FG-LD-gr	2172.61	692.831	1.64885	0.0134854
252102_at	LTI30 (LOW TEMPERATURE-INDUCED 30)	LTI30	AT3G50970	FG-LD-sp	FG-LD-gr	1050.83	335.146	1.64866	0.021554
263691_at	60S ribosomal protein L34-1	AT1G26880	AT1G26880	FG-LD-sp	FG-LD-gr	5183.59	1654.88	1.64723	0.0145474
248139_at	hypothetical protein	AT5G54970	AT5G54970	FG-LD-sp	FG-LD-gr	217.662	69.4915	1.64718	0.0126998
264679_s_at	60S ribosomal protein L21-1 /// 60S ribosomal protein L21-1	AT1G09590 /// AT1G09690	AT1G09590 /// AT1G09690	FG-LD-sp	FG-LD-gr	6730.84	2153.95	1.6438	0.0329306
255481_at	PMS1 (POSTMEIOTIC SEGREGATION 1); ATP binding / mismatched DNA binding	PMS1	AT4G02460	FG-LD-sp	FG-LD-gr	97.1412	31.0904	1.64361	0.0516336
254281_at	putative sodium/metabolite cotransporter BASS6	AT4G22840	AT4G22840	FG-LD-sp	FG-LD-gr	506.275	162.124	1.64282	0.010169
258532_at	60S ribosomal protein L29-1	AT3G06700	AT3G06700	FG-LD-sp	FG-LD-gr	4855.24	1555	1.64263	0.0135312
258512_at	SFR2 (SENSITIVE TO FREEZING 2); beta-glucosidase/ hydrolase, hydrolyzing O-glycosyl compounds	SFR2	AT3G06510	FG-LD-sp	FG-LD-gr	3299.66	1057.69	1.6414	0.0228034
266963_at	MTP11; cation transmembrane transporter/ manganese ion transmembrane transporter/ manganese:hydrogen antiporter	MTP11	AT2G39450	FG-LD-sp	FG-LD-gr	1928.91	619.187	1.63934	0.0413989
259633_at	haloacid dehalogenase-like hydrolase family protein	AT1G56500	AT1G56500	FG-LD-sp	FG-LD-gr	799.343	257.06	1.63671	0.00585297
246125_at	hypothetical protein	AT5G19875	AT5G19875	FG-LD-sp	FG-LD-gr	338.101	108.817	1.63556	0.028364
264864_at	hypothetical protein	AT1G24310	AT1G24310	FG-LD-sp	FG-LD-gr	149.118	48.0063	1.63516	0.0478128
254638_at	Rho termination factor	AT4G18740	AT4G18740	FG-LD-sp	FG-LD-gr	460.593	148.298	1.63499	0.0268096
251657_at	nucleolar essential protein-related protein	AT3G57000	AT3G57000	FG-LD-sp	FG-LD-gr	751.646	242.069	1.63463	0.00272908
265327_at	hypothetical protein	AT2G18210	AT2G18210	FG-LD-sp	FG-LD-gr	354.945	114.487	1.63241	0.0535867
256480_at	SAR1 (suppressor of auxin resistance1)	SAR1	AT1G33410	FG-LD-sp	FG-LD-gr	441.475	142.398	1.6324	0.00660193
257771_at	CIPK7 (CBL-INTERACTING PROTEIN KINASE 7); ATP binding / kinase/ protein kinase/ protein serine/threonine kinase	CIPK7	AT3G23000	FG-LD-sp	FG-LD-gr	2954.99	954.648	1.63011	0.0136941
246306_at	ATBAG4 (ARABIDOPSIS THALIANA BCL-2-ASSOCIATED ATHANOGENE 4); protein binding	ATBAG4	AT3G51780	FG-LD-sp	FG-LD-gr	539.427	174.312	1.62976	0.00230662
245311_at	60S ribosomal protein L36a /// 60S ribosomal protein L36a	AT3G23390 /// AT4G14320	AT4G14320	FG-LD-sp	FG-LD-gr	7086.67	2290.64	1.62935	0.0319042
248147_at	ATRBP45A (RNA-binding protein 45A); RNA binding	ATRBP45A	AT5G54900	FG-LD-sp	FG-LD-gr	1021.48	330.215	1.62918	0.0397025
257375_at	hypothetical protein	AT2G38640	AT2G38640	FG-LD-sp	FG-LD-gr	250.712	81.2132	1.62625	0.0432085
251396_at	transketolase	AT3G60750	AT3G60750	FG-LD-sp	FG-LD-gr	10096.2	3272.84	1.6252	0.0417469
256796_at	hypothetical protein	AT3G22210	AT3G22210	FG-LD-sp	FG-LD-gr	2277.46	738.437	1.62488	0.0306766
257224_at	putative phospholipid-transporting ATPase 8	AT3G27870	AT3G27870	FG-LD-sp	FG-LD-gr	160.867	52.1738	1.62447	0.0120082
249216_at	scpl42 (serine carboxypeptidase-like 42); serine-type carboxypeptidase	scpl42	AT5G42240	FG-LD-sp	FG-LD-gr	503.944	163.511	1.62388	0.00138131
260968_at	Pentapeptide repeat-containing protein	AT1G12250	AT1G12250	FG-LD-sp	FG-LD-gr	1246.48	405.006	1.62185	0.0134522
255776_at	60S ribosomal protein L6-1	AT1G18540	AT1G18540	FG-LD-sp	FG-LD-gr	5561.97	1807.36	1.62171	0.0267876
266662_at	YebC-related protein	AT2G25830	AT2G25830	FG-LD-sp	FG-LD-gr	400.091	130.035	1.62143	0.0260026
264675_at	phosphoribosylamine--glycine ligase	AT1G09830	AT1G09830	FG-LD-sp	FG-LD-gr	274.934	89.371	1.62121	0.0409688
254030_at	60S acidic ribosomal protein P3-1	AT4G25890	AT4G25890	FG-LD-sp	FG-LD-gr	1123.01	365.316	1.62016	0.00426856
246457_at	TOZ (TORMOZEMBRYO DEFECTIVE); nucleotide binding	TOZ	AT5G16750	FG-LD-sp	FG-LD-gr	452.55	147.43	1.61804	0.045882
250679_at	HR demethylase-like protein	AT5G06550	AT5G06550	FG-LD-sp	FG-LD-gr	308.343	100.473	1.61773	0.000420746
245911_at	STT3A (STAUROSPORIN AND TEMPERATURE SENSITIVE 3-LIKE A); oligosaccharyl transferase	STT3A	AT5G19690	FG-LD-sp	FG-LD-gr	1650.41	538.134	1.61678	0.0069051
264027_at	CDC48B; ATP binding / ATPase/ nucleoside-triphosphatase/ nucleotide binding	CDC48B	AT2G03670	FG-LD-sp	FG-LD-gr	229.704	74.9042	1.61666	0.0343177
252647_at	protein-tyrosine phosphatase	AT3G44620	AT3G44620	FG-LD-sp	FG-LD-gr	588.448	192.136	1.61479	0.0495809
265722_at	LHCB4.3 (light harvesting complex PSII); chlorophyll binding	LHCB4.3	AT2G40100	FG-LD-sp	FG-LD-gr	492.129	160.706	1.61461	0.051586
252409_at	DnaJ/Hsp40 cysteine-rich domain-containing protein	AT3G47650	AT3G47650	FG-LD-sp	FG-LD-gr	6023.25	1968.17	1.61369	0.00612127
245431_at	Histone H3 K4-specific methyltransferase SET7/9 family protein	AT4G17080	AT4G17080	FG-LD-sp	FG-LD-gr	1086.62	355.205	1.61312	0.0029515
261524_at	armadillo/beta-catenin-like repeats-containing protein	AT1G14300	AT1G14300	FG-LD-sp	FG-LD-gr	911.301	298.131	1.61198	0.0499411
260426_at	P40; structural constituent of ribosome	P40	AT1G72370	FG-LD-sp	FG-LD-gr	9826.34	3214.77	1.61194	0.0177608
246196_at	hypothetical protein	AT4G37090	AT4G37090	FG-LD-sp	FG-LD-gr	355.775	116.441	1.61137	0.00415587
261810_at	ATLIG1 (ARABIDOPSIS THALIANA DNA LIGASE 1); ATP binding / DNA binding / DNA ligase (ATP)	ATLIG1	AT1G08130	FG-LD-sp	FG-LD-gr	158.577	51.9117	1.61105	0.049579
253237_at	ALDH3I1 (ALDEHYDE DEHYDROGENASE 3|1); 3-chloroallyl aldehyde dehydrogenase/ aldehyde dehydrogenase (NAD)	ALDH3I1	AT4G34240	FG-LD-sp	FG-LD-gr	792.703	259.515	1.61096	0.0385829
258079_at	TFIIB zinc-binding protein	AT3G25940	AT3G25940	FG-LD-sp	FG-LD-gr	440.161	144.167	1.61029	0.00482993
253592_at	transducin/WD40 domain-containing protein	AT4G30840	AT4G30840	FG-LD-sp	FG-LD-gr	299.166	98.0106	1.60994	0.0505701
261513_at	WD-40 repeat-containing protein	AT1G71840	AT1G71840	FG-LD-sp	FG-LD-gr	1474.55	483.891	1.60752	0.01536
260192_at	POLA2 (DNA POLYMERASE ALPHA 2); DNA binding / DNA-directed DNA polymerase	POLA2	AT1G67630	FG-LD-sp	FG-LD-gr	90.8311	29.8219	1.60681	0.0287634
254803_at	RING/U-box domain-containing protein	AT4G13100	AT4G13100	FG-LD-sp	FG-LD-gr	231.554	76.054	1.60625	0.0158474
248263_at	PMEPCRF (PECTIN METHYLESTERASE PCR FRAGMENT F); pectinesterase	PMEPCRF	AT5G53370	FG-LD-sp	FG-LD-gr	1237.39	406.526	1.60588	0.0463551
247612_at	Anion-transporting ATPase	AT5G60730	AT5G60730	FG-LD-sp	FG-LD-gr	126.737	41.6391	1.60583	0.0109624
247486_at	hypothetical protein	AT5G62140	AT5G62140	FG-LD-sp	FG-LD-gr	161.292	53.0037	1.60551	0.0403536
266207_at	NAD(P)-linked oxidoreductase superfamily protein	AT2G27680	AT2G27680	FG-LD-sp	FG-LD-gr	2034.5	669.267	1.60402	0.0114563
248362_at	FIB1 (FIBRILLARIN 1); snoRNA binding	FIB1	AT5G52470	FG-LD-sp	FG-LD-gr	8378.82	2758.37	1.60293	0.00208572
254228_at	ribosomal L25/TL5/CTC N-terminal 5S rRNA binding domain-containing protein	AT4G23620	AT4G23620	FG-LD-sp	FG-LD-gr	393.082	129.481	1.60209	0.0231767
266074_at	putative small nuclear ribonucleoprotein	AT2G18740	AT2G18740	FG-LD-sp	FG-LD-gr	617.874	203.698	1.60088	0.0232475
258708_at	FAD/NAD(P)-binding oxidoreductase family protein	AT3G09580	AT3G09580	FG-LD-sp	FG-LD-gr	341.657	112.661	1.60056	0.00173563
259770_s_at	PAI3 (phosphoribosylanthranilate isomerase 3); phosphoribosylanthranilate isomerase	PAI3	AT1G07780 /// AT1G29410 /// AT5G05590	FG-LD-sp	FG-LD-gr	487.941	161.033	1.59935	0.0103577
255586_at	MEE49 (maternal effect embryo arrest 49)	MEE49	AT4G01560	FG-LD-sp	FG-LD-gr	902.572	297.989	1.59878	0.0339624
252492_at	TOC75-III (TRANSLOCON AT THE OUTER ENVELOPE MEMBRANE OF CHLOROPLASTS 75-III); P-P-bond-hydrolysis-driven protein transmembrane transporter	TOC75-III	AT3G46740	FG-LD-sp	FG-LD-gr	1381.65	456.363	1.59814	0.0240234
265706_at	uvrB/uvrC motif-containing protein	AT2G03390	AT2G03390	FG-LD-sp	FG-LD-gr	459.347	151.732	1.59805	0.0278983
255785_at	APS2; sulfate adenylyltransferase (ATP)	APS2	AT1G19920	FG-LD-sp	FG-LD-gr	1164.34	384.814	1.59728	0.0333235
253251_at	ribosome-binding factor A	AT4G34730	AT4G34730	FG-LD-sp	FG-LD-gr	363.272	120.182	1.59583	0.0127778
252880_at	Lipase/lipooxygenase, PLAT/LH2 family protein	AT4G39730	AT4G39730	FG-LD-sp	FG-LD-gr	2692.75	891.142	1.59536	0.0461453
254617_s_at	RPL16B; structural constituent of ribosome	RPL16B	AT4G18730 /// AT5G45775	FG-LD-sp	FG-LD-gr	7486.42	2478.25	1.59495	0.0181422
263448_at	SAD2 (SUPER SENSITIVE TO ABA AND DROUGHT2); binding / protein transporter	SAD2	AT2G31660	FG-LD-sp	FG-LD-gr	254.162	84.1575	1.59458	0.0140276
255290_at	ATPC1; enzyme regulator	ATPC1	AT4G04640	FG-LD-sp	FG-LD-gr	9584.18	3174.84	1.59397	0.00515957
249052_at	PDF1.2	PDF1.2	AT5G44420	FG-LD-sp	FG-LD-gr	13293.5	4405.91	1.59321	0.0376504
255677_at	alpha/beta-Hydrolases superfamily protein	AT4G00500	AT4G00500	FG-LD-sp	FG-LD-gr	700.769	232.343	1.59268	0.0131357
260481_at	ATFD1 (FERREDOXIN 1); 2 iron, 2 sulfur cluster binding / electron carrier/ iron-sulfur cluster binding	ATFD1	AT1G10960	FG-LD-sp	FG-LD-gr	4042.11	1340.82	1.59199	0.0401084
257211_at	polynucleotidyl transferase, ribonuclease H-like superfamily protein	AT3G15080	AT3G15080	FG-LD-sp	FG-LD-gr	425.399	141.181	1.59127	0.0098655
260641_at	hypothetical protein	AT1G53200	AT1G53200	FG-LD-sp	FG-LD-gr	319.094	105.915	1.59107	0.0360908
246745_at	60S ribosomal protein L22-3	AT5G27770	AT5G27770	FG-LD-sp	FG-LD-gr	5353.1	1777.26	1.59071	0.0271332
252289_at	SWAP (Suppressor-of-White-APricot)/surp RNA-binding domain-containing protein	AT3G49130	AT3G49130	FG-LD-sp	FG-LD-gr	386.729	128.473	1.58986	0.00967855
250732_at	phosphatidylinositol/phosphatidylglycerol transfer protein domain-containing protein	AT5G06480	AT5G06480	FG-LD-sp	FG-LD-gr	161.303	53.5974	1.58954	0.0260162
262954_at	rubredoxin-like protein	AT1G54500	AT1G54500	FG-LD-sp	FG-LD-gr	3195.07	1062.9	1.58784	0.00294056
260418_s_at	cox19 family protein	COX19-1	AT1G66590 /// AT1G69750	FG-LD-sp	FG-LD-gr	1919.87	638.991	1.58715	0.000951923
251850_at	FBL17; ubiquitin-protein ligase	FBL17	AT3G54650	FG-LD-sp	FG-LD-gr	345.66	115.062	1.58694	0.019336
260955_at	flavonol-7-O-rhamnosyltransferase	AT1G06000	AT1G06000	FG-LD-sp	FG-LD-gr	171.978	57.2857	1.58598	0.00760357
249411_at	SIP1 (seed imbibition 1-like); galactinol-sucrose galactosyltransferase/ hydrolase, hydrolyzing O-glycosyl compounds	SIP1	AT5G40390	FG-LD-sp	FG-LD-gr	929.147	309.699	1.58504	0.0189998
257932_at	HCF107 (HIGH CHLOROPHYLL FLUORESCENT 107); binding	HCF107	AT3G17040	FG-LD-sp	FG-LD-gr	524.942	174.999	1.58481	0.00895115
248576_at	MMT; S-adenosylmethionine-dependent methyltransferase	MMT	AT5G49810	FG-LD-sp	FG-LD-gr	763.333	254.666	1.5837	0.0171082
259248_at	HEAT SHOCK PROTEIN 89.1	Hsp89.1	AT3G07770	FG-LD-sp	FG-LD-gr	707.547	236.242	1.58256	0.0525093
261377_at	hypothetical protein	AT1G18850	AT1G18850	FG-LD-sp	FG-LD-gr	677.696	226.293	1.58244	0.0249835
261725_at	SmD3 (snRNP core protein SmD3)	SmD3	AT1G76300	FG-LD-sp	FG-LD-gr	902.044	301.295	1.58202	0.0410326
249310_at	40S ribosomal protein S10-2	AT5G41520	AT5G41520	FG-LD-sp	FG-LD-gr	7369.19	2461.55	1.58194	0.0165385
247286_at	DiT2.2 (dicarboxylate transporter 2.2); oxoglutarate:malate antiporter	DiT2.2	AT5G64280	FG-LD-sp	FG-LD-gr	871.581	291.273	1.58126	0.0532439
246882_at	S-adenosyl-L-methionine-dependent methyltransferases superfamily protein	AT5G26180	AT5G26180	FG-LD-sp	FG-LD-gr	494.76	165.426	1.58055	0.00655367
258724_at	MYB-like transcription factor	AT3G09600	AT3G09600	FG-LD-sp	FG-LD-gr	241.399	80.7253	1.58033	0.0235889
259172_at	CS26; cysteine synthase	CS26	AT3G03630	FG-LD-sp	FG-LD-gr	117.492	39.3069	1.57971	0.0335929
253773_s_at	ribosomal protein L22p/L17e family protein /// ribosomal protein L22p/L17e family protein	AT1G52370 /// AT4G28360	AT1G52370 /// AT4G28360	FG-LD-sp	FG-LD-gr	811.053	271.911	1.57666	0.0387891
265183_at	OB-fold nucleic acid binding domain-containing protein	AT1G23750	AT1G23750	FG-LD-sp	FG-LD-gr	109.318	36.6509	1.57661	0.0218558
262946_at	hypothetical protein	AT1G79390	AT1G79390	FG-LD-sp	FG-LD-gr	544.405	182.618	1.57585	0.0156089
262844_at	plant invertase/pectin methylesterase inhibitor domain-containing protein	AT1G14890	AT1G14890	FG-LD-sp	FG-LD-gr	596.581	200.443	1.57353	0.000194813
249124_at	CC-NBS-LRR class disease resistance protein	AT5G43740	AT5G43740	FG-LD-sp	FG-LD-gr	560.088	188.266	1.57288	0.00715331
260200_at	Lojap-related protein	AT1G67620	AT1G67620	FG-LD-sp	FG-LD-gr	332.844	111.916	1.57244	0.0014652
246061_at	RANGAP2 (RAN GTPASE ACTIVATING PROTEIN 2); RAN GTPase activator	RANGAP2	AT5G19320	FG-LD-sp	FG-LD-gr	429.56	144.642	1.57037	0.037698
261376_at	zinc finger (C3HC4-type RING finger) family protein	AT1G18660	AT1G18660	FG-LD-sp	FG-LD-gr	719.936	242.419	1.57037	0.00490775
262161_at	peptidase S24/S26A/S26B/S26C family protein	AT1G52600	AT1G52600	FG-LD-sp	FG-LD-gr	2086.38	702.609	1.57021	0.00396011
261338_at	hypothetical protein	AT1G44920	AT1G44920	FG-LD-sp	FG-LD-gr	980.731	330.349	1.56987	0.00595493
254398_at	oxygen-evolving enhancer protein 3, chloroplast, putative (PSBQ1) (PSBQ)	PSBQA	AT4G21280	FG-LD-sp	FG-LD-gr	5378.54	1811.99	1.56964	0.054232
254029_at	core-2/I-branching beta-1,6-N-acetylglucosaminyltransferase family protein	AT4G25870	AT4G25870	FG-LD-sp	FG-LD-gr	216.307	72.9083	1.56892	0.0539029
256881_at	tRNA modification 11 protein	AT3G26410	AT3G26410	FG-LD-sp	FG-LD-gr	379.819	128.03	1.56882	0.0289519
256862_at	dehydratase family protein	AT3G23940	AT3G23940	FG-LD-sp	FG-LD-gr	751.52	253.401	1.56839	0.0361581
254389_s_at	mate efflux domain-containing protein /// MATE efflux family protein	AT4G21903 /// AT4G21910	AT4G21903 /// AT4G21910	FG-LD-sp	FG-LD-gr	575.035	194.215	1.566	0.00888449
253881_at	ARM repeat superfamily protein	AT4G27640	AT4G27640	FG-LD-sp	FG-LD-gr	306.106	103.406	1.56572	0.00211357
247401_at	DXR (1-DEOXY-D-XYLULOSE 5-PHOSPHATE REDUCTOISOMERASE); 1-deoxy-D-xylulose-5-phosphate reductoisomerase	DXR	AT5G62790	FG-LD-sp	FG-LD-gr	911.052	307.814	1.56548	0.0187568
251707_at	HIS triad family protein 3	HIT3	AT3G56490	FG-LD-sp	FG-LD-gr	1657.01	560.224	1.5645	0.00613219
265076_at	CPN60B (CHAPERONIN 60 BETA); ATP binding / protein binding	CPN60B	AT1G55490	FG-LD-sp	FG-LD-gr	2700.13	912.982	1.56437	0.0461508
245709_at	Shugoshin C terminus protein	AT5G04320	AT5G04320	FG-LD-sp	FG-LD-gr	101.008	34.1826	1.56313	0.0498818
249315_at	RNA-binding protein NOB1	AT5G41190	AT5G41190	FG-LD-sp	FG-LD-gr	766.789	259.598	1.56255	0.0198297
263665_at	60S ribosomal protein L23 /// 60S ribosomal protein L23B /// 60S ribosomal protein L23	AT1G04480 /// AT2G33370 /// emb2171	AT1G04480	FG-LD-sp	FG-LD-gr	6778.09	2295.91	1.56182	0.0135413
250930_at	ATP58IPK (ARABIDOPSIS HOMOLOG OF MAMALLIAN P58IPK); binding / heat shock protein binding	ATP58IPK	AT5G03160	FG-LD-sp	FG-LD-gr	383.808	130.014	1.56172	0.00902736
247257_at	RPN5B (REGULATORY PARTICLE NON-ATPASE SUBUNIT 5B)	RPN5B	AT5G64760	FG-LD-sp	FG-LD-gr	319.069	108.089	1.56164	0.0265241
263939_at	ATTIM44-2; protein-transmembrane transporting ATPase	ATTIM44-2	AT2G36070	FG-LD-sp	FG-LD-gr	482.418	163.483	1.56114	0.00259199
256962_at	glucan endo-1,3-beta-glucosidase 4	AT3G13560	AT3G13560	FG-LD-sp	FG-LD-gr	267.212	90.566	1.56095	0.029403
262693_at	hypothetical protein	AT1G62780	AT1G62780	FG-LD-sp	FG-LD-gr	1030.62	349.343	1.5608	0.00747159
258977_s_at	AK3 (ASPARTATE KINASE 3); aspartate kinase	AK3	AT3G02020 /// AT5G14060	FG-LD-sp	FG-LD-gr	389.632	132.172	1.55969	0.00566517
254102_at	ACP4 (acyl carrier protein 4); acyl carrier	ACP4	AT4G25050	FG-LD-sp	FG-LD-gr	6671.31	2264.88	1.55854	0.0304659
257148_at	ubiquinol-cytochrome c reductase cytochrome c1 subunit	AT3G27240	AT3G27240	FG-LD-sp	FG-LD-gr	2200.96	747.214	1.55854	0.0313247
247689_at	Protein-tyrosine phosphatase-like, PTPLA	AT5G59770	AT5G59770	FG-LD-sp	FG-LD-gr	600.194	203.851	1.55791	0.0394488
256542_at	PMI1 (PLASTID MOVEMENT IMPAIRED1)	PMI1	AT1G42550	FG-LD-sp	FG-LD-gr	1846.51	627.24	1.55771	0.00991897
262936_at	ATCHX2 (CATION/H+ EXCHANGER 2); monovalent cation:proton antiporter/ sodium:hydrogen antiporter	ATCHX2	AT1G79400	FG-LD-sp	FG-LD-gr	108.182	36.8029	1.55557	0.00769551
254142_at	DHHC-type zinc finger family protein	AT4G24630	AT4G24630	FG-LD-sp	FG-LD-gr	118.018	40.1691	1.55484	0.0487547
256000_at	glycyl-tRNA synthetase / glycine--tRNA ligase	AT1G29880	AT1G29880	FG-LD-sp	FG-LD-gr	1169.18	397.974	1.55476	0.0329259
262577_at	tetratricopeptide repeat-containing protein	AT1G15290	AT1G15290	FG-LD-sp	FG-LD-gr	480.084	163.488	1.5541	0.0134516
245166_at	putative leucine-rich repeat receptor-like protein kinase	AT2G33170	AT2G33170	FG-LD-sp	FG-LD-gr	764.431	260.529	1.55294	0.0128981
264677_at	HYL1 (HYPONASTIC LEAVES 1); double-stranded RNA binding / miRNA binding / protein binding	HYL1	AT1G09700	FG-LD-sp	FG-LD-gr	135.361	46.1946	1.55102	0.0502883
262544_at	hypothetical protein	AT1G15420	AT1G15420	FG-LD-sp	FG-LD-gr	697.153	238.057	1.55017	0.0141125
258861_at	putative DEAD/DEAH box helicase	AT3G02060	AT3G02060	FG-LD-sp	FG-LD-gr	289.519	98.9015	1.54959	0.0106814
266127_s_at	elongation factor G /// elongation factor EF-G	AT1G45332 /// AT2G45030	AT1G45332 /// AT2G45030	FG-LD-sp	FG-LD-gr	2053.08	701.401	1.54948	0.0368901
260203_at	ANAC019 (Arabidopsis NAC domain containing protein 19); transcription factor	ANAC019	AT1G52890	FG-LD-sp	FG-LD-gr	4320.04	1477.13	1.54825	0.0174732
252904_at	EMB2453 (embryo defective 2453)	EMB2453	AT4G39620	FG-LD-sp	FG-LD-gr	181.437	62.0572	1.5478	0.0269647
262129_at	ATMMH-1 (ARABIDOPSIS THALIANA MUTM HOMOLOG-1); DNA N-glycosylase	ATMMH-1	AT1G52500	FG-LD-sp	FG-LD-gr	129.381	44.2623	1.54748	0.0223535
248910_at	CIPK20 (CBL-INTERACTING PROTEIN KINASE 20); kinase/ protein serine/threonine kinase	CIPK20	AT5G45820	FG-LD-sp	FG-LD-gr	124.485	42.6311	1.54599	0.0270153
247549_at	MYB28 (myb domain protein 28); DNA binding / transcription factor	MYB28	AT5G61420	FG-LD-sp	FG-LD-gr	130.845	44.825	1.54549	0.0366324
257206_at	legume lectin-like protein	AT3G16530	AT3G16530	FG-LD-sp	FG-LD-gr	10019.9	3432.74	1.54544	0.0478105
253209_at	pentatricopeptide repeat protein MRL1	MRL1	AT4G34830	FG-LD-sp	FG-LD-gr	185.02	63.4168	1.54474	0.00748228
260099_at	eukaryotic translation initiation factor eIF2A-like protein	AT1G73180	AT1G73180	FG-LD-sp	FG-LD-gr	329.64	112.992	1.54468	0.0475488
264605_at	IAA12 (AUXIN-INDUCED PROTEIN 12); transcription factor/ transcription repressor	IAA12	AT1G04550	FG-LD-sp	FG-LD-gr	251.01	86.0404	1.54466	0.0151747
248941_s_at	hypothetical protein /// hypothetical protein	AT5G45460 /// AT5G45470	AT5G45460 /// AT5G45470	FG-LD-sp	FG-LD-gr	194.018	66.5742	1.54316	0.0484189
261435_at	GTP-binding protein Obg/CgtA	AT1G07615	AT1G07615	FG-LD-sp	FG-LD-gr	139.169	47.7599	1.54296	0.0450881
258033_at	ATMRP6; ATPase, coupled to transmembrane movement of substances	MRP6	AT3G21250	FG-LD-sp	FG-LD-gr	416.11	142.868	1.54228	0.0282458
265584_at	PIL5 (PHYTOCHROME INTERACTING FACTOR 3-LIKE 5); DNA binding / phytochrome binding / transcription factor	PIL5	AT2G20180	FG-LD-sp	FG-LD-gr	135.569	46.5571	1.54195	0.0244597
245712_at	ATLDA (LIMIT DEXTRINASE); alpha-amylase/ limit dextrinase/ pullulanase	ATLDA	AT5G04360	FG-LD-sp	FG-LD-gr	251.347	86.4048	1.5405	0.00690108
248540_at	FRO8 (FERRIC REDUCTION OXIDASE 8); ferric-chelate reductase/ oxidoreductase	FRO8	AT5G50160	FG-LD-sp	FG-LD-gr	553.564	190.307	1.54043	0.00983929
248132_at	SGP1; GTP binding	SGP1	AT5G54840	FG-LD-sp	FG-LD-gr	1264.46	434.743	1.54028	0.0286743
257044_at	ARC5 (ACCUMULATION AND REPLICATION OF CHLOROPLAST 5); GTP binding / GTPase	ARC5	AT3G19720	FG-LD-sp	FG-LD-gr	509.116	175.152	1.53938	0.0160629
264689_at	pentatricopeptide repeat-containing protein	AT1G09900	AT1G09900	FG-LD-sp	FG-LD-gr	319.529	109.935	1.5393	0.0108564
251938_at	60S ribosomal protein L12-2	AT3G53430	AT3G53430	FG-LD-sp	FG-LD-gr	7280.67	2506.05	1.53865	0.0244469
265667_at	NF-YB11 (NUCLEAR FACTOR Y, SUBUNIT B11); transcription factor	NF-YB11	AT2G27470	FG-LD-sp	FG-LD-gr	76.5074	26.3413	1.53827	0.0233564
245353_at	hypothetical protein	AT4G16000	AT4G16000	FG-LD-sp	FG-LD-gr	676.952	233.196	1.53751	0.0212527
256623_at	ATM1 (ARABIDOPSIS THALIANA MYOSIN 1); motor	ATM1	AT3G19960	FG-LD-sp	FG-LD-gr	277.793	95.7119	1.53724	0.00325437
259970_at	chlorophyll A-B binding family protein	AT1G76570	AT1G76570	FG-LD-sp	FG-LD-gr	561.613	193.544	1.53691	0.0100216
260324_at	ISPF; 2-C-methyl-D-erythritol 2,4-cyclodiphosphate synthase	ISPF	AT1G63970	FG-LD-sp	FG-LD-gr	1504.72	519.154	1.53526	0.00195453
251376_at	protein LOST MERISTEM 2	HAM2	AT3G60630	FG-LD-sp	FG-LD-gr	354.81	122.416	1.53525	0.00998969
261191_at	granule-bound starch synthase 1	AT1G32900	AT1G32900	FG-LD-sp	FG-LD-gr	560.488	193.497	1.53437	0.0150468
251860_at	GR (GLUTATHIONE REDUCTASE); ATP binding / glutathione-disulfide reductase	GR	AT3G54660	FG-LD-sp	FG-LD-gr	2706.69	934.961	1.53355	0.018593
247649_at	hypothetical protein	AT5G60030	AT5G60030	FG-LD-sp	FG-LD-gr	104.036	35.943	1.53331	0.00493746
249026_at	OSB3 (ORGANELLAR SINGLE-STRANDED DNA BINDING PROTEIN 3); single-stranded DNA binding	OSB3	AT5G44785	FG-LD-sp	FG-LD-gr	415.689	143.635	1.53309	0.0501242
250670_at	PGIP1 (POLYGALACTURONASE INHIBITING PROTEIN 1); protein binding	PGIP1	AT5G06860	FG-LD-sp	FG-LD-gr	2752.04	951.055	1.5329	0.0288348
258913_at	putative boron transporter 3	AT3G06450	AT3G06450	FG-LD-sp	FG-LD-gr	687.256	237.573	1.53248	0.00116744
256468_at	ferredoxin C2	AT1G32550	AT1G32550	FG-LD-sp	FG-LD-gr	968.992	335.025	1.53222	0.0384164
261911_at	60S ribosomal protein L7-1	AT1G80750	AT1G80750	FG-LD-sp	FG-LD-gr	1325.87	458.702	1.53131	0.0443699
246042_at	alcohol dehydrogenase-like protein	AT5G19440	AT5G19440	FG-LD-sp	FG-LD-gr	4131.81	1431.55	1.52919	0.0432772
267371_at	CDK inhibitor P21 binding protein	AT2G44510	AT2G44510	FG-LD-sp	FG-LD-gr	142.75	49.4828	1.52849	0.0238153
249386_at	TIR-NBS-LRR class disease resistance protein	AT5G40060	AT5G40060	FG-LD-sp	FG-LD-gr	328.292	113.9	1.52721	0.0504084
264471_at	protein MIDASIN1	AT1G67120	AT1G67120	FG-LD-sp	FG-LD-gr	306.131	106.26	1.52655	0.0103149
253626_at	RNI-like superfamily protein	AT4G30640	AT4G30640	FG-LD-sp	FG-LD-gr	72.0869	25.0351	1.52578	0.0229373
261417_at	thioredoxin family protein	AT1G07700	AT1G07700	FG-LD-sp	FG-LD-gr	2407.84	836.775	1.52483	0.0146742
261970_at	GAD2 (GLUTAMATE DECARBOXYLASE 2); calmodulin binding / glutamate decarboxylase	GAD2	AT1G65960	FG-LD-sp	FG-LD-gr	5754.85	2000.57	1.52437	0.0415008
246901_at	pentatricopeptide repeat-containing protein	AT5G25630	AT5G25630	FG-LD-sp	FG-LD-gr	912.391	317.226	1.52414	0.0360655
254456_at	HAP6 (HAPLESS 6); dolichyl-diphosphooligosaccharide-protein glycotransferase	HAP6	AT4G21150	FG-LD-sp	FG-LD-gr	2192.65	763.118	1.5227	0.00329264
265895_at	hypothetical protein	AT2G15000	AT2G15000	FG-LD-sp	FG-LD-gr	476.158	165.841	1.52164	0.00396156
250897_at	phosphoadenosine phosphosulfate (PAPS) reductase family protein	AT5G03430	AT5G03430	FG-LD-sp	FG-LD-gr	1124.95	392.071	1.52067	0.0308554
265389_at	lumazine-binding family protein	AT2G20690	AT2G20690	FG-LD-sp	FG-LD-gr	377.036	131.466	1.52002	0.0278124
255501_at	U3 ribonucleoprotein family protein	AT4G02400	AT4G02400	FG-LD-sp	FG-LD-gr	284.58	99.3222	1.51865	0.0335909
265993_at	---	---	AT2G24160	FG-LD-sp	FG-LD-gr	1984.87	692.748	1.51864	0.0139432
266478_at	SYCO ARATH; ATP binding / aminoacyl-tRNA ligase/ cysteine-tRNA ligase/ nucleotide binding	SYCO ARATH	AT2G31170	FG-LD-sp	FG-LD-gr	181.348	63.3271	1.51787	0.0410316
260709_at	ATNAP6 (NON-INTRINSIC ABC PROTEIN 6); protein binding / transporter	ATNAP6	AT1G32500	FG-LD-sp	FG-LD-gr	906.6	316.625	1.51769	0.0241677
253969_at	CSN6B	CSN6B	AT4G26430	FG-LD-sp	FG-LD-gr	244.011	85.2279	1.51755	0.00799568
260036_at	STN7 (Stt7 homolog STN7); kinase/ protein kinase	STN7	AT1G68830	FG-LD-sp	FG-LD-gr	1909.56	666.972	1.51754	0.00120014
246480_at	TCP-1/cpn60 chaperonin family protein	AT5G16070	AT5G16070	FG-LD-sp	FG-LD-gr	915.995	319.942	1.51753	0.0185475
258107_at	ALF5 (ABERRANT LATERAL ROOT FORMATION 5); antiporter/ drug transporter/ transporter	ALF5	AT3G23560	FG-LD-sp	FG-LD-gr	660.365	230.695	1.51728	0.0180778
263134_at	RHM1 (RHAMNOSE BIOSYNTHESIS 1); UDP-L-rhamnose synthase/ UDP-glucose 4,6-dehydratase/ catalytic	RHM1	AT1G78570	FG-LD-sp	FG-LD-gr	1313.45	459.187	1.51621	0.0110108
262941_at	EMB2217 (embryo defective 2217)	EMB2217	AT1G79490	FG-LD-sp	FG-LD-gr	196.18	68.6366	1.51513	0.0280075
259207_at	hypothetical protein	AT3G09050	AT3G09050	FG-LD-sp	FG-LD-gr	134.921	47.228	1.5144	0.0297576
263606_at	KCS9 (3-KETOACYL-COA SYNTHASE 9); acyltransferase/ catalytic/ transferase, transferring acyl groups other than amino-acyl groups	KCS9	AT2G16280	FG-LD-sp	FG-LD-gr	1050.8	367.836	1.51436	0.028459
251513_at	PRN (PIRIN); calmodulin binding	PRN	AT3G59220	FG-LD-sp	FG-LD-gr	81.0137	28.3624	1.51419	0.0248243
259138_s_at	DNA gyrase subunit B /// DNA gyrase subunit B	GYRB1 /// GYRB2	AT3G10270 /// AT5G04130	FG-LD-sp	FG-LD-gr	321.338	112.518	1.51393	0.0149291
259013_at	emb1990 (embryo defective 1990)	emb1990	AT3G07430	FG-LD-sp	FG-LD-gr	1744.87	611.467	1.51277	0.0100302
252180_at	KRP2 (KIP-RELATED PROTEIN 2); cyclin-dependent protein kinase inhibitor/ kinase inhibitor/ protein binding	KRP2	AT3G50630	FG-LD-sp	FG-LD-gr	129.345	45.3425	1.51229	0.00827348
265958_at	ADK (ADENOSINE KINASE); adenylate kinase/ nucleotide kinase	ADK	AT2G37250	FG-LD-sp	FG-LD-gr	1561.46	547.538	1.51187	0.0475701
267586_at	hypothetical protein	AT2G41950	AT2G41950	FG-LD-sp	FG-LD-gr	321.49	112.737	1.51181	0.0318082
254527_at	nucleotide/nucleic acid binding protein	AT4G19610	AT4G19610	FG-LD-sp	FG-LD-gr	189.513	66.491	1.51106	0.0103135
257222_at	DEGP1 (DegP protease 1); serine-type endopeptidase/ serine-type peptidase	DEGP1	AT3G27925	FG-LD-sp	FG-LD-gr	2021.12	709.31	1.51067	0.0224631
252297_at	EMB1080 (embryo defective 1080); structural constituent of ribosome	EMB1080	AT3G48930	FG-LD-sp	FG-LD-gr	5306.73	1863.64	1.5097	0.00381242
266329_at	CRR3 (CHLORORESPIRATORY REDUCTION 3)	CRR3	AT2G01590	FG-LD-sp	FG-LD-gr	370.175	130.149	1.50804	0.0167737
267084_at	VQ motif-containing protein	AT2G41180	AT2G41180	FG-LD-sp	FG-LD-gr	1810.59	636.762	1.50763	0.0482604
260570_at	SSI2; acyl-[acyl-carrier-protein] desaturase/ stearoyl-CoA 9-desaturase	SSI2	AT2G43710	FG-LD-sp	FG-LD-gr	2370.97	833.911	1.50751	0.0195708
266636_at	GDCH; glycine dehydrogenase (decarboxylating)	GDCH	AT2G35370	FG-LD-sp	FG-LD-gr	6169.44	2170.29	1.50725	0.0229427
257000_at	hypothetical protein	AT3G14120	AT3G14120	FG-LD-sp	FG-LD-gr	331.957	116.808	1.50686	0.00938315
250973_at	60S ribosomal protein L4-2	AT5G02870	AT5G02870	FG-LD-sp	FG-LD-gr	7094.96	2497.22	1.50647	0.0163467
260876_at	bidirectional sugar transporter SWEET1	AT1G21460	AT1G21460	FG-LD-sp	FG-LD-gr	635.876	223.921	1.50576	0.0354934
254016_at	CGA1 (CYTOKININ-RESPONSIVE GATA FACTOR 1); transcription factor	CGA1	AT4G26150	FG-LD-sp	FG-LD-gr	625.312	220.286	1.5052	0.0284187
260653_at	PKp3 (plastidial pyruvate kinase 3); pyruvate kinase	PKp3	AT1G32440	FG-LD-sp	FG-LD-gr	640.296	225.633	1.50476	0.0530355
255259_at	NDB2 (NAD(P)H dehydrogenase B2); FAD binding / disulfide oxidoreductase/ oxidoreductase	NDB2	AT4G05020	FG-LD-sp	FG-LD-gr	1697.16	598.213	1.5044	0.0310356
245494_at	pentatricopeptide repeat-containing protein SVR7	AT4G16390	AT4G16390	FG-LD-sp	FG-LD-gr	898.364	316.729	1.50405	0.0429947
258996_at	ribosome recycling factor	AT3G01800	AT3G01800	FG-LD-sp	FG-LD-gr	432.012	152.322	1.50395	0.0279583
247815_at	40S ribosomal protein S4-3	AT5G58420	AT5G58420	FG-LD-sp	FG-LD-gr	3879.01	1367.72	1.50391	0.010937
264427_at	DnaJ domain-containing protein	AT1G61770	AT1G61770	FG-LD-sp	FG-LD-gr	1655.28	583.755	1.50364	0.00248438
251639_at	acetylglutamate kinase	NAGK	AT3G57560	FG-LD-sp	FG-LD-gr	852.432	300.673	1.50339	0.0313517
259227_at	3'-5'-exoribonuclease family protein	AT3G07750	AT3G07750	FG-LD-sp	FG-LD-gr	368.231	129.912	1.50307	0.0473939
253028_at	pde191 (pigment defective 191)	pde191	AT4G38160	FG-LD-sp	FG-LD-gr	688.398	242.95	1.50258	0.022009
260259_at	alpha/beta-Hydrolases superfamily protein	AT1G74300	AT1G74300	FG-LD-sp	FG-LD-gr	238.991	84.3714	1.50213	0.0543392
261206_at	Nucleic acid-binding, OB-fold-like protein	AT1G12800	AT1G12800	FG-LD-sp	FG-LD-gr	919.354	324.854	1.50083	0.0460037
250898_at	ADK2 (ADENOSINE KINASE 2); adenosine kinase/ copper ion binding / kinase	ADK2	AT5G03300	FG-LD-sp	FG-LD-gr	1481.59	523.732	1.50024	0.00277309
250009_at	nuclear FMRP-interacting protein	AT5G18440	AT5G18440	FG-LD-sp	FG-LD-gr	250.036	88.393	1.50013	0.0356052
248201_at	PTAC15 (PLASTID TRANSCRIPTIONALLY ACTIVE15)	PTAC15	AT5G54180	FG-LD-sp	FG-LD-gr	258.43	91.3966	1.49956	0.0210828
264696_at	trichome birefringence-like 27 protein	TBL27	AT1G70230	FG-LD-sp	FG-LD-gr	441.313	156.224	1.49818	0.0338377
247029_at	ethylene-responsive transcription factor ERF010	DEAR2	AT5G67190	FG-LD-sp	FG-LD-gr	561.158	198.664	1.49808	0.0515554
259960_at	Calcineurin-like metallo-phosphoesterase superfamily protein	AT1G53710	AT1G53710	FG-LD-sp	FG-LD-gr	158.511	56.1362	1.49758	0.0040462
259069_at	ATKRS-1 (ARABIDOPSIS THALIANA LYSYL-TRNA SYNTHETASE 1); ATP binding / aminoacyl-tRNA ligase/ lysine-tRNA ligase/ nucleic acid binding / nucleotide binding	ATKRS-1	AT3G11710	FG-LD-sp	FG-LD-gr	2142.39	758.96	1.49713	0.0373837
261315_at	ERF8; DNA binding / transcription factor/ transcription repressor	ERF8	AT1G53170	FG-LD-sp	FG-LD-gr	2312.73	819.345	1.49706	0.0101962
254345_at	hypothetical protein	AT4G22000	AT4G22000	FG-LD-sp	FG-LD-gr	797.185	282.446	1.49694	0.038344
254781_at	hypothetical protein	AT4G12840	AT4G12840	FG-LD-sp	FG-LD-gr	86.9871	30.8471	1.49566	0.0273117
260663_at	NFD5 (NUCLEAR FUSION DEFECTIVE 5)	NFD5	AT1G19520	FG-LD-sp	FG-LD-gr	448.354	159.011	1.49551	0.0207676
249096_at	pfkB-like carbohydrate kinase family protein	AT5G43910	AT5G43910	FG-LD-sp	FG-LD-gr	782.215	277.618	1.49446	0.0474615
253558_at	SKB1 (SHK1 BINDING PROTEIN 1); protein methyltransferase	SKB1	AT4G31120	FG-LD-sp	FG-LD-gr	664.055	235.765	1.49395	0.0331776
266745_at	PKS1 (PHYTOCHROME KINASE SUBSTRATE 1); protein binding	PKS1	AT2G02950	FG-LD-sp	FG-LD-gr	186.529	66.294	1.49245	0.0383659
264148_at	ANAC003 (Arabidopsis NAC domain containing protein 3); transcription factor	ANAC003	AT1G02220	FG-LD-sp	FG-LD-gr	309.447	110.009	1.49207	0.0396507
259535_at	NB-LRR protein SUMM2	AT1G12280	AT1G12280	FG-LD-sp	FG-LD-gr	182.619	64.96	1.49121	0.00956695
248634_at	OVA2 (ovule abortion 2); ATP binding / aminoacyl-tRNA ligase/ catalytic/ isoleucine-tRNA ligase/ nucleotide binding	OVA2	AT5G49030	FG-LD-sp	FG-LD-gr	410.235	146.116	1.48934	0.0458917
257949_at	UGT71B1 (UDP-GLUCOSYL TRANSFERASE 71B1); UDP-glycosyltransferase/ quercetin 3-O-glucosyltransferase/ transferase, transferring glycosyl groups	UGT71B1	AT3G21750	FG-LD-sp	FG-LD-gr	276.689	98.5789	1.48891	0.0447441
261774_at	WD repeat-containing protein DWA2	DWA2	AT1G76260	FG-LD-sp	FG-LD-gr	165.994	59.2239	1.48688	0.0398486
251024_at	transmembrane amino acid transporter family protein	AT5G02180	AT5G02180	FG-LD-sp	FG-LD-gr	229.931	82.1016	1.48572	0.046794
250278_at	DiT1 (dicarboxylate transporter 1); oxoglutarate:malate antiporter	DiT1	AT5G12860	FG-LD-sp	FG-LD-gr	4954.17	1770.64	1.48437	0.0413642
250625_at	calnexin2	AT5G07340	AT5G07340	FG-LD-sp	FG-LD-gr	475.975	170.268	1.48308	0.0379359
262721_at	Aty2 (Arabidopsis thioredoxin y2); electron carrier/ protein disulfide oxidoreductase	Aty2	AT1G43560	FG-LD-sp	FG-LD-gr	2021.4	723.222	1.48285	0.0216738
248295_at	ribosomal protein L9/RNase H1	AT5G53070	AT5G53070	FG-LD-sp	FG-LD-gr	290.268	103.936	1.48169	0.0377453
263846_at	SIGF (RNA POLYMERASE SIGMA-SUBUNIT F); DNA binding / DNA-directed RNA polymerase/ sigma factor/ transcription factor	SIGF	AT2G36990	FG-LD-sp	FG-LD-gr	797.363	285.526	1.48161	0.0292072
247679_at	oxidoreductase, 2OG-Fe(II) oxygenase family protein	AT5G59540	AT5G59540	FG-LD-sp	FG-LD-gr	2173.53	778.652	1.48099	0.0133313
249816_at	CPSF100 (CLEAVAGE AND POLYADENYLATION SPECIFICITY FACTOR 100); DNA binding / protein binding	CPSF100	AT5G23880	FG-LD-sp	FG-LD-gr	243.407	87.2576	1.48002	0.0246786
246484_at	regulator of chromosome condensation repeat-containing protein	AT5G16040	AT5G16040	FG-LD-sp	FG-LD-gr	129.629	46.5027	1.479	0.0144959
255089_at	NDPK1; ATP binding / nucleoside diphosphate kinase	NDPK1	AT4G09320	FG-LD-sp	FG-LD-gr	15634.4	5610.8	1.47845	0.0255645
263557_at	BLH7 (bell1-like homeodomain 7); DNA binding / transcription factor	BLH7	AT2G16400	FG-LD-sp	FG-LD-gr	584.332	209.826	1.4776	0.0317255
254735_at	AtRLP47 (Receptor Like Protein 47); protein binding	AtRLP47	AT4G13810	FG-LD-sp	FG-LD-gr	243.696	87.5315	1.47721	0.0506351
258331_at	coatomer subunit beta'-3	AT3G15980	AT3G15980	FG-LD-sp	FG-LD-gr	710.15	255.131	1.47689	0.0266837
262566_at	ARF12 (AUXIN RESPONSE FACTOR 12); transcription factor	ARF12	AT1G34310	FG-LD-sp	FG-LD-gr	614.009	220.595	1.47686	0.0029539
248088_at	dihydrolipoyllysine-residue succinyltransferase component of 2-oxoglutarate dehydrogenase complex 1	AT5G55070	AT5G55070	FG-LD-sp	FG-LD-gr	1909.93	686.327	1.47655	0.0442759
256907_at	hydroxyethylthiazole kinase	AT3G24030	AT3G24030	FG-LD-sp	FG-LD-gr	360.999	129.776	1.47597	0.0179747
256628_at	TOM40; P-P-bond-hydrolysis-driven protein transmembrane transporter/ voltage-gated anion channel	TOM40	AT3G20000	FG-LD-sp	FG-LD-gr	1413.79	508.408	1.47551	0.0209324
257666_at	putative BPI/LBP family protein	AT3G20270	AT3G20270	FG-LD-sp	FG-LD-gr	1260.05	453.318	1.47489	0.00185151
246767_at	mitochondrial inner membrane translocase complex, subunit Tim44-related protein	AT5G27395	AT5G27395	FG-LD-sp	FG-LD-gr	427.962	154.026	1.4743	0.00319599
256253_at	60S acidic ribosomal protein P0-3	AT3G11250	AT3G11250	FG-LD-sp	FG-LD-gr	535.814	192.939	1.47359	0.0461194
255296_at	pentatricopeptide repeat-containing protein	AT4G04790	AT4G04790	FG-LD-sp	FG-LD-gr	122.937	44.2844	1.47305	0.0263531
246623_at	ATNUC-L1; nucleic acid binding / nucleotide binding	ATNUC-L1	AT1G48920	FG-LD-sp	FG-LD-gr	5282.58	1903.1	1.47289	0.0222277
246073_at	ribosomal protein L36	AT5G20180	AT5G20180	FG-LD-sp	FG-LD-gr	2451.25	883.098	1.47287	0.0394913
266587_at	SWIB/MDM2 domain-containing protein	AT2G14880	AT2G14880	FG-LD-sp	FG-LD-gr	983.131	354.211	1.47278	0.0122331
249685_at	CCB3 (COFACTOR ASSEMBLY, COMPLEX C (B6F),)	CCB3	AT5G36120	FG-LD-sp	FG-LD-gr	179.241	64.5881	1.47256	0.0229625
267070_at	chaperone protein dnaJ 72	AT2G41000	AT2G41000	FG-LD-sp	FG-LD-gr	173.958	62.7093	1.47199	0.0118978
266857_at	sodium/pyruvate cotransporter BASS2	AT2G26900	AT2G26900	FG-LD-sp	FG-LD-gr	838.411	302.238	1.47197	0.052294
262066_at	RAD3-like DNA-binding helicase protein	AT1G79950	AT1G79950	FG-LD-sp	FG-LD-gr	599.605	216.169	1.47185	0.00813573
267274_at	mitochondrial substrate carrier family protein	AT2G30160	AT2G30160	FG-LD-sp	FG-LD-gr	609.157	219.614	1.47184	0.0205816
266466_at	transducin/WD-40 repeat-containing protein	AT2G47790	AT2G47790	FG-LD-sp	FG-LD-gr	553.256	199.533	1.47132	0.0123996
253005_at	protein CURVATURE THYLAKOID 1D	AT4G38100	AT4G38100	FG-LD-sp	FG-LD-gr	1715.14	619.983	1.46803	0.0278791
256228_at	phosphoglycerate kinase	AT1G56190	AT1G56190	FG-LD-sp	FG-LD-gr	1732.87	626.607	1.46753	0.0172816
253912_at	Met-10+ like family protein	AT4G27340	AT4G27340	FG-LD-sp	FG-LD-gr	238.919	86.4347	1.46684	0.0283095
260670_at	NFD5 (NUCLEAR FUSION DEFECTIVE 5)	NFD5	AT1G19520	FG-LD-sp	FG-LD-gr	238.183	86.1688	1.46683	0.0211566
245137_at	SMAD/FHA domain-containing protein	AT2G45460	AT2G45460	FG-LD-sp	FG-LD-gr	119.605	43.2748	1.46667	0.0330602
263875_at	SEP2 (STRESS ENHANCED PROTEIN 2); chlorophyll binding	42980	AT2G21970	FG-LD-sp	FG-LD-gr	3383.89	1225.46	1.46536	0.00721993
245413_at	NS1; asparagine-tRNA ligase	NS1	AT4G17300	FG-LD-sp	FG-LD-gr	619.828	224.732	1.46366	0.032422
254154_at	CRT (chloroquine-resistance transporter)-like transporter 2	CLT2	AT4G24460	FG-LD-sp	FG-LD-gr	573.621	208.148	1.46249	0.0516209
255713_s_at	hypothetical protein /// Mechanosensitive ion channel protein	AT4G00234 /// AT4G00290	AT4G00234 /// AT4G00290	FG-LD-sp	FG-LD-gr	223.1	81.0157	1.46141	0.00155345
253705_at	HXK1 (HEXOKINASE 1); ATP binding / fructokinase/ glucokinase/ hexokinase	HXK1	AT4G29130	FG-LD-sp	FG-LD-gr	1049.17	380.994	1.46141	0.0445165
253492_at	ATP-dependent caseinolytic (Clp) protease/crotonase family protein	AT4G31810	AT4G31810	FG-LD-sp	FG-LD-gr	371.185	134.917	1.46007	0.0511998
256655_at	protein TIC 62	AT3G18890	AT3G18890	FG-LD-sp	FG-LD-gr	197.567	71.8395	1.45949	0.0272545
259199_at	peptidase S24/S26A/S26B/S26C family protein	AT3G08980	AT3G08980	FG-LD-sp	FG-LD-gr	250.923	91.2837	1.45881	0.0533937
253197_at	Rossmann-fold NAD(P)-binding domain-containing protein	AT4G35250	AT4G35250	FG-LD-sp	FG-LD-gr	2125.47	773.261	1.45875	0.00570909
259079_at	hypothetical protein	AT3G04950	---	FG-LD-sp	FG-LD-gr	86.9461	31.6622	1.45736	0.0455331
258943_at	U12-type spliceosomal protein U11/U12	AT3G10400	AT3G10400	FG-LD-sp	FG-LD-gr	81.3243	29.6175	1.45723	0.0111138
266928_at	PMM (PHOSPHOMANNOMUTASE); phosphomannomutase	PMM	AT2G45790	FG-LD-sp	FG-LD-gr	3968.17	1445.44	1.45697	0.0162798
257906_at	ATL5 (A. THALIANA RIBOSOMAL PROTEIN L5); 5S rRNA binding / structural constituent of ribosome	ATL5	AT3G25520	FG-LD-sp	FG-LD-gr	5655.59	2060.13	1.45694	0.02175
257237_at	polynucleotide 3'-phosphatase ZDP	AT3G14890	AT3G14890	FG-LD-sp	FG-LD-gr	95.5396	34.8091	1.45663	0.00226141
254932_at	putative translation elongation factor Ts	AT4G11120	AT4G11120	FG-LD-sp	FG-LD-gr	312.299	113.868	1.45557	0.00604281
247204_at	AtRABH1a (Arabidopsis Rab GTPase homolog H1a); GTP binding	AtRABH1a	AT5G64990	FG-LD-sp	FG-LD-gr	132.888	48.4704	1.45504	0.0195
249019_at	hypothetical protein	AT5G44780	AT5G44780	FG-LD-sp	FG-LD-gr	133.252	48.6462	1.45376	0.0407798
253722_at	zinc finger CCCH domain-containing protein 49	AT4G29190	AT4G29190	FG-LD-sp	FG-LD-gr	4314.74	1576.64	1.45242	0.0215445
259812_at	hypothetical protein	AT1G49840	AT1G49840	FG-LD-sp	FG-LD-gr	227.48	83.1442	1.45205	0.0178626
259776_s_at	translation initiation factor eIF-4E /// translation initiation factor eIF-4E	AT1G29550 /// eIF4E3	AT1G29550 /// AT1G29590	FG-LD-sp	FG-LD-gr	215.511	78.7992	1.45151	0.000531573
266237_at	ATRPC14 (RNA POLYMERASE 14 KDA SUBUNIT); DNA binding / DNA-directed RNA polymerase/ protein dimerization	ATRPC14	AT2G29540	FG-LD-sp	FG-LD-gr	388.386	142.301	1.44855	0.0173704
246280_at	hypothetical protein	AT4G36660	AT4G36660	FG-LD-sp	FG-LD-gr	278.06	101.918	1.44799	0.0211295
248838_at	BOU (A BOUT DE SOUFFLE); binding / transporter	BOU	AT5G46800	FG-LD-sp	FG-LD-gr	2598.73	953.23	1.44691	0.0179403
253308_at	AGD2 (ABERRANT GROWTH AND DEATH 2); L,L-diaminopimelate aminotransferase/ transaminase	AGD2	AT4G33680	FG-LD-sp	FG-LD-gr	1532.35	562.269	1.44641	0.0128877
253053_at	hydrolase, alpha/beta fold family protein	AT4G37470	AT4G37470	FG-LD-sp	FG-LD-gr	1579.23	580.125	1.44479	0.0116212
265699_at	probable carboxylesterase 7	AT2G03550	AT2G03550	FG-LD-sp	FG-LD-gr	423.238	155.58	1.44381	0.0116013
246749_at	hypothetical protein	AT5G27830	AT5G27830	FG-LD-sp	FG-LD-gr	1280.36	470.682	1.44373	0.0292941
259550_at	AGP5 (ARABINOGALACTAN-PROTEIN 5)	AGP5	AT1G35230	FG-LD-sp	FG-LD-gr	2336.48	859.863	1.44216	0.0119767
253027_at	pentatricopeptide repeat-containing protein	AT4G38150	AT4G38150	FG-LD-sp	FG-LD-gr	750.673	276.294	1.44198	0.0147226
249344_at	ATPHB3 (PROHIBITIN 3)	ATPHB3	AT5G40770	FG-LD-sp	FG-LD-gr	2360.97	869.207	1.44161	0.011998
260605_at	hypothetical protein	AT2G43780	AT2G43780	FG-LD-sp	FG-LD-gr	434.263	160.102	1.43958	0.0392639
261232_at	Alba DNA/RNA-binding protein	AT1G20220	AT1G20220	FG-LD-sp	FG-LD-gr	518.953	191.456	1.43859	0.0443475
258478_at	mRNA splicing-related protein	AT3G02710	AT3G02710	FG-LD-sp	FG-LD-gr	331.54	122.354	1.43812	0.00165842
256799_at	hypothetical protein	AT3G18560	AT3G18560	FG-LD-sp	FG-LD-gr	1537.62	567.51	1.43798	0.0112684
256505_at	tRNA wybutosine-synthesizing protein 1-like protein	AT1G75200	AT1G75200	FG-LD-sp	FG-LD-gr	608.779	224.751	1.43759	0.0185121
267368_at	ATCS; ATP binding / ATP citrate synthase/ citrate (SI)-synthase	ATCS	AT2G44350	FG-LD-sp	FG-LD-gr	2780.26	1026.51	1.43748	2.5108e-05
246019_at	pentatricopeptide repeat-containing protein	AT5G10690	AT5G10690	FG-LD-sp	FG-LD-gr	177.649	65.6034	1.43718	0.0350129
250084_at	SDG40 (SET DOMAIN GROUP 40)	SDG40	AT5G17240	FG-LD-sp	FG-LD-gr	180.795	66.7659	1.43717	0.00159209
264021_at	SAUR-like auxin-responsive protein	AT2G21200	AT2G21200	FG-LD-sp	FG-LD-gr	72.6821	26.863	1.43598	0.0484564
245264_at	RING/U-box domain-containing protein	AT4G17245	AT4G17245	FG-LD-sp	FG-LD-gr	3366.86	1245.27	1.43495	0.00433814
248743_at	hypothetical protein	AT5G48240	AT5G48240	FG-LD-sp	FG-LD-gr	505.851	187.142	1.43458	0.00629081
258296_at	60S ribosomal protein L36a /// 60S ribosomal protein L36a	AT3G23390 /// AT4G14320	AT3G23390	FG-LD-sp	FG-LD-gr	5646.07	2089.8	1.43388	0.0318767
247891_at	GTP-binding protein, HflX	AT5G57960	AT5G57960	FG-LD-sp	FG-LD-gr	394.176	145.911	1.43375	0.0301647
258157_at	MYB4R1 (myb domain protein 4R1); transcription factor	MYB4R1	AT3G18100	FG-LD-sp	FG-LD-gr	142.82	52.88	1.4334	0.0410317
259193_at	CYP38 (cyclophilin 38); peptidyl-prolyl cis-trans isomerase	CYP38	AT3G01480	FG-LD-sp	FG-LD-gr	2402.44	890.537	1.43175	0.0460433
258495_at	nucleotide/sugar transporter family protein	AT3G02690	AT3G02690	FG-LD-sp	FG-LD-gr	793.534	294.193	1.43153	0.00122028
250305_at	Rho GTPase activation protein with PH domain	AT5G12150	AT5G12150	FG-LD-sp	FG-LD-gr	892.767	331.001	1.43145	0.00780383
266647_at	haloacid dehalogenase-like hydrolase family protein	AT2G25870	---	FG-LD-sp	FG-LD-gr	192.699	71.4757	1.43083	0.0517031
265717_at	SPFH/Band 7/PHB domain-containing membrane-associated protein	AT2G03510	AT2G03510	FG-LD-sp	FG-LD-gr	2678.24	993.472	1.43074	0.0316873
246926_at	hypothetical protein	AT5G25240	AT5G25240	FG-LD-sp	FG-LD-gr	248.086	92.0553	1.43027	0.0450104
256122_at	hypothetical protein	AT1G18180	AT1G18180	FG-LD-sp	FG-LD-gr	103.729	38.5021	1.42982	0.00716999
247637_at	HDS (4-HYDROXY-3-METHYLBUT-2-ENYL DIPHOSPHATE SYNTHASE); 4 iron, 4 sulfur cluster binding / 4-hydroxy-3-methylbut-2-en-1-yl diphosphate synthase	HDS	AT5G60600	FG-LD-sp	FG-LD-gr	3725.79	1384.49	1.42819	0.0344371
260106_at	dienelactone hydrolase-like protein	AT1G35420	AT1G35420	FG-LD-sp	FG-LD-gr	967.161	359.446	1.42798	0.0547174
252031_at	tetratricopeptide repeat (TPR)-containing protein	AT3G52140	AT3G52140	FG-LD-sp	FG-LD-gr	1220.67	453.76	1.42767	0.0131904
266618_at	hypothetical protein	AT2G35480	AT2G35480	FG-LD-sp	FG-LD-gr	133.755	49.7437	1.427	0.0251644
263111_s_at	Protein kinase superfamily protein /// probable inactive receptor-like protein kinase	AT1G65190 /// AT1G65250	AT1G65190 /// AT1G65250	FG-LD-sp	FG-LD-gr	2511.67	934.971	1.42565	0.0202161
247523_at	RPE; catalytic/ ribulose-phosphate 3-epimerase	RPE	AT5G61410	FG-LD-sp	FG-LD-gr	8616.44	3211.75	1.42373	0.032981
266716_at	PSI-P (PHOTOSYSTEM I P SUBUNIT); DNA binding	PSI-P	AT2G46820	FG-LD-sp	FG-LD-gr	7203.01	2685.21	1.42357	0.03109
245937_at	Mpv17/PMP22 family protein	AT5G19750	AT5G19750	FG-LD-sp	FG-LD-gr	546.951	203.939	1.42328	0.013492
255977_at	40S ribosomal protein S18 /// 40S ribosomal protein S18 /// 40S ribosomal protein S18	AT1G34030 /// PFL /// RPS18C	AT1G34030	FG-LD-sp	FG-LD-gr	2731.79	1019.01	1.42268	0.00921707
248640_at	protein LOW PSII ACCUMULATION 66	LPA66	AT5G48910	FG-LD-sp	FG-LD-gr	185.299	69.1319	1.42243	0.00503886
259899_at	pentatricopeptide repeat-containing protein	AT1G71210	AT1G71210	FG-LD-sp	FG-LD-gr	199.49	74.4299	1.42236	0.0244938
260523_at	EMB2654 (EMBRYO DEFECTIVE 2654)	EMB2654	AT2G41720	FG-LD-sp	FG-LD-gr	446.505	166.643	1.42191	0.00167699
251176_at	putative calcium-transporting ATPase 12	AT3G63380	AT3G63380	FG-LD-sp	FG-LD-gr	2229.12	832.404	1.42112	0.0177807
249025_at	molybdenum cofactor sulfurase family protein	AT5G44720	AT5G44720	FG-LD-sp	FG-LD-gr	728.723	272.132	1.42106	0.0166422
246847_at	ATIREG3 (IRON-REGULATED PROTEIN 3)	ATIREG3	AT5G26820	FG-LD-sp	FG-LD-gr	753.099	281.236	1.42106	0.0211851
264042_at	ST; brassinosteroid sulfotransferase/ sulfotransferase	ST	AT2G03760	FG-LD-sp	FG-LD-gr	1819.72	679.701	1.42074	0.0235851
251546_at	haloacid dehalogenase-like hydrolase domain-containing protein	AT3G58830	AT3G58830	FG-LD-sp	FG-LD-gr	350.847	131.063	1.42058	0.00913144
253438_at	SHM3 (SERINE HYDROXYMETHYLTRANSFERASE 3); catalytic/ glycine hydroxymethyltransferase/ pyridoxal phosphate binding	SHM3	AT4G32520	FG-LD-sp	FG-LD-gr	1118.69	418.345	1.41904	0.00941206
263415_at	EMB2762 (EMBRYO DEFECTIVE 2762)	EMB2762	AT2G17250	FG-LD-sp	FG-LD-gr	670.806	250.972	1.41837	0.0542298
262632_at	PSBP-1 (PHOTOSYSTEM II SUBUNIT P-1); poly(U) binding	PSBP-1	AT1G06680	FG-LD-sp	FG-LD-gr	10949.4	4097.14	1.41817	0.00622302
246503_at	40S ribosomal protein S7-3	AT5G16130	AT5G16130	FG-LD-sp	FG-LD-gr	5381.12	2013.58	1.41814	0.00522007
248888_at	KAT1 (POTASSIUM CHANNEL IN ARABIDOPSIS THALIANA 1); cyclic nucleotide binding / inward rectifier potassium channel	KAT1	AT5G46240	FG-LD-sp	FG-LD-gr	290.355	108.669	1.41788	0.0299426
254098_at	FSD1 (FE SUPEROXIDE DISMUTASE 1); copper ion binding / superoxide dismutase	FSD1	AT4G25100	FG-LD-sp	FG-LD-gr	8298.09	3106.65	1.41742	0.00512626
248873_at	TIR-NBS-LRR class disease resistance protein	AT5G46450	AT5G46450	FG-LD-sp	FG-LD-gr	390.445	146.227	1.41691	0.0175111
249836_at	HMGB6; transcription factor	HMGB6	AT5G23420	FG-LD-sp	FG-LD-gr	115.298	43.2068	1.41603	0.00937702
247524_at	ACHT5 (ATYPICAL CYS HIS RICH THIOREDOXIN 5)	ACHT5	AT5G61440	FG-LD-sp	FG-LD-gr	353.566	132.636	1.41451	0.0300029
247149_at	hydroxyproline-rich glycoprotein family protein	AT5G65660	AT5G65660	FG-LD-sp	FG-LD-gr	928.939	348.663	1.41375	0.047205
264382_at	SDF2 (STROMAL CELL-DERIVED FACTOR 2-LIKE PROTEIN PRECURSOR)	SDF2	AT2G25110	FG-LD-sp	FG-LD-gr	2369.24	889.699	1.41303	0.0340254
250388_at	pentatricopeptide repeat-containing protein	AT5G11310	AT5G11310	FG-LD-sp	FG-LD-gr	98.0149	36.8098	1.41291	0.00106575
251951_s_at	hypothetical protein /// hypothetical protein /// hypothetical protein	AT1G55710 /// AT3G53630 /// AT4G18692	AT1G55710 /// AT3G53630 /// AT4G18692	FG-LD-sp	FG-LD-gr	788.43	296.323	1.41181	0.00689908
258985_at	ARM repeat superfamily protein	AT3G08960	AT3G08960	FG-LD-sp	FG-LD-gr	132.743	49.8922	1.41175	0.0301866
253216_at	cyclophilin-like peptidyl-prolyl cis-trans isomerase family protein	AT4G34960	AT4G34960	FG-LD-sp	FG-LD-gr	304.468	114.565	1.41013	0.0163102
250307_at	CRT (chloroquine-resistance transporter)-like transporter 3	CLT3	AT5G12170	FG-LD-sp	FG-LD-gr	2325.69	875.243	1.40991	0.000296369
254133_at	protein kinase family protein	AT4G24810	AT4G24810	FG-LD-sp	FG-LD-gr	167.694	63.1245	1.40956	0.0118806
249672_at	exosome complex exonuclease RRP6L2	AT5G35910	AT5G35910	FG-LD-sp	FG-LD-gr	499.037	187.871	1.40941	0.0209228
249774_at	SQP1; squalene monooxygenase	SQP1	AT5G24150	FG-LD-sp	FG-LD-gr	180.835	68.1182	1.40856	0.00618847
261328_at	YbaK/aminoacyl-tRNA synthetase-associated domain-containing protein	AT1G44835	AT1G44835	FG-LD-sp	FG-LD-gr	229.646	86.5413	1.40795	0.0273609
249058_at	TAO1 (TARGET OF AVRB OPERATION1); ATP binding / protein binding / transmembrane receptor	TAO1	AT5G44510	FG-LD-sp	FG-LD-gr	165.604	62.4471	1.40703	0.00570682
260128_at	S-adenosylmethionine-dependent methyltransferase domain-containing protein	AT1G36310	AT1G36310	FG-LD-sp	FG-LD-gr	1021.31	385.156	1.40691	0.0114879
264916_at	ACLA-2; ATP citrate synthase	ACLA-2	AT1G60810	FG-LD-sp	FG-LD-gr	409.404	154.592	1.40506	0.0387388
256466_at	putative plastid developmental protein DAG	AT1G32580	AT1G32580	FG-LD-sp	FG-LD-gr	671.453	253.604	1.40471	0.0327594
260874_at	emb2170 (embryo defective 2170)	emb2170	AT1G21390	FG-LD-sp	FG-LD-gr	145.043	54.8098	1.40398	0.0453805
261782_at	high mobility group B protein 9	AT1G76110	AT1G76110	FG-LD-sp	FG-LD-gr	280.093	105.931	1.40278	0.0542233
256322_at	AXR4 (AUXIN RESISTANT 4)	AXR4	AT1G54990	FG-LD-sp	FG-LD-gr	822.672	311.159	1.40266	0.00331682
246576_at	ROPGEF14; Rho guanyl-nucleotide exchange factor	ROPGEF14	AT1G31650	FG-LD-sp	FG-LD-gr	405.397	153.403	1.40201	0.00190595
252863_at	MIPS1 (MYO-INOSITOL-1-PHOSTPATE SYNTHASE 1); inositol-3-phosphate synthase	MIPS1	AT4G39800	FG-LD-sp	FG-LD-gr	768.773	291.334	1.39988	0.029157
256678_at	CP33; RNA binding	CP33	AT3G52380	FG-LD-sp	FG-LD-gr	1516.21	574.642	1.39974	0.0456446
263241_at	ADC1 (ARGININE DECARBOXYLASE 1); arginine decarboxylase	ADC1	AT2G16500	FG-LD-sp	FG-LD-gr	5391.24	2044.27	1.39903	0.0494525
245098_at	ERS1 (ETHYLENE RESPONSE SENSOR 1); ethylene binding / protein histidine kinase/ receptor	ERS1	AT2G40940	FG-LD-sp	FG-LD-gr	2849.85	1080.66	1.39897	0.0403932
254247_at	cysteine-rich receptor-like protein kinase 18	CRK18	AT4G23260	FG-LD-sp	FG-LD-gr	1039.04	394.061	1.39876	0.0252464
266696_at	mitochondrial ATP synthase subunit G protein	AT2G19680	AT2G19680	FG-LD-sp	FG-LD-gr	1089.16	413.098	1.39866	0.0270278
246861_at	IAA28 (INDOLE-3-ACETIC ACID INDUCIBLE 28); transcription factor	IAA28	AT5G25890	FG-LD-sp	FG-LD-gr	400.691	151.983	1.39858	0.0448807
260734_at	TIR-NBS-LRR class disease resistance protein	AT1G17600	AT1G17600	FG-LD-sp	FG-LD-gr	140.462	53.4093	1.39502	0.0123947
250779_at	EIF2 ALPHA; RNA binding / translation initiation factor	EIF2 ALPHA	AT5G05470	FG-LD-sp	FG-LD-gr	327.892	124.717	1.39456	0.0282774
258549_at	protein arginine N-methyltransferase family protein	PRMT4B	AT3G06930	FG-LD-sp	FG-LD-gr	240.268	91.4189	1.39408	0.0148842
265257_at	Succinyl-CoA ligase [GDP-forming] subunit beta	AT2G20420	AT2G20420	FG-LD-sp	FG-LD-gr	3969.95	1511.69	1.39296	0.0146496
253252_at	ATASE2 (GLN PHOSPHORIBOSYL PYROPHOSPHATE AMIDOTRANSFERASE 2); amidophosphoribosyltransferase	ATASE2	AT4G34740	FG-LD-sp	FG-LD-gr	292.724	111.499	1.39251	0.00159719
250192_at	pescadillo-related protein	AT5G14520	AT5G14520	FG-LD-sp	FG-LD-gr	2496.31	950.952	1.39235	0.0186964
248140_at	hypothetical protein	AT5G54980	AT5G54980	FG-LD-sp	FG-LD-gr	864.101	329.217	1.39216	0.00496376
259561_at	WAK1 (CELL WALL-ASSOCIATED KINASE); kinase	WAK1	AT1G21250	FG-LD-sp	FG-LD-gr	6002.52	2287.02	1.3921	0.0142943
263952_s_at	hypothetical protein /// hypothetical protein	AT2G35810 /// AT2G35830	AT2G35810 /// AT2G35830	FG-LD-sp	FG-LD-gr	2894.92	1103.66	1.39123	0.0321229
258800_at	hypothetical protein	AT3G04550	AT3G04550	FG-LD-sp	FG-LD-gr	701.832	267.75	1.39024	0.025867
266173_at	hypothetical protein	AT2G02410	AT2G02410	FG-LD-sp	FG-LD-gr	138.313	52.799	1.38936	0.0262184
254994_at	MTA (MRNA ADENOSINE METHYLASE); S-adenosylmethionine-dependent methyltransferase/ methyltransferase	MTA	AT4G10760	FG-LD-sp	FG-LD-gr	357.828	136.636	1.38893	0.00769964
251066_at	RING-H2 finger protein ATL74	AT5G01880	AT5G01880	FG-LD-sp	FG-LD-gr	216.685	82.7888	1.38809	0.0154683
263400_s_at	40S ribosomal protein S3-1 /// 40S ribosomal protein S3-2	AT2G31610 /// AT3G53870	AT2G31610 /// AT3G53870	FG-LD-sp	FG-LD-gr	6102.07	2331.79	1.38786	0.0149827
249067_at	nuclear transport factor 2 and RNA recognition motif domain-containing protein	AT5G43960	AT5G43960	FG-LD-sp	FG-LD-gr	793.676	303.328	1.38767	0.0096457
245998_at	SUS1 (SUCROSE SYNTHASE 1); UDP-glycosyltransferase/ sucrose synthase	SUS1	AT5G20830	FG-LD-sp	FG-LD-gr	1111.51	425.049	1.38682	0.0253652
251996_at	BGAL2 (beta-galactosidase 2); beta-galactosidase/ catalytic/ cation binding	BGAL2	AT3G52840	FG-LD-sp	FG-LD-gr	260.578	99.7403	1.38546	0.0286241
262705_at	wall-associated receptor kinase-like 8	AT1G16260	AT1G16260	FG-LD-sp	FG-LD-gr	1466.68	561.638	1.38484	0.0489173
260286_at	WIN1 (HOPW1-1-INTERACTING 1); N2-acetyl-L-ornithine:2-oxoglutarate 5-aminotransferase/ catalytic/ pyridoxal phosphate binding / transaminase	WIN1	AT1G80600	FG-LD-sp	FG-LD-gr	2670.52	1023.59	1.38348	0.00444679
265668_at	Acyl-CoA N-acyltransferases (NAT) superfamily protein	AT2G32020	AT2G32020	FG-LD-sp	FG-LD-gr	587.988	225.478	1.3828	0.0226228
254485_at	Rossmann-fold NAD(P)-binding domain-containing protein	AT4G20760	AT4G20760	FG-LD-sp	FG-LD-gr	237.411	91.0835	1.38212	0.0547367
248679_at	hypothetical protein	AT5G48830	AT5G48830	FG-LD-sp	FG-LD-gr	344.611	132.3	1.38115	0.0130382
245387_at	hyaluronan / mRNA binding family	AT4G17520	AT4G17520	FG-LD-sp	FG-LD-gr	1199.6	460.612	1.38092	0.0281363
250151_at	ATNRT2.7 (Arabidopsis thaliana high affinity nitrate transporter 2.7); nitrate transmembrane transporter	ATNRT2.7	AT5G14570	FG-LD-sp	FG-LD-gr	683.791	262.578	1.38081	0.0361288
262287_at	protein ClpS1	AT1G68660	AT1G68660	FG-LD-sp	FG-LD-gr	3157.83	1212.73	1.38068	0.0181533
259240_at	hypothetical protein	AT3G11590	AT3G11590	FG-LD-sp	FG-LD-gr	221.335	85.0722	1.37947	0.0442838
261540_at	hypothetical protein	AT1G63610	AT1G63610	FG-LD-sp	FG-LD-gr	385.784	148.293	1.37935	0.0163052
264694_at	protease inhibitor/seed storage/LTP family protein	AT1G70250	AT1G70250	FG-LD-sp	FG-LD-gr	428.156	164.642	1.3788	0.0054899
250461_at	hypothetical protein	AT5G10010	AT5G10010	FG-LD-sp	FG-LD-gr	467.464	179.773	1.37868	0.0441934
262056_at	Spc97 / Spc98 family of spindle pole body (SBP) component	AT1G80245	AT1G80245	FG-LD-sp	FG-LD-gr	266.124	102.391	1.37801	0.0207613
257463_at	Sec14p-like phosphatidylinositol transfer family protein	AT1G14820	AT1G14820	FG-LD-sp	FG-LD-gr	507.47	195.302	1.37761	0.00252271
249528_at	hypothetical protein	AT5G38720	AT5G38720	FG-LD-sp	FG-LD-gr	325.487	125.321	1.37697	0.00341494
258108_at	alpha/beta-Hydrolases superfamily protein	AT3G23570	AT3G23570	FG-LD-sp	FG-LD-gr	1908.27	734.987	1.37648	0.0451914
250222_at	transducin/WD40 repeat-like superfamily protein	AT5G14050	AT5G14050	FG-LD-sp	FG-LD-gr	807.821	311.151	1.37642	0.00285571
261266_at	ATEXPA10 (ARABIDOPSIS THALIANA EXPANSIN A 10); structural constituent of cell wall	ATEXPA10	AT1G26770	FG-LD-sp	FG-LD-gr	179.734	69.259	1.37579	0.00390462
262882_at	CYP89A2 (CYTOCHROME P450 89A2); electron carrier/ heme binding / iron ion binding / monooxygenase/ oxygen binding	CYP89A2	AT1G64900	FG-LD-sp	FG-LD-gr	791.958	305.177	1.37577	0.00488752
253362_s_at	putative (S)-coclaurine-N-methyltransferase /// S-adenosyl-L-methionine-dependent methyltransferases superfamily protein	AT4G33110 /// AT4G33120	AT4G33110 /// AT4G33120	FG-LD-sp	FG-LD-gr	420.904	162.229	1.37545	0.020875
254505_at	GCN5-related N-acetyltransferase (GNAT) family protein	AT4G19985	AT4G19985	FG-LD-sp	FG-LD-gr	229.17	88.3386	1.3753	0.0357831
257193_at	pentatricopeptide repeat-containing protein	AT3G13160	AT3G13160	FG-LD-sp	FG-LD-gr	218.963	84.4676	1.37421	0.0113236
255567_at	protein CURVATURE THYLAKOID 1A	AT4G01150	AT4G01150	FG-LD-sp	FG-LD-gr	9662.45	3728.33	1.37386	0.0057351
261603_at	ATRBP47A (Arabidopsis thaliana RNA-binding protein 47a); RNA binding	ATRBP47A	AT1G49600	FG-LD-sp	FG-LD-gr	1863.22	719.038	1.37366	0.00879944
260369_at	RPL34 (RIBOSOMAL PROTEIN L34); structural constituent of ribosome	RPL34	AT1G69620	FG-LD-sp	FG-LD-gr	9280.53	3585.51	1.37203	0.0268744
263452_at	probable trehalose-phosphate phosphatase E	AT2G22190	AT2G22190	FG-LD-sp	FG-LD-gr	163.295	63.1262	1.37117	0.041552
250371_at	PsbP domain-containing protein 5	AT5G11450	AT5G11450	FG-LD-sp	FG-LD-gr	1312.69	507.692	1.3705	0.0444751
252479_at	TIM9; P-P-bond-hydrolysis-driven protein transmembrane transporter	TIM9	AT3G46560	FG-LD-sp	FG-LD-gr	1800.34	696.357	1.37037	0.016358
248136_at	DEAD-box ATP-dependent RNA helicase 32	AT5G54910	AT5G54910	FG-LD-sp	FG-LD-gr	220.48	85.2905	1.37019	0.00290175
253487_at	RPS6 (RIBOSOMAL PROTEIN S6); structural constituent of ribosome	RPS6	AT4G31700	FG-LD-sp	FG-LD-gr	4048.62	1566.67	1.36973	5.8763e-05
253342_at	PAA1 (P-TYPE ATP-ASE 1); ATPase, coupled to transmembrane movement of ions, phosphorylative mechanism / copper ion transmembrane transporter	PAA1	AT4G33520	FG-LD-sp	FG-LD-gr	653.573	252.914	1.36971	0.0255928
266210_at	PGY1 (PIGGYBACK1); RNA binding / structural constituent of ribosome	PGY1	AT2G27530	FG-LD-sp	FG-LD-gr	6713.67	2598.69	1.36932	0.054258
247978_at	60S ribosomal protein L31-3	AT5G56710	AT5G56710	FG-LD-sp	FG-LD-gr	5204.91	2014.96	1.36912	0.0330976
262945_at	hypothetical protein	AT1G79510	AT1G79510	FG-LD-sp	FG-LD-gr	1006.23	389.606	1.36887	0.0229673
245216_at	IMPA-2 (IMPORTIN ALPHA ISOFORM 2); binding / protein transporter	IMPA-2	AT4G16143	FG-LD-sp	FG-LD-gr	614.78	238.137	1.36828	0.0357109
260910_at	IMPA-6 (IMPORTIN ALPHA ISOFORM 6); binding / protein transporter	IMPA-6	AT1G02690	FG-LD-sp	FG-LD-gr	184.843	71.7114	1.36603	0.0469739
262277_at	hypothetical protein	AT1G68650	AT1G68650	FG-LD-sp	FG-LD-gr	345.701	134.219	1.36493	0.0411404
254981_at	Nascent polypeptide-associated complex subunit alpha-like protein 4	AT4G10480	AT4G10480	FG-LD-sp	FG-LD-gr	2891.87	1122.91	1.36477	0.0034668
250715_at	ATO (ATROPOS); nucleic acid binding / zinc ion binding	ATO	AT5G06160	FG-LD-sp	FG-LD-gr	204.252	79.3333	1.36435	0.0204721
255638_at	type II membrane pectin methyltransferase	AT4G00740	AT4G00740	FG-LD-sp	FG-LD-gr	459.315	178.575	1.36295	0.0261044
251324_at	PIP1A (PLASMA MEMBRANE INTRINSIC PROTEIN 1A); water channel	PIP1A	AT3G61430	FG-LD-sp	FG-LD-gr	7925.2	3081.69	1.36272	0.0273388
249342_at	ATP12 protein-related	AT5G40660	AT5G40660	FG-LD-sp	FG-LD-gr	586.907	228.223	1.36269	0.0321807
250291_at	AK-LYS1 (ASPARTATE KINASE 1); aspartate kinase	AK-LYS1	AT5G13280	FG-LD-sp	FG-LD-gr	1464.13	569.549	1.36215	0.0392968
246266_at	NFD3 (NUCLEAR FUSION DEFECTIVE 3); structural constituent of ribosome	NFD3	AT1G31817	FG-LD-sp	FG-LD-gr	387.386	150.729	1.36181	0.0452141
256383_at	glycine-rich protein	AT1G66820	AT1G66820	FG-LD-sp	FG-LD-gr	892.468	347.413	1.36115	0.00207145
253803_at	hypothetical protein	AT4G28200	AT4G28200	FG-LD-sp	FG-LD-gr	789.704	307.49	1.36077	0.0121351
247448_at	hypothetical protein	AT5G62770	AT5G62770	FG-LD-sp	FG-LD-gr	326.961	127.342	1.36041	0.0148369
256725_at	trichome birefringence-like 37 protein	TBL37	AT2G34070	FG-LD-sp	FG-LD-gr	1003.74	391.233	1.35928	0.00152845
257722_at	protein ASPARTIC PROTEASE IN GUARD CELL 1	AT3G18490	AT3G18490	FG-LD-sp	FG-LD-gr	2311.1	901.131	1.35877	0.00697614
251679_at	calcium-dependent phosphotriesterase superfamily protein	AT3G57030	AT3G57030	FG-LD-sp	FG-LD-gr	497.072	193.817	1.35876	0.00779086
253966_at	fructose-bisphosphate aldolase 7	AT4G26520	AT4G26520	FG-LD-sp	FG-LD-gr	107.974	42.1039	1.35866	0.027221
261563_at	protein sec fourteen-like protein-20	AT1G01630	AT1G01630	FG-LD-sp	FG-LD-gr	1065.87	415.712	1.35838	0.0215712
266835_at	NDA2 (ALTERNATIVE NAD(P)H DEHYDROGENASE 2); FAD binding / NADH dehydrogenase/ oxidoreductase	NDA2	AT2G29990	FG-LD-sp	FG-LD-gr	1757.91	685.7	1.35821	0.0305949
259006_at	60S acidic ribosomal protein P0-2	AT3G09200	AT3G09200	FG-LD-sp	FG-LD-gr	13031.7	5084.79	1.35777	0.0107648
249396_at	DegP9 (DegP protease 9); catalytic/ protein binding / serine-type endopeptidase/ serine-type peptidase	DegP9	AT5G40200	FG-LD-sp	FG-LD-gr	794.342	309.956	1.3577	0.0347756
252124_at	hypothetical protein	AT3G51010	AT3G51010	FG-LD-sp	FG-LD-gr	1673.51	653.454	1.35672	0.00463174
255636_at	ANL2 (ANTHOCYANINLESS 2); transcription factor/ transcription regulator	ANL2	AT4G00730	FG-LD-sp	FG-LD-gr	381.677	149.036	1.35669	0.0478975
252281_at	Metal-dependent protein hydrolase	AT3G49320	AT3G49320	FG-LD-sp	FG-LD-gr	132.406	51.7142	1.35633	0.0466261
261882_at	PDE318 (pigment defective 318); GTP binding	PDE318	AT1G80770	FG-LD-sp	FG-LD-gr	846.692	330.773	1.35599	0.0337399
253176_at	WD repeat-containing protein 42A	AT4G35140	AT4G35140	FG-LD-sp	FG-LD-gr	156.367	61.1148	1.35534	0.0211001
265326_at	nucleolar complex protein 2-like protein	AT2G18220	AT2G18220	FG-LD-sp	FG-LD-gr	249.843	97.6594	1.35519	0.00624676
266678_at	haloacid dehalogenase-like hydrolase family protein	AT2G25870	AT2G25870	FG-LD-sp	FG-LD-gr	1288.74	503.751	1.35519	0.0254167
259392_at	ribosomal protein L1p/L10e family	AT1G06380	AT1G06380	FG-LD-sp	FG-LD-gr	312.706	122.238	1.35512	0.00828813
262786_at	alpha/beta-Hydrolases superfamily protein	AT1G10740	AT1G10740	FG-LD-sp	FG-LD-gr	1074.03	419.851	1.35508	0.0387899
266899_at	mitochondrial transcription termination factor family protein	AT2G34620	AT2G34620	FG-LD-sp	FG-LD-gr	164.849	64.472	1.3544	0.00346622
247274_at	chaperone DnaJ-domain containing protein	AT5G64360	AT5G64360	FG-LD-sp	FG-LD-gr	166.206	65.0035	1.35439	0.0142391
256412_at	Paxneb protein-related	ELO1	AT3G11220	FG-LD-sp	FG-LD-gr	194.414	76.0545	1.35402	0.0168008
263515_at	uncharacterized oxidative stress response protein	AT2G21640	AT2G21640	FG-LD-sp	FG-LD-gr	258.585	101.189	1.35358	0.0169774
254982_at	hypothetical protein	AT4G10470	AT4G10470	FG-LD-sp	FG-LD-gr	87.0354	34.0627	1.35341	0.0419256
264069_at	CPN60A (CHAPERONIN-60ALPHA); ATP binding / protein binding	CPN60A	AT2G28000	FG-LD-sp	FG-LD-gr	2444.77	957.72	1.35202	0.00549711
259539_at	O-fucosyltransferase-like protein	AT1G20550	AT1G20550	FG-LD-sp	FG-LD-gr	82.6028	32.3637	1.35181	0.0226882
250906_at	SBE2.2 (starch branching enzyme 2.2); 1,4-alpha-glucan branching enzyme	SBE2.2	AT5G03650	FG-LD-sp	FG-LD-gr	483.597	189.495	1.35164	0.0215371
252094_at	PAD1 (20s proteasome alpha subunit pad1); endopeptidase/ peptidase/ threonine-type endopeptidase	PAD1	AT3G51260	FG-LD-sp	FG-LD-gr	2297.82	900.582	1.35134	0.0328412
253854_at	CCT motif family protein	AT4G27900	AT4G27900	FG-LD-sp	FG-LD-gr	404.487	158.579	1.35089	0.0492664
254778_at	homeodomain-like transcriptional regulator	AT4G12750	AT4G12750	FG-LD-sp	FG-LD-gr	290.388	113.925	1.34989	0.00944765
266639_at	DAD2 (DEFENDER AGAINST CELL DEATH 2)	DAD2	AT2G35520	FG-LD-sp	FG-LD-gr	620.556	243.57	1.34922	0.00643243
267516_at	RPT2 (ROOT PHOTOTROPISM 2); protein binding	RPT2	AT2G30520	FG-LD-sp	FG-LD-gr	2017	791.856	1.3489	0.0238219
251552_at	60S ribosomal protein L11-2 /// 60S ribosomal protein L11-2 /// 60S ribosomal protein L11-2	AT3G58700 /// AT5G45775 /// RPL16B	AT3G58700	FG-LD-sp	FG-LD-gr	2356.54	925.341	1.34861	0.038003
262842_at	XTR2 (XYLOGLUCAN ENDOTRANSGLYCOSYLASE RELATED 2); hydrolase, acting on glycosyl bonds / xyloglucan:xyloglucosyl transferase	XTR2	AT1G14720	FG-LD-sp	FG-LD-gr	716.289	281.341	1.34822	0.00944858
247900_at	60S acidic ribosomal protein P3-2	AT5G57290	AT5G57290	FG-LD-sp	FG-LD-gr	2916.13	1146.12	1.3473	0.0295105
248049_at	COX15 (cytochrome c oxidase 15)	COX15	AT5G56090	FG-LD-sp	FG-LD-gr	317.872	124.957	1.34701	0.0284889
245372_at	60S ribosomal protein L27-3	AT4G15000	AT4G15000	FG-LD-sp	FG-LD-gr	3912.56	1540.04	1.34515	0.0111546
246478_at	pentatricopeptide repeat-containing protein	AT5G15980	AT5G15980	FG-LD-sp	FG-LD-gr	264.269	104.021	1.34514	0.038749
247124_at	2-oxoglutarate (2OG) and Fe(II)-dependent oxygenase superfamily protein	AT5G66060	AT5G66060	FG-LD-sp	FG-LD-gr	262.002	103.13	1.34512	0.0356724
248555_at	DNA repair protein RadA-like protein	AT5G50340	AT5G50340	FG-LD-sp	FG-LD-gr	230.308	90.6586	1.34505	0.00919818
262374_s_at	TIR (TOLL/INTERLEUKIN-1 RECEPTOR-LIKE); transmembrane receptor	TIR	AT1G72910 /// AT1G72930	FG-LD-sp	FG-LD-gr	6563.01	2585.28	1.34404	0.0357302
260309_at	AOAT2 (ALANINE-2-OXOGLUTARATE AMINOTRANSFERASE 2); L-alanine:2-oxoglutarate aminotransferase/ glycine:2-oxoglutarate aminotransferase	AOAT2	AT1G70580	FG-LD-sp	FG-LD-gr	408.146	160.825	1.3436	7.75054e-05
256002_at	CARB (CARBAMOYL PHOSPHATE SYNTHETASE B); ATP binding / carbamoyl-phosphate synthase/ catalytic	CARB	AT1G29900	FG-LD-sp	FG-LD-gr	1152	454.181	1.3428	0.0209263
262098_at	NF-YC2 (NUCLEAR FACTOR Y, SUBUNIT C2); DNA binding / transcription activator/ transcription factor	NF-YC2	AT1G56170	FG-LD-sp	FG-LD-gr	461.159	181.896	1.34215	0.000471751
264976_at	NRT1.6 (NITRATE TRANSPORTER 1.6); low affinity nitrate transmembrane transporter/ transporter	NRT1.6	AT1G27080	FG-LD-sp	FG-LD-gr	115.462	45.5669	1.34136	0.0302673
252414_at	putative glycerol-3-phosphate transporter 1	PS3	AT3G47420	FG-LD-sp	FG-LD-gr	4256.65	1680.66	1.34069	0.0176027
258087_at	ATPRX Q; antioxidant/ peroxiredoxin	ATPRX Q	AT3G26060	FG-LD-sp	FG-LD-gr	1114.98	440.28	1.34052	0.0498585
251970_at	UGT73D1 (UDP-glucosyl transferase 73D1); UDP-glycosyltransferase/ transferase, transferring hexosyl groups	UGT73D1	AT3G53150	FG-LD-sp	FG-LD-gr	633.6	250.552	1.33846	0.017119
252754_at	---	---	AT3G43510	FG-LD-sp	FG-LD-gr	452.857	179.08	1.33845	0.00733389
249475_at	nucleic acid-binding, OB-fold-like protein	AT5G38890	AT5G38890	FG-LD-sp	FG-LD-gr	705.068	278.924	1.33789	0.00967116
245277_at	IAGLU (INDOLE-3-ACETATE BETA-D-GLUCOSYLTRANSFERASE); UDP-glycosyltransferase/ transferase, transferring glycosyl groups	IAGLU	AT4G15550	FG-LD-sp	FG-LD-gr	936.656	370.598	1.33767	0.0513995
258139_at	AT-HSFC1; DNA binding / transcription factor	HSFC1	AT3G24520	FG-LD-sp	FG-LD-gr	243.735	96.5422	1.33608	0.0427948
259775_at	hypothetical protein	AT1G29530	AT1G29530	FG-LD-sp	FG-LD-gr	278.374	110.281	1.33583	0.0164349
247943_at	Tautomerase/MIF superfamily protein	AT5G57170	AT5G57170	FG-LD-sp	FG-LD-gr	286.341	113.446	1.33573	0.000556408
256029_at	STT3B (staurosporin and temperature sensitive 3-like b); oligosaccharyl transferase	STT3B	AT1G34130	FG-LD-sp	FG-LD-gr	911.593	361.274	1.3353	0.0164745
252403_at	lipase class 3 family protein / disease resistance protein-related protein	AT3G48080	AT3G48080	FG-LD-sp	FG-LD-gr	662.722	262.732	1.33481	0.0215812
248846_at	hypothetical protein	AT5G46500	AT5G46500	FG-LD-sp	FG-LD-gr	291.389	115.62	1.33356	0.0523323
257423_at	mitochondrial transcription termination factor family protein	AT1G62010	AT1G62010	FG-LD-sp	FG-LD-gr	103.543	41.1299	1.33197	0.0332427
258588_s_at	GAPC1 (GLYCERALDEHYDE-3-PHOSPHATE DEHYDROGENASE C SUBUNIT 1); glyceraldehyde-3-phosphate dehydrogenase (phosphorylating)/ glyceraldehyde-3-phosphate dehydrogenase	GAPC1	AT3G04120	FG-LD-sp	FG-LD-gr	15400.7	6119.16	1.33159	0.0270691
265698_at	hypothetical protein	AT2G32160	AT2G32160	FG-LD-sp	FG-LD-gr	2584.72	1027.45	1.33094	0.0510259
248664_at	FKBP15-2; FK506 binding / peptidyl-prolyl cis-trans isomerase	FKBP15-2	AT5G48580	FG-LD-sp	FG-LD-gr	939.838	373.727	1.33043	0.0267613
256304_at	S-adenosylmethionine-dependent methyltransferase domain-containing protein	AT1G69523	AT1G69523	FG-LD-sp	FG-LD-gr	123.688	49.1995	1.32999	0.00569708
263601_s_at	THY-1 (THYMIDYLATE SYNTHASE 1); dihydrofolate reductase/ thymidylate synthase	THY-1	AT2G16370 /// AT4G34570	FG-LD-sp	FG-LD-gr	288.717	114.849	1.32992	0.00176775
265464_at	protein ROP interactive partner 2	RIP3	AT2G37080	FG-LD-sp	FG-LD-gr	134.778	53.6312	1.32944	0.00876508
249933_at	Rho GTPase activating protein with PAK-box/P21-Rho-binding domain	AT5G22400	AT5G22400	FG-LD-sp	FG-LD-gr	169.554	67.4929	1.32893	0.0358817
246910_at	polynucleotidyl transferase, ribonuclease H-like superfamily protein	AT5G25800	AT5G25800	FG-LD-sp	FG-LD-gr	312.289	124.354	1.32842	0.0182893
264441_at	hypothetical protein	AT1G27435	AT1G27435	FG-LD-sp	FG-LD-gr	1289.44	513.508	1.32829	0.0177015
263471_at	RAP	RAP	AT2G31890	FG-LD-sp	FG-LD-gr	348.68	138.873	1.32814	0.0159846
246736_at	hypothetical protein	AT5G27560	AT5G27560	FG-LD-sp	FG-LD-gr	813.785	324.552	1.3262	0.0258139
254991_at	BPG2-like protein	AT4G10620	AT4G10620	FG-LD-sp	FG-LD-gr	251.572	100.388	1.32538	0.0108665
245841_s_at	XW6; structural constituent of ribosome	XW6	AT1G58380 /// AT1G58684 /// AT1G58983 /// AT1G59359	FG-LD-sp	FG-LD-gr	11023.1	4398.83	1.32534	0.00384989
248797_at	Hyaluronan / mRNA binding family protein	AT5G47210	AT5G47210	FG-LD-sp	FG-LD-gr	3125.27	1248.74	1.32351	0.0114652
255706_at	ATRPS13A (ARABIDOPSIS THALIANA RIBOSOMAL PROTEIN S13A); structural constituent of ribosome	ATRPS13A	AT4G00100	FG-LD-sp	FG-LD-gr	5013.5	2005.47	1.32188	0.0197394
258526_at	multiple organellar RNA editing factor 3	AT3G06790	AT3G06790	FG-LD-sp	FG-LD-gr	707.694	283.172	1.32145	0.0123119
249764_at	MIND; ATPase/ calcium-dependent ATPase/ protein binding / protein homodimerization	MIND	AT5G24020	FG-LD-sp	FG-LD-gr	483.174	193.386	1.32106	0.0366062
245121_at	60S ribosomal protein L7a-1	AT2G47610	AT2G47610	FG-LD-sp	FG-LD-gr	4818.96	1929.19	1.32073	0.0170878
254012_at	60S ribosomal protein L31-2	AT4G26230	AT4G26230	FG-LD-sp	FG-LD-gr	4835.05	1936.43	1.32013	0.0352237
262079_at	ZCW7	ZCW7	AT1G59600	FG-LD-sp	FG-LD-gr	311.909	124.946	1.31982	0.013603
245594_at	acylamino acid-releasing enzyme	AT4G14570	AT4G14570	FG-LD-sp	FG-LD-gr	183.683	73.5954	1.31953	0.0523398
247813_at	lactate/malate dehydrogenase family protein	AT5G58330	AT5G58330	FG-LD-sp	FG-LD-gr	2427.17	972.822	1.31903	0.00372166
262448_at	WD40 domain-containing protein	AT1G49450	AT1G49450	FG-LD-sp	FG-LD-gr	94.2381	37.7839	1.31854	0.00608969
264315_at	polygalacturonase 2	PG2	AT1G70370	FG-LD-sp	FG-LD-gr	1024.44	410.749	1.31851	0.0061407
262953_at	DNA-directed RNA polymerase	AT1G75670	AT1G75670	FG-LD-sp	FG-LD-gr	619.413	248.361	1.31846	0.045498
259102_at	NHL1	NHL1	AT3G11660	FG-LD-sp	FG-LD-gr	2272.18	911.207	1.31823	0.0135097
247602_at	RLK1 (RECEPTOR-LIKE PROTEIN KINASE 1); ATP binding / carbohydrate binding / kinase/ protein kinase/ protein serine/threonine kinase/ protein tyrosine kinase/ sugar binding	RLK1	AT5G60900	FG-LD-sp	FG-LD-gr	1607.09	645.432	1.31611	0.0262046
256072_at	ATARCA; nucleotide binding	ATARCA	AT1G18080	FG-LD-sp	FG-LD-gr	7529.86	3024.18	1.31608	0.013888
248331_at	40S ribosomal protein S10-3	AT5G52650	AT5G52650	FG-LD-sp	FG-LD-gr	6267.12	2519.12	1.31488	0.0142147
266384_at	hypothetical protein	AT2G14660	AT2G14660	FG-LD-sp	FG-LD-gr	84.6147	34.0131	1.31482	0.0177845
247241_at	hypothetical protein	AT5G64680	AT5G64680	FG-LD-sp	FG-LD-gr	557.098	223.999	1.31444	0.00985295
248292_at	hypothetical protein	AT5G53030	AT5G53030	FG-LD-sp	FG-LD-gr	178.827	71.9207	1.31409	0.0266927
260696_at	hypothetical protein	AT1G32520	AT1G32520	FG-LD-sp	FG-LD-gr	526.492	211.765	1.31394	0.0235555
252274_at	BCAT3 (BRANCHED-CHAIN AMINOTRANSFERASE 3); branched-chain-amino-acid transaminase/ catalytic	BCAT3	AT3G49680	FG-LD-sp	FG-LD-gr	691.2	278.13	1.31334	0.00128285
259112_at	60S ribosomal protein L22-2	AT3G05560	AT3G05560	FG-LD-sp	FG-LD-gr	7242.72	2914.63	1.31322	0.0236381
251958_at	tetratricopeptide repeat domain-containing protein	AT3G53560	AT3G53560	FG-LD-sp	FG-LD-gr	659.136	265.293	1.31299	0.00103159
245939_at	mitochondrial substrate carrier family protein	AT5G19760	AT5G19760	FG-LD-sp	FG-LD-gr	5181.77	2086.43	1.31241	0.03836
262377_at	P-loop containing nucleoside triphosphate hydrolases superfamily protein	AT1G73110	AT1G73110	FG-LD-sp	FG-LD-gr	629.434	253.489	1.31213	0.00467031
255348_at	hypothetical protein	AT4G03820	AT4G03820	FG-LD-sp	FG-LD-gr	155.309	62.563	1.31176	0.0176927
263936_at	RNA helicase family protein	AT2G35920	AT2G35920	FG-LD-sp	FG-LD-gr	345.783	139.366	1.31099	0.00352821
245854_at	AAC2 (ADP/ATP carrier 2); ATP:ADP antiporter/ binding	AAC2	AT5G13490	FG-LD-sp	FG-LD-gr	1932.52	779.686	1.30952	0.0117369
258314_at	ATRABG3C (ARABIDOPSIS RAB GTPASE HOMOLOG G3C); GTP binding	ATRABG3C	AT3G16100	FG-LD-sp	FG-LD-gr	740.308	298.862	1.30865	0.0196358
267421_at	AICARFT/IMPCHase bienzyme family protein	AT2G35040	AT2G35040	FG-LD-sp	FG-LD-gr	818.968	330.704	1.30827	0.019449
250484_at	ASN3 (ASPARAGINE SYNTHETASE 3); asparagine synthase (glutamine-hydrolyzing)	ASN3	AT5G10240	FG-LD-sp	FG-LD-gr	239.074	96.6659	1.30638	0.0382761
265109_s_at	CC-NBS-LRR class disease resistance protein /// CC-NBS-LRR class disease resistance protein	AT1G62630 /// AT1G63360	AT1G62630 /// AT1G63360	FG-LD-sp	FG-LD-gr	885.12	357.92	1.30624	0.00693174
267503_at	probable carboxylesterase 8	AT2G45600	AT2G45600	FG-LD-sp	FG-LD-gr	255.4	103.456	1.30374	0.0317238
263763_at	hypothetical protein	AT2G21385	AT2G21385	FG-LD-sp	FG-LD-gr	468.425	189.756	1.30367	0.0239141
257318_at	hypothetical protein /// ATP synthase 9	ArthMp095 /// AT2G07777	AT2G07777 /// ATMG01090	FG-LD-sp	FG-LD-gr	116.575	47.2294	1.3035	0.0501273
246524_at	ATPCME (PRENYLCYSTEINE METHYLESTERASE); prenylcysteine methylesterase	ATPCME	AT5G15860	FG-LD-sp	FG-LD-gr	548.63	222.274	1.30349	0.0406838
255078_at	APX4 (ASCORBATE PEROXIDASE 4); heme binding / peroxidase	APX4	AT4G09010	FG-LD-sp	FG-LD-gr	1427.9	578.613	1.30323	0.0476067
250058_at	PSRP6 (PLASTID-SPECIFIC 50S RIBOSOMAL PROTEIN 6)	PSRP6	AT5G17870	FG-LD-sp	FG-LD-gr	4797.35	1944.35	1.30295	0.0210232
266672_at	PHT4;1; carbohydrate transmembrane transporter/ inorganic diphosphate transmembrane transporter/ inorganic phosphate transmembrane transporter/ organic anion transmembrane transporter/ sugar:hydrogen symporter	PHT4;1	AT2G29650	FG-LD-sp	FG-LD-gr	842.807	341.589	1.30294	0.0287836
250027_at	hypothetical protein	AT5G18250	AT5G18250	FG-LD-sp	FG-LD-gr	517.796	209.864	1.30293	0.0361316
248773_at	FRA1 (FRAGILE FIBER 1); microtubule motor	FRA1	AT5G47820	FG-LD-sp	FG-LD-gr	150.618	61.054	1.30273	0.0324534
251442_at	Nucleic acid-binding, OB-fold-like protein	AT3G59980	AT3G59980	FG-LD-sp	FG-LD-gr	788.001	319.529	1.30225	0.0151571
259840_at	PSAH2 (PHOTOSYSTEM I SUBUNIT H2)	PSAH2	AT1G52230	FG-LD-sp	FG-LD-gr	5023.45	2037.59	1.30182	0.0127052
245696_at	PKS4 (phytochrome kinase substrate 4)	PKS4	AT5G04190	FG-LD-sp	FG-LD-gr	73.4211	29.7855	1.30159	0.00522786
249288_at	pollen Ole e 1 allergen and extensin family protein	AT5G41050	AT5G41050	FG-LD-sp	FG-LD-gr	163.895	66.4978	1.30139	0.0104541
263906_at	FTSZ2-1; protein binding / structural molecule	FTSZ2-1	AT2G36250	FG-LD-sp	FG-LD-gr	742.182	301.182	1.30114	0.0434689
247340_at	zinc ion binding / DNA binding protein	AT5G63700	AT5G63700	FG-LD-sp	FG-LD-gr	128.126	51.9947	1.30112	0.00473859
260704_at	probable glycine cleavage system H protein 2	AT1G32470	AT1G32470	FG-LD-sp	FG-LD-gr	3010.43	1221.75	1.30102	0.00603975
245437_at	DEAD-box ATP-dependent RNA helicase 28	AT4G16630	---	FG-LD-sp	FG-LD-gr	221.957	90.1438	1.29998	0.0117587
245414_at	hypothetical protein	AT4G17310	AT4G17310	FG-LD-sp	FG-LD-gr	257.484	104.575	1.29995	0.0302116
253044_at	hypothetical protein	AT4G37290	AT4G37290	FG-LD-sp	FG-LD-gr	296.035	120.325	1.29883	0.0308109
266142_at	L-ornithine N5-acetyltransferase NATA1	AT2G39030	AT2G39030	FG-LD-sp	FG-LD-gr	357.051	145.195	1.29814	0.0288911
259727_at	FED A; 2 iron, 2 sulfur cluster binding / electron carrier/ iron-sulfur cluster binding	FED A	AT1G60950	FG-LD-sp	FG-LD-gr	17511.6	7123.78	1.29759	0.0481798
250315_at	PDE149 (PIGMENT DEFECTIVE 149)	PDE149	AT5G12130	FG-LD-sp	FG-LD-gr	639.764	260.263	1.29757	0.0513259
252267_at	aldolase-type TIM barrel family protein	AT3G49640	AT3G49640	FG-LD-sp	FG-LD-gr	285.076	116.017	1.29701	0.0117089
251400_at	phosphoglycerate mutase family protein	AT3G60420	AT3G60420	FG-LD-sp	FG-LD-gr	3332.08	1356.19	1.29686	0.0351396
256143_at	40S ribosomal protein S7-1	AT1G48830	AT1G48830	FG-LD-sp	FG-LD-gr	3702.53	1507.01	1.29682	0.036368
266057_at	nucleic acid-binding, OB-fold-like protein	AT2G40660	AT2G40660	FG-LD-sp	FG-LD-gr	807.797	328.923	1.29624	0.00629924
266058_at	GLY1; glycerol-3-phosphate dehydrogenase (NAD+)	GLY1	AT2G40690	FG-LD-sp	FG-LD-gr	149.868	61.0316	1.29606	0.0457676
253867_at	3'-5'-exoribonuclease family protein	AT4G27490	AT4G27490	FG-LD-sp	FG-LD-gr	227.927	92.8661	1.29535	0.0241289
245518_at	ATRH1; ATP-dependent helicase/ DEAD/H-box RNA helicase binding	ATRH1	AT4G15850	FG-LD-sp	FG-LD-gr	137.536	56.0551	1.29489	0.0222355
248128_at	THI1; protein homodimerization	THI1	AT5G54770	FG-LD-sp	FG-LD-gr	16184.4	6596.34	1.29486	0.0362589
255780_at	GAUT11 (Galacturonosyltransferase 11); polygalacturonate 4-alpha-galacturonosyltransferase	GAUT11	AT1G18580	FG-LD-sp	FG-LD-gr	176.428	71.9409	1.29419	0.0249512
266668_at	RNA editing factor OTP81	OTP81	AT2G29760	FG-LD-sp	FG-LD-gr	126.67	51.6539	1.29413	0.0479396
245952_at	hypothetical protein	AT5G28500	AT5G28500	FG-LD-sp	FG-LD-gr	1026	418.651	1.29321	0.0024305
250300_at	hypothetical protein	AT5G11890	AT5G11890	FG-LD-sp	FG-LD-gr	403.023	164.461	1.29311	0.0475874
252413_at	40S ribosomal protein S20-2	AT3G47370	AT3G47370	FG-LD-sp	FG-LD-gr	3911.18	1596.14	1.29302	0.0534362
253547_at	FAD6 (FATTY ACID DESATURASE 6); omega-6 fatty acid desaturase	FAD6	AT4G30950	FG-LD-sp	FG-LD-gr	4458.38	1820.22	1.29241	0.0324892
260804_at	VQ motif-containing protein	AT1G78410	AT1G78410	FG-LD-sp	FG-LD-gr	2580.17	1053.44	1.29236	0.0032425
256514_at	NAD(P)-binding Rossmann-fold superfamily protein	AT1G66130	AT1G66130	FG-LD-sp	FG-LD-gr	916.112	374.077	1.29219	0.0332439
251487_at	OASC (O-ACETYLSERINE (THIOL) LYASE ISOFORM C); ATP binding / cysteine synthase	OASC	AT3G59760	FG-LD-sp	FG-LD-gr	759.653	310.303	1.29166	0.0320261
266474_at	protein TRICHOME BIREFRINGENCE-LIKE 40	AT2G31110	AT2G31110	FG-LD-sp	FG-LD-gr	443.571	181.217	1.29145	0.0524759
251195_at	monothiol glutaredoxin-S6	AT3G62930	AT3G62930	FG-LD-sp	FG-LD-gr	117.824	48.1481	1.29108	0.0489853
261267_at	hypothetical protein	AT1G26750	AT1G26750	FG-LD-sp	FG-LD-gr	752.715	307.617	1.29097	0.0373138
265798_at	hypothetical protein	AT2G35790	AT2G35790	FG-LD-sp	FG-LD-gr	757.095	309.409	1.29096	0.0146268
246038_s_at	atnudt20 (Arabidopsis thaliana Nudix hydrolase homolog 20); hydrolase	atnudt20	AT5G19460 /// AT5G19470	FG-LD-sp	FG-LD-gr	199.539	81.551	1.29089	4.92201e-05
260410_at	nitrate transporter 1.7	NRT1.7	AT1G69870	FG-LD-sp	FG-LD-gr	1227.73	501.871	1.2906	0.0341335
264885_s_at	probable disease resistance protein /// probable disease resistance protein /// probable disease resistance protein /// probable disease resistance protein	AT1G61180 /// AT1G61190 /// AT1G61300 /// AT1G61310	AT1G61180 /// AT1G61190 /// AT1G61300 /// AT1G61310	FG-LD-sp	FG-LD-gr	1613.71	660.53	1.28868	0.0129796
246547_at	hypothetical protein	AT5G14970	AT5G14970	FG-LD-sp	FG-LD-gr	1768.78	724.097	1.2885	0.0368842
263298_at	TIC21 (TRANSLOCON AT INNER MEMBRANE OF CHLOROPLASTS 21); copper uptake transmembrane transporter/ iron ion transmembrane transporter/ protein homodimerization	TIC21	AT2G15290	FG-LD-sp	FG-LD-gr	1094.57	448.164	1.28826	0.0487124
264608_at	PKT4 (PEROXISOMAL 3-KETOACYL-COA THIOLASE 4); acetyl-CoA C-acyltransferase/ catalytic	PKT4	AT1G04710	FG-LD-sp	FG-LD-gr	200.597	82.1342	1.28825	0.020943
248401_at	HCF208 (HIGH CHLOROPHYLL FLUORESCENCE 208)	HCF208	AT5G52110	FG-LD-sp	FG-LD-gr	248.35	101.689	1.28821	0.0382211
259277_at	AtSS2 (starch synthase 2); transferase, transferring glycosyl groups	AtSS2	AT3G01180	FG-LD-sp	FG-LD-gr	381.384	156.208	1.28778	0.016323
261836_at	WAKL7 (wall associated kinase-like 7); protein serine/threonine kinase	WAKL7	AT1G16090	FG-LD-sp	FG-LD-gr	340.215	139.413	1.28708	0.00995012
251903_at	reticulon-like protein B12	AT3G54120	AT3G54120	FG-LD-sp	FG-LD-gr	211.856	86.8276	1.28686	0.0146274
262188_at	beta-1,3-galactosyltransferase 7	AT1G77810	AT1G77810	FG-LD-sp	FG-LD-gr	492.998	202.06	1.2868	0.0424349
252941_at	probable phenylalanine--tRNA ligase alpha subunit	AT4G39280	AT4G39280	FG-LD-sp	FG-LD-gr	1253.35	513.796	1.28652	0.0335482
266822_at	large subunit ribosomal protein L24e	AT2G44860	AT2G44860	FG-LD-sp	FG-LD-gr	2218.94	910.055	1.28584	0.000605637
250475_at	AST68; sulfate transmembrane transporter	SULTR2;1	AT5G10180	FG-LD-sp	FG-LD-gr	347.892	142.704	1.28561	0.0467111
249639_at	TIR-NBS-LRR class disease resistance protein	AT5G36930	AT5G36930	FG-LD-sp	FG-LD-gr	292.501	120.003	1.28537	0.0432847
249002_at	NagB/RpiA/CoA transferase-like superfamily protein	AT5G44520	AT5G44520	FG-LD-sp	FG-LD-gr	330.541	135.678	1.28464	0.0110588
252968_at	tRNA-dihydrouridine(47) synthase [NAD(P)(+)]-like	AT4G38890	AT4G38890	FG-LD-sp	FG-LD-gr	476.862	195.796	1.28422	0.0198337
250275_at	hypothetical protein	AT5G13030	AT5G13030	FG-LD-sp	FG-LD-gr	914.842	375.67	1.28406	0.040155
253545_at	AIG2-like protein	AT4G31310	AT4G31310	FG-LD-sp	FG-LD-gr	580.102	238.28	1.28365	0.0429044
256134_at	AAPT1 (AMINOALCOHOLPHOSPHOTRANSFERASE 1); phosphatidyltransferase/ phosphotransferase, for other substituted phosphate groups	AAPT1	AT1G13560	FG-LD-sp	FG-LD-gr	2185.66	898.404	1.28263	0.0282701
262617_at	POR C (PROTOCHLOROPHYLLIDE OXIDOREDUCTASE); NADPH dehydrogenase/ oxidoreductase/ protochlorophyllide reductase	POR C	AT1G06590	FG-LD-sp	FG-LD-gr	102.47	42.1275	1.28236	0.0270795
256299_at	ATEXPA1 (ARABIDOPSIS THALIANA EXPANSIN A1)	ATEXPA1	AT1G69530	FG-LD-sp	FG-LD-gr	306.46	126.007	1.2822	0.0341987
249306_at	RING/U-box superfamily protein	AT5G41400	AT5G41400	FG-LD-sp	FG-LD-gr	778.412	320.066	1.28216	0.021945
247607_at	pentatricopeptide repeat-containing protein	AT5G60960	AT5G60960	FG-LD-sp	FG-LD-gr	378.804	155.834	1.28144	0.0301754
260786_s_at	MEE5 (MATERNAL EFFECT EMBRYO ARREST 5); GTP binding / GTPase/ translation elongation factor/ translation factor, nucleic acid binding	MEE5	AT1G06220 /// AT5G25230	FG-LD-sp	FG-LD-gr	783.616	322.386	1.28136	0.0135117
263912_at	SBE2.1 (starch branching enzyme 2.1); 1,4-alpha-glucan branching enzyme	SBE2.1	AT2G36390	FG-LD-sp	FG-LD-gr	502.325	206.936	1.27944	0.0380739
257610_at	AtIDD11 (Arabidopsis thaliana Indeterminate(ID)-Domain 11); nucleic acid binding / transcription factor/ zinc ion binding	AtIDD11	AT3G13810	FG-LD-sp	FG-LD-gr	411.294	169.467	1.27917	0.023873
264204_at	SUC2 (SUCROSE-PROTON SYMPORTER 2); carbohydrate transmembrane transporter/ sucrose transmembrane transporter/ sucrose:hydrogen symporter/ sugar:hydrogen symporter	SUC2	AT1G22710	FG-LD-sp	FG-LD-gr	2582.17	1063.96	1.27914	0.0262483
245416_at	hypothetical protein	AT4G17350	AT4G17350	FG-LD-sp	FG-LD-gr	236.218	97.3781	1.27845	0.0374756
265438_at	hypothetical protein	AT2G20970	AT2G20970	FG-LD-sp	FG-LD-gr	32.2648	13.3068	1.27779	0.0281639
259880_at	5-formyltetrahydrofolate cyclo-ligase paralogous protein	AT1G76730	AT1G76730	FG-LD-sp	FG-LD-gr	1183.56	488.272	1.27737	0.00382769
255508_at	MYND type zinc finger and programmed cell death 2 C-terminal domain-containing protein	AT4G02220	AT4G02220	FG-LD-sp	FG-LD-gr	499.193	205.995	1.27699	0.0175037
258696_at	HCF152 (HIGH CHLOROPHYLL FLUORESCENCE 152); mRNA binding	HCF152	AT3G09650	FG-LD-sp	FG-LD-gr	321.216	132.561	1.27689	0.00400857
247687_at	UDP-galactose/UDP-glucose transporter 5B	AT5G59740	AT5G59740	FG-LD-sp	FG-LD-gr	181.849	75.0496	1.27682	0.0440925
267315_at	NF-YA4 (NUCLEAR FACTOR Y, SUBUNIT A4); specific transcriptional repressor/ transcription factor	NF-YA4	---	FG-LD-sp	FG-LD-gr	1254.64	517.845	1.27669	0.0383494
250496_at	AtPPa6 (Arabidopsis thaliana pyrophosphorylase 6); inorganic diphosphatase/ pyrophosphatase	AtPPa6	AT5G09650	FG-LD-sp	FG-LD-gr	1621.8	669.943	1.27548	0.0285436
256246_at	ALDH22a1 (Aldehyde Dehydrogenase 22a1); 3-chloroallyl aldehyde dehydrogenase/ oxidoreductase	ALDH22a1	AT3G66658	FG-LD-sp	FG-LD-gr	360.528	148.952	1.27526	0.0393869
258482_at	TCP-1/cpn60 chaperonin family protein	AT3G02530	AT3G02530	FG-LD-sp	FG-LD-gr	1412.01	583.805	1.27419	0.0465878
264439_at	APT1 (ADENINE PHOSPHORIBOSYL TRANSFERASE 1); adenine phosphoribosyltransferase	APT1	AT1G27450	FG-LD-sp	FG-LD-gr	2622.78	1084.62	1.27391	0.00722356
257212_at	GroES-like zinc-binding alcohol dehydrogenase family protein	AT3G15090	AT3G15090	FG-LD-sp	FG-LD-gr	382.694	158.442	1.27224	0.0336342
256262_at	hypothetical protein	AT3G12150	AT3G12150	FG-LD-sp	FG-LD-gr	191.206	79.1769	1.27198	0.0396481
262809_at	ATSS3 (starch synthase 3); starch synthase/ transferase, transferring glycosyl groups	ATSS3	AT1G11720	FG-LD-sp	FG-LD-gr	206.738	85.6292	1.27163	0.0399253
257916_at	transcription factor bHLH34	bHLH34	AT3G23210	FG-LD-sp	FG-LD-gr	383.339	158.789	1.27151	0.00125476
247929_at	galactose mutarotase-like superfamily protein	AT5G57330	AT5G57330	FG-LD-sp	FG-LD-gr	1272.89	527.332	1.27133	0.0138344
260817_at	Insulinase (peptidase family M16) family protein	AT1G06900	AT1G06900	FG-LD-sp	FG-LD-gr	628.563	260.413	1.27126	0.049711
264207_at	hypothetical protein	AT1G22750	AT1G22750	FG-LD-sp	FG-LD-gr	2517.25	1043.58	1.2703	0.00239041
247453_at	hypothetical protein	AT5G62440	AT5G62440	FG-LD-sp	FG-LD-gr	826.38	342.603	1.27027	0.0405853
254958_at	NDPK3 (NUCLEOSIDE DIPHOSPHATE KINASE 3); ATP binding / nucleoside diphosphate kinase	NDPK3	AT4G11010	FG-LD-sp	FG-LD-gr	2017.91	836.94	1.26967	0.0363325
260207_at	phosphoglucomutase 2	AT1G70730	AT1G70730	FG-LD-sp	FG-LD-gr	1288.62	534.574	1.26937	0.0392323
265569_at	PGR5 (proton gradient regulation 5); electron carrier	PGR5	AT2G05620	FG-LD-sp	FG-LD-gr	4249.42	1763.08	1.26917	0.00187638
266335_at	KAO2 (ENT-KAURENOIC ACID HYDROXYLASE 2); ent-kaurenoate oxidase/ oxygen binding	KAO2	AT2G32440	FG-LD-sp	FG-LD-gr	219.644	91.1478	1.26889	0.00270588
265996_at	aminopeptidase family protein	AT2G24200	AT2G24200	FG-LD-sp	FG-LD-gr	4987.4	2070.5	1.2683	0.0328833
246517_at	30S ribosomal protein 3-2	AT5G15760	AT5G15760	FG-LD-sp	FG-LD-gr	155.143	64.468	1.26695	0.0393806
261400_at	putative protein phosphatase 2C 18	AT1G79630	AT1G79630	FG-LD-sp	FG-LD-gr	138.505	57.5858	1.26615	0.0391587
262054_s_at	HSP91; ATP binding	HSP91	AT1G79920 /// AT1G79930	FG-LD-sp	FG-LD-gr	1819.21	756.664	1.26559	0.0184198
263955_at	E2F3 (E2F TRANSCRIPTION FACTOR 3); DNA binding / transcription factor	E2F3	AT2G36010	FG-LD-sp	FG-LD-gr	100.944	41.9896	1.26545	0.039068
265471_at	peroxidase	AT2G37130	AT2G37130	FG-LD-sp	FG-LD-gr	5209.5	2167.85	1.26488	0.021539
266323_at	calcium-dependent protein kinase, putative / CDPK, putative	CRK3	AT2G46700	FG-LD-sp	FG-LD-gr	326.404	135.839	1.26476	0.0523214
259179_at	S-adenosylmethionine-dependent methyltransferase domain-containing protein	AT3G01660	AT3G01660	FG-LD-sp	FG-LD-gr	435.449	181.241	1.26459	0.00827572
263251_at	hypothetical protein	AT2G31410	AT2G31410	FG-LD-sp	FG-LD-gr	1289.53	536.731	1.26457	0.00824169
252309_at	putative cysteine proteinase	AT3G49340	AT3G49340	FG-LD-sp	FG-LD-gr	101.181	42.1286	1.26406	0.139902
262986_at	F-box/kelch-repeat protein	AT1G23390	AT1G23390	FG-LD-sp	FG-LD-gr	3563.97	1484.35	1.26366	0.0216571
267151_at	ASP1 (ASPARTATE AMINOTRANSFERASE 1); L-aspartate:2-oxoglutarate aminotransferase	ASP1	AT2G30970	FG-LD-sp	FG-LD-gr	1409.7	587.327	1.26316	0.0457976
257857_s_at	RRP45a (Ribonuclease PH45a); 3'-5'-exoribonuclease/ RNA binding	RRP45a	AT3G12990 /// AT3G60500	FG-LD-sp	FG-LD-gr	404.745	168.631	1.26314	0.0457489
247249_at	ribosomal protein L18e/L15	AT5G64670	AT5G64670	FG-LD-sp	FG-LD-gr	341.514	142.398	1.26201	0.045762
248971_at	TIR-NBS-LRR class disease resistance protein	AT5G45000	AT5G45000	FG-LD-sp	FG-LD-gr	323.066	134.739	1.26166	0.00414179
261440_at	Optic atrophy 3 protein (OPA3)	AT1G28510	AT1G28510	FG-LD-sp	FG-LD-gr	1217.93	508.131	1.26116	0.0441469
254959_at	UGE5 (UDP-D-glucose/UDP-D-galactose 4-epimerase 5); UDP-glucose 4-epimerase/ protein dimerization	UGE5	AT4G10955 /// AT4G10960	FG-LD-sp	FG-LD-gr	189.628	79.1266	1.26094	0.0311754
260325_at	monodehydroascorbate reductase, putative	MDAR6	AT1G63940	FG-LD-sp	FG-LD-gr	833.23	347.69	1.26091	0.0188135
248828_at	chlorophyll A-B binding family protein	AT5G47110	AT5G47110	FG-LD-sp	FG-LD-gr	3425.56	1429.6	1.26072	0.0267211
248303_at	FTSH11 (FtsH protease 11); ATP-dependent peptidase/ ATPase/ metallopeptidase	FTSH11	AT5G53170	FG-LD-sp	FG-LD-gr	735.895	307.114	1.26072	0.0104091
260143_at	SUC1 (Sucrose-proton symporter 1); carbohydrate transmembrane transporter/ sucrose:hydrogen symporter/ sugar:hydrogen symporter	SUC1	AT1G71880	FG-LD-sp	FG-LD-gr	3041.87	1269.51	1.26069	0.0370634
266109_at	mitochondrial substrate carrier family protein	AT2G37890	AT2G37890	FG-LD-sp	FG-LD-gr	131.922	55.0588	1.26064	0.0010783
266273_at	MTPB1 (METAL TOLERANCE PROTEIN B1); efflux transmembrane transporter/ inorganic anion transmembrane transporter/ zinc ion transmembrane transporter	MTPB1	AT2G29410	FG-LD-sp	FG-LD-gr	97.9342	40.8923	1.25998	0.0310947
262598_at	hypothetical protein	AT1G15260	AT1G15260	FG-LD-sp	FG-LD-gr	197.978	82.6867	1.25962	0.0125599
258154_at	2-oxoglutarate (2OG) and Fe(II)-dependent oxygenase superfamily protein	AT3G18210	AT3G18210	FG-LD-sp	FG-LD-gr	162.938	68.0717	1.2592	0.0130909
261784_at	hypothetical protein	AT1G08220	AT1G08220	FG-LD-sp	FG-LD-gr	221.631	92.6205	1.25876	0.0236242
251841_at	pentatricopeptide repeat-containing protein	AT3G54980	AT3G54980	FG-LD-sp	FG-LD-gr	195.377	81.6586	1.25858	0.000129145
250326_at	MSL10 (MECHANOSENSITIVE CHANNEL OF SMALL CONDUCTANCE-LIKE 10); mechanically-gated ion channel	MSL10	AT5G12080	FG-LD-sp	FG-LD-gr	133.964	56.0075	1.25816	0.00662692
245670_at	ATJ1; heat shock protein binding / nucleic acid binding / unfolded protein binding / zinc ion binding	ATJ1	AT1G28210	FG-LD-sp	FG-LD-gr	173.806	72.7014	1.25742	0.0520914
253452_at	mitochondrial glycoprotein family protein	AT4G31930	AT4G31930	FG-LD-sp	FG-LD-gr	332.114	138.926	1.25736	0.0117781
248449_at	transcriptional coactivator/pterin dehydratase	AT5G51110	AT5G51110	FG-LD-sp	FG-LD-gr	4400.89	1841.08	1.25724	0.00377994
265037_at	ATPHB2 (PROHIBITIN 2)	ATPHB2	AT1G03860	FG-LD-sp	FG-LD-gr	1577.09	660.233	1.25621	0.0130374
264629_at	LETM1-like protein	AT1G65540	AT1G65540	FG-LD-sp	FG-LD-gr	424.367	177.743	1.25552	0.00475354
259914_at	NAD(P)-binding Rossmann-fold superfamily protein	AT1G72640	AT1G72640	FG-LD-sp	FG-LD-gr	143.189	59.993	1.25506	0.00697909
249860_at	Serine carboxypeptidase S28 family protein	AT5G22860	AT5G22860	FG-LD-sp	FG-LD-gr	235.644	98.7545	1.25469	0.0357051
258318_at	RNA-directed DNA methylation 1 protein	RDM1	AT3G22680	FG-LD-sp	FG-LD-gr	416.763	174.756	1.25389	0.0398274
251807_at	OVA1 (OVULE ABORTION 1); ATP binding / aminoacyl-tRNA ligase/ methionine-tRNA ligase/ nucleotide binding	OVA1	AT3G55400	FG-LD-sp	FG-LD-gr	678.872	284.734	1.25352	0.0479485
248223_at	hypothetical protein	AT5G53620	AT5G53620	FG-LD-sp	FG-LD-gr	616.516	258.621	1.2533	0.018615
257536_at	atypical dual-specificity phosphatase	AT3G02800	AT3G02800	FG-LD-sp	FG-LD-gr	853.179	357.964	1.25303	0.0414669
266275_at	tropinone reductase-like protein	AT2G29370	AT2G29370	FG-LD-sp	FG-LD-gr	170.687	71.7133	1.25104	0.00785613
256680_at	hypothetical protein	AT3G52230	AT3G52230	FG-LD-sp	FG-LD-gr	2328.22	978.687	1.25031	0.0268543
266288_s_at	APUM1 (Arabidopsis Pumilio 1); RNA binding / binding	APUM1	AT2G29140 /// AT2G29200	FG-LD-sp	FG-LD-gr	397.74	167.236	1.24994	0.0020112
262766_at	NUC130/3NT and SDA1 domain-containing protein	AT1G13160	AT1G13160	FG-LD-sp	FG-LD-gr	293.185	123.305	1.24959	0.0283387
247329_at	RNA methyltransferase family protein	AT5G64150	AT5G64150	FG-LD-sp	FG-LD-gr	160.142	67.3822	1.24891	0.00345144
264868_at	putative thiol-disulfide oxidoreductase DCC	AT1G24095	AT1G24095	FG-LD-sp	FG-LD-gr	86.661	36.4651	1.24887	0.0200027
248663_at	hypothetical protein	AT5G48590	AT5G48590	FG-LD-sp	FG-LD-gr	1028.89	433.609	1.24663	0.0525215
247454_at	hypothetical protein	AT5G62440	AT5G62440	FG-LD-sp	FG-LD-gr	909.481	383.347	1.24639	0.0210951
263000_at	ABC transporter family protein	AT1G54350	AT1G54350	FG-LD-sp	FG-LD-gr	566.587	238.827	1.24633	0.0189145
253335_at	putative protein phosphatase 2C 62	AT4G33500	AT4G33500	FG-LD-sp	FG-LD-gr	460.545	194.218	1.24566	0.00400881
246345_at	CDPK-related kinase 7	AT3G56760	AT3G56760	FG-LD-sp	FG-LD-gr	168.901	71.2314	1.24559	0.0453744
247444_at	HIPL2 (HIPL2 PROTEIN PRECURSOR); catalytic	HIPL2	AT5G62630	FG-LD-sp	FG-LD-gr	838.958	354.029	1.24473	0.00651055
261694_at	60S ribosomal protein L10a-1	AT1G08360	AT1G08360	FG-LD-sp	FG-LD-gr	6611.33	2790.54	1.2444	0.0153018
264615_at	hypothetical protein	AT1G04590	AT1G04590	FG-LD-sp	FG-LD-gr	405.26	171.119	1.24385	0.0200072
245150_at	PHR2 (photolyase/blue-light receptor 2); DNA photolyase	PHR2	AT2G47590	FG-LD-sp	FG-LD-gr	257.306	108.669	1.24354	0.05204
260282_at	EMB2753 (EMBRYO DEFECTIVE 2753); binding	EMB2753	AT1G80410	FG-LD-sp	FG-LD-gr	759.997	321.05	1.2432	0.0466268
261865_at	DWF5 (DWARF 5); sterol delta7 reductase	DWF5	AT1G50430	FG-LD-sp	FG-LD-gr	2693.48	1137.95	1.24303	0.0378537
261861_at	Saccharopine dehydrogenase	AT1G50450	AT1G50450	FG-LD-sp	FG-LD-gr	594.814	251.468	1.24206	0.0500091
262777_at	protein COILIN	AT1G13030	AT1G13030	FG-LD-sp	FG-LD-gr	242.227	102.466	1.24122	0.0183236
261147_at	NAD(P)-binding Rossmann-fold superfamily protein	AT1G19690	AT1G19690	FG-LD-sp	FG-LD-gr	115.093	48.687	1.2412	7.67308e-05
252155_at	phosphatidic acid phosphatase (PAP2) family protein	AT3G50920	AT3G50920	FG-LD-sp	FG-LD-gr	881.809	373.082	1.24098	0.0407035
249222_at	pentatricopeptide repeat-containing protein	AT5G42450	AT5G42450	FG-LD-sp	FG-LD-gr	40.933	17.3189	1.24092	0.0541152
255791_at	DAL1 (DIFFERENTIATION AND GREENING-LIKE 1)	DAL1	AT2G33430	FG-LD-sp	FG-LD-gr	915.671	387.425	1.24091	0.0117589
264381_at	ribonuclease H2 subunit A	AT2G25100	AT2G25100	FG-LD-sp	FG-LD-gr	214.776	90.9442	1.23978	0.00911687
263954_at	putative sucrose-phosphatase 2	AT2G35840	AT2G35840	FG-LD-sp	FG-LD-gr	529.364	224.19	1.23954	0.00510584
260390_at	hypothetical protein	AT1G73940	AT1G73940	FG-LD-sp	FG-LD-gr	464.068	196.557	1.23939	0.0278031
251902_at	PUMP1 (PLANT UNCOUPLING MITOCHONDRIAL PROTEIN 1); binding / oxidative phosphorylation uncoupler	PUMP1	AT3G54110	FG-LD-sp	FG-LD-gr	2752.94	1166.33	1.23899	0.00342353
252429_at	CDF3 (CYCLING DOF FACTOR 3); DNA binding / protein binding / transcription factor	CDF3	AT3G47500	FG-LD-sp	FG-LD-gr	1640.54	695.216	1.23864	0.00459479
249621_at	NAD(P)-binding Rossmann-fold superfamily protein	AT5G37530	AT5G37530	FG-LD-sp	FG-LD-gr	97.7	41.4397	1.23735	0.0229444
253205_at	ATCAP1 (ARABIDOPSIS THALIANA CYCLASE ASSOCIATED PROTEIN 1); actin binding	ATCAP1	AT4G34490	FG-LD-sp	FG-LD-gr	889.755	377.546	1.23675	0.0290626
263859_at	hypothetical protein	AT2G04360	AT2G04360	FG-LD-sp	FG-LD-gr	712.399	302.328	1.23657	0.0496713
257983_at	NAD(P)-binding Rossmann-fold superfamily protein	AT3G20790	AT3G20790	FG-LD-sp	FG-LD-gr	319.956	135.791	1.23649	0.0446289
249335_at	NRPB12; DNA binding / DNA-directed RNA polymerase	NRPB12	AT5G41010	FG-LD-sp	FG-LD-gr	1432.96	608.181	1.23642	0.010649
261255_at	endonuclease-related	ATNTH2	AT1G05900	FG-LD-sp	FG-LD-gr	218.441	92.733	1.23609	0.00229659
250758_at	EIF3G2; RNA binding / translation initiation factor	EIF3G2	AT5G06000	FG-LD-sp	FG-LD-gr	161.346	68.5187	1.23559	0.0120423
248768_at	60S acidic ribosomal protein P1-3	AT5G47700	AT5G47700	FG-LD-sp	FG-LD-gr	3923.82	1667.09	1.23493	0.0400032
259715_at	plastidial, folate dependent Fe/S cluster biogenesis protein	AT1G60990	AT1G60990	FG-LD-sp	FG-LD-gr	113.899	48.3939	1.23486	0.0100972
249694_at	G6PD1 (GLUCOSE-6-PHOSPHATE DEHYDROGENASE 1); glucose-6-phosphate dehydrogenase	G6PD1	AT5G35790	FG-LD-sp	FG-LD-gr	868.275	369.008	1.2345	0.0458298
265707_at	uvrB/uvrC motif-containing protein	AT2G03390	AT2G03390	FG-LD-sp	FG-LD-gr	1944.27	826.518	1.23411	0.0229621
264286_at	PPR336 (pentatricopeptide repeat 336)	PPR336	AT1G61870	FG-LD-sp	FG-LD-gr	405.367	172.457	1.23299	0.00525466
267018_at	SVR1 (SUPPRESSOR OF VARIEGATION 1); RNA binding / pseudouridine synthase	SVR1	AT2G39140	FG-LD-sp	FG-LD-gr	344.076	146.485	1.23197	0.0242279
266958_at	geranyl diphosphate synthase, putative / GPPS, putative / dimethylallyltransferase, putative / prenyl transferase, putative	GPS1	AT2G34630	FG-LD-sp	FG-LD-gr	904.92	385.278	1.23189	0.0333671
260640_at	putative disease resistance RPP8-like protein	AT1G53350	AT1G53350	FG-LD-sp	FG-LD-gr	218.386	93.0096	1.23143	0.0414165
253233_at	SWIB/MDM2 domain-containing protein	AT4G34290	AT4G34290	FG-LD-sp	FG-LD-gr	569.128	242.463	1.23099	0.0125031
250250_at	hypothetical protein	AT5G13610	AT5G13610	FG-LD-sp	FG-LD-gr	313.274	133.499	1.23059	0.0180132
257852_at	protein narrow leaf 1-like protein	AT3G12950	AT3G12950	FG-LD-sp	FG-LD-gr	251.805	107.367	1.22976	0.0158635
248512_at	SIG2 (RNA POLYMERASE SIGMA SUBUNIT 2); DNA binding / DNA-directed RNA polymerase/ sigma factor/ transcription factor	SIG2	AT5G50460	FG-LD-sp	FG-LD-gr	3826.04	1631.56	1.2296	0.0252901
260247_at	AtRLP16 (Receptor Like Protein 16); protein binding	AtRLP16	AT1G74200	FG-LD-sp	FG-LD-gr	90.0638	38.4069	1.22958	0.0460106
251409_at	zinc-binding ribosomal protein family protein	AT3G60245	AT3G60245	FG-LD-sp	FG-LD-gr	11068.4	4720.9	1.22931	0.000565156
255309_at	SFR6 (SENSITIVE TO FREEZING 6)	SFR6	AT4G04920	FG-LD-sp	FG-LD-gr	236.985	101.116	1.22878	0.00916035
259955_s_at	BZR1 (BRASSINAZOLE-RESISTANT 1); DNA binding / transcription regulator/ transcription repressor	BZR1	AT1G19350 /// AT1G75080	FG-LD-sp	FG-LD-gr	1469.74	627.235	1.22848	0.0440196
263446_at	ATX1 (ARABIDOPSIS HOMOLOGUE OF TRITHORAX); histone-lysine N-methyltransferase/ phosphatidylinositol-5-phosphate binding	ATX1	AT2G31650	FG-LD-sp	FG-LD-gr	83.5242	35.6683	1.22755	0.0197194
263268_at	---	---	---	FG-LD-sp	FG-LD-gr	176.591	75.4159	1.22747	4.44048e-05
256856_at	hypothetical protein	AT3G15110	AT3G15110	FG-LD-sp	FG-LD-gr	501.134	214.078	1.22706	0.00629724
251457_s_at	ATMRP9; ATPase, coupled to transmembrane movement of substances	ATMRP9	AT3G60160 /// AT3G60970	FG-LD-sp	FG-LD-gr	132.688	56.7065	1.22645	0.0049038
254343_at	APR3 (APS REDUCTASE 3); adenylyl-sulfate reductase	42828	AT4G21990	FG-LD-sp	FG-LD-gr	325.947	139.304	1.2264	0.0158409
255798_at	Haloacid dehalogenase-like hydrolase	AT2G33255	AT2G33255	FG-LD-sp	FG-LD-gr	368.707	157.644	1.22581	0.0252658
254723_at	AMT1;1 (AMMONIUM TRANSPORTER 1;1); ammonium transmembrane transporter	AMT1;1	AT4G13510	FG-LD-sp	FG-LD-gr	4223.57	1806.62	1.22517	0.0287183
261077_at	protein phosphatase 2C 3	HAI2	AT1G07430	FG-LD-sp	FG-LD-gr	148.757	63.6403	1.22494	0.0213016
253782_at	hypothetical protein	AT4G28590	AT4G28590	FG-LD-sp	FG-LD-gr	95.3514	40.8051	1.22451	0.0159463
257036_at	PIF / Ping-Pong transposase	AT3G19120	AT3G19120	FG-LD-sp	FG-LD-gr	174.608	74.7456	1.22406	0.0442672
257710_at	hypothetical protein	AT3G27350	AT3G27350	FG-LD-sp	FG-LD-gr	359.231	153.793	1.22392	0.00171776
256106_at	mitochondrial 28S ribosomal protein S29-like protein	AT1G16870	AT1G16870	FG-LD-sp	FG-LD-gr	887.979	380.182	1.22384	0.0245769
264162_at	mtACP2 (mitochondrial acyl carrier protein 2); acyl carrier/ metal ion binding	mtACP2	AT1G65290	FG-LD-sp	FG-LD-gr	3856.96	1653.58	1.22187	0.00312907
245569_at	NRPE7; DNA-directed RNA polymerase	NRPE7	AT4G14660	FG-LD-sp	FG-LD-gr	134.355	57.6331	1.22108	0.0166649
263829_at	hypothetical protein	AT2G40435	AT2G40435	FG-LD-sp	FG-LD-gr	170.171	73.0017	1.22099	0.0174759
255775_at	RBL12 (ARABIDOPSIS RHOMBOID-LIKE PROTEIN 12)	RBL12	AT1G18600	FG-LD-sp	FG-LD-gr	208.041	89.2727	1.22057	0.0533673
263802_at	hypothetical protein	AT2G40430	AT2G40430	FG-LD-sp	FG-LD-gr	883.697	379.304	1.2202	0.0222068
255412_at	ABP1 (ENDOPLASMIC RETICULUM AUXIN BINDING PROTEIN 1); auxin binding	ABP1	AT4G02980	FG-LD-sp	FG-LD-gr	355.284	152.539	1.2198	0.0467889
265062_at	G-type lectin S-receptor-like serine/threonine-protein kinase	AT1G61550	AT1G61550	FG-LD-sp	FG-LD-gr	132.283	56.7996	1.21968	0.00540901
258687_at	ubiquitin-like superfamily protein	AT3G07860	AT3G07860	FG-LD-sp	FG-LD-gr	260.296	111.767	1.21966	0.00563837
253758_at	emb2726 (embryo defective 2726); RNA binding / translation elongation factor	emb2726	AT4G29060	FG-LD-sp	FG-LD-gr	1822.95	782.778	1.2196	0.00518238
266599_at	Nuclear transport factor 2 family protein	AT2G46100	AT2G46100	FG-LD-sp	FG-LD-gr	1615.96	693.983	1.21942	0.00247122
264920_at	ECHID (ENOYL-COA HYDRATASE/ISOMERASE D); catalytic/ naphthoate synthase	ECHID	AT1G60550	FG-LD-sp	FG-LD-gr	759.046	326.009	1.21928	0.00515563
264692_at	myb-like transcription factor	AT1G70000	AT1G70000	FG-LD-sp	FG-LD-gr	359.388	154.407	1.2188	0.0191318
251282_at	CRF6 (CYTOKININ RESPONSE FACTOR 6); DNA binding / transcription factor	CRF6	AT3G61630	FG-LD-sp	FG-LD-gr	798.808	343.358	1.21814	0.0172587
251685_at	hypothetical protein	AT3G56430	AT3G56430	FG-LD-sp	FG-LD-gr	172.192	74.02	1.21803	0.0473246
259507_at	P-loop containing nucleoside triphosphate hydrolases superfamily protein	AT1G43910	AT1G43910	FG-LD-sp	FG-LD-gr	461.222	198.329	1.21757	0.0188789
249800_at	MTN3 (Arabidopsis homolog of Medicago truncatula MTN3)	MTN3	AT5G23660	FG-LD-sp	FG-LD-gr	1751.96	753.599	1.2171	0.0488377
264609_at	carboxylate clamp-tetratricopeptide repeat protein	AT1G04530	AT1G04530	FG-LD-sp	FG-LD-gr	1303.52	560.952	1.21646	0.0345394
263686_at	60S ribosomal protein L10-2	RPL10B	AT1G26910	FG-LD-sp	FG-LD-gr	614.734	264.896	1.21454	0.0425899
259883_at	ribophorin I	AT1G76400	AT1G76400	FG-LD-sp	FG-LD-gr	803.887	346.429	1.21443	0.0046553
257451_at	BT3 (BTB AND TAZ DOMAIN PROTEIN 3); protein binding / transcription regulator	BT3	AT1G05690	FG-LD-sp	FG-LD-gr	292.819	126.323	1.2129	0.0131161
257058_at	ATCOX17; copper chaperone	COX17	AT3G15352	FG-LD-sp	FG-LD-gr	594.518	256.503	1.21275	0.00642422
252410_at	NOA1 (NO ASSOCIATED 1); GTPase/ nitric-oxide synthase	NOA1	AT3G47450	FG-LD-sp	FG-LD-gr	268.498	115.847	1.21269	0.0253948
250433_at	histone H3 /// histone H3 /// histone H3 /// histone H3 /// histone H3.1	AT1G09200 /// AT3G27360 /// AT5G10390 /// AT5G10400 /// AT5G65360	AT5G10400	FG-LD-sp	FG-LD-gr	146.015	63.0118	1.21242	0.0374345
258286_at	ATP binding microtubule motor family protein	AT3G16060	AT3G16060	FG-LD-sp	FG-LD-gr	400.923	173.026	1.21234	0.0305234
256043_at	ribosomal protein S18	AT1G07210	AT1G07210	FG-LD-sp	FG-LD-gr	461.134	199.064	1.21195	0.0473509
248748_at	AMK2 (Adenosine monophosphate kinase); ATP binding / adenylate kinase/ nucleobase, nucleoside, nucleotide kinase/ nucleotide kinase/ phosphotransferase, phosphate group as acceptor	AMK2	AT5G47840	FG-LD-sp	FG-LD-gr	2377.59	1026.5	1.21177	0.0367233
250324_at	Nitrilase/cyanide hydratase and apolipoprotein N-acyltransferase family protein	AT5G12040	AT5G12040	FG-LD-sp	FG-LD-gr	841.569	363.339	1.21176	0.0095535
255288_at	Met-10+ like family protein / kelch repeat-containing protein	AT4G04670	AT4G04670	FG-LD-sp	FG-LD-gr	191.862	82.9379	1.20997	0.0345628
244904_at	hypothetical protein	ArthMp060	ATMG00670	FG-LD-sp	FG-LD-gr	72.4337	31.3122	1.20993	0.0406197
256819_at	mitochondrial thiamin diphosphate carrier protein	AT3G21390	AT3G21390	FG-LD-sp	FG-LD-gr	610.694	264.042	1.20968	0.0357744
245145_at	DHDPS2 (DIHYDRODIPICOLINATE SYNTHASE); catalytic/ dihydrodipicolinate synthase/ lyase	DHDPS2	AT2G45440	FG-LD-sp	FG-LD-gr	1134.15	491.129	1.20744	0.0112979
252001_at	FTSZ2-2; GTP binding / GTPase/ structural molecule	FTSZ2-2	AT3G52750	FG-LD-sp	FG-LD-gr	176.258	76.3884	1.20627	0.0467692
256910_at	KRR1 family protein	AT3G24080	AT3G24080	FG-LD-sp	FG-LD-gr	479.869	207.971	1.20626	0.00720048
255887_at	pseudouridine synthase-like protein	AT1G20370	AT1G20370	FG-LD-sp	FG-LD-gr	96.8754	42.0174	1.20514	0.0421577
245190_at	zincin-like metalloproteases-like protein	AT1G67690	AT1G67690	FG-LD-sp	FG-LD-gr	92.3954	40.0864	1.20471	0.0407794
251713_at	probable methyltransferase PMT22	AT3G56080	AT3G56080	FG-LD-sp	FG-LD-gr	124.157	53.8763	1.20444	0.0304183
248030_at	SRT1 (sirtuin 1); DNA binding / NAD or NADH binding / NAD-dependent histone deacetylase/ zinc ion binding	SRT1	AT5G55760	FG-LD-sp	FG-LD-gr	182.271	79.0968	1.20439	0.0115089
252643_at	60S acidic ribosomal protein P2-4	AT3G44590	AT3G44590	FG-LD-sp	FG-LD-gr	1842.61	799.684	1.20425	0.0240108
262648_at	[fructose-bisphosphate aldolase]-lysine N-methyltransferase	AT1G14030	AT1G14030	FG-LD-sp	FG-LD-gr	216.273	93.9176	1.20339	0.0382722
247415_at	Sec14p-like phosphatidylinositol transfer family protein	AT5G63060	AT5G63060	FG-LD-sp	FG-LD-gr	176.835	76.8354	1.20256	0.0477792
259148_at	P-loop containing nucleoside triphosphate hydrolases superfamily protein	AT3G10350	AT3G10350	FG-LD-sp	FG-LD-gr	755.863	328.566	1.20194	0.00163026
250111_at	acetolactate synthase small subunit 1	VAT1	AT5G16290	FG-LD-sp	FG-LD-gr	679.106	295.209	1.2019	0.0323379
263488_at	mesophyll-cell RNAi library line 7-like protein	AT2G31840	AT2G31840	FG-LD-sp	FG-LD-gr	259.372	112.759	1.20178	0.0518992
261889_at	Tudor/PWWP/MBT superfamily protein	AT1G80810	AT1G80810	FG-LD-sp	FG-LD-gr	112.165	48.7759	1.20138	0.14319
246800_at	SHM2 (SERINE HYDROXYMETHYLTRANSFERASE 2); catalytic/ glycine hydroxymethyltransferase/ pyridoxal phosphate binding	SHM2	AT5G26780	FG-LD-sp	FG-LD-gr	291.05	126.605	1.20093	0.0058097
253256_at	S-adenosyl-L-methionine-dependent methyltransferase-like protein	AT4G34360	AT4G34360	FG-LD-sp	FG-LD-gr	176.67	76.8763	1.20045	0.0510877
255249_at	Inositol monophosphatase family protein	AT4G05090	AT4G05090	FG-LD-sp	FG-LD-gr	176.686	76.8963	1.2002	0.0161729
245287_at	Imidazoleglycerol-phosphate dehydratase 2	HISN5B	AT4G14910	FG-LD-sp	FG-LD-gr	712.306	310.164	1.19947	0.0475149
250465_at	RNase L inhibitor protein-like protein	AT5G10070	AT5G10070	FG-LD-sp	FG-LD-gr	585.516	254.957	1.19945	0.0316671
245144_at	MAP1A (METHIONINE AMINOPEPTIDASE 1A); aminopeptidase/ metalloexopeptidase	MAP1A	AT2G45240	FG-LD-sp	FG-LD-gr	1027.99	447.744	1.19908	0.0397613
248391_at	TraB family protein	AT5G52030	AT5G52030	FG-LD-sp	FG-LD-gr	232.183	101.132	1.19903	0.0311933
255020_at	tRNA synthetase class I (I, L, M and V) family protein	AT4G10320	AT4G10320	FG-LD-sp	FG-LD-gr	1659.14	722.761	1.19885	0.0194874
255225_at	WD40-repeats containing protein YAOZHE	YAO	AT4G05410	FG-LD-sp	FG-LD-gr	253.845	110.61	1.19847	0.0198798
265338_at	ribosomal protein L6	AT2G18400	AT2G18400	FG-LD-sp	FG-LD-gr	244.228	106.43	1.19832	0.0243344
252417_at	putative calcium-binding protein CML47	AT3G47480	AT3G47480	FG-LD-sp	FG-LD-gr	2320.19	1011.47	1.1978	0.032757
260224_at	pentatricopeptide repeat-containing protein	AT1G74400	AT1G74400	FG-LD-sp	FG-LD-gr	99.5696	43.4096	1.19769	0.009676
256077_at	5'-3' exonuclease family protein	AT1G18090	AT1G18090	FG-LD-sp	FG-LD-gr	111.371	48.5602	1.19753	0.0517539
263728_at	AP-1 complex subunit gamma-2	AT1G60070	AT1G60070	FG-LD-sp	FG-LD-gr	517.65	225.786	1.19702	0.00421242
250247_at	hypothetical protein	AT5G13720	AT5G13720	FG-LD-sp	FG-LD-gr	1249.01	544.964	1.19655	0.0105065
252034_at	hypothetical protein	AT3G52040	AT3G52040	FG-LD-sp	FG-LD-gr	750.735	327.705	1.19591	0.0432717
249875_at	HCF136; protein binding	HCF136	AT5G23120	FG-LD-sp	FG-LD-gr	3261.64	1424.06	1.19558	0.0512253
249125_at	1-aminocyclopropane-1-carboxylate oxidase-like protein	AT5G43450	AT5G43450	FG-LD-sp	FG-LD-gr	2720.44	1188.48	1.19473	0.0167988
264562_at	BTB/POZ domain-containing protein	AT1G55760	AT1G55760	FG-LD-sp	FG-LD-gr	103.039	45.032	1.19416	0.00413972
263420_at	hypothetical protein	AT2G17240	AT2G17240	FG-LD-sp	FG-LD-gr	1527.17	667.566	1.19388	0.000301288
250686_at	SPC98 (SPINDLE POLE BODY COMPONENT 98); tubulin binding	SPC98	AT5G06680	FG-LD-sp	FG-LD-gr	102.132	44.6588	1.19342	0.0275115
258180_at	BRCT domain-containing DNA repair protein	AT3G21480	AT3G21480	FG-LD-sp	FG-LD-gr	71.72	31.3719	1.1929	0.0177546
246445_at	nucleotide/sugar transporter family protein	AT5G17630	AT5G17630	FG-LD-sp	FG-LD-gr	732.551	320.662	1.19188	0.00608213
258106_at	RNR2A (RIBONUCLEOTIDE REDUCTASE 2A); ribonucleoside-diphosphate reductase	RNR2A	AT3G23580	FG-LD-sp	FG-LD-gr	1262.48	552.963	1.19101	0.0416906
246134_at	TSL (TOUSLED); kinase/ protein serine/threonine kinase	TSL	AT5G20930	FG-LD-sp	FG-LD-gr	223.449	97.871	1.19099	0.0515012
267640_at	COP1 (CONSTITUTIVE PHOTOMORPHOGENIC 1); protein binding / ubiquitin-protein ligase	COP1	AT2G32950	FG-LD-sp	FG-LD-gr	636.252	278.682	1.19098	0.0302358
263375_s_at	ATPHB6 (PROHIBITIN 6)	ATPHB6	AT2G20530 /// AT4G28510	FG-LD-sp	FG-LD-gr	2223.53	975.113	1.18921	0.0121522
247980_at	GNC (GATA, nitrate-inducible, carbon metabolism-involved); transcription factor	GNC	AT5G56860	FG-LD-sp	FG-LD-gr	351.627	154.236	1.18891	0.0252133
259671_at	proline-rich receptor-like protein kinase PERK15	AT1G52290	AT1G52290	FG-LD-sp	FG-LD-gr	365.023	160.131	1.18873	0.0145468
251628_at	EIF3E (EUKARYOTIC TRANSLATION INITIATION FACTOR 3E); translation initiation factor	EIF3E	AT3G57290	FG-LD-sp	FG-LD-gr	3197.79	1403.4	1.18815	0.00486207
266574_at	HAD-superfamily hydrolase, subfamily IG, 5'-nucleotidase	AT2G23890	AT2G23890	FG-LD-sp	FG-LD-gr	289.694	127.137	1.18814	0.0101972
250895_at	40S ribosomal protein S28-1 /// 40S ribosomal protein S28-1	AT3G10090 /// AT5G03850	AT5G03850	FG-LD-sp	FG-LD-gr	5711.73	2506.92	1.18801	0.0477312
250206_at	phosphate transporter 3;1	PHT3;1	AT5G14040	FG-LD-sp	FG-LD-gr	4268.35	1874.42	1.18723	0.0122928
246249_at	pentatricopeptide repeat-containing protein	AT4G36680	AT4G36680	FG-LD-sp	FG-LD-gr	201.906	88.7211	1.18633	0.016607
261240_at	SBT3.5; identical protein binding / serine-type endopeptidase	SBT3.5	AT1G32940	FG-LD-sp	FG-LD-gr	1307.7	574.693	1.18617	0.0406536
267605_at	ATPDIL2-3 (PDI-LIKE 2-3); protein disulfide isomerase	ATPDIL2-3	AT2G32920	FG-LD-sp	FG-LD-gr	740.587	325.629	1.18544	0.0286173
261268_at	ribosomal L32p protein family	AT1G26740	AT1G26740	FG-LD-sp	FG-LD-gr	397.803	175.012	1.1846	0.0160935
262626_at	FTSH8; ATP-dependent peptidase/ ATPase/ metallopeptidase/ zinc ion binding	FTSH8	AT1G06430	FG-LD-sp	FG-LD-gr	2257.44	994.349	1.18287	0.00460633
262112_at	hypothetical protein	AT1G02870	AT1G02870	FG-LD-sp	FG-LD-gr	1431.8	630.837	1.18249	0.0364952
261494_at	HB-1 (homeobox-1); transcription factor	HB-1	AT1G28420	FG-LD-sp	FG-LD-gr	106.124	46.767	1.18219	0.0332466
258601_at	histidyl-tRNA synthetase	AT3G02760	AT3G02760	FG-LD-sp	FG-LD-gr	439.868	193.843	1.18218	0.0356633
261620_s_at	PGY2 (PIGGYBACK2); structural constituent of ribosome	PGY2	AT1G33120 /// AT1G33140	FG-LD-sp	FG-LD-gr	7523.36	3317.16	1.18143	0.0267069
252703_at	leucine-rich repeat-containing protein	AT3G43740	AT3G43740	FG-LD-sp	FG-LD-gr	776.221	342.342	1.18103	0.0322101
259219_at	hypothetical protein /// copper transporter 1	AT3G03560 /// COPT1	AT3G03560	FG-LD-sp	FG-LD-gr	539.423	237.916	1.18096	0.026028
253475_at	core-2/I-branching beta-1,6-N-acetylglucosaminyltransferase family protein	AT4G32290	AT4G32290	FG-LD-sp	FG-LD-gr	270.595	119.418	1.18011	0.00687561
258371_at	Nucleotide/sugar transporter family protein	AT3G14410	AT3G14410	FG-LD-sp	FG-LD-gr	418.879	184.949	1.17941	0.024592
250502_at	MTHSC70-2 (MITOCHONDRIAL HSP70 2); ATP binding	MTHSC70-2	AT5G09590	FG-LD-sp	FG-LD-gr	753.24	332.597	1.17933	0.0434887
253517_at	ABC1-like kinase related to chlorophyll degradation and oxidative stress 1	AT4G31390	AT4G31390	FG-LD-sp	FG-LD-gr	847.544	374.445	1.17854	0.0495817
246879_at	protein kinase family protein	AT5G26110	AT5G26110	FG-LD-sp	FG-LD-gr	345.519	152.653	1.17851	0.0184011
247558_at	HDA05 (HISTONE DEACETYLASE 5); histone deacetylase	HDA05	AT5G61060	FG-LD-sp	FG-LD-gr	691.964	305.768	1.17826	0.0506473
267095_at	FAC1 (EMBRYONIC FACTOR1); AMP deaminase	FAC1	AT2G38280	FG-LD-sp	FG-LD-gr	705.235	311.676	1.17806	0.0247421
248335_at	MATE efflux family protein	AT5G52450	AT5G52450	FG-LD-sp	FG-LD-gr	5072.3	2242.15	1.17776	0.0308713
252587_at	DWD motif protein	AT3G45620	AT3G45620	FG-LD-sp	FG-LD-gr	2285.59	1010.45	1.17757	0.0182359
246785_at	GSH2 (GLUTATHIONE SYNTHETASE 2); glutathione synthase	GSH2	AT5G27380	FG-LD-sp	FG-LD-gr	2591.54	1145.9	1.17733	0.010479
255886_at	DRT112; copper ion binding / electron carrier	DRT112	AT1G20340	FG-LD-sp	FG-LD-gr	15408.9	6820.85	1.17574	0.041945
264188_at	GAMMA-H2AX (GAMMA HISTONE VARIANT H2AX); DNA binding	GAMMA-H2AX	AT1G54690	FG-LD-sp	FG-LD-gr	793.621	351.66	1.17427	0.0217256
263519_at	40S ribosomal protein S25-2	AT2G21580	AT2G21580	FG-LD-sp	FG-LD-gr	3035.47	1345.48	1.17379	0.0161059
249762_at	hypothetical protein	AT5G24000	AT5G24000	FG-LD-sp	FG-LD-gr	131.266	58.1952	1.17352	0.0415314
252313_at	CID10; RNA binding / protein binding	CID10	AT3G49390	FG-LD-sp	FG-LD-gr	485.585	215.28	1.17351	0.0201679
254517_at	peptidase M50 family protein	AT4G20310	AT4G20310	FG-LD-sp	FG-LD-gr	132.075	58.5651	1.17325	0.0227859
253208_at	pentatricopeptide repeat protein MRL1	MRL1	AT4G34830	FG-LD-sp	FG-LD-gr	660.163	292.753	1.17314	0.037663
251737_at	40S ribosomal protein S26-3	AT3G56340	AT3G56340	FG-LD-sp	FG-LD-gr	5753.42	2552.81	1.17234	0.0277176
260562_at	integrin-linked protein kinase-like protein	AT2G43850	AT2G43850	FG-LD-sp	FG-LD-gr	554.738	246.156	1.17223	0.0312058
256204_at	POLGAMMA2 (polymerase gamma 2); DNA binding / DNA-directed DNA polymerase	POLGAMMA2	AT1G50840	FG-LD-sp	FG-LD-gr	378.094	167.797	1.17203	0.0505116
265929_s_at	UDP-glycosyltransferase family protein /// UDP-glycosyltransferase 72D1	AT2G18560 /// AT2G18570	AT2G18560 /// AT2G18570	FG-LD-sp	FG-LD-gr	86.6871	38.4812	1.17166	0.010041
251578_at	ARM repeat superfamily protein	AT3G58180	AT3G58180	FG-LD-sp	FG-LD-gr	714.947	317.404	1.17151	0.0356954
264906_at	phosphate transporter 3;3	PHT3;3	AT2G17270	FG-LD-sp	FG-LD-gr	185.911	82.5763	1.17081	0.0308365
248815_at	Intron maturase, type II family protein	AT5G46920	AT5G46920	FG-LD-sp	FG-LD-gr	297.565	132.174	1.17076	0.00576357
251921_at	40S ribosomal protein S21-1	AT3G53890	AT3G53890	FG-LD-sp	FG-LD-gr	5352.5	2379.43	1.1696	0.0191067
254660_at	putative receptor serine/threonine kinase	AT4G18250	AT4G18250	FG-LD-sp	FG-LD-gr	542.1	241.022	1.16939	0.0454165
253058_at	ribosomal protein L12/ ATP-dependent Clp protease adaptor protein	AT4G37660	AT4G37660	FG-LD-sp	FG-LD-gr	405.559	180.361	1.16902	0.0543871
265917_at	AtRLP19 (Receptor Like Protein 19); kinase/ protein binding	AtRLP19	AT2G15080	FG-LD-sp	FG-LD-gr	1046.76	465.729	1.16836	0.013751
252256_at	SRp34a (Ser/Arg-rich protein 34a); RNA binding / nucleic acid binding / nucleotide binding	SRp34a	AT3G49430	FG-LD-sp	FG-LD-gr	562.117	250.116	1.16827	0.0435876
252619_at	hypothetical protein	AT3G45210	AT3G45210	FG-LD-sp	FG-LD-gr	348.234	154.99	1.16788	0.0460075
253695_at	PRMT11 (ARGININE METHYLTRANSFERASE 11); protein-arginine N-methyltransferase	PRMT11	AT4G29510	FG-LD-sp	FG-LD-gr	478.524	213.041	1.16746	0.0198816
255909_at	CDKD1;3 (CYCLIN-DEPENDENT KINASE D1;3); kinase/ protein kinase	CDKD1;3	AT1G18040	FG-LD-sp	FG-LD-gr	89.7816	39.9731	1.16739	0.0327734
255436_at	hypothetical protein	AT4G03150	AT4G03150	FG-LD-sp	FG-LD-gr	409.889	182.493	1.16739	0.00695241
249954_at	Cox19-like CHCH family protein	AT5G18920	AT5G18920	FG-LD-sp	FG-LD-gr	84.0155	37.4078	1.16732	0.0456249
258799_at	RPSAb (40S ribosomal protein SA B); structural constituent of ribosome	RPSAb	AT3G04770	FG-LD-sp	FG-LD-gr	322.552	143.823	1.16524	0.0418281
263712_at	NFD6 (NUCLEAR FUSION DEFECTIVE 6)	NFD6	AT2G20585	FG-LD-sp	FG-LD-gr	418.622	186.687	1.16503	0.0148676
250092_at	hypothetical protein	AT5G17360	AT5G17360	FG-LD-sp	FG-LD-gr	79.7023	35.5485	1.16483	0.0181986
262641_at	terpenoid synthases superfamily protein	AT1G62730	AT1G62730	FG-LD-sp	FG-LD-gr	225.509	100.589	1.16472	0.0465142
262988_at	GGT1 (GLUTAMATE:GLYOXYLATE AMINOTRANSFERASE); L-alanine:2-oxoglutarate aminotransferase/ glycine:2-oxoglutarate aminotransferase	GGT1	AT1G23310	FG-LD-sp	FG-LD-gr	20857.5	9305.18	1.16446	0.0272734
262597_at	transducin/WD40 repeat-like superfamily protein	AT1G15470	AT1G15470	FG-LD-sp	FG-LD-gr	341.25	152.294	1.16397	0.00236212
266312_at	PAG1; endopeptidase/ peptidase/ threonine-type endopeptidase	PAG1	AT2G27020	FG-LD-sp	FG-LD-gr	2520.06	1124.8	1.16379	0.0200782
254901_at	putative cysteine-rich receptor-like protein kinase 35	CRK34	AT4G11530	FG-LD-sp	FG-LD-gr	321.037	143.309	1.16361	0.0351976
255668_s_at	DNA-binding storekeeper protein-related transcriptional regulator /// DNA-binding storekeeper protein-related transcriptional regulator	AT4G00238 /// AT4G00250	AT4G00238 /// AT4G00250	FG-LD-sp	FG-LD-gr	248.711	111.049	1.16328	0.0214792
265169_x_at	Proline-rich extensin-like family protein	AT1G23720	AT1G23720	FG-LD-sp	FG-LD-gr	63.1919	28.2285	1.16258	0.052753
262931_at	Small nuclear ribonucleoprotein family protein	AT1G65700	AT1G65700	FG-LD-sp	FG-LD-gr	370.683	165.635	1.16218	0.0125592
267148_at	protein ROOT UV-B SENSITIVE 4	RUS4	AT2G23470	FG-LD-sp	FG-LD-gr	156.544	69.951	1.16215	0.00318054
245347_at	ferredoxin C1	AT4G14890	AT4G14890	FG-LD-sp	FG-LD-gr	2142.76	957.53	1.16208	0.0245445
245015_at	RuBisCO large subunit	rbcL	ATCG00490	FG-LD-sp	FG-LD-gr	4191.67	1874.79	1.1608	0.00408527
260338_at	nuclear transport factor 2 and RNA recognition motif-containing protein	AT1G69250	AT1G69250	FG-LD-sp	FG-LD-gr	857.782	383.748	1.16045	0.0326831
248753_at	mtACP3 (mitochondrial acyl carrier protein 3); acyl carrier/ cofactor binding	mtACP3	AT5G47630	FG-LD-sp	FG-LD-gr	215.879	96.6113	1.15996	0.00164939
266882_at	hypothetical protein	AT2G44670	AT2G44670	FG-LD-sp	FG-LD-gr	3000.88	1343.35	1.15955	0.0411486
250422_at	endomembrane family protein 70	AT5G10840	AT5G10840	FG-LD-sp	FG-LD-gr	2066.95	926.785	1.1572	0.0234244
261285_at	ANNAT1 (ANNEXIN ARABIDOPSIS 1); ATP binding / calcium ion binding / calcium-dependent phospholipid binding / copper ion binding / peroxidase/ protein homodimerization	ANNAT1	AT1G35720	FG-LD-sp	FG-LD-gr	1768.85	793.317	1.15685	0.0497064
264903_at	phosphoglucomutase 3	AT1G23190	AT1G23190	FG-LD-sp	FG-LD-gr	1458.86	654.439	1.15651	0.029899
267066_at	uncharacterized methyltransferase	AT2G41040	AT2G41040	FG-LD-sp	FG-LD-gr	348.473	156.376	1.15603	0.0174715
260815_at	TIC110 (TRANSLOCON AT THE INNER ENVELOPE MEMBRANE OF CHLOROPLASTS 110)	TIC110	AT1G06950	FG-LD-sp	FG-LD-gr	1467.9	658.989	1.15543	0.0275856
257435_at	serine/arginine-rich splicing factor RSZ22A	AT2G24590	AT2G24590	FG-LD-sp	FG-LD-gr	764.707	343.315	1.15537	0.00818047
260730_at	mtLPD1 (mitochondrial lipoamide dehydrogenase 1); ATP binding / dihydrolipoyl dehydrogenase	mtLPD1	AT1G48030	FG-LD-sp	FG-LD-gr	4632.83	2080.11	1.15523	0.0249115
249119_at	hypothetical protein	AT5G43720	AT5G43720	FG-LD-sp	FG-LD-gr	361.621	162.393	1.15499	0.0467795
266951_at	pentatricopeptide repeat-containing protein	AT2G18940	AT2G18940	FG-LD-sp	FG-LD-gr	325.601	146.223	1.15494	0.00584911
249347_at	S-adenosyl-L-methionine-dependent methyltransferases superfamily protein	AT5G40830	AT5G40830	FG-LD-sp	FG-LD-gr	106.839	47.984	1.15482	0.00700266
247861_at	formin-like protein 13	AT5G58160	AT5G58160	FG-LD-sp	FG-LD-gr	148.342	66.6278	1.15473	0.0534279
245085_at	PAB4 (POLY(A) BINDING PROTEIN 4); RNA binding / translation initiation factor	PAB4	AT2G23350	FG-LD-sp	FG-LD-gr	2259.2	1014.74	1.1547	0.020629
256489_at	GDSL esterase/lipase	AT1G31550	AT1G31550	FG-LD-sp	FG-LD-gr	457.42	205.573	1.15387	0.00326109
251038_at	ABA modulated tyrosine-phosphorylated protein	AT5G02240	AT5G02240	FG-LD-sp	FG-LD-gr	2972.07	1336.65	1.15285	0.0113001
246998_at	hypothetical protein	AT5G67370	AT5G67370	FG-LD-sp	FG-LD-gr	1756.86	790.205	1.1527	0.0389622
265858_at	ribophorin I	AT2G01720	AT2G01720	FG-LD-sp	FG-LD-gr	2921.64	1314.37	1.15241	0.0202603
246632_at	pentatricopeptide repeat-containing protein	AT1G29710	AT1G29710	FG-LD-sp	FG-LD-gr	127.332	57.3022	1.15193	0.0271504
249622_at	hypothetical protein	AT5G37550	AT5G37550	FG-LD-sp	FG-LD-gr	76.4155	34.4047	1.15126	0.000257084
252275_at	UBP26 (UBIQUITIN-SPECIFIC PROTEASE 26); ubiquitin thiolesterase/ ubiquitin-specific protease	UBP26	AT3G49600	FG-LD-sp	FG-LD-gr	151.632	68.3197	1.1502	0.0180291
246762_at	CYCH;1 (CYCLIN H;1); cyclin-dependent protein kinase/ protein binding / protein kinase	CYCH;1	AT5G27620	FG-LD-sp	FG-LD-gr	123.019	55.4384	1.14992	0.0478014
250147_at	S-adenosyl-L-methionine-dependent methyltransferases superfamily protein	AT5G14600	AT5G14600	FG-LD-sp	FG-LD-gr	207.463	93.5317	1.14932	0.021398
252659_at	hypothetical protein	AT3G44430	AT3G44430	FG-LD-sp	FG-LD-gr	358.186	161.541	1.14881	0.047428
254496_at	ATAAH (Arabidopsis thaliana Allantoate Amidohydrolase); allantoate deiminase/ metallopeptidase	ATAAH	AT4G20070	FG-LD-sp	FG-LD-gr	868.544	391.738	1.14871	0.0509629
260567_at	UGT74F2 (UDP-GLUCOSYLTRANSFERASE 74F2); UDP-glucose:4-aminobenzoate acylglucosyltransferase/ UDP-glucosyltransferase/ UDP-glycosyltransferase/ transferase, transferring glycosyl groups / transferase, transferring hexosyl groups	UGT74F2	AT2G43820	FG-LD-sp	FG-LD-gr	5440.59	2455.21	1.14791	0.0277166
262086_at	putative GTP-binding protein	AT1G56050	AT1G56050	FG-LD-sp	FG-LD-gr	264.047	119.23	1.14705	0.0143612
253841_at	BGLU10 (BETA GLUCOSIDASE 10); catalytic/ cation binding / hydrolase, hydrolyzing O-glycosyl compounds	BGLU10	AT4G27830	FG-LD-sp	FG-LD-gr	2185.09	986.805	1.14686	0.00526922
254625_at	SNI1; transcription repressor	SNI1	AT4G18470	FG-LD-sp	FG-LD-gr	55.3998	25.0226	1.14665	0.0461407
247376_at	NDPK2 (NUCLEOSIDE DIPHOSPHATE KINASE 2); ATP binding / nucleoside diphosphate kinase/ protein binding	NDPK2	AT5G63310	FG-LD-sp	FG-LD-gr	1263.23	570.648	1.14645	0.0234128
253339_at	PAA1 (P-TYPE ATP-ASE 1); ATPase, coupled to transmembrane movement of ions, phosphorylative mechanism / copper ion transmembrane transporter	PAA1	AT4G33520	FG-LD-sp	FG-LD-gr	189.528	85.6293	1.14623	0.0190476
251550_at	hypothetical protein	AT3G58800	AT3G58800	FG-LD-sp	FG-LD-gr	79.8438	36.1057	1.14495	0.0203299
256224_at	ATSAR1B (SECRETION-ASSOCIATED RAS 1 B); GTP binding	ATSAR1B	AT1G56330	FG-LD-sp	FG-LD-gr	2889.21	1306.51	1.14495	0.027524
248326_at	Notchless protein homolog	AT5G52820	AT5G52820	FG-LD-sp	FG-LD-gr	1295.91	586.032	1.14491	0.00297661
260398_at	APUM23 (Arabidopsis Pumilio 23); RNA binding / binding	APUM23	AT1G72320	FG-LD-sp	FG-LD-gr	488.241	220.868	1.14441	0.00480943
245830_at	F-box protein	AT1G57790	AT1G57790	FG-LD-sp	FG-LD-gr	188.78	85.4016	1.14437	0.0187027
254943_at	hypothetical protein	AT4G10890	AT4G10890	FG-LD-sp	FG-LD-gr	134.147	60.6899	1.14428	0.0397408
266424_at	glutaredoxin family protein	AT2G41330	AT2G41330	FG-LD-sp	FG-LD-gr	74.4067	33.6669	1.1441	0.0139102
257968_at	RNA-binding CRS1 / YhbY (CRM) domain protein	AT3G27550	AT3G27550	FG-LD-sp	FG-LD-gr	83.2229	37.6728	1.14346	0.0491843
250562_at	TOM5 (MITOCHONDRIAL IMPORT RECEPTOR SUBUNIT TOM5 HOMOLOG)	TOM5	AT5G08040	FG-LD-sp	FG-LD-gr	1193.29	540.447	1.14272	0.0123078
258842_at	CLPS3 (CLP-SIMILAR PROTEIN 3); binding	CLPS3	AT3G04680	FG-LD-sp	FG-LD-gr	631.303	286.074	1.14194	0.0262988
253465_at	putative beta-1,3-galactosyltransferase 10	AT4G32120	AT4G32120	FG-LD-sp	FG-LD-gr	522.167	236.7	1.14145	0.051448
251020_at	ATNAP9; transporter	NAP9	AT5G02270	FG-LD-sp	FG-LD-gr	711.829	322.681	1.14142	0.0280949
262794_at	emb1745 (embryo defective 1745)	emb1745	AT1G13120	FG-LD-sp	FG-LD-gr	370.96	168.18	1.14126	0.037982
250403_at	putative argininosuccinate lyase	AT5G10920	AT5G10920	FG-LD-sp	FG-LD-gr	255.243	115.74	1.14099	0.0240714
262859_at	protein ILITYHIA	ILA	AT1G64790	FG-LD-sp	FG-LD-gr	476.46	216.059	1.14093	0.0223709
249931_at	QQT1 (QUATRE-QUART 1); ATP binding / nucleotide binding	QQT1	AT5G22370	FG-LD-sp	FG-LD-gr	348.567	158.102	1.14058	0.0297249
264327_at	EIF2 GAMMA; translation factor, nucleic acid binding / translation initiation factor	EIF2 GAMMA	AT1G04170	FG-LD-sp	FG-LD-gr	1936.32	878.297	1.14054	0.0197072
245932_at	Inositol monophosphatase family protein	AT5G09290	AT5G09290	FG-LD-sp	FG-LD-gr	253.372	114.973	1.13995	0.0286468
258006_at	putative cysteine proteinase	AT3G19400	AT3G19400	FG-LD-sp	FG-LD-gr	312.074	141.639	1.13967	0.0273089
252986_at	MATE efflux family protein 3	AT4G38380	AT4G38380	FG-LD-sp	FG-LD-gr	109.075	49.5234	1.13914	0.00626165
247192_at	histone H3 /// histone H3 /// histone H3 /// histone H3 /// histone H3.1	AT1G09200 /// AT3G27360 /// AT5G10390 /// AT5G10400 /// AT5G65360	AT5G65360	FG-LD-sp	FG-LD-gr	858.887	390.094	1.13865	0.0460924
264048_at	S-adenosyl-L-methionine-dependent methyltransferases superfamily protein	AT2G22400	AT2G22400	FG-LD-sp	FG-LD-gr	1038.31	471.624	1.13853	0.0254823
263729_at	3'-5'-exoribonuclease family protein	AT1G60080	AT1G60080	FG-LD-sp	FG-LD-gr	230.996	104.934	1.13839	0.0258411
266257_at	PD1 (PREPHENATE DEHYDRATASE 1); arogenate dehydratase/ prephenate dehydratase	PD1	AT2G27820	FG-LD-sp	FG-LD-gr	215.612	97.9765	1.13793	0.0172808
[truncated: 1,924 more rows]
