# Supplementary material for: Transcriptomic Analysis of the Interaction Between FLOWERING LOCUS T Induction and Photoperiodic Signaling in Response to Spaceflight
Source: Front Cell Dev Biol. 2022 Feb 1;9:813246. doi: 10.3389/fcell.2021.813246 (PMC8844200; doi:10.3389/fcell.2021.813246)
Supplement: Supplementary file 12 [file Table13.XLSX]

## Sheet: WT and FG
	Supplementary Table S13 Spaceflight response of core photoperiod responsive genes in WT and/or FG plants . Differetial expression genes identified with a significant (FC>2, p<0.05) change in expersion level.
	Ensembl	Gene Title	Gene Symbol	Fold change
				WT		FG
				LD,sp/gr	SD,sp/gr	LD,sp/gr	SD,sp/gr
	AT5G37260	REVEILLE 2	RVE2	34.5508	-	114.834	2.08739
	AT5G17300	myb family transcription factor RVE1	RVE1	30.8457	-	42.4649	-
	AT3G07650	CONSTANS-LIKE 9	COL9	15.3305	-	14.5737	-
	AT4G35090	CATALASE 2	CAT2	7.54057	2.60727	6.3543	2.26459
	AT2G46830	CIRCADIAN CLOCK ASSOCIATED 1	CCA1	6.897	3.19214	8.06066	5.72265
	AT1G01060	LATE ELONGATED HYPOCOTYL	LHY	5.82256	9.04603	15.5588	25.9581
	AT2G41250	haloacid dehalogenase-like hydrolase domain-containing protein	AT2G41250	3.87546	-	5.341	3.16683
	AT4G15430	early-responsive to dehydration stress family protein	AT4G15430	3.69497	-	4.74707	-
	AT1G65480	FLOWERING LOCUS T	FT	3.07769	2.9	0.0831501	0.282231
	AT2G32950	CONSTITUTIVE PHOTOMORPHOGENIC 1	COP1	2.46794	-	2.28308	-
	AT2G40080	EARLY FLOWERING 4	ELF4	2.43458	0.444264	-	0.427802
	AT1G05690	BTB AND TAZ DOMAIN PROTEIN 3	BT3	2.42494	2.14231	2.31803	-
	AT5G63980	"SAL1; 3'(2'),5'-bisphosphate nucleotidase/ inositol or phosphatidylinositol phosphatase"	SAL1	0.469457	0.292047	-	0.2069
	AT2G28910	CAX INTERACTING PROTEIN 4	CXIP4	0.382376	-	0.402407	-
	AT1G45976	s-ribonuclease binding protein 1	SBP1	0.313465	-	0.360648	-
	AT1G58030	CATIONIC AMINO ACID TRANSPORTER 2	CAT2	0.278452	-	0.302326	-
	AT1G17455	ELF4-Like 4	ELF4-L4	0.248843	-	0.28485	-
	AT2G35820	ureidoglycolate hydrolase	AT2G35820	0.202318	0.361214	0.138099	-
	AT3G22231	PATHOGEN AND CIRCADIAN CONTROLLED 1	PCC1	0.143993	0.154993	15.6487	3.79985
	AT1G22770	GIGANTEA	GI	0.0129734	0.252039	0.0372669	0.274238
	AT1G48550	vacuolar protein sorting-associated protein 26	AT1G48550	-	2.2728	-	2.91378
	AT5G24470	ARABIDOPSIS PSEUDO-RESPONSE REGULATOR 5	APRR5	-	4.28071	-	9.01108
	AT2G35810	hypothetical protein	AT2G35810	-	-	2.62301	-
	AT3G62190	chaperone DnaJ domain-containing protein	AT3G62190	-	-	2.07576	-
	AT5G19150	pfkB-like carbohydrate kinase family protein	AT5G19150	-	-	0.493699	-
	AT3G20550	DAWDLE	DDL	-	-	0.442446	-
	AT5G65080	MADS AFFECTING FLOWERING 5	MAF5	-	-	0.243299	-
	AT2G46340	SUPPRESSOR OF PHYA-105 1	SPA1	-	-	3.79025	-
	AT1G61040	vernalization independence 5	VIP5	-	-	0.470849	-
	AT1G28520	VASCULAR PLANT ONE ZINC FINGER PROTEIN	VOZ1	-	-	3.21898	-
	AT3G22420	WITH NO K 2	WNK2	-	-	2.02661	-
	AT5G15840	CONSTANS	CO	4.49516	0.102285	-	-
	AT1G73660	MAPKKK-like kinase	AT1G73660	2.32848	-	-	-
	AT1G77480	aspartyl protease	AT1G77480	2.00773	-	-	-
	AT3G03040	F-box protein	AT3G03040	2.11752	-	-	-
	AT4G20400	probable lysine-specific demethylase JMJ14	JMJ14	2.10249	-	-	-
