# Supplementary material for: Transcriptomic Analysis of the Interaction Between FLOWERING LOCUS T Induction and Photoperiodic Signaling in Response to Spaceflight
Source: Front Cell Dev Biol. 2022 Feb 1;9:813246. doi: 10.3389/fcell.2021.813246 (PMC8844200; doi:10.3389/fcell.2021.813246)
Supplement: Supplementary file 14 [file Table8.XLSX]

## Sheet: Introduction
Introduction
Supplementary Table S8	Pair-wise comparison of altered expression of genes of WT in response to spaceflight under the SD with those under the LD conditions
	sp-common, genes that are regulated by spaceflight condition in similar behaviors under both daylength(fold change<2 and P≥0.05) .
	sp-daylength, genes that are regulated differentially under the SD versus the LD (fold change≥2 and P<0.05).
	nc, no change.
	+, up-regulation.
	-, down-regulation.

## Sheet: sp-common
Suppl. table S8a Expression of genes in WT samples are regulated by the spaceflight condition and exhibited similar behaviors under both the LD and the SD conditions (fold change <2 and P≥0.05).
probe_set_ID	gene title	gene symbol	ensembl	sample_1	sample_2	value_1	value_2	log2 (value_2/value_1)
264887_at	polyketide cyclase/dehydrase and lipid transport superfamily protein	AT1G23120	AT1G23120	WT-LD-sp.vs.WT-LD-gr	WT-SD-sp.vs.WT-SD-gr	0.0958987	0.189322	0.98126
248971_at	TIR-NBS-LRR class disease resistance protein	AT5G45000	AT5G45000	WT-LD-sp.vs.WT-LD-gr	WT-SD-sp.vs.WT-SD-gr	0.221027	0.436293	0.981073
264717_at	ATFH8 (formin 8); actin binding / actin filament binding / profilin binding	ATFH8	AT1G70140	WT-LD-sp.vs.WT-LD-gr	WT-SD-sp.vs.WT-SD-gr	0.139162	0.273673	0.97569
249065_at	zinc finger CCCH domain-containing protein 61	AT5G44260	AT5G44260	WT-LD-sp.vs.WT-LD-gr	WT-SD-sp.vs.WT-SD-gr	2.2362	4.36346	0.964424
246110_at	SOUL heme-binding protein	AT5G20140	AT5G20140	WT-LD-sp.vs.WT-LD-gr	WT-SD-sp.vs.WT-SD-gr	4.45491	8.65121	0.957507
251478_at	IQD13 (IQ-domain 13); calmodulin binding	IQD13	AT3G59690	WT-LD-sp.vs.WT-LD-gr	WT-SD-sp.vs.WT-SD-gr	0.195636	0.379587	0.956259
256787_at	ATBFRUCT1; beta-fructofuranosidase/ hydrolase, hydrolyzing O-glycosyl compounds	ATBFRUCT1	AT3G13790	WT-LD-sp.vs.WT-LD-gr	WT-SD-sp.vs.WT-SD-gr	0.181228	0.349899	0.949135
258682_at	S6K2 (ARABIDOPSIS THALIANA SERINE/THREONINE PROTEIN KINASE 2); kinase/ protein kinase	S6K2	AT3G08720	WT-LD-sp.vs.WT-LD-gr	WT-SD-sp.vs.WT-SD-gr	0.208201	0.39928	0.939421
266234_at	SKIP3 (SKP1 INTERACTING PARTNER 3); carbohydrate binding	SKIP3	AT2G02350	WT-LD-sp.vs.WT-LD-gr	WT-SD-sp.vs.WT-SD-gr	0.248249	0.475047	0.936281
264958_at	hypothetical protein	AT1G76960	AT1G76960	WT-LD-sp.vs.WT-LD-gr	WT-SD-sp.vs.WT-SD-gr	5.09228	9.72509	0.933398
254241_at	CRK11 (CYSTEINE-RICH RLK11); kinase/ protein kinase	CRK11	AT4G23190	WT-LD-sp.vs.WT-LD-gr	WT-SD-sp.vs.WT-SD-gr	0.247395	0.472331	0.932984
265314_at	RNI-like superfamily protein	AT2G20210	AT2G20210	WT-LD-sp.vs.WT-LD-gr	WT-SD-sp.vs.WT-SD-gr	2.27509	4.33052	0.928616
257224_at	putative phospholipid-transporting ATPase 8	AT3G27870	AT3G27870	WT-LD-sp.vs.WT-LD-gr	WT-SD-sp.vs.WT-SD-gr	2.17372	4.09262	0.912857
265008_at	MLO6 (MILDEW RESISTANCE LOCUS O 6); calmodulin binding	MLO6	AT1G61560	WT-LD-sp.vs.WT-LD-gr	WT-SD-sp.vs.WT-SD-gr	0.198076	0.370556	0.903638
265841_at	putative glucuronosyltransferase PGSIP8	AT2G35710	AT2G35710	WT-LD-sp.vs.WT-LD-gr	WT-SD-sp.vs.WT-SD-gr	0.128848	0.238906	0.890771
257382_at	WRKY54; transcription factor	WRKY54	AT2G40750	WT-LD-sp.vs.WT-LD-gr	WT-SD-sp.vs.WT-SD-gr	0.204703	0.379433	0.890316
257076_at	hypothetical protein	AT3G19680	AT3G19680	WT-LD-sp.vs.WT-LD-gr	WT-SD-sp.vs.WT-SD-gr	0.216352	0.400309	0.887735
266376_at	xyloglucan endotransglucosylase/hydrolase protein 10	XTH10	AT2G14620	WT-LD-sp.vs.WT-LD-gr	WT-SD-sp.vs.WT-SD-gr	0.183184	0.333766	0.865545
266010_at	zinc finger protein ZAT11	AT2G37430	AT2G37430	WT-LD-sp.vs.WT-LD-gr	WT-SD-sp.vs.WT-SD-gr	0.129196	0.23403	0.857135
249434_at	GTP-binding protein	AT5G39960	AT5G39960	WT-LD-sp.vs.WT-LD-gr	WT-SD-sp.vs.WT-SD-gr	3.68893	6.64362	0.848769
249575_at	heat shock protein 15.7	AT5G37670	AT5G37670	WT-LD-sp.vs.WT-LD-gr	WT-SD-sp.vs.WT-SD-gr	0.261236	0.469075	0.844468
263947_at	ureidoglycolate hydrolase	AT2G35820	AT2G35820	WT-LD-sp.vs.WT-LD-gr	WT-SD-sp.vs.WT-SD-gr	0.202318	0.361214	0.836227
249337_at	glycerophosphoryl diester phosphodiesterase family protein	AT5G41080	AT5G41080	WT-LD-sp.vs.WT-LD-gr	WT-SD-sp.vs.WT-SD-gr	0.121024	0.216055	0.836108
256999_at	chaperone DnaJ-domain containing protein	AT3G14200	AT3G14200	WT-LD-sp.vs.WT-LD-gr	WT-SD-sp.vs.WT-SD-gr	0.0614533	0.109083	0.827869
257377_at	PLL4 (POLTERGEIST LIKE 4); catalytic/ protein serine/threonine phosphatase	PLL4	AT2G28890	WT-LD-sp.vs.WT-LD-gr	WT-SD-sp.vs.WT-SD-gr	0.230643	0.408102	0.823271
266079_at	LCD1 (LOWER CELL DENSITY 1)	LCD1	AT2G37860	WT-LD-sp.vs.WT-LD-gr	WT-SD-sp.vs.WT-SD-gr	3.20914	5.67495	0.822422
248686_at	receptor-like protein kinase-related family protein	AT5G48540	AT5G48540	WT-LD-sp.vs.WT-LD-gr	WT-SD-sp.vs.WT-SD-gr	0.246582	0.43391	0.815329
245052_at	Probable pectinesterase/pectinesterase inhibitor 12	AT2G26440	AT2G26440	WT-LD-sp.vs.WT-LD-gr	WT-SD-sp.vs.WT-SD-gr	0.270473	0.475719	0.814624
262827_at	CYP71B29; electron carrier/ heme binding / iron ion binding / monooxygenase/ oxygen binding	CYP71B29	AT1G13100	WT-LD-sp.vs.WT-LD-gr	WT-SD-sp.vs.WT-SD-gr	0.236221	0.415352	0.814197
264561_at	uridine kinase-like protein 3	UKL3	AT1G55810	WT-LD-sp.vs.WT-LD-gr	WT-SD-sp.vs.WT-SD-gr	0.260688	0.45615	0.807182
258913_at	putative boron transporter 3	AT3G06450	AT3G06450	WT-LD-sp.vs.WT-LD-gr	WT-SD-sp.vs.WT-SD-gr	2.38026	4.14927	0.801739
262818_at	LEW1 (LEAF WILTING 1); dehydrodolichyl diphosphate synthase	LEW1	AT1G11755	WT-LD-sp.vs.WT-LD-gr	WT-SD-sp.vs.WT-SD-gr	2.48353	4.31275	0.796215
267337_at	HXXXD-type acyl-transferase-like protein	AT2G39980	AT2G39980	WT-LD-sp.vs.WT-LD-gr	WT-SD-sp.vs.WT-SD-gr	2.68469	4.63896	0.789048
253041_at	PCK1 (PHOSPHOENOLPYRUVATE CARBOXYKINASE 1); ATP binding / phosphoenolpyruvate carboxykinase (ATP)/ phosphoenolpyruvate carboxykinase/ purine nucleotide binding	PCK1	AT4G37870	WT-LD-sp.vs.WT-LD-gr	WT-SD-sp.vs.WT-SD-gr	0.212408	0.362395	0.770723
250443_at	RBK1 (Rop Binding protein Kinases 1); ATP binding / kinase/ protein kinase/ protein serine/threonine kinase	RBK1	AT5G10520	WT-LD-sp.vs.WT-LD-gr	WT-SD-sp.vs.WT-SD-gr	2.30676	3.92533	0.766948
246144_at	dynein light chain type 1 family protein	AT5G20110	AT5G20110	WT-LD-sp.vs.WT-LD-gr	WT-SD-sp.vs.WT-SD-gr	2.05622	3.49574	0.7656
253085_s_at	Histidine kinase-, DNA gyrase B-, and HSP90-like ATPase family protein	AT4G36280	AT4G36280	WT-LD-sp.vs.WT-LD-gr	WT-SD-sp.vs.WT-SD-gr	2.54198	4.3176	0.764278
251936_at	MEE40 (maternal effect embryo arrest 40)	MEE40	AT3G53700	WT-LD-sp.vs.WT-LD-gr	WT-SD-sp.vs.WT-SD-gr	2.34205	3.95251	0.754999
251705_at	WRKY70; transcription factor/ transcription repressor	WRKY70	AT3G56400	WT-LD-sp.vs.WT-LD-gr	WT-SD-sp.vs.WT-SD-gr	0.157359	0.264096	0.747005
260004_at	hypothetical protein	AT1G67860	AT1G67860	WT-LD-sp.vs.WT-LD-gr	WT-SD-sp.vs.WT-SD-gr	0.299303	0.499453	0.738742
264471_at	protein MIDASIN1	AT1G67120	AT1G67120	WT-LD-sp.vs.WT-LD-gr	WT-SD-sp.vs.WT-SD-gr	2.67824	4.46298	0.736723
255429_at	peroxisomal membrane (Mpv17/PMP22) family protein	AT4G03410	AT4G03410	WT-LD-sp.vs.WT-LD-gr	WT-SD-sp.vs.WT-SD-gr	2.16959	3.60679	0.733296
266800_at	VQ motif-containing protein	AT2G22880	AT2G22880	WT-LD-sp.vs.WT-LD-gr	WT-SD-sp.vs.WT-SD-gr	0.191249	0.317819	0.732751
250901_at	RABC2A (RAB GTPASE HOMOLOG C2A); GTP binding / GTP-dependent protein binding / myosin XI tail binding	RABC2A	AT5G03530	WT-LD-sp.vs.WT-LD-gr	WT-SD-sp.vs.WT-SD-gr	3.36154	5.56707	0.727794
248282_at	membrane-associated kinase regulator family protein	AT5G52900	AT5G52900	WT-LD-sp.vs.WT-LD-gr	WT-SD-sp.vs.WT-SD-gr	2.93166	4.81826	0.716797
258133_at	MBF1C (MULTIPROTEIN BRIDGING FACTOR 1C); DNA binding / transcription coactivator/ transcription factor	MBF1C	AT3G24500	WT-LD-sp.vs.WT-LD-gr	WT-SD-sp.vs.WT-SD-gr	0.0167793	0.0270725	0.690147
261005_at	FAD-binding and BBE domain-containing protein	AT1G26420	AT1G26420	WT-LD-sp.vs.WT-LD-gr	WT-SD-sp.vs.WT-SD-gr	0.243915	0.389479	0.675164
255775_at	RBL12 (ARABIDOPSIS RHOMBOID-LIKE PROTEIN 12)	RBL12	AT1G18600	WT-LD-sp.vs.WT-LD-gr	WT-SD-sp.vs.WT-SD-gr	2.2062	3.50399	0.667433
248801_at	HAT2; DNA binding / transcription factor/ transcription repressor	HAT2	AT5G47370	WT-LD-sp.vs.WT-LD-gr	WT-SD-sp.vs.WT-SD-gr	5.39794	8.57087	0.667034
253622_at	ATCNGC9 (CYCLIC NUCLEOTIDE GATED CHANNEL 9); calmodulin binding / cyclic nucleotide binding / ion channel	ATCNGC9	AT4G30560	WT-LD-sp.vs.WT-LD-gr	WT-SD-sp.vs.WT-SD-gr	2.55359	4.04764	0.664552
248611_at	WRKY48; transcription factor	WRKY48	AT5G49520	WT-LD-sp.vs.WT-LD-gr	WT-SD-sp.vs.WT-SD-gr	0.292549	0.463397	0.663569
254605_at	Integrin-linked protein kinase family protein	AT4G18950	AT4G18950	WT-LD-sp.vs.WT-LD-gr	WT-SD-sp.vs.WT-SD-gr	0.256613	0.406075	0.66215
259188_at	phosphoglucan phosphatase LSF1	LSF1	AT3G01510	WT-LD-sp.vs.WT-LD-gr	WT-SD-sp.vs.WT-SD-gr	2.89502	4.56851	0.65815
267165_at	RLK (receptor lectin kinase); kinase	RLK	AT2G37710	WT-LD-sp.vs.WT-LD-gr	WT-SD-sp.vs.WT-SD-gr	0.311857	0.491695	0.656878
246214_at	HSF4 (HEAT SHOCK FACTOR 4); DNA binding / transcription factor/ transcription repressor	HSF4	AT4G36988 /// AT4G36990	WT-LD-sp.vs.WT-LD-gr	WT-SD-sp.vs.WT-SD-gr	0.230842	0.362597	0.651461
254229_at	late embryogenesis abundant hydroxyproline-rich glycoprotein	AT4G23610	AT4G23610	WT-LD-sp.vs.WT-LD-gr	WT-SD-sp.vs.WT-SD-gr	0.301017	0.472633	0.650875
266168_at	PR-6 proteinase inhibitor family protein	AT2G38870	AT2G38870	WT-LD-sp.vs.WT-LD-gr	WT-SD-sp.vs.WT-SD-gr	0.142205	0.223235	0.650588
264223_s_at	CES101 (CALLUS EXPRESSION OF RBCS 101); ATP binding / carbohydrate binding / kinase/ protein kinase/ protein serine/threonine kinase/ protein tyrosine kinase/ sugar binding	CES101	AT1G67520 /// AT3G16030	WT-LD-sp.vs.WT-LD-gr	WT-SD-sp.vs.WT-SD-gr	0.304476	0.477791	0.650049
245287_at	Imidazoleglycerol-phosphate dehydratase 2	HISN5B	AT4G14910	WT-LD-sp.vs.WT-LD-gr	WT-SD-sp.vs.WT-SD-gr	2.32317	3.64083	0.64817
245143_at	ZPR1 (LITTLE ZIPPER 1); protein binding	ZPR1	AT2G45450	WT-LD-sp.vs.WT-LD-gr	WT-SD-sp.vs.WT-SD-gr	0.207826	0.325177	0.645847
247071_at	DAR3 (DA1-RELATED PROTEIN 3)	DAR3	AT5G66640	WT-LD-sp.vs.WT-LD-gr	WT-SD-sp.vs.WT-SD-gr	0.285847	0.44553	0.640281
261569_at	LHY (LATE ELONGATED HYPOCOTYL); DNA binding / transcription factor	LHY	AT1G01060	WT-LD-sp.vs.WT-LD-gr	WT-SD-sp.vs.WT-SD-gr	5.82256	9.04603	0.635631
253075_at	TIR-NBS-LRR class disease resistance protein	AT4G36150	AT4G36150	WT-LD-sp.vs.WT-LD-gr	WT-SD-sp.vs.WT-SD-gr	0.258809	0.401723	0.634316
258021_at	PUB25 (PLANT U-BOX 25); binding / ubiquitin-protein ligase	PUB25	AT3G19380	WT-LD-sp.vs.WT-LD-gr	WT-SD-sp.vs.WT-SD-gr	0.236477	0.366035	0.630285
257180_at	NOL1/NOP2/sun family protein / antitermination NusB domain-containing protein	AT3G13180	AT3G13180	WT-LD-sp.vs.WT-LD-gr	WT-SD-sp.vs.WT-SD-gr	2.68494	4.153	0.629264
258143_at	glycosyltransferase family 61 protein	AT3G18170	AT3G18170	WT-LD-sp.vs.WT-LD-gr	WT-SD-sp.vs.WT-SD-gr	0.299439	0.463057	0.628928
258879_at	adenine nucleotide alpha hydrolases-like protein	AT3G03270	AT3G03270	WT-LD-sp.vs.WT-LD-gr	WT-SD-sp.vs.WT-SD-gr	0.152822	0.236313	0.628851
250974_at	RHL2 (ROOT HAIRLESS 2); ATP binding / DNA binding / DNA topoisomerase (ATP-hydrolyzing)/ identical protein binding / protein binding	RHL2	AT5G02820	WT-LD-sp.vs.WT-LD-gr	WT-SD-sp.vs.WT-SD-gr	2.071	3.19426	0.625153
248956_at	ATR-interacting protein-like protein	SUV2	AT5G45610	WT-LD-sp.vs.WT-LD-gr	WT-SD-sp.vs.WT-SD-gr	2.13247	3.28704	0.624264
265464_at	protein ROP interactive partner 2	RIP3	AT2G37080	WT-LD-sp.vs.WT-LD-gr	WT-SD-sp.vs.WT-SD-gr	3.58118	5.5186	0.623868
250942_at	lectin-like protein	AT5G03350	AT5G03350	WT-LD-sp.vs.WT-LD-gr	WT-SD-sp.vs.WT-SD-gr	0.215135	0.330031	0.61736
264809_at	CSD1 (COPPER/ZINC SUPEROXIDE DISMUTASE 1); superoxide dismutase	CSD1	AT1G08830	WT-LD-sp.vs.WT-LD-gr	WT-SD-sp.vs.WT-SD-gr	0.299407	0.457915	0.612973
249188_at	HXXXD-type acyl-transferase-like protein	AT5G42830	AT5G42830	WT-LD-sp.vs.WT-LD-gr	WT-SD-sp.vs.WT-SD-gr	0.264845	0.404742	0.611854
254211_at	SGT1A; protein binding	SGT1A	AT4G23570	WT-LD-sp.vs.WT-LD-gr	WT-SD-sp.vs.WT-SD-gr	0.214076	0.325846	0.60607
254289_at	hypothetical protein	AT4G22980	AT4G22980	WT-LD-sp.vs.WT-LD-gr	WT-SD-sp.vs.WT-SD-gr	0.188281	0.285822	0.602229
260391_at	SS2 (STRICTOSIDINE SYNTHASE 2); strictosidine synthase	SS2	AT1G74020	WT-LD-sp.vs.WT-LD-gr	WT-SD-sp.vs.WT-SD-gr	0.296586	0.449977	0.601402
265674_at	hypothetical protein	AT2G32190	AT2G32190	WT-LD-sp.vs.WT-LD-gr	WT-SD-sp.vs.WT-SD-gr	0.136602	0.207169	0.600836
246800_at	SHM2 (SERINE HYDROXYMETHYLTRANSFERASE 2); catalytic/ glycine hydroxymethyltransferase/ pyridoxal phosphate binding	SHM2	AT5G26780	WT-LD-sp.vs.WT-LD-gr	WT-SD-sp.vs.WT-SD-gr	2.69963	4.08821	0.59871
266780_at	ATGLR2.8; intracellular ligand-gated ion channel	ATGLR2.8	AT2G29110	WT-LD-sp.vs.WT-LD-gr	WT-SD-sp.vs.WT-SD-gr	2.57238	3.89004	0.596683
252084_at	AtSAT1 (Arabidopsis thaliana sterol O-acyltransferase 1); acyltransferase	AtSAT1	AT3G51970	WT-LD-sp.vs.WT-LD-gr	WT-SD-sp.vs.WT-SD-gr	0.302715	0.456815	0.593651
248493_at	FSD2 (FE SUPEROXIDE DISMUTASE 2); superoxide dismutase	FSD2	AT5G51100	WT-LD-sp.vs.WT-LD-gr	WT-SD-sp.vs.WT-SD-gr	2.27748	3.42042	0.586734
250844_at	SIM (SIAMESE); cyclin-dependent protein kinase inhibitor	SIM	AT5G04470	WT-LD-sp.vs.WT-LD-gr	WT-SD-sp.vs.WT-SD-gr	0.257058	0.384905	0.582407
251221_at	drought responsive ATP-binding motif containing protein	AT3G62550	AT3G62550	WT-LD-sp.vs.WT-LD-gr	WT-SD-sp.vs.WT-SD-gr	2.8551	4.26512	0.579044
255568_at	WRKY22; transcription factor	WRKY22	AT4G01250	WT-LD-sp.vs.WT-LD-gr	WT-SD-sp.vs.WT-SD-gr	0.204677	0.303794	0.569743
263320_at	AtGolS1 (Arabidopsis thaliana galactinol synthase 1); transferase, transferring glycosyl groups / transferase, transferring hexosyl groups	AtGolS1	AT2G47180	WT-LD-sp.vs.WT-LD-gr	WT-SD-sp.vs.WT-SD-gr	0.256907	0.381028	0.568653
266395_at	isopropylmalate isomerase 2	IPMI2	AT2G43100	WT-LD-sp.vs.WT-LD-gr	WT-SD-sp.vs.WT-SD-gr	2.71185	4.01813	0.567249
264599_at	XIA (MYOSIN XI A); motor/ protein binding	XIA	AT1G04600	WT-LD-sp.vs.WT-LD-gr	WT-SD-sp.vs.WT-SD-gr	2.40962	3.56483	0.56503
245339_at	COBL7 (COBRA-LIKE 7)	COBL7	AT4G16120	WT-LD-sp.vs.WT-LD-gr	WT-SD-sp.vs.WT-SD-gr	2.27563	3.36584	0.5647
254291_at	UDP-galactose transporter-related	UTR2	AT4G23010	WT-LD-sp.vs.WT-LD-gr	WT-SD-sp.vs.WT-SD-gr	0.250321	0.369407	0.561434
265597_at	Toll-Interleukin-Resistance domain-containing protein	AT2G20142	AT2G20142	WT-LD-sp.vs.WT-LD-gr	WT-SD-sp.vs.WT-SD-gr	0.227518	0.334164	0.554576
249672_at	exosome complex exonuclease RRP6L2	AT5G35910	AT5G35910	WT-LD-sp.vs.WT-LD-gr	WT-SD-sp.vs.WT-SD-gr	2.00741	2.932	0.546553
245704_at	KTF1 (KOW DOMAIN-CONTAINING TRANSCRIPTION FACTOR 1); nucleotide binding	KTF1	AT5G04290	WT-LD-sp.vs.WT-LD-gr	WT-SD-sp.vs.WT-SD-gr	2.10498	3.07321	0.545942
258577_at	TIR-NBS-LRR class disease resistance protein	AT3G04220	AT3G04220	WT-LD-sp.vs.WT-LD-gr	WT-SD-sp.vs.WT-SD-gr	0.30973	0.452077	0.545558
258977_s_at	AK3 (ASPARTATE KINASE 3); aspartate kinase	AK3	AT3G02020 /// AT5G14060	WT-LD-sp.vs.WT-LD-gr	WT-SD-sp.vs.WT-SD-gr	3.08929	4.5017	0.543194
246210_at	ribosomal protein L12 family protein	AT4G36420	AT4G36420	WT-LD-sp.vs.WT-LD-gr	WT-SD-sp.vs.WT-SD-gr	3.91682	5.69777	0.540714
256617_at	hypothetical protein	AT3G22240	AT3G22240	WT-LD-sp.vs.WT-LD-gr	WT-SD-sp.vs.WT-SD-gr	0.0818045	0.118931	0.539876
248875_at	protein RESISTANT TO P. SYRINGAE 6	RPS6	AT5G46470	WT-LD-sp.vs.WT-LD-gr	WT-SD-sp.vs.WT-SD-gr	0.323378	0.468599	0.535133
256576_at	PMZ; zinc ion binding	PMZ	AT3G28210	WT-LD-sp.vs.WT-LD-gr	WT-SD-sp.vs.WT-SD-gr	0.296148	0.42873	0.533752
255300_at	CLS (CARDIOLIPIN SYNTHASE); cardiolipin synthase/ phosphatidyltransferase	CLS	AT4G04870	WT-LD-sp.vs.WT-LD-gr	WT-SD-sp.vs.WT-SD-gr	2.18422	3.15699	0.531431
260294_at	putative GMP synthase / glutamine amidotransferase	AT1G63660	AT1G63660	WT-LD-sp.vs.WT-LD-gr	WT-SD-sp.vs.WT-SD-gr	3.7669	5.43737	0.529532
253293_at	Peroxisomal membrane protein Mpv17/PMP22	AT4G33905	AT4G33905	WT-LD-sp.vs.WT-LD-gr	WT-SD-sp.vs.WT-SD-gr	2.42956	3.49971	0.526539
246612_at	hypothetical protein	AT5G35320	AT5G35320	WT-LD-sp.vs.WT-LD-gr	WT-SD-sp.vs.WT-SD-gr	0.232875	0.33531	0.525941
257000_at	hypothetical protein	AT3G14120	AT3G14120	WT-LD-sp.vs.WT-LD-gr	WT-SD-sp.vs.WT-SD-gr	4.38264	6.30272	0.524175
260384_at	IMS1 (2-ISOPROPYLMALATE SYNTHASE 1); 2-isopropylmalate synthase	IMS1	AT1G74040	WT-LD-sp.vs.WT-LD-gr	WT-SD-sp.vs.WT-SD-gr	2.1407	3.0785	0.524147
255685_s_at	amino acid dehydrogenase family protein /// Amino acid dehydrogenase family protein	AT4G00600 /// AT4G00620	AT4G00600 /// AT4G00620	WT-LD-sp.vs.WT-LD-gr	WT-SD-sp.vs.WT-SD-gr	3.7257	5.35148	0.522426
250301_at	hypothetical protein	AT5G11970	AT5G11970	WT-LD-sp.vs.WT-LD-gr	WT-SD-sp.vs.WT-SD-gr	0.289736	0.41525	0.519242
245594_at	acylamino acid-releasing enzyme	AT4G14570	AT4G14570	WT-LD-sp.vs.WT-LD-gr	WT-SD-sp.vs.WT-SD-gr	3.054	4.33975	0.506912
249790_at	membrane protein of ER body 2	AT5G24290	AT5G24290	WT-LD-sp.vs.WT-LD-gr	WT-SD-sp.vs.WT-SD-gr	0.307012	0.435629	0.504807
256522_at	U-box domain-containing protein	CMPG1	AT1G66160	WT-LD-sp.vs.WT-LD-gr	WT-SD-sp.vs.WT-SD-gr	0.265489	0.37641	0.50365
250327_at	hypothetical protein	AT5G12050	AT5G12050	WT-LD-sp.vs.WT-LD-gr	WT-SD-sp.vs.WT-SD-gr	2.02522	2.87043	0.503192
246122_at	PHT4;5; inorganic phosphate transmembrane transporter	PHT4;5	AT5G20380	WT-LD-sp.vs.WT-LD-gr	WT-SD-sp.vs.WT-SD-gr	2.02204	2.85597	0.498166
253308_at	AGD2 (ABERRANT GROWTH AND DEATH 2); L,L-diaminopimelate aminotransferase/ transaminase	AGD2	AT4G33680	WT-LD-sp.vs.WT-LD-gr	WT-SD-sp.vs.WT-SD-gr	2.10642	2.9605	0.491047
260653_at	PKp3 (plastidial pyruvate kinase 3); pyruvate kinase	PKp3	AT1G32440	WT-LD-sp.vs.WT-LD-gr	WT-SD-sp.vs.WT-SD-gr	2.22492	3.09964	0.478352
249055_at	putative calcium-binding protein CML43	CML43	AT5G44460	WT-LD-sp.vs.WT-LD-gr	WT-SD-sp.vs.WT-SD-gr	0.187296	0.260501	0.475971
263374_at	DNAJ heat shock family protein	AT2G20560	AT2G20560	WT-LD-sp.vs.WT-LD-gr	WT-SD-sp.vs.WT-SD-gr	0.0271566	0.0377577	0.475467
252677_at	NIT3 (NITRILASE 3); indole-3-acetonitrile nitrilase/ indole-3-acetonitrile nitrile hydratase/ nitrilase	NIT3	AT3G44320	WT-LD-sp.vs.WT-LD-gr	WT-SD-sp.vs.WT-SD-gr	0.232358	0.322526	0.473067
253638_at	cinnamoyl-CoA reductase like protein	AT4G30470	AT4G30470	WT-LD-sp.vs.WT-LD-gr	WT-SD-sp.vs.WT-SD-gr	0.32815	0.454846	0.471022
258752_at	ATEXO70H4 (exocyst subunit EXO70 family protein H4); protein binding	ATEXO70H4	AT3G09520	WT-LD-sp.vs.WT-LD-gr	WT-SD-sp.vs.WT-SD-gr	0.179979	0.249376	0.470497
257759_at	CRM family member 3A	CFM3A	AT3G23070	WT-LD-sp.vs.WT-LD-gr	WT-SD-sp.vs.WT-SD-gr	2.69346	3.72493	0.46775
254121_at	alpha/beta-Hydrolases superfamily protein	AT4G24760	AT4G24760	WT-LD-sp.vs.WT-LD-gr	WT-SD-sp.vs.WT-SD-gr	2.12117	2.93114	0.466603
261577_at	RNA-binding (RRM/RBD/RNP motifs) family protein	AT1G01080	AT1G01080	WT-LD-sp.vs.WT-LD-gr	WT-SD-sp.vs.WT-SD-gr	2.05367	2.8342	0.464736
267112_at	APK (APS KINASE); ATP binding / adenylylsulfate kinase/ kinase/ transferase, transferring phosphorus-containing groups	APK	AT2G14750	WT-LD-sp.vs.WT-LD-gr	WT-SD-sp.vs.WT-SD-gr	0.219047	0.302261	0.464551
254732_at	nuclear factor NO VEIN	NOV	AT4G13750	WT-LD-sp.vs.WT-LD-gr	WT-SD-sp.vs.WT-SD-gr	2.65698	3.64477	0.456042
252968_at	tRNA-dihydrouridine(47) synthase [NAD(P)(+)]-like	AT4G38890	AT4G38890	WT-LD-sp.vs.WT-LD-gr	WT-SD-sp.vs.WT-SD-gr	2.0907	2.86249	0.453281
251336_at	BAP1 (BON ASSOCIATION PROTEIN 1); phospholipid binding / protein binding	BAP1	AT3G61190	WT-LD-sp.vs.WT-LD-gr	WT-SD-sp.vs.WT-SD-gr	0.184984	0.253246	0.45314
245566_at	---	---	AT4G14610	WT-LD-sp.vs.WT-LD-gr	WT-SD-sp.vs.WT-SD-gr	0.357235	0.488716	0.452122
251861_at	zinc finger (GATA type) family protein	BME3	AT3G54810	WT-LD-sp.vs.WT-LD-gr	WT-SD-sp.vs.WT-SD-gr	0.276711	0.377547	0.448279
248049_at	COX15 (cytochrome c oxidase 15)	COX15	AT5G56090	WT-LD-sp.vs.WT-LD-gr	WT-SD-sp.vs.WT-SD-gr	2.21124	3.00371	0.441893
253485_at	WRKY18; transcription factor	WRKY18	AT4G31800	WT-LD-sp.vs.WT-LD-gr	WT-SD-sp.vs.WT-SD-gr	0.264827	0.359589	0.441298
248904_at	hypothetical protein	AT5G46295	AT5G46295	WT-LD-sp.vs.WT-LD-gr	WT-SD-sp.vs.WT-SD-gr	0.341658	0.463498	0.440011
248773_at	FRA1 (FRAGILE FIBER 1); microtubule motor	FRA1	AT5G47820	WT-LD-sp.vs.WT-LD-gr	WT-SD-sp.vs.WT-SD-gr	2.64509	3.57895	0.436216
259887_at	putative protein kinase	AT1G76360	AT1G76360	WT-LD-sp.vs.WT-LD-gr	WT-SD-sp.vs.WT-SD-gr	0.261534	0.353231	0.433614
261272_at	Mediator complex, subunit Med10	AT1G26665	AT1G26665	WT-LD-sp.vs.WT-LD-gr	WT-SD-sp.vs.WT-SD-gr	0.302319	0.406299	0.426472
260648_at	C3HC4-type RING finger-containing protein	AT1G08050	AT1G08050	WT-LD-sp.vs.WT-LD-gr	WT-SD-sp.vs.WT-SD-gr	0.178171	0.239132	0.424545
254496_at	ATAAH (Arabidopsis thaliana Allantoate Amidohydrolase); allantoate deiminase/ metallopeptidase	ATAAH	AT4G20070	WT-LD-sp.vs.WT-LD-gr	WT-SD-sp.vs.WT-SD-gr	3.14954	4.21967	0.421986
259378_at	mitotic phosphoprotein N' end (MPPN) family protein	AT3G16310	AT3G16310	WT-LD-sp.vs.WT-LD-gr	WT-SD-sp.vs.WT-SD-gr	3.17736	4.25155	0.42016
260991_at	Flavin-binding monooxygenase family protein	AT1G12160	AT1G12160	WT-LD-sp.vs.WT-LD-gr	WT-SD-sp.vs.WT-SD-gr	0.352313	0.471318	0.419842
259403_at	PGDH (3-PHOSPHOGLYCERATE DEHYDROGENASE); phosphoglycerate dehydrogenase	PGDH	AT1G17745	WT-LD-sp.vs.WT-LD-gr	WT-SD-sp.vs.WT-SD-gr	2.25036	3.00831	0.418797
248092_at	SUMO3 (SMALL UBIQUITIN-LIKE MODIFIER 3); protein binding / protein tag	SUMO3	AT5G55170	WT-LD-sp.vs.WT-LD-gr	WT-SD-sp.vs.WT-SD-gr	0.261099	0.349038	0.418789
255749_at	STRS1 (STRESS RESPONSE SUPPRESSOR 1); ATP binding / ATP-dependent helicase/ helicase/ nucleic acid binding	STRS1	AT1G31970	WT-LD-sp.vs.WT-LD-gr	WT-SD-sp.vs.WT-SD-gr	3.72936	4.96799	0.413737
262797_at	TMT1 (TONOPLAST MONOSACCHARIDE TRANSPORTER1); carbohydrate transmembrane transporter/ nucleoside transmembrane transporter/ sugar:hydrogen symporter	TMT1	AT1G20840	WT-LD-sp.vs.WT-LD-gr	WT-SD-sp.vs.WT-SD-gr	2.03726	2.7026	0.407714
249785_at	SSI1 (SUPPRESSOR OF SALICYLIC ACID INSENSITIVITY 1); starch synthase/ transferase, transferring glycosyl groups	SSI1	AT5G24300	WT-LD-sp.vs.WT-LD-gr	WT-SD-sp.vs.WT-SD-gr	3.43582	4.55003	0.405221
265831_at	hypothetical protein	AT2G14460	AT2G14460	WT-LD-sp.vs.WT-LD-gr	WT-SD-sp.vs.WT-SD-gr	3.57608	4.73367	0.40458
249137_at	Peroxisomal membrane 22 kDa (Mpv17/PMP22) family protein	AT5G43140	AT5G43140	WT-LD-sp.vs.WT-LD-gr	WT-SD-sp.vs.WT-SD-gr	2.06485	2.73046	0.403109
261014_at	pentatricopeptide repeat-containing protein	AT1G26460	AT1G26460	WT-LD-sp.vs.WT-LD-gr	WT-SD-sp.vs.WT-SD-gr	3.19303	4.19729	0.394531
259138_s_at	DNA gyrase subunit B /// DNA gyrase subunit B	GYRB1 /// GYRB2	AT3G10270 /// AT5G04130	WT-LD-sp.vs.WT-LD-gr	WT-SD-sp.vs.WT-SD-gr	4.40029	5.7771	0.392747
263049_at	alpha/beta-Hydrolases superfamily protein	AT2G05260	AT2G05260	WT-LD-sp.vs.WT-LD-gr	WT-SD-sp.vs.WT-SD-gr	0.365219	0.479372	0.392384
251080_at	ROPGEF7; Rho guanyl-nucleotide exchange factor	ROPGEF7	AT5G02010	WT-LD-sp.vs.WT-LD-gr	WT-SD-sp.vs.WT-SD-gr	2.01091	2.63752	0.391334
255773_at	SOT17 (SULFOTRANSFERASE 17); desulfoglucosinolate sulfotransferase/ sulfotransferase	SOT17	AT1G18590	WT-LD-sp.vs.WT-LD-gr	WT-SD-sp.vs.WT-SD-gr	0.366066	0.479771	0.390241
260068_at	protein SAR Deficient 1	AT1G73805	AT1G73805	WT-LD-sp.vs.WT-LD-gr	WT-SD-sp.vs.WT-SD-gr	0.318158	0.41694	0.390097
250056_at	tRNA (guanine-N-7) methyltransferase	AT5G17660	AT5G17660	WT-LD-sp.vs.WT-LD-gr	WT-SD-sp.vs.WT-SD-gr	3.53652	4.62593	0.387414
245155_at	hypothetical protein	AT5G12470	AT5G12470	WT-LD-sp.vs.WT-LD-gr	WT-SD-sp.vs.WT-SD-gr	2.15908	2.82043	0.385498
266127_s_at	elongation factor G /// elongation factor EF-G	AT1G45332 /// AT2G45030	AT1G45332 /// AT2G45030	WT-LD-sp.vs.WT-LD-gr	WT-SD-sp.vs.WT-SD-gr	2.31314	3.01638	0.382967
250633_at	PMSR2 (PEPTIDEMETHIONINE SULFOXIDE REDUCTASE 2); oxidoreductase, acting on sulfur group of donors, disulfide as acceptor / peptide-methionine-(S)-S-oxide reductase	PMSR2	AT5G07460	WT-LD-sp.vs.WT-LD-gr	WT-SD-sp.vs.WT-SD-gr	0.190594	0.248493	0.382705
250793_at	oxidoreductase, 2OG-Fe(II) oxygenase family protein	AT5G05600	AT5G05600	WT-LD-sp.vs.WT-LD-gr	WT-SD-sp.vs.WT-SD-gr	0.310112	0.403415	0.379476
259428_at	ATMPK11; MAP kinase/ kinase	ATMPK11	AT1G01560	WT-LD-sp.vs.WT-LD-gr	WT-SD-sp.vs.WT-SD-gr	0.338362	0.439248	0.376467
246982_s_at	hypothetical protein /// hypothetical protein	AT2G10560 /// AT5G04860	AT2G10560 /// AT5G04860	WT-LD-sp.vs.WT-LD-gr	WT-SD-sp.vs.WT-SD-gr	0.167705	0.217692	0.376362
251684_at	hypothetical protein	AT3G56410	AT3G56410	WT-LD-sp.vs.WT-LD-gr	WT-SD-sp.vs.WT-SD-gr	0.348081	0.451095	0.374008
251829_at	RabGAP/TBC domain-containing protein	AT3G55020	AT3G55020	WT-LD-sp.vs.WT-LD-gr	WT-SD-sp.vs.WT-SD-gr	2.14551	2.77176	0.369481
266528_at	TIR-NBS-LRR class disease resistance protein	AT2G16870	AT2G16870	WT-LD-sp.vs.WT-LD-gr	WT-SD-sp.vs.WT-SD-gr	0.312193	0.4031	0.3687
264867_at	FH4 (FORMIN HOMOLOGUE 4); actin binding / protein binding	FH4	AT1G24150	WT-LD-sp.vs.WT-LD-gr	WT-SD-sp.vs.WT-SD-gr	0.318287	0.409015	0.361826
257805_at	ATPLT5 (POLYOL TRANSPORTER 5); D-ribose transmembrane transporter/ D-xylose transmembrane transporter/ carbohydrate transmembrane transporter/ galactose transmembrane transporter/ glucose transmembrane transporter/ glycerol transmembrane transporter/ mann	ATPLT5	AT3G18830	WT-LD-sp.vs.WT-LD-gr	WT-SD-sp.vs.WT-SD-gr	0.377273	0.482694	0.355502
257239_at	hypothetical protein	AT3G24100	---	WT-LD-sp.vs.WT-LD-gr	WT-SD-sp.vs.WT-SD-gr	0.164364	0.210039	0.353763
251355_at	putative endonuclease / glycosyl hydrolase	AT3G61100	AT3G61100	WT-LD-sp.vs.WT-LD-gr	WT-SD-sp.vs.WT-SD-gr	7.93222	10.1348	0.353519
253277_at	ATCAD5 (CINNAMYL ALCOHOL DEHYDROGENASE 5); cinnamyl-alcohol dehydrogenase	ATCAD5	AT4G34230	WT-LD-sp.vs.WT-LD-gr	WT-SD-sp.vs.WT-SD-gr	0.256006	0.325079	0.344614
249378_at	hypothetical protein	AT5G40450	AT5G40450	WT-LD-sp.vs.WT-LD-gr	WT-SD-sp.vs.WT-SD-gr	0.249779	0.316992	0.343795
255118_at	Nitrilase/cyanide hydratase and apolipoprotein N-acyltransferase family protein	AT4G08790	AT4G08790	WT-LD-sp.vs.WT-LD-gr	WT-SD-sp.vs.WT-SD-gr	2.38952	3.02367	0.339579
253881_at	ARM repeat superfamily protein	AT4G27640	AT4G27640	WT-LD-sp.vs.WT-LD-gr	WT-SD-sp.vs.WT-SD-gr	2.44172	3.08038	0.335209
247643_at	ARF4 (AUXIN RESPONSE FACTOR 4); transcription factor	ARF4	AT5G60450	WT-LD-sp.vs.WT-LD-gr	WT-SD-sp.vs.WT-SD-gr	2.06689	2.60541	0.334046
262381_at	Toll-Interleukin-Resistance domain-containing protein	AT1G72900	AT1G72900	WT-LD-sp.vs.WT-LD-gr	WT-SD-sp.vs.WT-SD-gr	0.380989	0.480174	0.333807
248223_at	hypothetical protein	AT5G53620	AT5G53620	WT-LD-sp.vs.WT-LD-gr	WT-SD-sp.vs.WT-SD-gr	2.6775	3.37189	0.332672
252458_at	hypothetical protein	AT3G47210	AT3G47210	WT-LD-sp.vs.WT-LD-gr	WT-SD-sp.vs.WT-SD-gr	0.384563	0.483486	0.330255
265723_at	transmembrane receptor protein	AT2G32140	AT2G32140	WT-LD-sp.vs.WT-LD-gr	WT-SD-sp.vs.WT-SD-gr	0.109133	0.137122	0.329366
251993_at	peroxiredoxin-2E	AT3G52960	AT3G52960	WT-LD-sp.vs.WT-LD-gr	WT-SD-sp.vs.WT-SD-gr	2.76006	3.46722	0.329082
256914_at	F-box/kelch-repeat protein	AT3G23880	AT3G23880	WT-LD-sp.vs.WT-LD-gr	WT-SD-sp.vs.WT-SD-gr	0.276782	0.347472	0.328147
254253_at	cysteine-rich receptor-like protein kinase 24	CRK24	AT4G23320	WT-LD-sp.vs.WT-LD-gr	WT-SD-sp.vs.WT-SD-gr	0.361099	0.452542	0.32566
261892_at	WRKY40; transcription factor	WRKY40	AT1G80840	WT-LD-sp.vs.WT-LD-gr	WT-SD-sp.vs.WT-SD-gr	0.231193	0.289731	0.325613
246998_at	hypothetical protein	AT5G67370	AT5G67370	WT-LD-sp.vs.WT-LD-gr	WT-SD-sp.vs.WT-SD-gr	2.144	2.67944	0.321626
258884_at	OMR1 (L-O-METHYLTHREONINE RESISTANT 1); L-threonine ammonia-lyase	OMR1	AT3G10050	WT-LD-sp.vs.WT-LD-gr	WT-SD-sp.vs.WT-SD-gr	9.1831	11.4649	0.320169
263426_at	ATGPX2 (GLUTATHIONE PEROXIDASE 2); glutathione peroxidase	ATGPX2	AT2G31570	WT-LD-sp.vs.WT-LD-gr	WT-SD-sp.vs.WT-SD-gr	0.376263	0.468832	0.317331
246293_at	SIB1 (SIGMA FACTOR BINDING PROTEIN 1); binding / protein binding	SIB1	AT3G56710	WT-LD-sp.vs.WT-LD-gr	WT-SD-sp.vs.WT-SD-gr	0.372141	0.463496	0.316707
254011_at	antitermination NusB domain-containing protein	AT4G26370	AT4G26370	WT-LD-sp.vs.WT-LD-gr	WT-SD-sp.vs.WT-SD-gr	3.01269	3.73512	0.310103
264635_at	hypothetical protein	AT1G65500	AT1G65500	WT-LD-sp.vs.WT-LD-gr	WT-SD-sp.vs.WT-SD-gr	0.152461	0.188877	0.309009
266901_at	JAZ7 (JASMONATE-ZIM-DOMAIN PROTEIN 7)	JAZ7	AT2G34600	WT-LD-sp.vs.WT-LD-gr	WT-SD-sp.vs.WT-SD-gr	0.229968	0.2848	0.308519
257903_at	methyltransferase	AT3G28460	AT3G28460	WT-LD-sp.vs.WT-LD-gr	WT-SD-sp.vs.WT-SD-gr	2.34127	2.89829	0.307911
256192_at	ATNUDX25 (ARABIDOPSIS THALIANA NUDIX HYDROLASE HOMOLOG 25); bis(5'-nucleosyl)-tetraphosphatase (asymmetrical)	ATNUDX25	AT1G30110	WT-LD-sp.vs.WT-LD-gr	WT-SD-sp.vs.WT-SD-gr	0.170129	0.210045	0.304072
260357_at	AFP1 (ABI FIVE BINDING PROTEIN)	AFP1	AT1G69260	WT-LD-sp.vs.WT-LD-gr	WT-SD-sp.vs.WT-SD-gr	2.2443	2.76368	0.300324
262112_at	hypothetical protein	AT1G02870	AT1G02870	WT-LD-sp.vs.WT-LD-gr	WT-SD-sp.vs.WT-SD-gr	2.54319	3.12876	0.298953
265736_at	60S ribosomal protein L7-2	AT2G01250	AT2G01250	WT-LD-sp.vs.WT-LD-gr	WT-SD-sp.vs.WT-SD-gr	2.65403	3.26285	0.297945
248942_at	hypothetical protein	AT5G45480	AT5G45480	WT-LD-sp.vs.WT-LD-gr	WT-SD-sp.vs.WT-SD-gr	0.317577	0.390418	0.297914
260225_at	GSTU10 (GLUTATHIONE S-TRANSFERASE TAU 10); glutathione transferase	GSTU10	AT1G74590	WT-LD-sp.vs.WT-LD-gr	WT-SD-sp.vs.WT-SD-gr	0.33787	0.414995	0.296625
259942_at	ATWHY2 (A. THALIANA WHIRLY 2); DNA binding	ATWHY2	AT1G71260	WT-LD-sp.vs.WT-LD-gr	WT-SD-sp.vs.WT-SD-gr	2.78705	3.42093	0.295651
262118_at	BGLU11 (BETA GLUCOSIDASE 11); catalytic/ cation binding / hydrolase, hydrolyzing O-glycosyl compounds	BGLU11	AT1G02850	WT-LD-sp.vs.WT-LD-gr	WT-SD-sp.vs.WT-SD-gr	3.71685	4.55207	0.292443
248248_at	SPDS3 (SPERMIDINE SYNTHASE 3); spermidine synthase/ spermine synthase	SPDS3	AT5G53120	WT-LD-sp.vs.WT-LD-gr	WT-SD-sp.vs.WT-SD-gr	0.233611	0.286084	0.292329
263499_at	TTL3 (TETRATRICOPETIDE-REPEAT THIOREDOXIN-LIKE 3); binding / protein binding	TTL3	AT2G42580	WT-LD-sp.vs.WT-LD-gr	WT-SD-sp.vs.WT-SD-gr	0.336359	0.411855	0.292132
251055_at	methyltransferase /// conserved peptide upstream open reading frame 48	AT5G01710 /// CPuORF48	AT5G01710 /// AT5G01712	WT-LD-sp.vs.WT-LD-gr	WT-SD-sp.vs.WT-SD-gr	0.365173	0.446263	0.289314
260303_at	cysteine-rich receptor-like protein kinase 2	CRK2	AT1G70520	WT-LD-sp.vs.WT-LD-gr	WT-SD-sp.vs.WT-SD-gr	0.275508	0.336618	0.289015
255647_at	ECA2 (ER-TYPE CA2+-ATPASE 2); calcium-transporting ATPase	ECA2	AT4G00900	WT-LD-sp.vs.WT-LD-gr	WT-SD-sp.vs.WT-SD-gr	0.176725	0.215755	0.287888
247922_at	Galactosyltransferase family protein	AT5G57500	AT5G57500	WT-LD-sp.vs.WT-LD-gr	WT-SD-sp.vs.WT-SD-gr	0.336943	0.411231	0.287445
257474_at	methyladenine glycosylase-like protein	AT1G80850	AT1G80850	WT-LD-sp.vs.WT-LD-gr	WT-SD-sp.vs.WT-SD-gr	0.299302	0.364847	0.285688
253695_at	PRMT11 (ARGININE METHYLTRANSFERASE 11); protein-arginine N-methyltransferase	PRMT11	AT4G29510	WT-LD-sp.vs.WT-LD-gr	WT-SD-sp.vs.WT-SD-gr	2.19125	2.66569	0.282756
267503_at	probable carboxylesterase 8	AT2G45600	AT2G45600	WT-LD-sp.vs.WT-LD-gr	WT-SD-sp.vs.WT-SD-gr	2.2811	2.77342	0.281938
254911_at	hypothetical protein	AT4G11100	AT4G11100	WT-LD-sp.vs.WT-LD-gr	WT-SD-sp.vs.WT-SD-gr	2.15679	2.61343	0.277059
263797_at	WRKY17; calmodulin binding / transcription factor	WRKY17	AT2G24570	WT-LD-sp.vs.WT-LD-gr	WT-SD-sp.vs.WT-SD-gr	0.305952	0.370286	0.275335
256043_at	ribosomal protein S18	AT1G07210	AT1G07210	WT-LD-sp.vs.WT-LD-gr	WT-SD-sp.vs.WT-SD-gr	2.87289	3.46889	0.271968
247258_at	hypothetical protein	AT5G64816	AT5G64816	WT-LD-sp.vs.WT-LD-gr	WT-SD-sp.vs.WT-SD-gr	2.03222	2.44997	0.269706
245806_at	LHCA5; pigment binding	LHCA5	AT1G45474	WT-LD-sp.vs.WT-LD-gr	WT-SD-sp.vs.WT-SD-gr	2.25686	2.71923	0.268882
246108_at	glycine-rich protein	AT5G28630	AT5G28630	WT-LD-sp.vs.WT-LD-gr	WT-SD-sp.vs.WT-SD-gr	0.295267	0.354853	0.265199
245252_at	ATERF-1 (ETHYLENE RESPONSIVE ELEMENT BINDING FACTOR 1); DNA binding / transcription activator/ transcription factor	ATERF-1	AT4G17500	WT-LD-sp.vs.WT-LD-gr	WT-SD-sp.vs.WT-SD-gr	0.165839	0.199119	0.263849
257314_at	MATE efflux family protein	AT3G26590	AT3G26590	WT-LD-sp.vs.WT-LD-gr	WT-SD-sp.vs.WT-SD-gr	2.15964	2.593	0.263832
260585_at	EMB2777 (EMBRYO DEFECTIVE 2777)	EMB2777	AT2G43650	WT-LD-sp.vs.WT-LD-gr	WT-SD-sp.vs.WT-SD-gr	7.10358	8.5267	0.263442
250752_at	CPD (CONSTITUTIVE PHOTOMORPHOGENIC DWARF); electron carrier/ heme binding / iron ion binding / monooxygenase/ oxygen binding	CPD	AT5G05690	WT-LD-sp.vs.WT-LD-gr	WT-SD-sp.vs.WT-SD-gr	0.416267	0.499128	0.2619
265249_at	nucleic acid binding / transcription factor/ zinc ion binding	SGR5	AT2G01940	WT-LD-sp.vs.WT-LD-gr	WT-SD-sp.vs.WT-SD-gr	0.394187	0.472099	0.260207
245311_at	60S ribosomal protein L36a /// 60S ribosomal protein L36a	AT3G23390 /// AT4G14320	AT4G14320	WT-LD-sp.vs.WT-LD-gr	WT-SD-sp.vs.WT-SD-gr	2.29206	2.74359	0.259419
250140_at	DRM2 (DOMAINS REARRANGED METHYLTRANSFERASE 2); N-methyltransferase	DRM2	AT5G14620	WT-LD-sp.vs.WT-LD-gr	WT-SD-sp.vs.WT-SD-gr	2.00375	2.39562	0.257696
250906_at	SBE2.2 (starch branching enzyme 2.2); 1,4-alpha-glucan branching enzyme	SBE2.2	AT5G03650	WT-LD-sp.vs.WT-LD-gr	WT-SD-sp.vs.WT-SD-gr	2.9294	3.49071	0.252917
258606_at	hypothetical protein	AT3G02840	AT3G02840	WT-LD-sp.vs.WT-LD-gr	WT-SD-sp.vs.WT-SD-gr	0.412966	0.492013	0.252674
248295_at	ribosomal protein L9/RNase H1	AT5G53070	AT5G53070	WT-LD-sp.vs.WT-LD-gr	WT-SD-sp.vs.WT-SD-gr	4.88825	5.81531	0.250539
262452_at	hypothetical protein	AT1G11210	AT1G11210	WT-LD-sp.vs.WT-LD-gr	WT-SD-sp.vs.WT-SD-gr	2.91085	3.46004	0.249347
263972_at	hypothetical protein	AT2G42760	AT2G42760	WT-LD-sp.vs.WT-LD-gr	WT-SD-sp.vs.WT-SD-gr	0.123099	0.146279	0.248905
258922_at	40S ribosomal protein S17-3	AT3G10610	AT3G10610	WT-LD-sp.vs.WT-LD-gr	WT-SD-sp.vs.WT-SD-gr	2.82012	3.35089	0.248785
254447_at	FAD-binding Berberine family protein	AT4G20860	AT4G20860	WT-LD-sp.vs.WT-LD-gr	WT-SD-sp.vs.WT-SD-gr	0.387667	0.45958	0.245498
253819_at	concanavalin A-like lectin kinase-like protein	AT4G28350	AT4G28350	WT-LD-sp.vs.WT-LD-gr	WT-SD-sp.vs.WT-SD-gr	0.415584	0.492171	0.244021
246832_at	Pyridoxal phosphate (PLP)-dependent transferases superfamily protein	AT5G26600	AT5G26600	WT-LD-sp.vs.WT-LD-gr	WT-SD-sp.vs.WT-SD-gr	0.363635	0.429972	0.241753
258227_at	UVR3 (UV REPAIR DEFECTIVE 3); DNA (6-4) photolyase	UVR3	AT3G15620	WT-LD-sp.vs.WT-LD-gr	WT-SD-sp.vs.WT-SD-gr	0.408476	0.482854	0.241336
253181_at	LHT7 (Lys/His transporter 7); amino acid transmembrane transporter	LHT7	AT4G35180	WT-LD-sp.vs.WT-LD-gr	WT-SD-sp.vs.WT-SD-gr	0.178535	0.21099	0.240972
255549_at	GPAT3 (GLYCEROL-3-PHOSPHATE ACYLTRANSFERASE 3); acyltransferase	GPAT3	AT4G01950	WT-LD-sp.vs.WT-LD-gr	WT-SD-sp.vs.WT-SD-gr	0.230749	0.270847	0.231152
260325_at	monodehydroascorbate reductase, putative	MDAR6	AT1G63940	WT-LD-sp.vs.WT-LD-gr	WT-SD-sp.vs.WT-SD-gr	2.293	2.68627	0.228369
250867_at	thioredoxin family protein	AT5G03880	AT5G03880	WT-LD-sp.vs.WT-LD-gr	WT-SD-sp.vs.WT-SD-gr	2.70115	3.15742	0.225171
261124_at	hypothetical protein	AT1G04900	AT1G04900	WT-LD-sp.vs.WT-LD-gr	WT-SD-sp.vs.WT-SD-gr	2.48874	2.90804	0.224636
257211_at	polynucleotidyl transferase, ribonuclease H-like superfamily protein	AT3G15080	AT3G15080	WT-LD-sp.vs.WT-LD-gr	WT-SD-sp.vs.WT-SD-gr	2.35199	2.741	0.220816
256012_at	FMO1 (FLAVIN-DEPENDENT MONOOXYGENASE 1); FAD binding / NADP or NADPH binding / electron carrier/ flavin-containing monooxygenase/ monooxygenase/ oxidoreductase	FMO1	AT1G19250	WT-LD-sp.vs.WT-LD-gr	WT-SD-sp.vs.WT-SD-gr	0.0679851	0.0791566	0.21949
259925_at	PR5 (PATHOGENESIS-RELATED GENE 5)	PR5	AT1G75040	WT-LD-sp.vs.WT-LD-gr	WT-SD-sp.vs.WT-SD-gr	4.30577	5.01242	0.219235
250098_at	hypothetical protein	AT5G17350	AT5G17350	WT-LD-sp.vs.WT-LD-gr	WT-SD-sp.vs.WT-SD-gr	0.271506	0.316025	0.21905
258982_at	concanavalin A-like lectin protein kinase family protein	AT3G08870	AT3G08870	WT-LD-sp.vs.WT-LD-gr	WT-SD-sp.vs.WT-SD-gr	0.404839	0.471004	0.218391
245041_at	AR781	AR781	AT2G26530	WT-LD-sp.vs.WT-LD-gr	WT-SD-sp.vs.WT-SD-gr	0.395633	0.46	0.217474
262291_at	calcium-dependent lipid-binding domain-containing protein	AT1G70790	AT1G70790	WT-LD-sp.vs.WT-LD-gr	WT-SD-sp.vs.WT-SD-gr	0.377817	0.438774	0.215788
246225_at	LEJ2 (LOSS OF THE TIMING OF ET AND JA BIOSYNTHESIS 2)	LEJ2	AT4G36910	WT-LD-sp.vs.WT-LD-gr	WT-SD-sp.vs.WT-SD-gr	2.39304	2.77798	0.215195
253234_at	hypothetical protein	AT4G34265	AT4G34265	WT-LD-sp.vs.WT-LD-gr	WT-SD-sp.vs.WT-SD-gr	2.03537	2.36008	0.213546
256981_at	BRL3 (BRI1-LIKE 3); ATP binding / protein binding / protein kinase/ protein serine/threonine kinase	BRL3	AT3G13380	WT-LD-sp.vs.WT-LD-gr	WT-SD-sp.vs.WT-SD-gr	0.409845	0.474005	0.209826
252410_at	NOA1 (NO ASSOCIATED 1); GTPase/ nitric-oxide synthase	NOA1	AT3G47450	WT-LD-sp.vs.WT-LD-gr	WT-SD-sp.vs.WT-SD-gr	2.8665	3.31391	0.209241
250718_at	emb2735 (embryo defective 2735)	emb2735	AT5G06240	WT-LD-sp.vs.WT-LD-gr	WT-SD-sp.vs.WT-SD-gr	2.51207	2.90215	0.208247
246370_at	hypothetical protein	AT1G51920	AT1G51920	WT-LD-sp.vs.WT-LD-gr	WT-SD-sp.vs.WT-SD-gr	0.0406939	0.0469361	0.205884
258755_at	homogentisate farnesyltransferase/ homogentisate geranylgeranyltransferase/ homogentisate solanesyltransferase	ATHST	AT3G11945	WT-LD-sp.vs.WT-LD-gr	WT-SD-sp.vs.WT-SD-gr	2.9407	3.38622	0.203519
248889_at	hypothetical protein	AT5G46230	AT5G46230	WT-LD-sp.vs.WT-LD-gr	WT-SD-sp.vs.WT-SD-gr	0.352349	0.404865	0.200436
260235_at	NRP1 (NAP1-RELATED PROTEIN 1); DNA binding / chromatin binding / histone binding	NRP1	AT1G74560	WT-LD-sp.vs.WT-LD-gr	WT-SD-sp.vs.WT-SD-gr	4.46474	5.12185	0.19809
262947_at	GASA1 (GAST1 PROTEIN HOMOLOG 1)	GASA1	AT1G75750	WT-LD-sp.vs.WT-LD-gr	WT-SD-sp.vs.WT-SD-gr	0.127448	0.146166	0.197692
263505_s_at	hypothetical protein /// hypothetical protein	ArthMp081 /// AT2G07678	AT2G07678 /// ATMG00920	WT-LD-sp.vs.WT-LD-gr	WT-SD-sp.vs.WT-SD-gr	0.422503	0.483653	0.195012
262281_at	putative nitrite transporter	AT1G68570	AT1G68570	WT-LD-sp.vs.WT-LD-gr	WT-SD-sp.vs.WT-SD-gr	4.41113	5.04776	0.194495
248331_at	40S ribosomal protein S10-3	AT5G52650	AT5G52650	WT-LD-sp.vs.WT-LD-gr	WT-SD-sp.vs.WT-SD-gr	2.00148	2.28749	0.192696
248510_at	---	---	AT5G50315	WT-LD-sp.vs.WT-LD-gr	WT-SD-sp.vs.WT-SD-gr	2.49821	2.85392	0.192054
252047_at	protein SMAX1-LIKE 3	AT3G52490	AT3G52490	WT-LD-sp.vs.WT-LD-gr	WT-SD-sp.vs.WT-SD-gr	0.283664	0.323673	0.190353
264298_at	N-acylphosphatidylethanolamine synthase	AT1G78690	AT1G78690	WT-LD-sp.vs.WT-LD-gr	WT-SD-sp.vs.WT-SD-gr	2.03385	2.31613	0.187505
251151_at	Chalcone-flavanone isomerase family protein	AT3G63170	AT3G63170	WT-LD-sp.vs.WT-LD-gr	WT-SD-sp.vs.WT-SD-gr	2.98728	3.39709	0.185469
248362_at	FIB1 (FIBRILLARIN 1); snoRNA binding	FIB1	AT5G52470	WT-LD-sp.vs.WT-LD-gr	WT-SD-sp.vs.WT-SD-gr	3.18939	3.62248	0.183697
255842_at	scpl46 (serine carboxypeptidase-like 46); serine-type carboxypeptidase	scpl46	AT2G33530	WT-LD-sp.vs.WT-LD-gr	WT-SD-sp.vs.WT-SD-gr	2.46515	2.79872	0.183089
259734_at	hypothetical protein	AT1G77500	AT1G77500	WT-LD-sp.vs.WT-LD-gr	WT-SD-sp.vs.WT-SD-gr	0.372075	0.42226	0.182538
254188_at	UGE2 (UDP-D-glucose/UDP-D-galactose 4-epimerase 2); UDP-glucose 4-epimerase/ protein dimerization	UGE2	AT4G23920	WT-LD-sp.vs.WT-LD-gr	WT-SD-sp.vs.WT-SD-gr	2.52088	2.86046	0.182321
253547_at	FAD6 (FATTY ACID DESATURASE 6); omega-6 fatty acid desaturase	FAD6	AT4G30950	WT-LD-sp.vs.WT-LD-gr	WT-SD-sp.vs.WT-SD-gr	3.00695	3.40004	0.177247
260211_at	hypothetical protein	AT1G74440	AT1G74440	WT-LD-sp.vs.WT-LD-gr	WT-SD-sp.vs.WT-SD-gr	0.372332	0.420827	0.176639
260709_at	ATNAP6 (NON-INTRINSIC ABC PROTEIN 6); protein binding / transporter	ATNAP6	AT1G32500	WT-LD-sp.vs.WT-LD-gr	WT-SD-sp.vs.WT-SD-gr	2.26356	2.55451	0.174455
250603_at	calmodulin-binding protein-like protein	AT5G07820	AT5G07820	WT-LD-sp.vs.WT-LD-gr	WT-SD-sp.vs.WT-SD-gr	0.382863	0.431854	0.173716
261081_at	serine/arginine rich-like protein SR45a	AT1G07350	AT1G07350	WT-LD-sp.vs.WT-LD-gr	WT-SD-sp.vs.WT-SD-gr	0.123428	0.139204	0.173533
254124_at	hydroxyproline-rich glycoprotein family protein	AT4G24500	AT4G24500	WT-LD-sp.vs.WT-LD-gr	WT-SD-sp.vs.WT-SD-gr	2.39045	2.69489	0.172946
267044_at	NUC173 domain-containing protein	AT2G34357	AT2G34357	WT-LD-sp.vs.WT-LD-gr	WT-SD-sp.vs.WT-SD-gr	13.9312	15.6532	0.168141
256729_at	hypothetical protein	AT3G25680	AT3G25680	WT-LD-sp.vs.WT-LD-gr	WT-SD-sp.vs.WT-SD-gr	2.44782	2.74814	0.166958
265519_at	hypothetical protein	AT2G06040	AT2G06040	WT-LD-sp.vs.WT-LD-gr	WT-SD-sp.vs.WT-SD-gr	2.21688	2.48845	0.166714
250278_at	DiT1 (dicarboxylate transporter 1); oxoglutarate:malate antiporter	DiT1	AT5G12860	WT-LD-sp.vs.WT-LD-gr	WT-SD-sp.vs.WT-SD-gr	2.0963	2.35265	0.166445
256442_at	hypothetical protein	AT3G10930	AT3G10930	WT-LD-sp.vs.WT-LD-gr	WT-SD-sp.vs.WT-SD-gr	0.394275	0.442455	0.16633
245757_at	PHI-1 (PHOSPHATE-INDUCED 1)	PHI-1	AT1G35140	WT-LD-sp.vs.WT-LD-gr	WT-SD-sp.vs.WT-SD-gr	0.234335	0.262442	0.163427
253830_at	hypothetical protein	AT4G27652	AT4G27652	WT-LD-sp.vs.WT-LD-gr	WT-SD-sp.vs.WT-SD-gr	0.413173	0.46107	0.158239
262159_at	hypothetical protein	AT1G52720	AT1G52720	WT-LD-sp.vs.WT-LD-gr	WT-SD-sp.vs.WT-SD-gr	0.243078	0.271224	0.158064
249002_at	NagB/RpiA/CoA transferase-like superfamily protein	AT5G44520	AT5G44520	WT-LD-sp.vs.WT-LD-gr	WT-SD-sp.vs.WT-SD-gr	2.17216	2.42288	0.157594
249592_at	E3 ubiquitin-protein ligase SINA-like 7	AT5G37890	AT5G37890	WT-LD-sp.vs.WT-LD-gr	WT-SD-sp.vs.WT-SD-gr	2.39104	2.6577	0.152538
251185_at	60S ribosomal protein L7a-2	AT3G62870	AT3G62870	WT-LD-sp.vs.WT-LD-gr	WT-SD-sp.vs.WT-SD-gr	2.1956	2.43887	0.151597
267017_at	SVR1 (SUPPRESSOR OF VARIEGATION 1); RNA binding / pseudouridine synthase	SVR1	AT2G39140	WT-LD-sp.vs.WT-LD-gr	WT-SD-sp.vs.WT-SD-gr	3.27898	3.64228	0.151593
262965_at	putative RNA binding protein	AT1G54310	AT1G54310	WT-LD-sp.vs.WT-LD-gr	WT-SD-sp.vs.WT-SD-gr	3.00958	3.34206	0.151175
267386_at	DNA-binding bromodomain-containing protein	AT2G44430	AT2G44430	WT-LD-sp.vs.WT-LD-gr	WT-SD-sp.vs.WT-SD-gr	0.347263	0.385131	0.14932
260103_at	hypothetical protein	AT1G35430	AT1G35430	WT-LD-sp.vs.WT-LD-gr	WT-SD-sp.vs.WT-SD-gr	0.356188	0.394729	0.148224
262254_at	GLIP5; carboxylesterase/ lipase	GLIP5	AT1G53920	WT-LD-sp.vs.WT-LD-gr	WT-SD-sp.vs.WT-SD-gr	0.357248	0.395794	0.147824
260817_at	Insulinase (peptidase family M16) family protein	AT1G06900	AT1G06900	WT-LD-sp.vs.WT-LD-gr	WT-SD-sp.vs.WT-SD-gr	2.39911	2.65773	0.147697
267430_at	EDA3 (embryo sac development arrest 3); heat shock protein binding / unfolded protein binding	EDA3	AT2G34860	WT-LD-sp.vs.WT-LD-gr	WT-SD-sp.vs.WT-SD-gr	4.51441	4.99835	0.146912
251241_s_at	putative endonuclease or glycosyl hydrolase /// E-Z type HEAT repeat-containing protein	AT3G62460 /// AT3G62530	AT3G62460 /// AT3G62530	WT-LD-sp.vs.WT-LD-gr	WT-SD-sp.vs.WT-SD-gr	3.40924	3.77382	0.146576
259877_at	SDG26 (SET DOMAIN GROUP 26); histone-lysine N-methyltransferase	SDG26	AT1G76710	WT-LD-sp.vs.WT-LD-gr	WT-SD-sp.vs.WT-SD-gr	2.36032	2.606	0.142853
266221_at	NAD-dependent epimerase/dehydratase family protein	UXS6	AT2G28760	WT-LD-sp.vs.WT-LD-gr	WT-SD-sp.vs.WT-SD-gr	0.418279	0.460837	0.139792
261418_at	ribosomal protein L29 family protein	AT1G07830	AT1G07830	WT-LD-sp.vs.WT-LD-gr	WT-SD-sp.vs.WT-SD-gr	2.54148	2.79663	0.138019
266410_at	EMB2765 (EMBRYO DEFECTIVE 2765)	EMB2765	AT2G38770	WT-LD-sp.vs.WT-LD-gr	WT-SD-sp.vs.WT-SD-gr	2.39642	2.62706	0.132566
262221_at	ARC3 (ACCUMULATION AND REPLICATION OF CHLOROPLASTS 3)	ARC3	AT1G75010	WT-LD-sp.vs.WT-LD-gr	WT-SD-sp.vs.WT-SD-gr	2.63195	2.87808	0.128973
251895_at	ATEP3; chitinase	ATEP3	AT3G54420	WT-LD-sp.vs.WT-LD-gr	WT-SD-sp.vs.WT-SD-gr	0.383915	0.419194	0.126831
262890_at	NUP155; nucleocytoplasmic transporter	NUP155	AT1G14850	WT-LD-sp.vs.WT-LD-gr	WT-SD-sp.vs.WT-SD-gr	2.21838	2.41891	0.124848
248176_at	Fh5 (FORMIN HOMOLOGY5); actin binding	Fh5	AT5G54650	WT-LD-sp.vs.WT-LD-gr	WT-SD-sp.vs.WT-SD-gr	0.314372	0.342666	0.12433
259480_at	hypothetical protein	AT1G19010	AT1G19010	WT-LD-sp.vs.WT-LD-gr	WT-SD-sp.vs.WT-SD-gr	0.413817	0.450191	0.121544
249724_at	disease resistance RPP8-like protein 3	AT5G35450	AT5G35450	WT-LD-sp.vs.WT-LD-gr	WT-SD-sp.vs.WT-SD-gr	2.2589	2.45397	0.119496
245095_at	protein kinase and PP2C-like domain-containing protein	AT2G40860	AT2G40860	WT-LD-sp.vs.WT-LD-gr	WT-SD-sp.vs.WT-SD-gr	2.98582	3.24148	0.118524
249677_at	P-loop containing nucleoside triphosphate hydrolases superfamily protein	AT5G35970	AT5G35970	WT-LD-sp.vs.WT-LD-gr	WT-SD-sp.vs.WT-SD-gr	3.20494	3.47843	0.118142
246434_at	RCP1 (ROOT CAP 1); maltose transmembrane transporter	RCP1	AT5G17520	WT-LD-sp.vs.WT-LD-gr	WT-SD-sp.vs.WT-SD-gr	2.6399	2.86325	0.117168
266656_at	ATCTH; transcription factor	ATCTH	AT2G25900	WT-LD-sp.vs.WT-LD-gr	WT-SD-sp.vs.WT-SD-gr	3.55855	3.85657	0.116028
258869_at	AtVGT1 (Arabidopsis thaliana vacuolar glucose transporter 1); carbohydrate transmembrane transporter/ fructose transmembrane transporter/ glucose transmembrane transporter/ sugar:hydrogen symporter	AtVGT1	AT3G03090	WT-LD-sp.vs.WT-LD-gr	WT-SD-sp.vs.WT-SD-gr	2.02361	2.19273	0.115799
245696_at	PKS4 (phytochrome kinase substrate 4)	PKS4	AT5G04190	WT-LD-sp.vs.WT-LD-gr	WT-SD-sp.vs.WT-SD-gr	2.5532	2.7632	0.114032
263755_at	MATE efflux family protein	AT2G21340	AT2G21340	WT-LD-sp.vs.WT-LD-gr	WT-SD-sp.vs.WT-SD-gr	8.05226	8.71122	0.113482
266799_at	ATPSK2 (PHYTOSULFOKINE 2 PRECURSOR); growth factor	ATPSK2	AT2G22860	WT-LD-sp.vs.WT-LD-gr	WT-SD-sp.vs.WT-SD-gr	0.25689	0.277225	0.109905
249342_at	ATP12 protein-related	AT5G40660	AT5G40660	WT-LD-sp.vs.WT-LD-gr	WT-SD-sp.vs.WT-SD-gr	2.23297	2.406	0.107668
259227_at	3'-5'-exoribonuclease family protein	AT3G07750	AT3G07750	WT-LD-sp.vs.WT-LD-gr	WT-SD-sp.vs.WT-SD-gr	4.807	5.17688	0.106947
256766_at	PCC1 (PATHOGEN AND CIRCADIAN CONTROLLED 1)	PCC1	AT3G22231	WT-LD-sp.vs.WT-LD-gr	WT-SD-sp.vs.WT-SD-gr	0.143993	0.154993	0.106204
249379_at	hypothetical protein	AT5G40460	AT5G40460	WT-LD-sp.vs.WT-LD-gr	WT-SD-sp.vs.WT-SD-gr	0.301974	0.324792	0.105092
265274_at	zinc finger CCCH domain-containing protein 24	AT2G28450	AT2G28450	WT-LD-sp.vs.WT-LD-gr	WT-SD-sp.vs.WT-SD-gr	4.86621	5.23352	0.104984
266671_at	ASA2 (ANTHRANILATE SYNTHASE 2); anthranilate synthase	ASA2	AT2G29690	WT-LD-sp.vs.WT-LD-gr	WT-SD-sp.vs.WT-SD-gr	2.9561	3.17844	0.104625
252345_at	hypothetical protein	AT3G48640	AT3G48640	WT-LD-sp.vs.WT-LD-gr	WT-SD-sp.vs.WT-SD-gr	0.20543	0.220842	0.10437
252415_at	ASN1 (GLUTAMINE-DEPENDENT ASPARAGINE SYNTHASE 1); asparagine synthase (glutamine-hydrolyzing)	ASN1	AT3G47340	WT-LD-sp.vs.WT-LD-gr	WT-SD-sp.vs.WT-SD-gr	0.105629	0.113501	0.103693
263126_at	SOUL heme-binding protein	AT1G78460	AT1G78460	WT-LD-sp.vs.WT-LD-gr	WT-SD-sp.vs.WT-SD-gr	2.7416	2.94436	0.102935
250041_at	PIR121; transcription activator	PIR121	AT5G18410	WT-LD-sp.vs.WT-LD-gr	WT-SD-sp.vs.WT-SD-gr	2.33983	2.51037	0.101501
259325_at	O-fucosyltransferase family protein	AT3G05320	AT3G05320	WT-LD-sp.vs.WT-LD-gr	WT-SD-sp.vs.WT-SD-gr	0.297821	0.319396	0.100899
263722_at	GONST1 (Golgi Nucleotide Sugar Transporter 1); GDP-mannose transmembrane transporter/ nucleotide-sugar transmembrane transporter	GONST1	AT2G13650	WT-LD-sp.vs.WT-LD-gr	WT-SD-sp.vs.WT-SD-gr	0.418786	0.449033	0.100611
264213_at	ATPP2-A5 (ARABIDOPSIS THALIANA PHLOEM PROTEIN 2 A5); carbohydrate binding	ATPP2-A5	AT1G65390	WT-LD-sp.vs.WT-LD-gr	WT-SD-sp.vs.WT-SD-gr	0.303986	0.325802	0.099989
247166_at	Thioredoxin superfamily protein	AT5G65840	AT5G65840	WT-LD-sp.vs.WT-LD-gr	WT-SD-sp.vs.WT-SD-gr	2.43735	2.61218	0.0999391
266990_at	ATATH8; transporter	ATATH8	AT2G39190	WT-LD-sp.vs.WT-LD-gr	WT-SD-sp.vs.WT-SD-gr	3.19543	3.42421	0.0997607
259006_at	60S acidic ribosomal protein P0-2	AT3G09200	AT3G09200	WT-LD-sp.vs.WT-LD-gr	WT-SD-sp.vs.WT-SD-gr	2.52051	2.70068	0.0996044
245544_at	glucosyltransferase-related protein	AT4G15270	AT4G15270	WT-LD-sp.vs.WT-LD-gr	WT-SD-sp.vs.WT-SD-gr	0.301061	0.322279	0.098253
246231_at	hypothetical protein	AT4G37080	AT4G37080	WT-LD-sp.vs.WT-LD-gr	WT-SD-sp.vs.WT-SD-gr	2.86357	3.05774	0.094651
247319_at	ERS (GLUTAMATE TRNA SYNTHETASE); glutamate-tRNA ligase	ERS	AT5G64050	WT-LD-sp.vs.WT-LD-gr	WT-SD-sp.vs.WT-SD-gr	2.29355	2.44863	0.0943936
254408_at	B120; ATP binding / protein kinase/ protein serine/threonine kinase/ sugar binding	B120	AT4G21390	WT-LD-sp.vs.WT-LD-gr	WT-SD-sp.vs.WT-SD-gr	0.26409	0.281473	0.0919625
256755_at	putative calcium-binding protein CML16	AT3G25600	AT3G25600	WT-LD-sp.vs.WT-LD-gr	WT-SD-sp.vs.WT-SD-gr	0.444983	0.473913	0.0908722
262691_at	carboxylate clamp-tetratricopeptide repeat protein HOP2	AT1G62740	AT1G62740	WT-LD-sp.vs.WT-LD-gr	WT-SD-sp.vs.WT-SD-gr	0.449488	0.478458	0.090111
261618_at	MATE efflux family protein	AT1G33110	AT1G33110	WT-LD-sp.vs.WT-LD-gr	WT-SD-sp.vs.WT-SD-gr	2.46386	2.61873	0.0879439
245375_at	protein kinase family protein	AT4G17660	AT4G17660	WT-LD-sp.vs.WT-LD-gr	WT-SD-sp.vs.WT-SD-gr	0.468425	0.497757	0.087623
251807_at	OVA1 (OVULE ABORTION 1); ATP binding / aminoacyl-tRNA ligase/ methionine-tRNA ligase/ nucleotide binding	OVA1	AT3G55400	WT-LD-sp.vs.WT-LD-gr	WT-SD-sp.vs.WT-SD-gr	3.20179	3.40215	0.0875663
251146_at	CCD1 (CAROTENOID CLEAVAGE DIOXYGENASE 1); 9-cis-epoxycarotenoid dioxygenase	CCD1	AT3G63520	WT-LD-sp.vs.WT-LD-gr	WT-SD-sp.vs.WT-SD-gr	2.19493	2.32749	0.0846004
260046_at	protein SAR Deficient 1	AT1G73805	AT1G73805	WT-LD-sp.vs.WT-LD-gr	WT-SD-sp.vs.WT-SD-gr	0.251728	0.266859	0.0842141
254502_at	PTAC14 (PLASTID TRANSCRIPTIONALLY ACTIVE14)	PTAC14	AT4G20130	WT-LD-sp.vs.WT-LD-gr	WT-SD-sp.vs.WT-SD-gr	2.70772	2.86519	0.0815483
266905_at	nucleoside triphosphatase CCP1	AT2G34560	AT2G34560	WT-LD-sp.vs.WT-LD-gr	WT-SD-sp.vs.WT-SD-gr	2.70264	2.85798	0.080626
259970_at	chlorophyll A-B binding family protein	AT1G76570	AT1G76570	WT-LD-sp.vs.WT-LD-gr	WT-SD-sp.vs.WT-SD-gr	2.06621	2.1824	0.0789298
266231_at	PSKR1 (PHYTOSULFOKIN RECEPTOR 1); ATP binding / peptide receptor/ protein serine/threonine kinase	PSKR1	AT2G02220	WT-LD-sp.vs.WT-LD-gr	WT-SD-sp.vs.WT-SD-gr	0.337745	0.356298	0.0771523
258687_at	ubiquitin-like superfamily protein	AT3G07860	AT3G07860	WT-LD-sp.vs.WT-LD-gr	WT-SD-sp.vs.WT-SD-gr	2.29394	2.41848	0.0762693
266247_at	cysteine/histidine-rich C1 domain-containing protein	AT2G27660	AT2G27660	WT-LD-sp.vs.WT-LD-gr	WT-SD-sp.vs.WT-SD-gr	0.332344	0.350018	0.0747516
255706_at	ATRPS13A (ARABIDOPSIS THALIANA RIBOSOMAL PROTEIN S13A); structural constituent of ribosome	ATRPS13A	AT4G00100	WT-LD-sp.vs.WT-LD-gr	WT-SD-sp.vs.WT-SD-gr	2.43772	2.56473	0.0732716
248175_at	RAT5 (RESISTANT TO AGROBACTERIUM TRANSFORMATION 5); DNA binding	RAT5	AT5G54640	WT-LD-sp.vs.WT-LD-gr	WT-SD-sp.vs.WT-SD-gr	0.385704	0.404908	0.0701022
267418_at	E3 ubiquitin-protein ligase ATL9	AT2G35000	AT2G35000	WT-LD-sp.vs.WT-LD-gr	WT-SD-sp.vs.WT-SD-gr	0.339221	0.356025	0.0697558
251197_at	glutaredoxin-C14	AT3G62960	AT3G62960	WT-LD-sp.vs.WT-LD-gr	WT-SD-sp.vs.WT-SD-gr	2.08857	2.18821	0.0672323
262809_at	ATSS3 (starch synthase 3); starch synthase/ transferase, transferring glycosyl groups	ATSS3	AT1G11720	WT-LD-sp.vs.WT-LD-gr	WT-SD-sp.vs.WT-SD-gr	3.31167	3.46219	0.0641269
251906_at	ATCHX20 (CATION/H+ EXCHANGER 20); monovalent cation:proton antiporter/ sodium:hydrogen antiporter	ATCHX20	AT3G53720	WT-LD-sp.vs.WT-LD-gr	WT-SD-sp.vs.WT-SD-gr	0.278346	0.290866	0.0634751
267152_at	ATP synthase protein I-related protein	AT2G31040	AT2G31040	WT-LD-sp.vs.WT-LD-gr	WT-SD-sp.vs.WT-SD-gr	2.04257	2.1342	0.0633115
263403_at	TX1; antiporter/ multidrug efflux pump/ multidrug transporter/ transporter	TX1	AT2G04040	WT-LD-sp.vs.WT-LD-gr	WT-SD-sp.vs.WT-SD-gr	2.33675	2.44146	0.0632377
257553_at	TPR2 (TOPLESS-RELATED 2)	TPR2	AT3G16830	WT-LD-sp.vs.WT-LD-gr	WT-SD-sp.vs.WT-SD-gr	2.2257	2.32506	0.0630127
258665_at	ATH9 (thioredoxin H-type 9)	ATH9	AT3G08710	WT-LD-sp.vs.WT-LD-gr	WT-SD-sp.vs.WT-SD-gr	0.473032	0.493958	0.0624521
248339_at	OVA6 (OVULE ABORTION 6); ATP binding / aminoacyl-tRNA ligase/ nucleotide binding / proline-tRNA ligase	OVA6	AT5G52520	WT-LD-sp.vs.WT-LD-gr	WT-SD-sp.vs.WT-SD-gr	2.0606	2.15011	0.0613419
249641_at	DegP10 (DegP protease 10); catalytic/ protein binding / serine-type endopeptidase/ serine-type peptidase	DegP10	AT5G36950	WT-LD-sp.vs.WT-LD-gr	WT-SD-sp.vs.WT-SD-gr	10.471	10.9185	0.060368
261080_at	PCNA1 (PROLIFERATING CELLULAR NUCLEAR ANTIGEN); DNA binding / DNA polymerase processivity factor/ protein binding	PCNA1	AT1G07370	WT-LD-sp.vs.WT-LD-gr	WT-SD-sp.vs.WT-SD-gr	2.53074	2.63733	0.0595215
253495_at	PGR3 (PROTON GRADIENT REGULATION 3)	PGR3	AT4G31850	WT-LD-sp.vs.WT-LD-gr	WT-SD-sp.vs.WT-SD-gr	2.40818	2.50869	0.0589935
246480_at	TCP-1/cpn60 chaperonin family protein	AT5G16070	AT5G16070	WT-LD-sp.vs.WT-LD-gr	WT-SD-sp.vs.WT-SD-gr	2.19958	2.28738	0.056471
249421_at	DEG8; peptidase/ serine-type peptidase	DEG8	AT5G39830	WT-LD-sp.vs.WT-LD-gr	WT-SD-sp.vs.WT-SD-gr	3.34097	3.46865	0.0541102
253481_at	ASP5 (ASPARTATE AMINOTRANSFERASE 5); L-aspartate:2-oxoglutarate aminotransferase	ASP5	AT4G31990	WT-LD-sp.vs.WT-LD-gr	WT-SD-sp.vs.WT-SD-gr	2.04626	2.1233	0.0533176
257033_at	ATPREP1 (PRESEQUENCE PROTEASE 1); metalloendopeptidase	ATPREP1	AT3G19170	WT-LD-sp.vs.WT-LD-gr	WT-SD-sp.vs.WT-SD-gr	4.15211	4.30514	0.0522148
266536_at	phospholipase-like protein (PEARLI 4) family	AT2G16900	AT2G16900	WT-LD-sp.vs.WT-LD-gr	WT-SD-sp.vs.WT-SD-gr	0.415726	0.430194	0.0493558
267237_s_at	dihydrodipicolinate reductase 1 /// dihydrodipicolinate reductase 2	AT2G44040 /// AT3G59890	AT2G44040 /// AT3G59890	WT-LD-sp.vs.WT-LD-gr	WT-SD-sp.vs.WT-SD-gr	4.53722	4.69264	0.0485907
254684_at	GR-RBP2 (GLYCINE-RICH RNA-BINDING PROTEIN 2); ATP binding / RNA binding / double-stranded DNA binding / single-stranded DNA binding	GR-RBP2	AT4G13850	WT-LD-sp.vs.WT-LD-gr	WT-SD-sp.vs.WT-SD-gr	3.26505	3.37659	0.0484612
260401_at	Hypersensitive-induced response protein 2	AT1G69840	AT1G69840	WT-LD-sp.vs.WT-LD-gr	WT-SD-sp.vs.WT-SD-gr	0.329857	0.341015	0.0479921
250315_at	PDE149 (PIGMENT DEFECTIVE 149)	PDE149	AT5G12130	WT-LD-sp.vs.WT-LD-gr	WT-SD-sp.vs.WT-SD-gr	2.12093	2.19161	0.0473002
265741_at	ABC transporter G family member 7	AT2G01320	AT2G01320	WT-LD-sp.vs.WT-LD-gr	WT-SD-sp.vs.WT-SD-gr	2.20992	2.2774	0.0433882
261501_at	serine/threonine-protein kinase-like protein	AT1G28390	AT1G28390	WT-LD-sp.vs.WT-LD-gr	WT-SD-sp.vs.WT-SD-gr	0.269592	0.27779	0.0432175
258616_at	leucine-rich repeat protein kinase family protein	AT3G02880	AT3G02880	WT-LD-sp.vs.WT-LD-gr	WT-SD-sp.vs.WT-SD-gr	0.3955	0.407396	0.0427563
259943_at	nuclear transport factor 2 (NTF2) family protein	AT1G71480	AT1G71480	WT-LD-sp.vs.WT-LD-gr	WT-SD-sp.vs.WT-SD-gr	2.82101	2.90458	0.0421184
266368_at	S-adenosyl-L-methionine-dependent methyltransferase-like protein	AT2G41380	AT2G41380	WT-LD-sp.vs.WT-LD-gr	WT-SD-sp.vs.WT-SD-gr	0.47794	0.49193	0.0416222
258995_at	large subunit ribosomal protein L13	AT3G01790	AT3G01790	WT-LD-sp.vs.WT-LD-gr	WT-SD-sp.vs.WT-SD-gr	2.42427	2.49382	0.0408106
252917_at	B-box type zinc finger-containing protein	AT4G38960	AT4G38960	WT-LD-sp.vs.WT-LD-gr	WT-SD-sp.vs.WT-SD-gr	2.94806	3.03001	0.0395538
252862_at	putative L-ascorbate oxidase	AT4G39830	AT4G39830	WT-LD-sp.vs.WT-LD-gr	WT-SD-sp.vs.WT-SD-gr	0.335563	0.344756	0.0389916
266641_at	SWIB/MDM2 domain-containing protein	AT2G35605	AT2G35605	WT-LD-sp.vs.WT-LD-gr	WT-SD-sp.vs.WT-SD-gr	2.05569	2.11128	0.0384898
263935_at	PUB23 (PLANT U-BOX 23); ubiquitin-protein ligase	PUB23	AT2G35930	WT-LD-sp.vs.WT-LD-gr	WT-SD-sp.vs.WT-SD-gr	0.385329	0.39573	0.038428
251038_at	ABA modulated tyrosine-phosphorylated protein	AT5G02240	AT5G02240	WT-LD-sp.vs.WT-LD-gr	WT-SD-sp.vs.WT-SD-gr	2.71264	2.78533	0.038151
260390_at	hypothetical protein	AT1G73940	AT1G73940	WT-LD-sp.vs.WT-LD-gr	WT-SD-sp.vs.WT-SD-gr	2.69791	2.76568	0.0357914
253951_at	putative pyridoxal phosphate-dependent enzyme, YBL036C type	AT4G26860	AT4G26860	WT-LD-sp.vs.WT-LD-gr	WT-SD-sp.vs.WT-SD-gr	2.2929	2.34805	0.0342866
247933_at	hypothetical protein	AT5G56980	AT5G56980	WT-LD-sp.vs.WT-LD-gr	WT-SD-sp.vs.WT-SD-gr	0.340232	0.347903	0.0321661
263037_at	mediator of RNA polymerase II transcription subunit 23	AT1G23230	AT1G23230	WT-LD-sp.vs.WT-LD-gr	WT-SD-sp.vs.WT-SD-gr	2.0746	2.12059	0.0316338
253778_at	DNAJ heat shock protein	AT4G28480	AT4G28480	WT-LD-sp.vs.WT-LD-gr	WT-SD-sp.vs.WT-SD-gr	0.362303	0.370234	0.031239
257919_at	MYB15 (MYB DOMAIN PROTEIN 15); DNA binding / transcription factor	MYB15	AT3G23250	WT-LD-sp.vs.WT-LD-gr	WT-SD-sp.vs.WT-SD-gr	0.0647413	0.0661144	0.0302795
263679_at	DEAD-box ATP-dependent RNA helicase 22	AT1G59990	AT1G59990	WT-LD-sp.vs.WT-LD-gr	WT-SD-sp.vs.WT-SD-gr	10.44	10.6594	0.0300034
264821_at	NETWORKED 3A	AT1G03470	AT1G03470	WT-LD-sp.vs.WT-LD-gr	WT-SD-sp.vs.WT-SD-gr	0.424312	0.432536	0.0276935
265679_at	hypothetical protein /// hypothetical protein	AT2G32235 /// AT2G32240	AT2G32235 /// AT2G32240	WT-LD-sp.vs.WT-LD-gr	WT-SD-sp.vs.WT-SD-gr	0.380057	0.387392	0.0275784
254457_at	pentatricopeptide repeat-containing protein	AT4G21170	AT4G21170	WT-LD-sp.vs.WT-LD-gr	WT-SD-sp.vs.WT-SD-gr	2.1792	2.22048	0.0270764
265530_at	OPR3 (OPDA-REDUCTASE 3); 12-oxophytodienoate reductase	OPR3	AT2G06050	WT-LD-sp.vs.WT-LD-gr	WT-SD-sp.vs.WT-SD-gr	0.299582	0.304413	0.0230793
263401_at	MATE efflux family protein	AT2G04070	AT2G04070	WT-LD-sp.vs.WT-LD-gr	WT-SD-sp.vs.WT-SD-gr	0.296509	0.301006	0.0217167
254862_at	probable sodium/metabolite cotransporter BASS5	BAT5	AT4G12030	WT-LD-sp.vs.WT-LD-gr	WT-SD-sp.vs.WT-SD-gr	3.06971	3.11415	0.0207355
255037_at	ATMYB6; DNA binding / transcription factor	ATMYB6	AT4G09460	WT-LD-sp.vs.WT-LD-gr	WT-SD-sp.vs.WT-SD-gr	0.45112	0.45753	0.0203558
248006_at	HAP8 (HAPLESS 8)	HAP8	AT5G56250	WT-LD-sp.vs.WT-LD-gr	WT-SD-sp.vs.WT-SD-gr	0.420795	0.426631	0.0198706
246479_at	cytochrome c oxidase biogenesis protein Cmc1-like protein	AT5G16060	AT5G16060	WT-LD-sp.vs.WT-LD-gr	WT-SD-sp.vs.WT-SD-gr	2.52509	2.55792	0.018638
259883_at	ribophorin I	AT1G76400	AT1G76400	WT-LD-sp.vs.WT-LD-gr	WT-SD-sp.vs.WT-SD-gr	2.46692	2.49676	0.0173467
251269_at	carbohydrate-binding-like fold-containing protein	AT3G62360	AT3G62360	WT-LD-sp.vs.WT-LD-gr	WT-SD-sp.vs.WT-SD-gr	2.27181	2.29645	0.015561
258617_at	putative calcium-binding protein CML18	AT3G03000	AT3G03000	WT-LD-sp.vs.WT-LD-gr	WT-SD-sp.vs.WT-SD-gr	0.396913	0.401091	0.0151092
246009_at	ATSTE14B; protein-S-isoprenylcysteine O-methyltransferase	ATSTE14B	AT5G08335	WT-LD-sp.vs.WT-LD-gr	WT-SD-sp.vs.WT-SD-gr	0.4724	0.477345	0.0150225
257860_at	polyketide cyclase/dehydrase and lipid transport superfamily protein	AT3G13062	AT3G13062	WT-LD-sp.vs.WT-LD-gr	WT-SD-sp.vs.WT-SD-gr	2.10748	2.1272	0.0134393
249193_at	ARC6 (ACCUMULATION AND REPLICATION OF CHLOROPLASTS 6); protein binding	ARC6	AT5G42480	WT-LD-sp.vs.WT-LD-gr	WT-SD-sp.vs.WT-SD-gr	4.33187	4.37056	0.0128268
249284_at	hypothetical protein	AT5G41810	AT5G41810	WT-LD-sp.vs.WT-LD-gr	WT-SD-sp.vs.WT-SD-gr	0.430722	0.434333	0.0120456
255657_at	60S acidic ribosomal protein P1-2	AT4G00810	AT4G00810	WT-LD-sp.vs.WT-LD-gr	WT-SD-sp.vs.WT-SD-gr	2.68312	2.70547	0.0119687
265670_s_at	hypothetical protein /// hypothetical protein	AT2G32190 /// AT2G32210	AT2G32190 /// AT2G32210	WT-LD-sp.vs.WT-LD-gr	WT-SD-sp.vs.WT-SD-gr	0.262408	0.264351	0.0106403
250403_at	putative argininosuccinate lyase	AT5G10920	AT5G10920	WT-LD-sp.vs.WT-LD-gr	WT-SD-sp.vs.WT-SD-gr	3.57753	3.59719	0.00790802
264725_at	hypothetical protein	AT1G22885	AT1G22885	WT-LD-sp.vs.WT-LD-gr	WT-SD-sp.vs.WT-SD-gr	0.193499	0.194515	0.00756047
245613_at	ATBET12; SNAP receptor/ protein transporter	ATBET12	---	WT-LD-sp.vs.WT-LD-gr	WT-SD-sp.vs.WT-SD-gr	0.400476	0.402507	0.00729599
267110_at	hypothetical protein	AT2G14800	AT2G14800	WT-LD-sp.vs.WT-LD-gr	WT-SD-sp.vs.WT-SD-gr	2.53838	2.55114	0.00723159
249557_at	PR5K; kinase/ transmembrane receptor protein serine/threonine kinase	PR5K	AT5G38280	WT-LD-sp.vs.WT-LD-gr	WT-SD-sp.vs.WT-SD-gr	0.278878	0.280136	0.00648963
258966_at	DNA gyrase subunit A	GYRA	AT3G10690	WT-LD-sp.vs.WT-LD-gr	WT-SD-sp.vs.WT-SD-gr	13.2503	13.3094	0.00641885
249422_at	AtHB23 (ARABIDOPSIS THALIANA HOMEOBOX PROTEIN 23); DNA binding / transcription factor	AtHB23	AT5G39760	WT-LD-sp.vs.WT-LD-gr	WT-SD-sp.vs.WT-SD-gr	0.376498	0.377599	0.00421281
249231_at	ABIL4 (ABL INTERACTOR-LIKE PROTEIN 4)	ABIL4	AT5G42030	WT-LD-sp.vs.WT-LD-gr	WT-SD-sp.vs.WT-SD-gr	2.45522	2.45853	0.00193993
251039_at	hypothetical protein	AT5G02020	AT5G02020	WT-LD-sp.vs.WT-LD-gr	WT-SD-sp.vs.WT-SD-gr	2.04185	2.04339	0.00108904
258365_s_at	diaminopimelate decarboxylase 1 /// diaminopimelate decarboxylase 2	AT3G14390 /// AT5G11880	AT3G14390 /// AT5G11880	WT-LD-sp.vs.WT-LD-gr	WT-SD-sp.vs.WT-SD-gr	3.31738	3.30817	-0.00400747
245654_at	TIR-NBS-LRR class disease resistance protein	AT1G56540	AT1G56540	WT-LD-sp.vs.WT-LD-gr	WT-SD-sp.vs.WT-SD-gr	0.329786	0.328445	-0.0058764
265596_at	CAF1; RNA splicing factor, transesterification mechanism	CAF1	AT2G20020	WT-LD-sp.vs.WT-LD-gr	WT-SD-sp.vs.WT-SD-gr	3.11187	3.09861	-0.0061625
258214_at	atToc64-III (Arabidopsis thaliana translocon at the outer membrane of chloroplasts 64-III); binding / carbon-nitrogen ligase, with glutamine as amido-N-donor	atToc64-III	AT3G17970	WT-LD-sp.vs.WT-LD-gr	WT-SD-sp.vs.WT-SD-gr	2.62167	2.60907	-0.00695126
261242_at	SBT3.3; identical protein binding / serine-type endopeptidase	SBT3.3	AT1G32960	WT-LD-sp.vs.WT-LD-gr	WT-SD-sp.vs.WT-SD-gr	0.444531	0.442257	-0.0073999
247474_at	hypothetical protein	AT5G62280	AT5G62280	WT-LD-sp.vs.WT-LD-gr	WT-SD-sp.vs.WT-SD-gr	29.3342	29.1813	-0.00753972
266466_at	transducin/WD-40 repeat-containing protein	AT2G47790	AT2G47790	WT-LD-sp.vs.WT-LD-gr	WT-SD-sp.vs.WT-SD-gr	2.53862	2.52448	-0.0080588
246910_at	polynucleotidyl transferase, ribonuclease H-like superfamily protein	AT5G25800	AT5G25800	WT-LD-sp.vs.WT-LD-gr	WT-SD-sp.vs.WT-SD-gr	2.97796	2.95847	-0.00946841
258243_at	CARA (CARBAMOYL PHOSPHATE SYNTHETASE A); carbamoyl-phosphate synthase (glutamine-hydrolyzing)/ carbamoyl-phosphate synthase/ catalytic	CARA	AT3G27740	WT-LD-sp.vs.WT-LD-gr	WT-SD-sp.vs.WT-SD-gr	2.20363	2.18716	-0.0108229
250418_at	transducin/WD40 domain-containing protein	AT5G11240	AT5G11240	WT-LD-sp.vs.WT-LD-gr	WT-SD-sp.vs.WT-SD-gr	4.19441	4.16222	-0.0111135
246405_at	Toll-Interleukin-Resistance domain-containing protein	AT1G57630	AT1G57630	WT-LD-sp.vs.WT-LD-gr	WT-SD-sp.vs.WT-SD-gr	0.350214	0.347406	-0.0116157
263852_at	ATNUDT6 (Arabidopsis thaliana Nudix hydrolase homolog 6); ADP-ribose diphosphatase/ NAD or NADH binding / hydrolase	ATNUDT6	AT2G04450	WT-LD-sp.vs.WT-LD-gr	WT-SD-sp.vs.WT-SD-gr	2.08439	2.06359	-0.0144645
249558_at	hypothetical protein	AT5G38310	AT5G38310	WT-LD-sp.vs.WT-LD-gr	WT-SD-sp.vs.WT-SD-gr	0.276102	0.273253	-0.0149653
253292_at	hypothetical protein	AT4G33985	AT4G33985	WT-LD-sp.vs.WT-LD-gr	WT-SD-sp.vs.WT-SD-gr	0.483459	0.47833	-0.0153878
262072_at	ZCF37	ZCF37	AT1G59590	WT-LD-sp.vs.WT-LD-gr	WT-SD-sp.vs.WT-SD-gr	0.344142	0.340441	-0.0155968
265474_at	pentatricopeptide repeat-containing protein	AT2G15690	AT2G15690	WT-LD-sp.vs.WT-LD-gr	WT-SD-sp.vs.WT-SD-gr	2.31136	2.28406	-0.0171358
261882_at	PDE318 (pigment defective 318); GTP binding	PDE318	AT1G80770	WT-LD-sp.vs.WT-LD-gr	WT-SD-sp.vs.WT-SD-gr	2.91466	2.87935	-0.0175823
266869_at	probable dolichyl pyrophosphate Glc1Man9GlcNAc2 alpha-1,3-glucosyltransferase	AT2G44660	AT2G44660	WT-LD-sp.vs.WT-LD-gr	WT-SD-sp.vs.WT-SD-gr	2.45896	2.4259	-0.0195327
257125_at	ATTCP-1; ATP binding / protein binding / unfolded protein binding	ATTCP-1	AT3G20050	WT-LD-sp.vs.WT-LD-gr	WT-SD-sp.vs.WT-SD-gr	2.71917	2.68216	-0.0197674
257085_at	UBP14 (UBIQUITIN-SPECIFIC PROTEASE 14); ubiquitin-specific protease	UBP14	AT3G20630	WT-LD-sp.vs.WT-LD-gr	WT-SD-sp.vs.WT-SD-gr	2.48801	2.4503	-0.0220331
260282_at	EMB2753 (EMBRYO DEFECTIVE 2753); binding	EMB2753	AT1G80410	WT-LD-sp.vs.WT-LD-gr	WT-SD-sp.vs.WT-SD-gr	2.612	2.56926	-0.023802
257176_s_at	cyclopropane-fatty-acyl-phospholipid synthase /// Cyclopropane-fatty-acyl-phospholipid synthase	AT3G23510 /// AT3G23530	AT3G23510 /// AT3G23530	WT-LD-sp.vs.WT-LD-gr	WT-SD-sp.vs.WT-SD-gr	2.98144	2.93234	-0.0239552
267115_s_at	ATCSLB04; cellulose synthase/ transferase/ transferase, transferring glycosyl groups	ATCSLB04	AT2G32530 /// AT2G32540	WT-LD-sp.vs.WT-LD-gr	WT-SD-sp.vs.WT-SD-gr	2.55793	2.51053	-0.0269888
249417_at	putative calcium-binding protein CML45	AT5G39670	AT5G39670	WT-LD-sp.vs.WT-LD-gr	WT-SD-sp.vs.WT-SD-gr	0.363411	0.355291	-0.0326012
260283_at	PTAC17 (PLASTID TRANSCRIPTIONALLY ACTIVE17)	PTAC17	AT1G80480	WT-LD-sp.vs.WT-LD-gr	WT-SD-sp.vs.WT-SD-gr	2.27292	2.22035	-0.0337597
245750_at	HTA10; DNA binding	HTA10	AT1G51060	WT-LD-sp.vs.WT-LD-gr	WT-SD-sp.vs.WT-SD-gr	0.435238	0.42478	-0.0350888
246018_at	hypothetical protein	AT5G10695	AT5G10695	WT-LD-sp.vs.WT-LD-gr	WT-SD-sp.vs.WT-SD-gr	0.41945	0.409191	-0.035723
262496_at	TRAM, LAG1 and CLN8 (TLC) lipid-sensing domain containing protein	AT1G21790	AT1G21790	WT-LD-sp.vs.WT-LD-gr	WT-SD-sp.vs.WT-SD-gr	3.21499	3.13606	-0.0358585
247222_at	ATGCN5 (A. THALIANA GENERAL CONTROL NON-REPRESSIBLE 5); transporter	ATGCN5	AT5G64840	WT-LD-sp.vs.WT-LD-gr	WT-SD-sp.vs.WT-SD-gr	2.10814	2.0527	-0.038444
247240_at	U-box domain-containing protein	CMPG2	AT5G64660	WT-LD-sp.vs.WT-LD-gr	WT-SD-sp.vs.WT-SD-gr	0.468459	0.455987	-0.038931
261039_at	ELF4-L4 (ELF4-Like 4)	ELF4-L4	AT1G17455	WT-LD-sp.vs.WT-LD-gr	WT-SD-sp.vs.WT-SD-gr	0.444369	0.432513	-0.0390144
248164_at	PBP1 (PINOID-BINDING PROTEIN 1); calcium ion binding / protein binding	PBP1	AT5G54490	WT-LD-sp.vs.WT-LD-gr	WT-SD-sp.vs.WT-SD-gr	0.310253	0.30092	-0.0440661
254204_at	lysophosphatidic acid acyltransferase	AT4G24160	AT4G24160	WT-LD-sp.vs.WT-LD-gr	WT-SD-sp.vs.WT-SD-gr	0.454773	0.441008	-0.0443406
257647_at	hypothetical protein	AT3G25805	AT3G25805	WT-LD-sp.vs.WT-LD-gr	WT-SD-sp.vs.WT-SD-gr	2.31745	2.24725	-0.0443822
266696_at	mitochondrial ATP synthase subunit G protein	AT2G19680	AT2G19680	WT-LD-sp.vs.WT-LD-gr	WT-SD-sp.vs.WT-SD-gr	2.2205	2.15202	-0.045199
246457_at	TOZ (TORMOZEMBRYO DEFECTIVE); nucleotide binding	TOZ	AT5G16750	WT-LD-sp.vs.WT-LD-gr	WT-SD-sp.vs.WT-SD-gr	3.65448	3.5402	-0.0458344
246745_at	60S ribosomal protein L22-3	AT5G27770	AT5G27770	WT-LD-sp.vs.WT-LD-gr	WT-SD-sp.vs.WT-SD-gr	2.24817	2.17733	-0.0461929
245188_at	Restriction endonuclease, type II-like protein	AT1G67660	AT1G67660	WT-LD-sp.vs.WT-LD-gr	WT-SD-sp.vs.WT-SD-gr	2.081	2.01466	-0.0467375
265077_at	RING/U-box domain-containing protein	AT1G55530	AT1G55530	WT-LD-sp.vs.WT-LD-gr	WT-SD-sp.vs.WT-SD-gr	0.49484	0.478878	-0.0473025
262408_at	putative protein phosphatase 2C 10	AT1G34750	AT1G34750	WT-LD-sp.vs.WT-LD-gr	WT-SD-sp.vs.WT-SD-gr	0.393512	0.3808	-0.0473751
246031_at	LA RNA-binding protein	AT5G21160	AT5G21160	WT-LD-sp.vs.WT-LD-gr	WT-SD-sp.vs.WT-SD-gr	2.91556	2.81868	-0.0487527
248684_at	DIR1 (DEFECTIVE IN INDUCED RESISTANCE 1); lipid binding / lipid transporter	DIR1	AT5G48485	WT-LD-sp.vs.WT-LD-gr	WT-SD-sp.vs.WT-SD-gr	0.335895	0.323528	-0.0541189
261628_at	putative ribosomal RNA small subunit methyltransferase	AT1G50000	AT1G50000	WT-LD-sp.vs.WT-LD-gr	WT-SD-sp.vs.WT-SD-gr	2.14301	2.0634	-0.0546167
247389_at	CBS / octicosapeptide/Phox/Bemp1 domain-containing protein	AT5G63490	AT5G63490	WT-LD-sp.vs.WT-LD-gr	WT-SD-sp.vs.WT-SD-gr	0.481667	0.463658	-0.054974
263073_at	auxin efflux carrier family protein	AT2G17500	AT2G17500	WT-LD-sp.vs.WT-LD-gr	WT-SD-sp.vs.WT-SD-gr	0.484958	0.464843	-0.0611156
250009_at	nuclear FMRP-interacting protein	AT5G18440	AT5G18440	WT-LD-sp.vs.WT-LD-gr	WT-SD-sp.vs.WT-SD-gr	2.43126	2.32432	-0.0648966
261902_at	PLMT (PHOSPHOLIPID N-METHYLTRANSFERASE); phosphatidyl-N-dimethylethanolamine N-methyltransferase/ phosphatidyl-N-methylethanolamine N-methyltransferase	PLMT	AT1G80860	WT-LD-sp.vs.WT-LD-gr	WT-SD-sp.vs.WT-SD-gr	2.17747	2.08096	-0.0654038
250738_at	ASA1 (ANTHRANILATE SYNTHASE ALPHA SUBUNIT 1); anthranilate synthase	ASA1	AT5G05730	WT-LD-sp.vs.WT-LD-gr	WT-SD-sp.vs.WT-SD-gr	0.356694	0.340526	-0.0669212
261224_at	ATSBT5.2; identical protein binding / serine-type endopeptidase	ATSBT5.2	AT1G20160	WT-LD-sp.vs.WT-LD-gr	WT-SD-sp.vs.WT-SD-gr	3.07299	2.93357	-0.0669881
249362_at	SGF29 tudor-like domain -containing protein	AT5G40550	AT5G40550	WT-LD-sp.vs.WT-LD-gr	WT-SD-sp.vs.WT-SD-gr	2.47823	2.36564	-0.067081
248505_at	hypothetical protein	AT5G50360	AT5G50360	WT-LD-sp.vs.WT-LD-gr	WT-SD-sp.vs.WT-SD-gr	3.36299	3.20419	-0.0697837
261421_at	IQD30; calmodulin binding	IQD30	AT1G18840	WT-LD-sp.vs.WT-LD-gr	WT-SD-sp.vs.WT-SD-gr	2.3359	2.22341	-0.0712035
251740_at	ROC2 (ROTAMASE CYCLOPHILIN 2); cyclosporin A binding / peptidyl-prolyl cis-trans isomerase	ROC2	AT3G56070	WT-LD-sp.vs.WT-LD-gr	WT-SD-sp.vs.WT-SD-gr	6.05111	5.7596	-0.0712298
259347_at	H/ACA ribonucleoprotein complex, subunit Gar1/Naf1 protein	AT3G03920	AT3G03920	WT-LD-sp.vs.WT-LD-gr	WT-SD-sp.vs.WT-SD-gr	6.00105	5.71011	-0.0716979
254707_at	AT5PTASE2 (MYO-INOSITOL POLYPHOSPHATE 5-PHOSPHATASE 2); inositol-polyphosphate 5-phosphatase	AT5PTASE2	AT4G18010	WT-LD-sp.vs.WT-LD-gr	WT-SD-sp.vs.WT-SD-gr	0.494834	0.470506	-0.072732
263404_s_at	MATE efflux family protein /// MATE efflux family protein	AT2G04090 /// AT2G04100	AT2G04090 /// AT2G04100	WT-LD-sp.vs.WT-LD-gr	WT-SD-sp.vs.WT-SD-gr	0.392383	0.3729	-0.0734745
247335_at	DEAD-box ATP-dependent RNA helicase 31	AT5G63630	AT5G63630	WT-LD-sp.vs.WT-LD-gr	WT-SD-sp.vs.WT-SD-gr	2.21105	2.10102	-0.0736436
266959_at	minichromosome maintenance family protein / MCM family protein	MCM5	AT2G07690	WT-LD-sp.vs.WT-LD-gr	WT-SD-sp.vs.WT-SD-gr	4.10496	3.89997	-0.0739025
253854_at	CCT motif family protein	AT4G27900	AT4G27900	WT-LD-sp.vs.WT-LD-gr	WT-SD-sp.vs.WT-SD-gr	2.26996	2.15593	-0.0743593
258502_at	pentatricopeptide repeat-containing protein	AT3G02490	AT3G02490	WT-LD-sp.vs.WT-LD-gr	WT-SD-sp.vs.WT-SD-gr	2.30194	2.18568	-0.0747686
262066_at	RAD3-like DNA-binding helicase protein	AT1G79950	AT1G79950	WT-LD-sp.vs.WT-LD-gr	WT-SD-sp.vs.WT-SD-gr	2.64158	2.507	-0.0754362
266509_at	DEGP2; serine-type endopeptidase/ serine-type peptidase	DEGP2	AT2G47940	WT-LD-sp.vs.WT-LD-gr	WT-SD-sp.vs.WT-SD-gr	2.44052	2.31217	-0.077936
267188_at	COS1 (COI1 SUPPRESSOR1); 6,7-dimethyl-8-ribityllumazine synthase	COS1	AT2G44050	WT-LD-sp.vs.WT-LD-gr	WT-SD-sp.vs.WT-SD-gr	2.26565	2.14575	-0.0784447
257912_at	AFH1 (FORMIN HOMOLOGY 1); actin binding / actin filament binding / protein binding	AFH1	AT3G25500	WT-LD-sp.vs.WT-LD-gr	WT-SD-sp.vs.WT-SD-gr	3.67449	3.4799	-0.0784969
250350_at	hypothetical protein	AT5G12010	AT5G12010	WT-LD-sp.vs.WT-LD-gr	WT-SD-sp.vs.WT-SD-gr	0.48925	0.462932	-0.0797706
266601_at	transmembrane protein-like protein	AT2G46060	AT2G46060	WT-LD-sp.vs.WT-LD-gr	WT-SD-sp.vs.WT-SD-gr	2.19718	2.07896	-0.0797909
255420_at	FH (FRATAXIN HOMOLOG)	FH	AT4G03240	WT-LD-sp.vs.WT-LD-gr	WT-SD-sp.vs.WT-SD-gr	2.12503	2.01014	-0.080185
251769_at	CCR3 (ARABIDOPSIS THALIANA CRINKLY4 RELATED 3); kinase	CCR3	AT3G55950	WT-LD-sp.vs.WT-LD-gr	WT-SD-sp.vs.WT-SD-gr	0.320283	0.302732	-0.0813035
266167_at	YLS5	YLS5	AT2G38860	WT-LD-sp.vs.WT-LD-gr	WT-SD-sp.vs.WT-SD-gr	0.279779	0.263664	-0.0855917
266402_at	hypothetical protein	AT2G38780	AT2G38780	WT-LD-sp.vs.WT-LD-gr	WT-SD-sp.vs.WT-SD-gr	3.18625	2.99841	-0.087661
245117_at	ACA4 (AUTO-INHIBITED CA(2+)-ATPASE, ISOFORM 4); calcium-transporting ATPase/ calmodulin binding	ACA4	AT2G41560	WT-LD-sp.vs.WT-LD-gr	WT-SD-sp.vs.WT-SD-gr	2.35724	2.21545	-0.0894986
256246_at	ALDH22a1 (Aldehyde Dehydrogenase 22a1); 3-chloroallyl aldehyde dehydrogenase/ oxidoreductase	ALDH22a1	AT3G66658	WT-LD-sp.vs.WT-LD-gr	WT-SD-sp.vs.WT-SD-gr	2.20843	2.07496	-0.0899395
261934_at	UGT85A1; UDP-glycosyltransferase/ cis-zeatin O-beta-D-glucosyltransferase/ glucuronosyltransferase/ trans-zeatin O-beta-D-glucosyltransferase/ transferase, transferring glycosyl groups / transferase, transferring hexosyl groups	UGT85A1	AT1G22400	WT-LD-sp.vs.WT-LD-gr	WT-SD-sp.vs.WT-SD-gr	0.186432	0.175058	-0.0908184
266288_s_at	APUM1 (Arabidopsis Pumilio 1); RNA binding / binding	APUM1	AT2G29140 /// AT2G29200	WT-LD-sp.vs.WT-LD-gr	WT-SD-sp.vs.WT-SD-gr	2.59294	2.4263	-0.0958267
252982_at	HD1 (HISTONE DEACETYLASE 1); basal transcription repressor/ histone deacetylase/ protein binding	HD1	AT4G38130	WT-LD-sp.vs.WT-LD-gr	WT-SD-sp.vs.WT-SD-gr	2.14648	2.00839	-0.0959311
254042_at	XTR6 (XYLOGLUCAN ENDOTRANSGLYCOSYLASE 6); hydrolase, acting on glycosyl bonds / hydrolase, hydrolyzing O-glycosyl compounds / xyloglucan:xyloglucosyl transferase	XTR6	AT4G25810	WT-LD-sp.vs.WT-LD-gr	WT-SD-sp.vs.WT-SD-gr	0.0947878	0.0884877	-0.0992239
267565_at	CYP71A12 (cytochrome P450, family 71, subfamily A, polypeptide 12); electron carrier/ heme binding / iron ion binding / monooxygenase/ oxygen binding	CYP71A12	AT2G30750	WT-LD-sp.vs.WT-LD-gr	WT-SD-sp.vs.WT-SD-gr	0.171245	0.159822	-0.0995958
261377_at	hypothetical protein	AT1G18850	AT1G18850	WT-LD-sp.vs.WT-LD-gr	WT-SD-sp.vs.WT-SD-gr	3.00295	2.7968	-0.102603
245793_at	NAD(P)-binding Rossmann-fold-containing protein	AT1G32220	AT1G32220	WT-LD-sp.vs.WT-LD-gr	WT-SD-sp.vs.WT-SD-gr	8.66849	8.07316	-0.102646
249123_at	KCS20 (3-KETOACYL-COA SYNTHASE 20); fatty acid elongase	KCS20	AT5G43760	WT-LD-sp.vs.WT-LD-gr	WT-SD-sp.vs.WT-SD-gr	0.483978	0.450709	-0.102745
248943_s_at	P-loop containing nucleoside triphosphate hydrolases superfamily protein /// putative disease resistance protein	AT5G45440 /// AT5G45490	AT5G45440 /// AT5G45490	WT-LD-sp.vs.WT-LD-gr	WT-SD-sp.vs.WT-SD-gr	0.373428	0.347367	-0.10437
264771_at	TH1 (THIAMINE REQUIRING 1); hydroxymethylpyrimidine kinase/ phosphomethylpyrimidine kinase/ thiamin-phosphate diphosphorylase	TH1	AT1G22940	WT-LD-sp.vs.WT-LD-gr	WT-SD-sp.vs.WT-SD-gr	2.16461	2.00898	-0.107648
247508_at	ARF2 (AUXIN RESPONSE FACTOR 2); protein binding / transcription factor	ARF2	AT5G62000	WT-LD-sp.vs.WT-LD-gr	WT-SD-sp.vs.WT-SD-gr	3.06951	2.84695	-0.108591
266316_at	late embryogenesis abundant hydroxyproline-rich glycoprotein	AT2G27080	AT2G27080	WT-LD-sp.vs.WT-LD-gr	WT-SD-sp.vs.WT-SD-gr	0.401744	0.372569	-0.108768
255116_at	probable LRR receptor-like serine/threonine-protein kinase	AT4G08850	AT4G08850	WT-LD-sp.vs.WT-LD-gr	WT-SD-sp.vs.WT-SD-gr	0.375549	0.348143	-0.10932
246503_at	40S ribosomal protein S7-3	AT5G16130	AT5G16130	WT-LD-sp.vs.WT-LD-gr	WT-SD-sp.vs.WT-SD-gr	3.73429	3.45906	-0.110455
264793_at	sialyltransferase-like protein	MGP2	AT1G08660	WT-LD-sp.vs.WT-LD-gr	WT-SD-sp.vs.WT-SD-gr	2.3014	2.13152	-0.110625
247746_at	ATUCP2 (UNCOUPLING PROTEIN 2); oxidative phosphorylation uncoupler	ATUCP2	AT5G58970	WT-LD-sp.vs.WT-LD-gr	WT-SD-sp.vs.WT-SD-gr	2.79009	2.58219	-0.111716
254535_at	bifunctional aspartate kinase/homoserine dehydrogenase, putative / AK-HSDH, putative	AK-HSDH II	AT4G19710	WT-LD-sp.vs.WT-LD-gr	WT-SD-sp.vs.WT-SD-gr	3.40739	3.15204	-0.112382
265706_at	uvrB/uvrC motif-containing protein	AT2G03390	AT2G03390	WT-LD-sp.vs.WT-LD-gr	WT-SD-sp.vs.WT-SD-gr	3.05892	2.82855	-0.112959
246521_at	N2,N2-dimethylguanosine tRNA methyltransferase	AT5G15810	AT5G15810	WT-LD-sp.vs.WT-LD-gr	WT-SD-sp.vs.WT-SD-gr	3.58813	3.31679	-0.113445
264615_at	hypothetical protein	AT1G04590	AT1G04590	WT-LD-sp.vs.WT-LD-gr	WT-SD-sp.vs.WT-SD-gr	2.45097	2.26349	-0.1148
245342_at	60S ribosomal protein L15-1	AT4G16720	AT4G16720	WT-LD-sp.vs.WT-LD-gr	WT-SD-sp.vs.WT-SD-gr	2.3352	2.15497	-0.115874
245122_at	dimethyladenosine transferase	AT2G47420	AT2G47420	WT-LD-sp.vs.WT-LD-gr	WT-SD-sp.vs.WT-SD-gr	2.19391	2.02115	-0.118331
258830_at	PPPDE putative thiol peptidase family protein	AT3G07090	AT3G07090	WT-LD-sp.vs.WT-LD-gr	WT-SD-sp.vs.WT-SD-gr	0.217785	0.200366	-0.120264
247460_at	OXA1; P-P-bond-hydrolysis-driven protein transmembrane transporter	OXA1	AT5G62050	WT-LD-sp.vs.WT-LD-gr	WT-SD-sp.vs.WT-SD-gr	2.31196	2.1232	-0.122874
246829_at	ATGWD3; carbohydrate kinase/ catalytic/ phosphoglucan, water dikinase	ATGWD3	AT5G26570	WT-LD-sp.vs.WT-LD-gr	WT-SD-sp.vs.WT-SD-gr	2.27862	2.09201	-0.123273
260099_at	eukaryotic translation initiation factor eIF2A-like protein	AT1G73180	AT1G73180	WT-LD-sp.vs.WT-LD-gr	WT-SD-sp.vs.WT-SD-gr	2.726	2.50145	-0.124023
262616_at	2-oxoglutarate-dependent dioxygenase-like protein	AT1G06620	AT1G06620	WT-LD-sp.vs.WT-LD-gr	WT-SD-sp.vs.WT-SD-gr	0.431032	0.395517	-0.124054
259069_at	ATKRS-1 (ARABIDOPSIS THALIANA LYSYL-TRNA SYNTHETASE 1); ATP binding / aminoacyl-tRNA ligase/ lysine-tRNA ligase/ nucleic acid binding / nucleotide binding	ATKRS-1	AT3G11710	WT-LD-sp.vs.WT-LD-gr	WT-SD-sp.vs.WT-SD-gr	2.46001	2.25365	-0.126404
247978_at	60S ribosomal protein L31-3	AT5G56710	AT5G56710	WT-LD-sp.vs.WT-LD-gr	WT-SD-sp.vs.WT-SD-gr	2.21531	2.02925	-0.126562
259293_at	AP2/B3-like transcriptional factor family protein	AT3G11580	AT3G11580	WT-LD-sp.vs.WT-LD-gr	WT-SD-sp.vs.WT-SD-gr	0.499354	0.457292	-0.126947
264700_at	hypothetical protein	AT1G70100	AT1G70100	WT-LD-sp.vs.WT-LD-gr	WT-SD-sp.vs.WT-SD-gr	3.03708	2.78077	-0.127202
266648_at	OVA4 (ovule abortion 4); ATP binding / aminoacyl-tRNA ligase/ nucleotide binding / tryptophan-tRNA ligase	OVA4	AT2G25840	WT-LD-sp.vs.WT-LD-gr	WT-SD-sp.vs.WT-SD-gr	2.53059	2.31271	-0.129886
261143_at	ATPUP14; purine transmembrane transporter	ATPUP14	AT1G19770	WT-LD-sp.vs.WT-LD-gr	WT-SD-sp.vs.WT-SD-gr	0.473743	0.43222	-0.132338
247942_at	hypothetical protein	AT5G57120	AT5G57120	WT-LD-sp.vs.WT-LD-gr	WT-SD-sp.vs.WT-SD-gr	2.7522	2.50578	-0.135325
263406_at	AIR3; serine-type endopeptidase	AIR3	AT2G04160	WT-LD-sp.vs.WT-LD-gr	WT-SD-sp.vs.WT-SD-gr	2.43462	2.21621	-0.135603
267336_at	heat shock protein	AT2G19310	AT2G19310	WT-LD-sp.vs.WT-LD-gr	WT-SD-sp.vs.WT-SD-gr	0.219239	0.199471	-0.13633
254029_at	core-2/I-branching beta-1,6-N-acetylglucosaminyltransferase family protein	AT4G25870	AT4G25870	WT-LD-sp.vs.WT-LD-gr	WT-SD-sp.vs.WT-SD-gr	2.42992	2.20768	-0.138376
261802_at	S-adenosyl-L-methionine-dependent methyltransferase domain-containing protein	AT1G30550	AT1G30550	WT-LD-sp.vs.WT-LD-gr	WT-SD-sp.vs.WT-SD-gr	0.499992	0.453973	-0.139299
260629_at	O-fucosyltransferase family protein	AT1G62330	AT1G62330	WT-LD-sp.vs.WT-LD-gr	WT-SD-sp.vs.WT-SD-gr	2.63364	2.39053	-0.139729
262075_at	ZCF61; protein binding / zinc ion binding	ZCF61	AT1G59560	WT-LD-sp.vs.WT-LD-gr	WT-SD-sp.vs.WT-SD-gr	3.37646	3.06236	-0.140868
262963_at	dihydrolipoyllysine-residue acetyltransferase component 3 of pyruvate dehydrogenase complex	AT1G54220	AT1G54220	WT-LD-sp.vs.WT-LD-gr	WT-SD-sp.vs.WT-SD-gr	3.21795	2.914	-0.143141
259239_at	40S ribosomal protein S14-2	AT3G11510	AT3G11510	WT-LD-sp.vs.WT-LD-gr	WT-SD-sp.vs.WT-SD-gr	2.62469	2.37421	-0.144696
261370_at	putative serine/threonine protein kinase	AT1G53050	AT1G53050	WT-LD-sp.vs.WT-LD-gr	WT-SD-sp.vs.WT-SD-gr	2.86685	2.59215	-0.145319
259240_at	hypothetical protein	AT3G11590	AT3G11590	WT-LD-sp.vs.WT-LD-gr	WT-SD-sp.vs.WT-SD-gr	2.53418	2.28935	-0.146582
254994_at	MTA (MRNA ADENOSINE METHYLASE); S-adenosylmethionine-dependent methyltransferase/ methyltransferase	MTA	AT4G10760	WT-LD-sp.vs.WT-LD-gr	WT-SD-sp.vs.WT-SD-gr	2.79241	2.5217	-0.147117
259945_at	pentatricopeptide repeat-containing protein	AT1G71460	AT1G71460	WT-LD-sp.vs.WT-LD-gr	WT-SD-sp.vs.WT-SD-gr	5.14955	4.64697	-0.148155
259112_at	60S ribosomal protein L22-2	AT3G05560	AT3G05560	WT-LD-sp.vs.WT-LD-gr	WT-SD-sp.vs.WT-SD-gr	2.26204	2.04043	-0.148747
254715_at	putative triglyceride lipase	AT4G13550	AT4G13550	WT-LD-sp.vs.WT-LD-gr	WT-SD-sp.vs.WT-SD-gr	2.65623	2.39112	-0.151691
254617_s_at	RPL16B; structural constituent of ribosome	RPL16B	AT4G18730 /// AT5G45775	WT-LD-sp.vs.WT-LD-gr	WT-SD-sp.vs.WT-SD-gr	3.56457	3.20613	-0.152897
260663_at	NFD5 (NUCLEAR FUSION DEFECTIVE 5)	NFD5	AT1G19520	WT-LD-sp.vs.WT-LD-gr	WT-SD-sp.vs.WT-SD-gr	2.41809	2.16995	-0.156205
246429_at	heavy metal transport/detoxification domain-containing protein	AT5G17450	AT5G17450	WT-LD-sp.vs.WT-LD-gr	WT-SD-sp.vs.WT-SD-gr	0.319523	0.286708	-0.156337
260815_at	TIC110 (TRANSLOCON AT THE INNER ENVELOPE MEMBRANE OF CHLOROPLASTS 110)	TIC110	AT1G06950	WT-LD-sp.vs.WT-LD-gr	WT-SD-sp.vs.WT-SD-gr	3.04722	2.73423	-0.156364
245190_at	zincin-like metalloproteases-like protein	AT1G67690	AT1G67690	WT-LD-sp.vs.WT-LD-gr	WT-SD-sp.vs.WT-SD-gr	2.41459	2.16564	-0.156983
249896_at	hypothetical protein	AT5G22530	AT5G22530	WT-LD-sp.vs.WT-LD-gr	WT-SD-sp.vs.WT-SD-gr	0.184028	0.165021	-0.157274
265258_at	hypothetical protein	AT2G20390	AT2G20390	WT-LD-sp.vs.WT-LD-gr	WT-SD-sp.vs.WT-SD-gr	3.65387	3.27459	-0.15811
253791_at	IAA11 (INDOLE-3-ACETIC ACID INDUCIBLE 11); transcription factor	IAA11	AT4G28640	WT-LD-sp.vs.WT-LD-gr	WT-SD-sp.vs.WT-SD-gr	2.28021	2.04294	-0.158517
257857_s_at	RRP45a (Ribonuclease PH45a); 3'-5'-exoribonuclease/ RNA binding	RRP45a	AT3G12990 /// AT3G60500	WT-LD-sp.vs.WT-LD-gr	WT-SD-sp.vs.WT-SD-gr	2.70249	2.42102	-0.158675
264929_at	probable aldo-keto reductase 5	AT1G60730	AT1G60730	WT-LD-sp.vs.WT-LD-gr	WT-SD-sp.vs.WT-SD-gr	3.83644	3.43627	-0.158927
264255_at	serine-arginine rich RNA binding protein	ATSRP30	AT1G09140	WT-LD-sp.vs.WT-LD-gr	WT-SD-sp.vs.WT-SD-gr	0.362259	0.324399	-0.159254
248768_at	60S acidic ribosomal protein P1-3	AT5G47700	AT5G47700	WT-LD-sp.vs.WT-LD-gr	WT-SD-sp.vs.WT-SD-gr	2.9739	2.66213	-0.159775
260285_at	3-isopropylmalate dehydrogenase 2	IMD2	AT1G80560	WT-LD-sp.vs.WT-LD-gr	WT-SD-sp.vs.WT-SD-gr	2.38268	2.12622	-0.164294
265594_at	large subunit ribosomal protein L4	AT2G20060	AT2G20060	WT-LD-sp.vs.WT-LD-gr	WT-SD-sp.vs.WT-SD-gr	2.87376	2.56099	-0.166241
266818_at	HUB1 (HISTONE MONO-UBIQUITINATION 1); protein binding / protein homodimerization/ ubiquitin-protein ligase/ zinc ion binding	HUB1	AT2G44950	WT-LD-sp.vs.WT-LD-gr	WT-SD-sp.vs.WT-SD-gr	2.29503	2.04502	-0.166395
264705_at	ATP binding/leucine-tRNA ligases/aminoacyl-tRNA ligases	AT1G09620	AT1G09620	WT-LD-sp.vs.WT-LD-gr	WT-SD-sp.vs.WT-SD-gr	2.47744	2.20583	-0.167531
250723_at	cytokinin riboside 5'-monophosphate phosphoribohydrolase LOG7	AT5G06300	AT5G06300	WT-LD-sp.vs.WT-LD-gr	WT-SD-sp.vs.WT-SD-gr	2.26938	2.01811	-0.16929
258987_at	copper chaperone SCO1-like protein HCC1	AT3G08950	AT3G08950	WT-LD-sp.vs.WT-LD-gr	WT-SD-sp.vs.WT-SD-gr	3.77859	3.35881	-0.169897
257911_at	GLYR1 (GLYOXYLATE REDUCTASE 1); 3-hydroxybutyrate dehydrogenase/ phosphogluconate dehydrogenase (decarboxylating)	GLYR1	AT3G25530	WT-LD-sp.vs.WT-LD-gr	WT-SD-sp.vs.WT-SD-gr	2.92209	2.59569	-0.170882
252876_at	haloacid dehalogenase-like hydrolase family protein	AT4G39970	AT4G39970	WT-LD-sp.vs.WT-LD-gr	WT-SD-sp.vs.WT-SD-gr	3.65605	3.24645	-0.171423
260426_at	P40; structural constituent of ribosome	P40	AT1G72370	WT-LD-sp.vs.WT-LD-gr	WT-SD-sp.vs.WT-SD-gr	3.16506	2.81018	-0.171572
258166_at	transducin/WD40 domain-containing protein	AT3G21540	AT3G21540	WT-LD-sp.vs.WT-LD-gr	WT-SD-sp.vs.WT-SD-gr	2.5017	2.2205	-0.172025
265737_at	ATPAP1 (PHOSPHATIDIC ACID PHOSPHATASE 1); phosphatidate phosphatase	ATPAP1	AT2G01180	WT-LD-sp.vs.WT-LD-gr	WT-SD-sp.vs.WT-SD-gr	0.446016	0.395674	-0.172784
264873_at	UGT74B1 (UDP-glucosyl transferase 74B1); UDP-glycosyltransferase/ thiohydroximate beta-D-glucosyltransferase/ transferase, transferring glycosyl groups	UGT74B1	AT1G24100	WT-LD-sp.vs.WT-LD-gr	WT-SD-sp.vs.WT-SD-gr	0.240833	0.213609	-0.173061
255576_at	nodulin MtN21-like transporter family protein	AT4G01440	AT4G01440	WT-LD-sp.vs.WT-LD-gr	WT-SD-sp.vs.WT-SD-gr	2.93744	2.60248	-0.17467
265936_at	ATKEA4; potassium ion transmembrane transporter/ potassium:hydrogen antiporter	ATKEA4	AT2G19600	WT-LD-sp.vs.WT-LD-gr	WT-SD-sp.vs.WT-SD-gr	3.44274	3.04873	-0.175352
258485_at	acyl-[acyl-carrier-protein] desaturase	AT3G02630	AT3G02630	WT-LD-sp.vs.WT-LD-gr	WT-SD-sp.vs.WT-SD-gr	2.51667	2.22689	-0.176484
257451_at	BT3 (BTB AND TAZ DOMAIN PROTEIN 3); protein binding / transcription regulator	BT3	AT1G05690	WT-LD-sp.vs.WT-LD-gr	WT-SD-sp.vs.WT-SD-gr	2.42494	2.14231	-0.178785
257264_at	Receptor-like protein kinase-related family protein	AT3G22060	AT3G22060	WT-LD-sp.vs.WT-LD-gr	WT-SD-sp.vs.WT-SD-gr	0.249888	0.220719	-0.179068
266981_at	RPL23AA (RIBOSOMAL PROTEIN L23AA); RNA binding / nucleotide binding / structural constituent of ribosome	RPL23AA	AT2G39460	WT-LD-sp.vs.WT-LD-gr	WT-SD-sp.vs.WT-SD-gr	2.97143	2.62311	-0.179881
256140_at	DEA(D/H)-box RNA helicase family protein	AT1G48650	AT1G48650	WT-LD-sp.vs.WT-LD-gr	WT-SD-sp.vs.WT-SD-gr	3.35903	2.96295	-0.181012
264098_at	hypothetical protein	AT1G79260	AT1G79260	WT-LD-sp.vs.WT-LD-gr	WT-SD-sp.vs.WT-SD-gr	3.53369	3.11502	-0.181936
255711_at	transducin/WD40 domain-containing protein	AT4G00090	AT4G00090	WT-LD-sp.vs.WT-LD-gr	WT-SD-sp.vs.WT-SD-gr	2.41392	2.12017	-0.187197
265120_at	KAS III (3-KETOACYL-ACYL CARRIER PROTEIN SYNTHASE III); 3-oxoacyl-[acyl-carrier-protein] synthase/ catalytic/ transferase, transferring acyl groups other than amino-acyl groups	KAS III	AT1G62640	WT-LD-sp.vs.WT-LD-gr	WT-SD-sp.vs.WT-SD-gr	2.68546	2.35764	-0.187829
255194_at	WD-40 protein PCN	AT4G07410	AT4G07410	WT-LD-sp.vs.WT-LD-gr	WT-SD-sp.vs.WT-SD-gr	2.98927	2.6239	-0.188083
257218_at	RNA-editing factor interacting protein 1	AT3G15000	AT3G15000	WT-LD-sp.vs.WT-LD-gr	WT-SD-sp.vs.WT-SD-gr	2.9243	2.56671	-0.188174
259681_at	NIA1 (NITRATE REDUCTASE 1); nitrate reductase	NIA1	AT1G77760	WT-LD-sp.vs.WT-LD-gr	WT-SD-sp.vs.WT-SD-gr	4.83584	4.24311	-0.188646
245525_at	dynein light chain LC8-type	AT4G15930	AT4G15930	WT-LD-sp.vs.WT-LD-gr	WT-SD-sp.vs.WT-SD-gr	2.3589	2.0694	-0.188899
260157_at	ribosomal RNA processing Brix domain protein	AT1G52930	AT1G52930	WT-LD-sp.vs.WT-LD-gr	WT-SD-sp.vs.WT-SD-gr	5.5255	4.84301	-0.190201
247806_at	STA1 (STARIK 1); ATPase, coupled to transmembrane movement of substances / transporter	STA1	AT5G58270	WT-LD-sp.vs.WT-LD-gr	WT-SD-sp.vs.WT-SD-gr	2.43585	2.13399	-0.190874
253517_at	ABC1-like kinase related to chlorophyll degradation and oxidative stress 1	AT4G31390	AT4G31390	WT-LD-sp.vs.WT-LD-gr	WT-SD-sp.vs.WT-SD-gr	2.4988	2.18561	-0.193197
264200_at	putative neutral invertase	AT1G22650	AT1G22650	WT-LD-sp.vs.WT-LD-gr	WT-SD-sp.vs.WT-SD-gr	0.40039	0.349762	-0.195032
260155_at	peroxisomal membrane Mpv17/PMP22 family protein	AT1G52870	AT1G52870	WT-LD-sp.vs.WT-LD-gr	WT-SD-sp.vs.WT-SD-gr	5.47334	4.77455	-0.197056
258125_s_at	cyclopropane-fatty-acyl-phospholipid synthase /// Cyclopropane-fatty-acyl-phospholipid synthase	AT3G23510 /// AT3G23530	AT3G23510 /// AT3G23530	WT-LD-sp.vs.WT-LD-gr	WT-SD-sp.vs.WT-SD-gr	4.32307	3.75837	-0.201948
262648_at	[fructose-bisphosphate aldolase]-lysine N-methyltransferase	AT1G14030	AT1G14030	WT-LD-sp.vs.WT-LD-gr	WT-SD-sp.vs.WT-SD-gr	5.41873	4.70495	-0.203775
254432_at	FAD-binding Berberine family protein	AT4G20830	AT4G20830	WT-LD-sp.vs.WT-LD-gr	WT-SD-sp.vs.WT-SD-gr	0.494517	0.428112	-0.20803
256833_at	putative calcium-transporting ATPase 13	AT3G22910	AT3G22910	WT-LD-sp.vs.WT-LD-gr	WT-SD-sp.vs.WT-SD-gr	0.148802	0.12877	-0.208595
247908_at	GS1; catalytic/ hydrolase	GS1	AT5G57440	WT-LD-sp.vs.WT-LD-gr	WT-SD-sp.vs.WT-SD-gr	4.36913	3.77884	-0.209401
256002_at	CARB (CARBAMOYL PHOSPHATE SYNTHETASE B); ATP binding / carbamoyl-phosphate synthase/ catalytic	CARB	AT1G29900	WT-LD-sp.vs.WT-LD-gr	WT-SD-sp.vs.WT-SD-gr	3.94312	3.40864	-0.210142
265005_at	hypothetical protein	AT1G61667	AT1G61667	WT-LD-sp.vs.WT-LD-gr	WT-SD-sp.vs.WT-SD-gr	0.279061	0.241218	-0.210243
248094_at	trigger factor type chaperone family protein	AT5G55220	AT5G55220	WT-LD-sp.vs.WT-LD-gr	WT-SD-sp.vs.WT-SD-gr	3.05931	2.63706	-0.214279
247637_at	HDS (4-HYDROXY-3-METHYLBUT-2-ENYL DIPHOSPHATE SYNTHASE); 4 iron, 4 sulfur cluster binding / 4-hydroxy-3-methylbut-2-en-1-yl diphosphate synthase	HDS	AT5G60600	WT-LD-sp.vs.WT-LD-gr	WT-SD-sp.vs.WT-SD-gr	2.55344	2.19877	-0.215744
254434_at	ethylene-responsive/regulated nuclear protein	AT4G20880	AT4G20880	WT-LD-sp.vs.WT-LD-gr	WT-SD-sp.vs.WT-SD-gr	0.456247	0.392558	-0.216907
266896_at	DEAD-box ATP-dependent RNA helicase 6	AT2G45810	AT2G45810	WT-LD-sp.vs.WT-LD-gr	WT-SD-sp.vs.WT-SD-gr	2.53824	2.18264	-0.217752
263443_at	KCS12 (3-KETOACYL-COA SYNTHASE 12); acyltransferase/ catalytic/ transferase, transferring acyl groups other than amino-acyl groups	KCS12	AT2G28630	WT-LD-sp.vs.WT-LD-gr	WT-SD-sp.vs.WT-SD-gr	0.280693	0.241278	-0.218299
245147_at	ATRAD51C; ATP binding / damaged DNA binding / protein binding / recombinase/ single-stranded DNA binding	ATRAD51C	AT2G45280	WT-LD-sp.vs.WT-LD-gr	WT-SD-sp.vs.WT-SD-gr	2.85909	2.45737	-0.21844
259762_at	ARM repeat superfamily protein	AT1G77600	AT1G77600	WT-LD-sp.vs.WT-LD-gr	WT-SD-sp.vs.WT-SD-gr	2.76804	2.37772	-0.219284
259546_at	phosphate transporter PHO1-8	AT1G35350	AT1G35350	WT-LD-sp.vs.WT-LD-gr	WT-SD-sp.vs.WT-SD-gr	0.450715	0.387119	-0.219436
261614_at	PAB8 (POLY(A) BINDING PROTEIN 8); RNA binding / translation initiation factor	PAB8	AT1G49760	WT-LD-sp.vs.WT-LD-gr	WT-SD-sp.vs.WT-SD-gr	3.41597	2.93309	-0.219873
261132_at	TGD1 (TRIGALACTOSYLDIACYLGLYCEROL 1); lipid transporter	TGD1	AT1G19800	WT-LD-sp.vs.WT-LD-gr	WT-SD-sp.vs.WT-SD-gr	2.37197	2.03494	-0.221102
253606_at	gamma-glutamyl peptidase 1	AT4G30530	AT4G30530	WT-LD-sp.vs.WT-LD-gr	WT-SD-sp.vs.WT-SD-gr	0.436315	0.373663	-0.223635
255595_at	Chitinase family protein	AT4G01700	AT4G01700	WT-LD-sp.vs.WT-LD-gr	WT-SD-sp.vs.WT-SD-gr	0.267859	0.229325	-0.224079
249354_at	EMB3012 (embryo defective 3012)	EMB3012	AT5G40480	WT-LD-sp.vs.WT-LD-gr	WT-SD-sp.vs.WT-SD-gr	8.77984	7.51462	-0.224494
263298_at	TIC21 (TRANSLOCON AT INNER MEMBRANE OF CHLOROPLASTS 21); copper uptake transmembrane transporter/ iron ion transmembrane transporter/ protein homodimerization	TIC21	AT2G15290	WT-LD-sp.vs.WT-LD-gr	WT-SD-sp.vs.WT-SD-gr	2.39098	2.04431	-0.225988
252031_at	tetratricopeptide repeat (TPR)-containing protein	AT3G52140	AT3G52140	WT-LD-sp.vs.WT-LD-gr	WT-SD-sp.vs.WT-SD-gr	2.90675	2.47986	-0.229148
249162_at	hypothetical protein	AT5G42765	AT5G42765	WT-LD-sp.vs.WT-LD-gr	WT-SD-sp.vs.WT-SD-gr	4.00605	3.41264	-0.231294
260857_at	LYM1 (LYSM DOMAIN GPI-ANCHORED PROTEIN 1 PRECURSOR)	LYM1	AT1G21880	WT-LD-sp.vs.WT-LD-gr	WT-SD-sp.vs.WT-SD-gr	2.4474	2.08301	-0.232584
248133_at	hypothetical protein	AT5G54850	AT5G54850	WT-LD-sp.vs.WT-LD-gr	WT-SD-sp.vs.WT-SD-gr	0.356381	0.303163	-0.233327
262473_at	FTSH1 (FtsH protease 1); ATP-dependent peptidase/ ATPase/ metallopeptidase	FTSH1	AT1G50250	WT-LD-sp.vs.WT-LD-gr	WT-SD-sp.vs.WT-SD-gr	2.48683	2.11489	-0.233726
263326_at	hypothetical protein	AT2G04280	AT2G04280	WT-LD-sp.vs.WT-LD-gr	WT-SD-sp.vs.WT-SD-gr	3.52473	2.99072	-0.237017
260540_at	nodule inception protein-like protein 8	AT2G43500	AT2G43500	WT-LD-sp.vs.WT-LD-gr	WT-SD-sp.vs.WT-SD-gr	2.37461	2.01414	-0.237527
245867_at	ATATP-PRT1 (ATP PHOSPHORIBOSYL TRANSFERASE 1); ATP phosphoribosyltransferase	ATATP-PRT1	AT1G58080	WT-LD-sp.vs.WT-LD-gr	WT-SD-sp.vs.WT-SD-gr	2.51128	2.12931	-0.238038
260570_at	SSI2; acyl-[acyl-carrier-protein] desaturase/ stearoyl-CoA 9-desaturase	SSI2	AT2G43710	WT-LD-sp.vs.WT-LD-gr	WT-SD-sp.vs.WT-SD-gr	2.77972	2.35654	-0.238269
265840_at	trichome birefringence-like 13 protein	TBL13	AT2G14530	WT-LD-sp.vs.WT-LD-gr	WT-SD-sp.vs.WT-SD-gr	2.64544	2.23814	-0.24121
259354_at	heavy-metal-associated domain-containing protein	AT3G05220	AT3G05220	WT-LD-sp.vs.WT-LD-gr	WT-SD-sp.vs.WT-SD-gr	0.334687	0.283041	-0.241802
253343_at	metallo-beta-lactamase family protein	AT4G33540	AT4G33540	WT-LD-sp.vs.WT-LD-gr	WT-SD-sp.vs.WT-SD-gr	4.31457	3.64716	-0.242442
267421_at	AICARFT/IMPCHase bienzyme family protein	AT2G35040	AT2G35040	WT-LD-sp.vs.WT-LD-gr	WT-SD-sp.vs.WT-SD-gr	2.48111	2.09726	-0.242484
256862_at	dehydratase family protein	AT3G23940	AT3G23940	WT-LD-sp.vs.WT-LD-gr	WT-SD-sp.vs.WT-SD-gr	3.18618	2.69201	-0.243141
252300_at	pyruvate kinase-like protein	AT3G49160	AT3G49160	WT-LD-sp.vs.WT-LD-gr	WT-SD-sp.vs.WT-SD-gr	0.450853	0.379999	-0.24666
256663_at	Aha1 domain-containing protein	AT3G12050	AT3G12050	WT-LD-sp.vs.WT-LD-gr	WT-SD-sp.vs.WT-SD-gr	0.474057	0.399386	-0.247276
262005_at	ATGCN3; transporter	ATGCN3	AT1G64550	WT-LD-sp.vs.WT-LD-gr	WT-SD-sp.vs.WT-SD-gr	2.4132	2.02681	-0.251736
264698_at	RNA recognition motif-containing protein	AT1G70200	AT1G70200	WT-LD-sp.vs.WT-LD-gr	WT-SD-sp.vs.WT-SD-gr	2.48476	2.08548	-0.252731
251476_at	hypothetical protein	AT3G59670	AT3G59670	WT-LD-sp.vs.WT-LD-gr	WT-SD-sp.vs.WT-SD-gr	4.71818	3.95418	-0.254853
247254_at	CLE21 (CLAVATA3/ESR-RELATED 21); protein binding / receptor binding	CLE21	AT5G64800	WT-LD-sp.vs.WT-LD-gr	WT-SD-sp.vs.WT-SD-gr	0.435198	0.364595	-0.255378
256430_at	DREB2B (DRE/CRT-BINDING PROTEIN 2B); DNA binding / transcription activator/ transcription factor	DREB2B	AT3G11020	WT-LD-sp.vs.WT-LD-gr	WT-SD-sp.vs.WT-SD-gr	2.46065	2.06064	-0.255945
249466_at	60S ribosomal protein L5 (RPL5B)	RPL5B	AT5G39740	WT-LD-sp.vs.WT-LD-gr	WT-SD-sp.vs.WT-SD-gr	3.61268	3.01598	-0.260443
246517_at	30S ribosomal protein 3-2	AT5G15760	AT5G15760	WT-LD-sp.vs.WT-LD-gr	WT-SD-sp.vs.WT-SD-gr	3.29577	2.75052	-0.260912
246157_at	NADH-cytochrome b5 reductase-like protein	AT5G20080	AT5G20080	WT-LD-sp.vs.WT-LD-gr	WT-SD-sp.vs.WT-SD-gr	4.11928	3.43036	-0.264033
258696_at	HCF152 (HIGH CHLOROPHYLL FLUORESCENCE 152); mRNA binding	HCF152	AT3G09650	WT-LD-sp.vs.WT-LD-gr	WT-SD-sp.vs.WT-SD-gr	2.44522	2.0344	-0.265364
247878_at	hypothetical protein	AT5G57760	AT5G57760	WT-LD-sp.vs.WT-LD-gr	WT-SD-sp.vs.WT-SD-gr	2.77214	2.30102	-0.268725
267132_at	NAPRT2 (NICOTINATE PHOSPHORIBOSYLTRANSFERASE 2); nicotinate phosphoribosyltransferase	NAPRT2	AT2G23420	WT-LD-sp.vs.WT-LD-gr	WT-SD-sp.vs.WT-SD-gr	3.25899	2.70277	-0.269986
249519_at	APE1 (ACCLIMATION OF PHOTOSYNTHESIS TO ENVIRONMENT)	APE1	AT5G38660	WT-LD-sp.vs.WT-LD-gr	WT-SD-sp.vs.WT-SD-gr	3.21582	2.66285	-0.272218
246993_at	AZF1 (ARABIDOPSIS ZINC-FINGER PROTEIN 1); DNA binding / nucleic acid binding / transcription factor/ transcription repressor/ zinc ion binding	AZF1	AT5G67450	WT-LD-sp.vs.WT-LD-gr	WT-SD-sp.vs.WT-SD-gr	0.398	0.328981	-0.274762
262151_at	putative hydrolase	AT1G52510	AT1G52510	WT-LD-sp.vs.WT-LD-gr	WT-SD-sp.vs.WT-SD-gr	22.4408	18.5407	-0.275429
265357_at	UBC29 (ubiquitin-conjugating enzyme 29); ubiquitin-protein ligase	UBC29	AT2G16740	WT-LD-sp.vs.WT-LD-gr	WT-SD-sp.vs.WT-SD-gr	0.493117	0.406831	-0.277499
260322_at	RING-type ubiquitin E3 ligase	AT1G63900	AT1G63900	WT-LD-sp.vs.WT-LD-gr	WT-SD-sp.vs.WT-SD-gr	2.70846	2.23426	-0.277677
266076_at	DEAD-box ATP-dependent RNA helicase 17	AT2G40700	AT2G40700	WT-LD-sp.vs.WT-LD-gr	WT-SD-sp.vs.WT-SD-gr	3.11212	2.56649	-0.278102
254076_at	peptidyl-prolyl cis-trans isomerase FKBP53	FKBP53	AT4G25340	WT-LD-sp.vs.WT-LD-gr	WT-SD-sp.vs.WT-SD-gr	4.07943	3.36328	-0.278497
257291_at	pentatricopeptide repeat-containing protein	AT3G15590	AT3G15590	WT-LD-sp.vs.WT-LD-gr	WT-SD-sp.vs.WT-SD-gr	2.57539	2.12015	-0.280624
248389_at	CBF4 (C- REPEAT-BINDING FACTOR 4); DNA binding / transcription activator/ transcription factor	CBF4	AT5G51990	WT-LD-sp.vs.WT-LD-gr	WT-SD-sp.vs.WT-SD-gr	12.9767	10.6701	-0.282347
260062_at	pentatricopeptide repeat-containing protein	AT1G73710	AT1G73710	WT-LD-sp.vs.WT-LD-gr	WT-SD-sp.vs.WT-SD-gr	2.79792	2.30031	-0.282526
257906_at	ATL5 (A. THALIANA RIBOSOMAL PROTEIN L5); 5S rRNA binding / structural constituent of ribosome	ATL5	AT3G25520	WT-LD-sp.vs.WT-LD-gr	WT-SD-sp.vs.WT-SD-gr	3.35746	2.75187	-0.286959
262163_at	60S ribosomal protein L30-2	AT1G77940	AT1G77940	WT-LD-sp.vs.WT-LD-gr	WT-SD-sp.vs.WT-SD-gr	3.62657	2.97238	-0.286986
250371_at	PsbP domain-containing protein 5	AT5G11450	AT5G11450	WT-LD-sp.vs.WT-LD-gr	WT-SD-sp.vs.WT-SD-gr	3.09175	2.53071	-0.288884
262368_at	Leucine-rich repeat family protein /// low PSII accumulation 3 protein	AT1G73066 /// LPA3	AT1G73060	WT-LD-sp.vs.WT-LD-gr	WT-SD-sp.vs.WT-SD-gr	3.04543	2.49277	-0.288897
265941_s_at	recA DNA recombination family protein /// putative DNA repair protein recA homolog 4	AT2G19490 /// AT3G32920	AT2G19490 /// AT3G32920	WT-LD-sp.vs.WT-LD-gr	WT-SD-sp.vs.WT-SD-gr	2.50257	2.04804	-0.289166
251409_at	zinc-binding ribosomal protein family protein	AT3G60245	AT3G60245	WT-LD-sp.vs.WT-LD-gr	WT-SD-sp.vs.WT-SD-gr	2.46388	2.01625	-0.289259
248418_at	CPSF160; nucleic acid binding	CPSF160	AT5G51660	WT-LD-sp.vs.WT-LD-gr	WT-SD-sp.vs.WT-SD-gr	4.39912	3.59943	-0.289447
260786_s_at	MEE5 (MATERNAL EFFECT EMBRYO ARREST 5); GTP binding / GTPase/ translation elongation factor/ translation factor, nucleic acid binding	MEE5	AT1G06220 /// AT5G25230	WT-LD-sp.vs.WT-LD-gr	WT-SD-sp.vs.WT-SD-gr	2.55202	2.08783	-0.289634
261620_s_at	PGY2 (PIGGYBACK2); structural constituent of ribosome	PGY2	AT1G33120 /// AT1G33140	WT-LD-sp.vs.WT-LD-gr	WT-SD-sp.vs.WT-SD-gr	2.48115	2.02509	-0.293023
251639_at	acetylglutamate kinase	NAGK	AT3G57560	WT-LD-sp.vs.WT-LD-gr	WT-SD-sp.vs.WT-SD-gr	2.68564	2.18915	-0.294898
247286_at	DiT2.2 (dicarboxylate transporter 2.2); oxoglutarate:malate antiporter	DiT2.2	AT5G64280	WT-LD-sp.vs.WT-LD-gr	WT-SD-sp.vs.WT-SD-gr	2.66218	2.16833	-0.296026
261435_at	GTP-binding protein Obg/CgtA	AT1G07615	AT1G07615	WT-LD-sp.vs.WT-LD-gr	WT-SD-sp.vs.WT-SD-gr	4.21381	3.43093	-0.296524
258816_at	TCP-1/cpn60 chaperonin family protein	AT3G03960	AT3G03960	WT-LD-sp.vs.WT-LD-gr	WT-SD-sp.vs.WT-SD-gr	2.80337	2.28243	-0.296591
263824_at	transducin/WD-40 repeat-containing protein	AT2G40360	AT2G40360	WT-LD-sp.vs.WT-LD-gr	WT-SD-sp.vs.WT-SD-gr	4.26843	3.46819	-0.299525
250517_at	scpl35 (serine carboxypeptidase-like 35); serine-type carboxypeptidase	scpl35	AT5G08260	WT-LD-sp.vs.WT-LD-gr	WT-SD-sp.vs.WT-SD-gr	5.96047	4.83698	-0.301321
245487_at	PHYD (PHYTOCHROME DEFECTIVE D); G-protein coupled photoreceptor/ red or far-red light photoreceptor/ signal transducer	PHYD	AT4G16250	WT-LD-sp.vs.WT-LD-gr	WT-SD-sp.vs.WT-SD-gr	2.54883	2.06188	-0.305873
266590_at	BAG6 (BCL-2-ASSOCIATED ATHANOGENE 6); calmodulin binding / protein binding	BAG6	AT2G46240	WT-LD-sp.vs.WT-LD-gr	WT-SD-sp.vs.WT-SD-gr	0.227186	0.183739	-0.306216
267018_at	SVR1 (SUPPRESSOR OF VARIEGATION 1); RNA binding / pseudouridine synthase	SVR1	AT2G39140	WT-LD-sp.vs.WT-LD-gr	WT-SD-sp.vs.WT-SD-gr	4.05178	3.27459	-0.307244
249945_at	60S ribosomal protein L10a-3	AT5G22440	AT5G22440	WT-LD-sp.vs.WT-LD-gr	WT-SD-sp.vs.WT-SD-gr	4.03975	3.26458	-0.307371
256468_at	ferredoxin C2	AT1G32550	AT1G32550	WT-LD-sp.vs.WT-LD-gr	WT-SD-sp.vs.WT-SD-gr	3.11234	2.514	-0.308015
255676_at	BAM2 (BETA-AMYLASE 2); beta-amylase	BAM2	AT4G00490	WT-LD-sp.vs.WT-LD-gr	WT-SD-sp.vs.WT-SD-gr	6.97274	5.62606	-0.3096
261774_at	WD repeat-containing protein DWA2	DWA2	AT1G76260	WT-LD-sp.vs.WT-LD-gr	WT-SD-sp.vs.WT-SD-gr	2.59854	2.09659	-0.309656
264441_at	hypothetical protein	AT1G27435	AT1G27435	WT-LD-sp.vs.WT-LD-gr	WT-SD-sp.vs.WT-SD-gr	2.56002	2.06472	-0.310207
250353_at	protein NONRESPONDING TO OXYLIPINS 2	AT5G11630	AT5G11630	WT-LD-sp.vs.WT-LD-gr	WT-SD-sp.vs.WT-SD-gr	4.15423	3.34927	-0.310734
248395_at	AtPP2-A14 (Phloem protein 2-A14); carbohydrate binding	AtPP2-A14	AT5G52120	WT-LD-sp.vs.WT-LD-gr	WT-SD-sp.vs.WT-SD-gr	0.423646	0.340657	-0.314541
246594_at	P5CR (PYRROLINE-5- CARBOXYLATE (P5C) REDUCTASE); pyrroline-5-carboxylate reductase	P5CR	AT5G14800	WT-LD-sp.vs.WT-LD-gr	WT-SD-sp.vs.WT-SD-gr	3.75674	3.01877	-0.315519
251920_at	uracil phosphoribosyltransferase	UPP	AT3G53900	WT-LD-sp.vs.WT-LD-gr	WT-SD-sp.vs.WT-SD-gr	3.50071	2.81098	-0.316576
253116_at	pentatricopeptide repeat-containing protein	AT4G35850	AT4G35850	WT-LD-sp.vs.WT-LD-gr	WT-SD-sp.vs.WT-SD-gr	3.78122	3.03446	-0.317413
264989_at	hypothetical protein	AT1G27200	AT1G27200	WT-LD-sp.vs.WT-LD-gr	WT-SD-sp.vs.WT-SD-gr	2.76024	2.21378	-0.318283
256661_at	protein ribosomal RNA processing 5	AT3G11964	AT3G11964	WT-LD-sp.vs.WT-LD-gr	WT-SD-sp.vs.WT-SD-gr	4.1817	3.35285	-0.318703
250538_at	STRS2 (STRESS RESPONSE SUPPRESSOR 2); ATP-dependent helicase/ RNA binding	STRS2	AT5G08620	WT-LD-sp.vs.WT-LD-gr	WT-SD-sp.vs.WT-SD-gr	4.98885	3.99916	-0.319007
267406_at	MEE22 (MATERNAL EFFECT EMBRYO ARREST 22)	MEE22	AT2G34780	WT-LD-sp.vs.WT-LD-gr	WT-SD-sp.vs.WT-SD-gr	3.17114	2.54169	-0.319212
253027_at	pentatricopeptide repeat-containing protein	AT4G38150	AT4G38150	WT-LD-sp.vs.WT-LD-gr	WT-SD-sp.vs.WT-SD-gr	2.69118	2.15579	-0.32002
248664_at	FKBP15-2; FK506 binding / peptidyl-prolyl cis-trans isomerase	FKBP15-2	AT5G48580	WT-LD-sp.vs.WT-LD-gr	WT-SD-sp.vs.WT-SD-gr	2.68783	2.15212	-0.320688
261419_at	Sas10/Utp3/C1D family protein	AT1G07840	AT1G07840	WT-LD-sp.vs.WT-LD-gr	WT-SD-sp.vs.WT-SD-gr	2.92292	2.33691	-0.322806
245933_at	VPS9B	VPS9B	AT5G09320	WT-LD-sp.vs.WT-LD-gr	WT-SD-sp.vs.WT-SD-gr	5.22792	4.1776	-0.323562
247038_at	EPS1 (ENHANCED PSEUDOMONAS SUSCEPTIBILTY 1); transferase/ transferase, transferring acyl groups other than amino-acyl groups	EPS1	AT5G67160	WT-LD-sp.vs.WT-LD-gr	WT-SD-sp.vs.WT-SD-gr	0.384824	0.307395	-0.324104
264381_at	ribonuclease H2 subunit A	AT2G25100	AT2G25100	WT-LD-sp.vs.WT-LD-gr	WT-SD-sp.vs.WT-SD-gr	3.52049	2.81215	-0.324104
259013_at	emb1990 (embryo defective 1990)	emb1990	AT3G07430	WT-LD-sp.vs.WT-LD-gr	WT-SD-sp.vs.WT-SD-gr	2.98497	2.38095	-0.32618
266662_at	YebC-related protein	AT2G25830	AT2G25830	WT-LD-sp.vs.WT-LD-gr	WT-SD-sp.vs.WT-SD-gr	3.14476	2.50663	-0.327203
252409_at	DnaJ/Hsp40 cysteine-rich domain-containing protein	AT3G47650	AT3G47650	WT-LD-sp.vs.WT-LD-gr	WT-SD-sp.vs.WT-SD-gr	3.99081	3.17597	-0.329484
267002_s_at	LHB1B1; chlorophyll binding	LHB1B1	AT2G34420 /// AT2G34430	WT-LD-sp.vs.WT-LD-gr	WT-SD-sp.vs.WT-SD-gr	0.456474	0.363108	-0.330134
253773_s_at	ribosomal protein L22p/L17e family protein /// ribosomal protein L22p/L17e family protein	AT1G52370 /// AT4G28360	AT1G52370 /// AT4G28360	WT-LD-sp.vs.WT-LD-gr	WT-SD-sp.vs.WT-SD-gr	2.73899	2.17649	-0.33164
266767_at	putative plastid-lipid-associated protein 10	AT2G46910	AT2G46910	WT-LD-sp.vs.WT-LD-gr	WT-SD-sp.vs.WT-SD-gr	2.67178	2.12124	-0.332894
259363_at	MAP1C (METHIONINE AMINOPEPTIDASE 1B); aminopeptidase/ metalloexopeptidase	MAP1C	AT1G13270	WT-LD-sp.vs.WT-LD-gr	WT-SD-sp.vs.WT-SD-gr	3.60693	2.86326	-0.333113
265632_at	F-box protein	AT2G14290	AT2G14290	WT-LD-sp.vs.WT-LD-gr	WT-SD-sp.vs.WT-SD-gr	0.278009	0.220457	-0.334632
247626_at	L-type lectin-domain containing receptor kinase I.9	AT5G60300	AT5G60300	WT-LD-sp.vs.WT-LD-gr	WT-SD-sp.vs.WT-SD-gr	0.3064	0.242969	-0.334641
266737_at	short-chain dehydrogenase reductase 5	AT2G47140	AT2G47140	WT-LD-sp.vs.WT-LD-gr	WT-SD-sp.vs.WT-SD-gr	0.496469	0.393601	-0.334973
250846_at	SIR; sulfite reductase (ferredoxin)/ sulfite reductase	SIR	AT5G04590	WT-LD-sp.vs.WT-LD-gr	WT-SD-sp.vs.WT-SD-gr	3.09975	2.45397	-0.337032
250293_s_at	auxin-responsive GH3 family protein /// auxin-responsive GH3 family protein	AT5G13360 /// AT5G13370	AT5G13360 /// AT5G13370	WT-LD-sp.vs.WT-LD-gr	WT-SD-sp.vs.WT-SD-gr	3.43618	2.72029	-0.337047
247584_at	60S ribosomal protein L12-3	AT5G60670	AT5G60670	WT-LD-sp.vs.WT-LD-gr	WT-SD-sp.vs.WT-SD-gr	4.39908	3.47563	-0.339925
245719_at	DNA gyrase B3	GYRB3	AT5G04110	WT-LD-sp.vs.WT-LD-gr	WT-SD-sp.vs.WT-SD-gr	2.99457	2.36042	-0.343306
266647_at	haloacid dehalogenase-like hydrolase family protein	AT2G25870	---	WT-LD-sp.vs.WT-LD-gr	WT-SD-sp.vs.WT-SD-gr	2.84553	2.23886	-0.345929
265725_at	Acyl-CoA N-acyltransferases (NAT) superfamily protein	AT2G32030	AT2G32030	WT-LD-sp.vs.WT-LD-gr	WT-SD-sp.vs.WT-SD-gr	0.435294	0.342074	-0.347682
256725_at	trichome birefringence-like 37 protein	TBL37	AT2G34070	WT-LD-sp.vs.WT-LD-gr	WT-SD-sp.vs.WT-SD-gr	2.58812	2.03299	-0.348301
265660_at	AtRLP21 (Receptor Like Protein 21); protein binding	AtRLP21	AT2G25470	WT-LD-sp.vs.WT-LD-gr	WT-SD-sp.vs.WT-SD-gr	0.179657	0.141114	-0.348389
256848_at	tetratricopeptide repeat domain-containing protein	AT3G27960	AT3G27960	WT-LD-sp.vs.WT-LD-gr	WT-SD-sp.vs.WT-SD-gr	0.340634	0.2667	-0.353007
257756_at	uridylate kinase-like protein	AT3G18680	AT3G18680	WT-LD-sp.vs.WT-LD-gr	WT-SD-sp.vs.WT-SD-gr	2.8104	2.19966	-0.353495
262912_at	probable peptide/nitrate transporter	AT1G59740	AT1G59740	WT-LD-sp.vs.WT-LD-gr	WT-SD-sp.vs.WT-SD-gr	0.413367	0.32304	-0.35571
253357_at	vacuolar import/degradation, Vid27-related protein	AT4G33400	AT4G33400	WT-LD-sp.vs.WT-LD-gr	WT-SD-sp.vs.WT-SD-gr	2.6713	2.0854	-0.357218
262594_at	60S ribosomal protein L37-1	AT1G15250	AT1G15250	WT-LD-sp.vs.WT-LD-gr	WT-SD-sp.vs.WT-SD-gr	4.24402	3.31277	-0.357392
256505_at	tRNA wybutosine-synthesizing protein 1-like protein	AT1G75200	AT1G75200	WT-LD-sp.vs.WT-LD-gr	WT-SD-sp.vs.WT-SD-gr	2.80411	2.18869	-0.357478
248634_at	OVA2 (ovule abortion 2); ATP binding / aminoacyl-tRNA ligase/ catalytic/ isoleucine-tRNA ligase/ nucleotide binding	OVA2	AT5G49030	WT-LD-sp.vs.WT-LD-gr	WT-SD-sp.vs.WT-SD-gr	4.09973	3.19572	-0.35939
259666_at	SR33; RNA binding / protein binding	SR33	AT1G55310	WT-LD-sp.vs.WT-LD-gr	WT-SD-sp.vs.WT-SD-gr	0.383185	0.298553	-0.360057
267174_at	60S ribosomal protein L36-1	AT2G37600	AT2G37600	WT-LD-sp.vs.WT-LD-gr	WT-SD-sp.vs.WT-SD-gr	4.06046	3.16351	-0.360115
253335_at	putative protein phosphatase 2C 62	AT4G33500	AT4G33500	WT-LD-sp.vs.WT-LD-gr	WT-SD-sp.vs.WT-SD-gr	2.74571	2.13582	-0.362393
266210_at	PGY1 (PIGGYBACK1); RNA binding / structural constituent of ribosome	PGY1	AT2G27530	WT-LD-sp.vs.WT-LD-gr	WT-SD-sp.vs.WT-SD-gr	3.25353	2.53065	-0.362496
250275_at	hypothetical protein	AT5G13030	AT5G13030	WT-LD-sp.vs.WT-LD-gr	WT-SD-sp.vs.WT-SD-gr	2.64171	2.05167	-0.364672
260036_at	STN7 (Stt7 homolog STN7); kinase/ protein kinase	STN7	AT1G68830	WT-LD-sp.vs.WT-LD-gr	WT-SD-sp.vs.WT-SD-gr	2.58233	2.00531	-0.364846
247555_at	ECT3	ECT3	AT5G61020	WT-LD-sp.vs.WT-LD-gr	WT-SD-sp.vs.WT-SD-gr	3.21155	2.49333	-0.365194
258482_at	TCP-1/cpn60 chaperonin family protein	AT3G02530	AT3G02530	WT-LD-sp.vs.WT-LD-gr	WT-SD-sp.vs.WT-SD-gr	2.75117	2.13284	-0.367275
257463_at	Sec14p-like phosphatidylinositol transfer family protein	AT1G14820	AT1G14820	WT-LD-sp.vs.WT-LD-gr	WT-SD-sp.vs.WT-SD-gr	2.72344	2.10788	-0.36964
250192_at	pescadillo-related protein	AT5G14520	AT5G14520	WT-LD-sp.vs.WT-LD-gr	WT-SD-sp.vs.WT-SD-gr	2.95903	2.28965	-0.369997
256349_at	Late embryogenesis abundant-related protein	AT1G54890	AT1G54890	WT-LD-sp.vs.WT-LD-gr	WT-SD-sp.vs.WT-SD-gr	0.103044	0.0797035	-0.370549
258900_at	RPL18 (RIBOSOMAL PROTEIN L18); structural constituent of ribosome	RPL18	AT3G05590	WT-LD-sp.vs.WT-LD-gr	WT-SD-sp.vs.WT-SD-gr	3.27795	2.53488	-0.370875
250937_at	hypothetical protein	AT5G03230	AT5G03230	WT-LD-sp.vs.WT-LD-gr	WT-SD-sp.vs.WT-SD-gr	4.02331	3.10534	-0.373631
252318_at	GSA2 (glutamate-1-semialdehyde 2,1-aminomutase 2); catalytic/ glutamate-1-semialdehyde 2,1-aminomutase/ pyridoxal phosphate binding / transaminase	GSA2	AT3G48730	WT-LD-sp.vs.WT-LD-gr	WT-SD-sp.vs.WT-SD-gr	3.76441	2.89803	-0.37735
267000_at	hypothetical protein	AT2G34310	AT2G34310	WT-LD-sp.vs.WT-LD-gr	WT-SD-sp.vs.WT-SD-gr	2.61761	2.013	-0.378905
255559_at	protein kinase family protein	AT4G02010	AT4G02010	WT-LD-sp.vs.WT-LD-gr	WT-SD-sp.vs.WT-SD-gr	3.22986	2.4835	-0.379102
252922_at	putative RNA-binding protein containing KH domain	AT4G39040	AT4G39040	WT-LD-sp.vs.WT-LD-gr	WT-SD-sp.vs.WT-SD-gr	3.65034	2.80474	-0.380167
251007_at	60S ribosomal protein L35-4	AT5G02610	AT5G02610	WT-LD-sp.vs.WT-LD-gr	WT-SD-sp.vs.WT-SD-gr	3.05718	2.34605	-0.381964
267470_at	C4H (CINNAMATE-4-HYDROXYLASE); trans-cinnamate 4-monooxygenase	C4H	AT2G30490	WT-LD-sp.vs.WT-LD-gr	WT-SD-sp.vs.WT-SD-gr	0.238399	0.182799	-0.383118
257755_at	translation elongation factor EF1B/ribosomal protein S6 family protein	AT3G18760	AT3G18760	WT-LD-sp.vs.WT-LD-gr	WT-SD-sp.vs.WT-SD-gr	2.92269	2.23731	-0.385537
266471_at	elongation factor family protein	AT2G31060	AT2G31060	WT-LD-sp.vs.WT-LD-gr	WT-SD-sp.vs.WT-SD-gr	3.47988	2.66241	-0.386305
256341_at	deoxyribonucleoside kinase	AT1G72040	AT1G72040	WT-LD-sp.vs.WT-LD-gr	WT-SD-sp.vs.WT-SD-gr	3.34842	2.56035	-0.387137
263882_at	RNR1 (RIBONUCLEOTIDE REDUCTASE 1); ATP binding / protein binding / ribonucleoside-diphosphate reductase	RNR1	AT2G21790	WT-LD-sp.vs.WT-LD-gr	WT-SD-sp.vs.WT-SD-gr	4.79188	3.66383	-0.38724
264529_at	CTP synthase-like protein	AT1G30820	AT1G30820	WT-LD-sp.vs.WT-LD-gr	WT-SD-sp.vs.WT-SD-gr	6.00022	4.57591	-0.390954
247257_at	RPN5B (REGULATORY PARTICLE NON-ATPASE SUBUNIT 5B)	RPN5B	AT5G64760	WT-LD-sp.vs.WT-LD-gr	WT-SD-sp.vs.WT-SD-gr	3.09874	2.36231	-0.391482
260902_at	phosphoenolpyruvate carboxylase family protein	AT1G21440	AT1G21440	WT-LD-sp.vs.WT-LD-gr	WT-SD-sp.vs.WT-SD-gr	2.74187	2.08765	-0.393283
247925_at	TCH4 (Touch 4); hydrolase, acting on glycosyl bonds / xyloglucan:xyloglucosyl transferase	TCH4	AT5G57560	WT-LD-sp.vs.WT-LD-gr	WT-SD-sp.vs.WT-SD-gr	0.345241	0.262851	-0.393358
250289_at	GSH-induced LITAF domain protein	AT5G13190	AT5G13190	WT-LD-sp.vs.WT-LD-gr	WT-SD-sp.vs.WT-SD-gr	0.352508	0.268158	-0.394574
265193_at	hypothetical protein	AT1G05070	AT1G05070	WT-LD-sp.vs.WT-LD-gr	WT-SD-sp.vs.WT-SD-gr	2.65116	2.01593	-0.395178
265671_at	40S ribosomal protein S12-2	AT2G32060	AT2G32060	WT-LD-sp.vs.WT-LD-gr	WT-SD-sp.vs.WT-SD-gr	3.45319	2.62368	-0.396334
254134_at	argininosuccinate synthase	AT4G24830	AT4G24830	WT-LD-sp.vs.WT-LD-gr	WT-SD-sp.vs.WT-SD-gr	3.64049	2.76139	-0.398737
253209_at	pentatricopeptide repeat protein MRL1	MRL1	AT4G34830	WT-LD-sp.vs.WT-LD-gr	WT-SD-sp.vs.WT-SD-gr	3.59242	2.72395	-0.399257
258152_at	TCP-1/cpn60 chaperonin family protein	AT3G18190	AT3G18190	WT-LD-sp.vs.WT-LD-gr	WT-SD-sp.vs.WT-SD-gr	2.73941	2.07442	-0.401156
253391_at	2Fe-2S iron-sulfur cluster binding domain-containing protein	AT4G32590	AT4G32590	WT-LD-sp.vs.WT-LD-gr	WT-SD-sp.vs.WT-SD-gr	2.81966	2.13337	-0.402384
254343_at	APR3 (APS REDUCTASE 3); adenylyl-sulfate reductase	43558	AT4G21990	WT-LD-sp.vs.WT-LD-gr	WT-SD-sp.vs.WT-SD-gr	2.96764	2.24281	-0.404013
256905_at	HSP60 (HEAT SHOCK PROTEIN 60); ATP binding	HSP60	AT3G23990	WT-LD-sp.vs.WT-LD-gr	WT-SD-sp.vs.WT-SD-gr	4.10563	3.10064	-0.405038
245063_at	mitochondrial glycoprotein family protein	AT2G39795	AT2G39795	WT-LD-sp.vs.WT-LD-gr	WT-SD-sp.vs.WT-SD-gr	3.20706	2.42136	-0.405435
247493_at	BON1 (BONZAI 1); calcium-dependent phospholipid binding	BON1	AT5G61900 /// AT5G61910	WT-LD-sp.vs.WT-LD-gr	WT-SD-sp.vs.WT-SD-gr	0.397104	0.299713	-0.405932
250267_at	hypothetical protein	AT5G12930	AT5G12930	WT-LD-sp.vs.WT-LD-gr	WT-SD-sp.vs.WT-SD-gr	0.231634	0.174762	-0.406455
266037_at	RPM1-induced protein kinase	AT2G05940	AT2G05940	WT-LD-sp.vs.WT-LD-gr	WT-SD-sp.vs.WT-SD-gr	0.447675	0.337522	-0.407469
267483_at	UTR1 (UDP-GALACTOSE TRANSPORTER 1); UDP-galactose transmembrane transporter/ UDP-glucose transmembrane transporter/ pyrimidine nucleotide sugar transmembrane transporter	UTR1	AT2G02810	WT-LD-sp.vs.WT-LD-gr	WT-SD-sp.vs.WT-SD-gr	2.66574	2.00967	-0.407574
247990_at	glucosidase II beta subunit protein PSL4	PSL4	AT5G56360	WT-LD-sp.vs.WT-LD-gr	WT-SD-sp.vs.WT-SD-gr	2.83897	2.13641	-0.410183
249404_at	EMB506 (embryo defective 506); protein binding	EMB506	AT5G40160	WT-LD-sp.vs.WT-LD-gr	WT-SD-sp.vs.WT-SD-gr	2.90921	2.18563	-0.412576
258284_at	60S ribosomal protein L37-3	AT3G16080	AT3G16080	WT-LD-sp.vs.WT-LD-gr	WT-SD-sp.vs.WT-SD-gr	2.87165	2.1554	-0.413927
251640_at	hypothetical protein	AT3G57450	AT3G57450	WT-LD-sp.vs.WT-LD-gr	WT-SD-sp.vs.WT-SD-gr	0.358457	0.268884	-0.414817
251847_at	TSA1 (TRYPTOPHAN SYNTHASE ALPHA CHAIN); tryptophan synthase	TSA1	AT3G54640	WT-LD-sp.vs.WT-LD-gr	WT-SD-sp.vs.WT-SD-gr	0.494734	0.369807	-0.41988
258474_at	pentatricopeptide repeat-containing protein	AT3G02650	AT3G02650	WT-LD-sp.vs.WT-LD-gr	WT-SD-sp.vs.WT-SD-gr	4.14584	3.0933	-0.422518
253693_at	thioredoxin family protein	ACHT2	AT4G29670	WT-LD-sp.vs.WT-LD-gr	WT-SD-sp.vs.WT-SD-gr	0.457963	0.341426	-0.423658
247247_at	large subunit ribosomal protein L17	AT5G64650	AT5G64650	WT-LD-sp.vs.WT-LD-gr	WT-SD-sp.vs.WT-SD-gr	2.776	2.06956	-0.42368
251535_at	hypothetical protein	AT3G58540	AT3G58540	WT-LD-sp.vs.WT-LD-gr	WT-SD-sp.vs.WT-SD-gr	2.97597	2.21826	-0.423935
258837_at	60S ribosomal protein L13a-1	AT3G07110	AT3G07110	WT-LD-sp.vs.WT-LD-gr	WT-SD-sp.vs.WT-SD-gr	4.01944	2.99115	-0.426295
245755_at	hypothetical protein	AT1G35210	AT1G35210	WT-LD-sp.vs.WT-LD-gr	WT-SD-sp.vs.WT-SD-gr	0.203409	0.151354	-0.426459
249816_at	CPSF100 (CLEAVAGE AND POLYADENYLATION SPECIFICITY FACTOR 100); DNA binding / protein binding	CPSF100	AT5G23880	WT-LD-sp.vs.WT-LD-gr	WT-SD-sp.vs.WT-SD-gr	5.71861	4.24355	-0.430394
254066_at	DREB1A (DEHYDRATION RESPONSE ELEMENT B1A); DNA binding / transcription activator/ transcription factor	DREB1A	AT4G25480	WT-LD-sp.vs.WT-LD-gr	WT-SD-sp.vs.WT-SD-gr	21.6253	16.0434	-0.430737
252652_at	ADT4 (arogenate dehydratase 4); arogenate dehydratase/ prephenate dehydratase	ADT4	AT3G44720	WT-LD-sp.vs.WT-LD-gr	WT-SD-sp.vs.WT-SD-gr	0.459118	0.340405	-0.431613
257193_at	pentatricopeptide repeat-containing protein	AT3G13160	AT3G13160	WT-LD-sp.vs.WT-LD-gr	WT-SD-sp.vs.WT-SD-gr	4.36386	3.23452	-0.432052
259275_at	hypothetical protein	AT3G01060	AT3G01060	WT-LD-sp.vs.WT-LD-gr	WT-SD-sp.vs.WT-SD-gr	5.18656	3.84426	-0.432073
259664_at	AGP21	AGP21	AT1G55330	WT-LD-sp.vs.WT-LD-gr	WT-SD-sp.vs.WT-SD-gr	0.289683	0.214477	-0.433654
260343_at	fructokinase-like 2	FLN2	AT1G69200	WT-LD-sp.vs.WT-LD-gr	WT-SD-sp.vs.WT-SD-gr	5.1914	3.84275	-0.433984
255225_at	WD40-repeats containing protein YAOZHE	YAO	AT4G05410	WT-LD-sp.vs.WT-LD-gr	WT-SD-sp.vs.WT-SD-gr	2.7733	2.04921	-0.436536
250444_at	putative beta-D-xylosidase 6	AT5G10560	AT5G10560	WT-LD-sp.vs.WT-LD-gr	WT-SD-sp.vs.WT-SD-gr	2.98674	2.19934	-0.441506
248436_at	ubiquinol-cytochrome C chaperone family protein	AT5G51220	AT5G51220	WT-LD-sp.vs.WT-LD-gr	WT-SD-sp.vs.WT-SD-gr	3.25503	2.39037	-0.445437
253722_at	zinc finger CCCH domain-containing protein 49	AT4G29190	AT4G29190	WT-LD-sp.vs.WT-LD-gr	WT-SD-sp.vs.WT-SD-gr	4.09523	3.00718	-0.445533
247815_at	40S ribosomal protein S4-3	AT5G58420	AT5G58420	WT-LD-sp.vs.WT-LD-gr	WT-SD-sp.vs.WT-SD-gr	2.76801	2.0309	-0.44673
248739_at	GFA2 (GAMETOPHYTIC FACTOR 2); heat shock protein binding / unfolded protein binding	GFA2	AT5G48030	WT-LD-sp.vs.WT-LD-gr	WT-SD-sp.vs.WT-SD-gr	4.0731	2.98707	-0.447398
247594_at	heavy metal transport/detoxification domain-containing protein	AT5G60800	AT5G60800	WT-LD-sp.vs.WT-LD-gr	WT-SD-sp.vs.WT-SD-gr	0.417378	0.305885	-0.448363
253438_at	SHM3 (SERINE HYDROXYMETHYLTRANSFERASE 3); catalytic/ glycine hydroxymethyltransferase/ pyridoxal phosphate binding	SHM3	AT4G32520	WT-LD-sp.vs.WT-LD-gr	WT-SD-sp.vs.WT-SD-gr	2.82836	2.07091	-0.449697
256343_at	Methylthiotransferase	AT1G72090	AT1G72090	WT-LD-sp.vs.WT-LD-gr	WT-SD-sp.vs.WT-SD-gr	4.42621	3.23958	-0.450262
261033_at	JAZ5 (JASMONATE-ZIM-DOMAIN PROTEIN 5)	JAZ5	AT1G17380	WT-LD-sp.vs.WT-LD-gr	WT-SD-sp.vs.WT-SD-gr	0.411446	0.300561	-0.453048
260250_at	PUR4 (purine biosynthesis 4); ATP binding / catalytic/ phosphoribosylformylglycinamidine synthase	PUR4	AT1G74260	WT-LD-sp.vs.WT-LD-gr	WT-SD-sp.vs.WT-SD-gr	3.85107	2.81126	-0.454043
266748_at	SPL1 (SQUAMOSA PROMOTER BINDING PROTEIN-LIKE 1); DNA binding / transcription factor	SPL1	---	WT-LD-sp.vs.WT-LD-gr	WT-SD-sp.vs.WT-SD-gr	3.89304	2.84129	-0.454348
267008_at	ABC transporter G family member 1	AT2G39350	AT2G39350	WT-LD-sp.vs.WT-LD-gr	WT-SD-sp.vs.WT-SD-gr	0.435362	0.317734	-0.454399
256676_at	SEX4 (STARCH-EXCESS 4); polysaccharide binding / protein tyrosine/serine/threonine phosphatase	SEX4	AT3G52180	WT-LD-sp.vs.WT-LD-gr	WT-SD-sp.vs.WT-SD-gr	4.93703	3.60271	-0.45456
263375_s_at	ATPHB6 (PROHIBITIN 6)	ATPHB6	AT2G20530 /// AT4G28510	WT-LD-sp.vs.WT-LD-gr	WT-SD-sp.vs.WT-SD-gr	3.43725	2.50494	-0.456479
253635_at	hypothetical protein	AT4G30620	AT4G30620	WT-LD-sp.vs.WT-LD-gr	WT-SD-sp.vs.WT-SD-gr	3.91145	2.84285	-0.460365
247543_at	ethylene-responsive transcription factor ERF104	ERF104	AT5G61600	WT-LD-sp.vs.WT-LD-gr	WT-SD-sp.vs.WT-SD-gr	0.496757	0.360698	-0.46175
247386_at	emb2746 (embryo defective 2746); DNA binding / catalytic/ hydrolase	emb2746	AT5G63420	WT-LD-sp.vs.WT-LD-gr	WT-SD-sp.vs.WT-SD-gr	3.69714	2.67928	-0.464564
265798_at	hypothetical protein	AT2G35790	AT2G35790	WT-LD-sp.vs.WT-LD-gr	WT-SD-sp.vs.WT-SD-gr	3.22406	2.33536	-0.465233
250715_at	ATO (ATROPOS); nucleic acid binding / zinc ion binding	ATO	AT5G06160	WT-LD-sp.vs.WT-LD-gr	WT-SD-sp.vs.WT-SD-gr	3.50478	2.53708	-0.466155
249344_at	ATPHB3 (PROHIBITIN 3)	ATPHB3	AT5G40770	WT-LD-sp.vs.WT-LD-gr	WT-SD-sp.vs.WT-SD-gr	2.9062	2.09909	-0.469375
265210_at	RPL24A (ribosomal protein L24); structural constituent of ribosome	RPL24A	AT2G36620	WT-LD-sp.vs.WT-LD-gr	WT-SD-sp.vs.WT-SD-gr	4.56336	3.29567	-0.469527
262880_at	ribosomal protein S5 family protein	AT1G64880	AT1G64880	WT-LD-sp.vs.WT-LD-gr	WT-SD-sp.vs.WT-SD-gr	3.68524	2.65919	-0.470775
256596_at	AAA-type ATPase family protein	AT3G28540	AT3G28540	WT-LD-sp.vs.WT-LD-gr	WT-SD-sp.vs.WT-SD-gr	0.495582	0.357542	-0.471011
262086_at	putative GTP-binding protein	AT1G56050	AT1G56050	WT-LD-sp.vs.WT-LD-gr	WT-SD-sp.vs.WT-SD-gr	4.762	3.43295	-0.472119
253216_at	cyclophilin-like peptidyl-prolyl cis-trans isomerase family protein	AT4G34960	AT4G34960	WT-LD-sp.vs.WT-LD-gr	WT-SD-sp.vs.WT-SD-gr	2.94789	2.12332	-0.473358
254079_at	FtsJ-like methyltransferase family protein	AT4G25730	AT4G25730	WT-LD-sp.vs.WT-LD-gr	WT-SD-sp.vs.WT-SD-gr	5.31976	3.8277	-0.474884
263943_at	S-adenosyl methionine transporter-like protein	AT2G35800	AT2G35800	WT-LD-sp.vs.WT-LD-gr	WT-SD-sp.vs.WT-SD-gr	3.33278	2.39472	-0.476872
252492_at	TOC75-III (TRANSLOCON AT THE OUTER ENVELOPE MEMBRANE OF CHLOROPLASTS 75-III); P-P-bond-hydrolysis-driven protein transmembrane transporter	TOC75-III	AT3G46740	WT-LD-sp.vs.WT-LD-gr	WT-SD-sp.vs.WT-SD-gr	3.04839	2.18946	-0.477468
259539_at	O-fucosyltransferase-like protein	AT1G20550	AT1G20550	WT-LD-sp.vs.WT-LD-gr	WT-SD-sp.vs.WT-SD-gr	3.28558	2.35902	-0.477959
266093_at	ribosome biogenesis regulatory protein-like protein	AT2G37990	AT2G37990	WT-LD-sp.vs.WT-LD-gr	WT-SD-sp.vs.WT-SD-gr	3.21414	2.30641	-0.478784
259096_at	40S ribosomal protein S3a-1	AT3G04840	AT3G04840	WT-LD-sp.vs.WT-LD-gr	WT-SD-sp.vs.WT-SD-gr	3.42743	2.45759	-0.479882
253534_at	CYP83B1 (CYTOCHROME P450 MONOOXYGENASE 83B1); oxidoreductase, acting on paired donors, with incorporation or reduction of molecular oxygen, NADH or NADPH as one donor, and incorporation of one atom of oxygen / oxygen binding	CYP83B1	AT4G31500	WT-LD-sp.vs.WT-LD-gr	WT-SD-sp.vs.WT-SD-gr	0.246973	0.176979	-0.480776
247651_at	HTA6; DNA binding	HTA6	AT5G59870	WT-LD-sp.vs.WT-LD-gr	WT-SD-sp.vs.WT-SD-gr	5.22643	3.74374	-0.481346
263039_at	MAK16 protein-like protein	AT1G23280	AT1G23280	WT-LD-sp.vs.WT-LD-gr	WT-SD-sp.vs.WT-SD-gr	4.26426	3.05452	-0.481349
245437_at	DEAD-box ATP-dependent RNA helicase 28	AT4G16630	---	WT-LD-sp.vs.WT-LD-gr	WT-SD-sp.vs.WT-SD-gr	5.87787	4.21017	-0.481417
263169_at	phototropic-responsive NPH3 family protein	AT1G03010	AT1G03010	WT-LD-sp.vs.WT-LD-gr	WT-SD-sp.vs.WT-SD-gr	6.95328	4.97747	-0.482282
254327_at	bifunctional inhibitor/lipid-transfer protein/seed storage 2S albumin superfamily protein	AT4G22490	AT4G22490	WT-LD-sp.vs.WT-LD-gr	WT-SD-sp.vs.WT-SD-gr	3.12332	2.23495	-0.482838
266415_at	LTP2 (LIPID TRANSFER PROTEIN 2); lipid binding	LTP2	AT2G38530	WT-LD-sp.vs.WT-LD-gr	WT-SD-sp.vs.WT-SD-gr	0.143457	0.10257	-0.484012
253969_at	CSN6B	CSN6B	AT4G26430	WT-LD-sp.vs.WT-LD-gr	WT-SD-sp.vs.WT-SD-gr	5.16871	3.69341	-0.484853
261663_at	EPR1 (EARLY-PHYTOCHROME-RESPONSIVE1); DNA binding / transcription factor	EPR1	AT1G18330	WT-LD-sp.vs.WT-LD-gr	WT-SD-sp.vs.WT-SD-gr	0.439297	0.313206	-0.488086
254460_at	ATRP1 (PPDK REGULATORY PROTEIN); phosphoprotein phosphatase/ protein kinase	ATRP1	AT4G21210	WT-LD-sp.vs.WT-LD-gr	WT-SD-sp.vs.WT-SD-gr	3.28481	2.34158	-0.488329
264756_at	S-locus lectin protein kinase family protein	AT1G61370	AT1G61370	WT-LD-sp.vs.WT-LD-gr	WT-SD-sp.vs.WT-SD-gr	0.49812	0.353038	-0.49667
266207_at	NAD(P)-linked oxidoreductase superfamily protein	AT2G27680	AT2G27680	WT-LD-sp.vs.WT-LD-gr	WT-SD-sp.vs.WT-SD-gr	3.92147	2.77908	-0.49679
263760_at	SULA; binding / catalytic/ coenzyme binding	SULA	AT2G21280	WT-LD-sp.vs.WT-LD-gr	WT-SD-sp.vs.WT-SD-gr	7.22217	5.11759	-0.496968
258286_at	ATP binding microtubule motor family protein	AT3G16060	AT3G16060	WT-LD-sp.vs.WT-LD-gr	WT-SD-sp.vs.WT-SD-gr	3.38369	2.39646	-0.497694
264591_at	pentatricopeptide repeat-containing protein	AT2G17670	AT2G17670	WT-LD-sp.vs.WT-LD-gr	WT-SD-sp.vs.WT-SD-gr	3.07106	2.17429	-0.498192
250879_at	putative methyltransferase PMT7	AT5G04060	AT5G04060	WT-LD-sp.vs.WT-LD-gr	WT-SD-sp.vs.WT-SD-gr	3.33108	2.35719	-0.498925
262342_at	hypothetical protein	AT1G64150	AT1G64150	WT-LD-sp.vs.WT-LD-gr	WT-SD-sp.vs.WT-SD-gr	3.97182	2.80248	-0.503094
247025_at	ABA1 (ABA DEFICIENT 1); zeaxanthin epoxidase	ABA1	AT5G67030	WT-LD-sp.vs.WT-LD-gr	WT-SD-sp.vs.WT-SD-gr	3.847	2.71392	-0.503352
267562_at	radical SAM domain-containing protein	AT2G39670	AT2G39670	WT-LD-sp.vs.WT-LD-gr	WT-SD-sp.vs.WT-SD-gr	6.63229	4.66473	-0.507715
247032_at	SDN3 (SMALL RNA DEGRADING NUCLEASE 3); exonuclease/ nucleic acid binding	SDN3	AT5G67240	WT-LD-sp.vs.WT-LD-gr	WT-SD-sp.vs.WT-SD-gr	3.06382	2.15348	-0.508663
245545_at	UGT71B5 (UDP-GLUCOSYL TRANSFERASE 71B5); UDP-glycosyltransferase/ quercetin 3-O-glucosyltransferase/ transferase, transferring glycosyl groups	UGT71B5	AT4G15280	WT-LD-sp.vs.WT-LD-gr	WT-SD-sp.vs.WT-SD-gr	0.463226	0.325234	-0.510236
258979_at	heat shock protein 70-3	AT3G09440	AT3G09440	WT-LD-sp.vs.WT-LD-gr	WT-SD-sp.vs.WT-SD-gr	0.282243	0.197664	-0.513882
252132_at	esterase/lipase/thioesterase family protein	AT3G50790	AT3G50790	WT-LD-sp.vs.WT-LD-gr	WT-SD-sp.vs.WT-SD-gr	4.8629	3.40424	-0.514486
251054_at	LECRKA4.1 (LECTIN RECEPTOR KINASE A4.1); kinase	LECRKA4.1	AT5G01540	WT-LD-sp.vs.WT-LD-gr	WT-SD-sp.vs.WT-SD-gr	0.368515	0.257141	-0.51916
246527_at	alpha-L RNA-binding motif/ribosomal protein S4 family protein	AT5G15750	AT5G15750	WT-LD-sp.vs.WT-LD-gr	WT-SD-sp.vs.WT-SD-gr	3.40338	2.37195	-0.520892
247385_at	emb2746 (embryo defective 2746); DNA binding / catalytic/ hydrolase	emb2746	AT5G63420	WT-LD-sp.vs.WT-LD-gr	WT-SD-sp.vs.WT-SD-gr	3.32978	2.32032	-0.521099
264209_at	RABG3B; GTP binding	RABG3B	AT1G22740	WT-LD-sp.vs.WT-LD-gr	WT-SD-sp.vs.WT-SD-gr	0.352939	0.245713	-0.522447
256964_at	AGP12 (ARABINOGALACTAN PROTEIN 12)	AGP12	AT3G13520	WT-LD-sp.vs.WT-LD-gr	WT-SD-sp.vs.WT-SD-gr	0.252615	0.175792	-0.523076
253549_at	NFD1 (NUCLEAR FUSION DEFECTIVE 1); RNA binding / structural constituent of ribosome	NFD1	AT4G30930	WT-LD-sp.vs.WT-LD-gr	WT-SD-sp.vs.WT-SD-gr	4.01112	2.78724	-0.52517
262354_at	VHA-E3 (VACUOLAR H+-ATPASE SUBUNIT E ISOFORM 3); proton-transporting ATPase, rotational mechanism	VHA-E3	AT1G64200	WT-LD-sp.vs.WT-LD-gr	WT-SD-sp.vs.WT-SD-gr	0.218357	0.151489	-0.527477
246736_at	hypothetical protein	AT5G27560	AT5G27560	WT-LD-sp.vs.WT-LD-gr	WT-SD-sp.vs.WT-SD-gr	3.12225	2.16124	-0.530724
251633_at	catalytic/ metal ion binding / metalloendopeptidase/ zinc ion binding protein	AT3G57460	AT3G57460	WT-LD-sp.vs.WT-LD-gr	WT-SD-sp.vs.WT-SD-gr	0.354732	0.244569	-0.536492
256230_at	FKBP-like peptidyl-prolyl cis-trans isomerase family protein	AT3G12340	AT3G12340	WT-LD-sp.vs.WT-LD-gr	WT-SD-sp.vs.WT-SD-gr	3.24943	2.23747	-0.538322
259791_at	metallo-beta-lactamase domain-containing protein	AT1G29700	AT1G29700	WT-LD-sp.vs.WT-LD-gr	WT-SD-sp.vs.WT-SD-gr	8.05533	5.54426	-0.538949
263255_at	hypothetical protein	AT1G10490	AT1G10490	WT-LD-sp.vs.WT-LD-gr	WT-SD-sp.vs.WT-SD-gr	8.07279	5.55592	-0.539042
247213_at	PROPEP1	PROPEP1	AT5G64900	WT-LD-sp.vs.WT-LD-gr	WT-SD-sp.vs.WT-SD-gr	0.177567	0.122126	-0.539995
256207_at	nucleolar GTP-binding protein 1	AT1G50920	AT1G50920	WT-LD-sp.vs.WT-LD-gr	WT-SD-sp.vs.WT-SD-gr	3.82132	2.62404	-0.542283
266892_at	AtGLDP2 (Arabidopsis thaliana glycine decarboxylase P-protein 2); ATP binding / glycine dehydrogenase (decarboxylating)	AtGLDP2	AT2G26080	WT-LD-sp.vs.WT-LD-gr	WT-SD-sp.vs.WT-SD-gr	5.80797	3.9849	-0.543492
260824_at	BMS1 domain-containing protein	AT1G06720	AT1G06720	WT-LD-sp.vs.WT-LD-gr	WT-SD-sp.vs.WT-SD-gr	9.34013	6.39594	-0.546286
266695_at	oxidation-related zinc Finger 1	AT2G19810	AT2G19810	WT-LD-sp.vs.WT-LD-gr	WT-SD-sp.vs.WT-SD-gr	3.17804	2.17148	-0.549457
248655_at	60S ribosomal protein L13a-4	AT5G48760	AT5G48760	WT-LD-sp.vs.WT-LD-gr	WT-SD-sp.vs.WT-SD-gr	3.91637	2.67557	-0.549668
252234_at	ATPSK4 (PHYTOSULFOKINE 4 PRECURSOR); growth factor	ATPSK4	AT3G49780	WT-LD-sp.vs.WT-LD-gr	WT-SD-sp.vs.WT-SD-gr	0.296318	0.202194	-0.551405
265025_at	hypothetical protein	AT1G24575	AT1G24575	WT-LD-sp.vs.WT-LD-gr	WT-SD-sp.vs.WT-SD-gr	0.229803	0.156705	-0.552341
251490_at	hypothetical protein	AT3G59490	AT3G59490	WT-LD-sp.vs.WT-LD-gr	WT-SD-sp.vs.WT-SD-gr	3.04933	2.07582	-0.554809
252274_at	BCAT3 (BRANCHED-CHAIN AMINOTRANSFERASE 3); branched-chain-amino-acid transaminase/ catalytic	BCAT3	AT3G49680	WT-LD-sp.vs.WT-LD-gr	WT-SD-sp.vs.WT-SD-gr	3.16512	2.15246	-0.556275
258468_at	hypothetical protein	AT3G06070	AT3G06070	WT-LD-sp.vs.WT-LD-gr	WT-SD-sp.vs.WT-SD-gr	0.32683	0.222188	-0.55676
267066_at	uncharacterized methyltransferase	AT2G41040	AT2G41040	WT-LD-sp.vs.WT-LD-gr	WT-SD-sp.vs.WT-SD-gr	3.44049	2.33242	-0.560784
247943_at	Tautomerase/MIF superfamily protein	AT5G57170	AT5G57170	WT-LD-sp.vs.WT-LD-gr	WT-SD-sp.vs.WT-SD-gr	3.9786	2.6972	-0.560801
258369_at	ATPME3; pectinesterase	ATPME3	AT3G14310	WT-LD-sp.vs.WT-LD-gr	WT-SD-sp.vs.WT-SD-gr	7.08655	4.80384	-0.560897
255524_at	ATPMEPCRB; pectinesterase	ATPMEPCRB	AT4G02330	WT-LD-sp.vs.WT-LD-gr	WT-SD-sp.vs.WT-SD-gr	0.277453	0.187907	-0.562221
246673_at	RPS1 (RIBOSOMAL PROTEIN S1); RNA binding / structural constituent of ribosome	RPS1	AT5G30510	WT-LD-sp.vs.WT-LD-gr	WT-SD-sp.vs.WT-SD-gr	3.789	2.56599	-0.562303
258155_at	RACK1C_AT (RECEPTOR FOR ACTIVATED C KINASE 1 C); nucleotide binding	RACK1C_AT	AT3G18130	WT-LD-sp.vs.WT-LD-gr	WT-SD-sp.vs.WT-SD-gr	7.85147	5.31014	-0.564213
251678_at	EDA7 (embryo sac development arrest 7)	EDA7	AT3G56990	WT-LD-sp.vs.WT-LD-gr	WT-SD-sp.vs.WT-SD-gr	4.67131	3.15658	-0.565466
255638_at	type II membrane pectin methyltransferase	AT4G00740	AT4G00740	WT-LD-sp.vs.WT-LD-gr	WT-SD-sp.vs.WT-SD-gr	3.39467	2.29261	-0.566283
267213_at	60S ribosomal protein L7-3	AT2G44120	AT2G44120	WT-LD-sp.vs.WT-LD-gr	WT-SD-sp.vs.WT-SD-gr	3.20741	2.16298	-0.568387
263705_at	IMPL1 (MYO-INOSITOL MONOPHOSPHATASE LIKE 1); 3'(2'),5'-bisphosphate nucleotidase/ inositol or phosphatidylinositol phosphatase/ inositol-1(or 4)-monophosphatase	IMPL1	AT1G31190	WT-LD-sp.vs.WT-LD-gr	WT-SD-sp.vs.WT-SD-gr	4.29679	2.88684	-0.573766
252886_at	CESA2 (CELLULOSE SYNTHASE A2); cellulose synthase/ transferase, transferring glycosyl groups	CESA2	AT4G39350	WT-LD-sp.vs.WT-LD-gr	WT-SD-sp.vs.WT-SD-gr	3.05902	2.05454	-0.574258
266533_s_at	PIP2;8 (PLASMA MEMBRANE INTRINSIC PROTEIN 2;8); water channel	PIP2;8	AT2G16850 /// AT4G35100	WT-LD-sp.vs.WT-LD-gr	WT-SD-sp.vs.WT-SD-gr	0.488457	0.328021	-0.574446
250625_at	calnexin2	AT5G07340	AT5G07340	WT-LD-sp.vs.WT-LD-gr	WT-SD-sp.vs.WT-SD-gr	3.14935	2.11297	-0.575779
249264_s_at	TIR-NBS-LRR class disease resistance protein /// TIR-NBS-LRR class disease resistance protein	AT5G41740 /// AT5G41750	AT5G41740 /// AT5G41750	WT-LD-sp.vs.WT-LD-gr	WT-SD-sp.vs.WT-SD-gr	0.458349	0.307349	-0.576567
260605_at	hypothetical protein	AT2G43780	AT2G43780	WT-LD-sp.vs.WT-LD-gr	WT-SD-sp.vs.WT-SD-gr	3.0013	2.01219	-0.576821
246278_at	hypothetical protein	AT4G37190	AT4G37190	WT-LD-sp.vs.WT-LD-gr	WT-SD-sp.vs.WT-SD-gr	3.08119	2.056	-0.583652
263864_at	CPZ; 3'-tRNA processing endoribonuclease	CPZ	AT2G04530	WT-LD-sp.vs.WT-LD-gr	WT-SD-sp.vs.WT-SD-gr	4.52679	3.01465	-0.586501
261810_at	ATLIG1 (ARABIDOPSIS THALIANA DNA LIGASE 1); ATP binding / DNA binding / DNA ligase (ATP)	ATLIG1	AT1G08130	WT-LD-sp.vs.WT-LD-gr	WT-SD-sp.vs.WT-SD-gr	3.74878	2.49078	-0.589822
265699_at	probable carboxylesterase 7	AT2G03550	AT2G03550	WT-LD-sp.vs.WT-LD-gr	WT-SD-sp.vs.WT-SD-gr	3.96556	2.62382	-0.595858
261412_at	APX1 (ascorbate peroxidase 1); L-ascorbate peroxidase	APX1	AT1G07890	WT-LD-sp.vs.WT-LD-gr	WT-SD-sp.vs.WT-SD-gr	0.471336	0.311846	-0.595923
249415_at	CDF2 (CYCLING DOF FACTOR 2); DNA binding / protein binding / transcription factor	CDF2	AT5G39660	WT-LD-sp.vs.WT-LD-gr	WT-SD-sp.vs.WT-SD-gr	3.63506	2.40402	-0.596529
251305_at	peptidyl-prolyl cis-trans isomerase, chloroplast / cyclophilin / rotamase / cyclosporin A-binding protein (ROC4)	ROC4	AT3G62030	WT-LD-sp.vs.WT-LD-gr	WT-SD-sp.vs.WT-SD-gr	7.02204	4.63107	-0.600545
257680_at	aspartate carbamoyltransferase	PYRB	AT3G20330	WT-LD-sp.vs.WT-LD-gr	WT-SD-sp.vs.WT-SD-gr	3.63956	2.39764	-0.60215
261603_at	ATRBP47A (Arabidopsis thaliana RNA-binding protein 47a); RNA binding	ATRBP47A	AT1G49600	WT-LD-sp.vs.WT-LD-gr	WT-SD-sp.vs.WT-SD-gr	4.16521	2.74298	-0.602642
253728_at	60S ribosomal protein L28-2	AT4G29410	AT4G29410	WT-LD-sp.vs.WT-LD-gr	WT-SD-sp.vs.WT-SD-gr	3.96452	2.60548	-0.605594
246265_at	AT-IE; phosphoribosyl-AMP cyclohydrolase/ phosphoribosyl-ATP diphosphatase	AT-IE	AT1G31860	WT-LD-sp.vs.WT-LD-gr	WT-SD-sp.vs.WT-SD-gr	3.36998	2.21206	-0.607347
251712_at	tRNA (guanine(37)-N1)-methyltransferase 1	AT3G56120	AT3G56120	WT-LD-sp.vs.WT-LD-gr	WT-SD-sp.vs.WT-SD-gr	5.29798	3.47601	-0.608013
248105_at	FTSZ1-1; protein binding / structural molecule	FTSZ1-1	AT5G55280	WT-LD-sp.vs.WT-LD-gr	WT-SD-sp.vs.WT-SD-gr	5.67312	3.72178	-0.60815
256526_at	TIR-NBS class of disease resistance protein	AT1G66090	AT1G66090	WT-LD-sp.vs.WT-LD-gr	WT-SD-sp.vs.WT-SD-gr	0.177395	0.116356	-0.608422
258521_at	60S ribosomal protein L29-2	AT3G06680	AT3G06680	WT-LD-sp.vs.WT-LD-gr	WT-SD-sp.vs.WT-SD-gr	3.16303	2.07318	-0.609459
256144_at	RACK1B_AT (RECEPTOR FOR ACTIVATED C KINASE 1 B); nucleotide binding	RACK1B_AT	AT1G48630	WT-LD-sp.vs.WT-LD-gr	WT-SD-sp.vs.WT-SD-gr	5.13566	3.35924	-0.612414
258549_at	protein arginine N-methyltransferase family protein	PRMT4B	AT3G06930	WT-LD-sp.vs.WT-LD-gr	WT-SD-sp.vs.WT-SD-gr	4.2409	2.77358	-0.61262
258386_at	peptidyl-prolyl cis-trans isomerase CYP37	AT3G15520	AT3G15520	WT-LD-sp.vs.WT-LD-gr	WT-SD-sp.vs.WT-SD-gr	3.71653	2.42305	-0.617133
259277_at	AtSS2 (starch synthase 2); transferase, transferring glycosyl groups	AtSS2	AT3G01180	WT-LD-sp.vs.WT-LD-gr	WT-SD-sp.vs.WT-SD-gr	3.28614	2.14226	-0.617263
260323_at	IMP4	IMP4	AT1G63780	WT-LD-sp.vs.WT-LD-gr	WT-SD-sp.vs.WT-SD-gr	3.55329	2.31494	-0.618184
248001_at	CBL2 (CALCINEURIN B-LIKE 2); calcium ion binding	CBL2	AT5G55990	WT-LD-sp.vs.WT-LD-gr	WT-SD-sp.vs.WT-SD-gr	3.63039	2.36296	-0.61953
254501_at	PTAC14 (PLASTID TRANSCRIPTIONALLY ACTIVE14)	PTAC14	AT4G20130	WT-LD-sp.vs.WT-LD-gr	WT-SD-sp.vs.WT-SD-gr	3.37489	2.18478	-0.627353
250531_at	small GTP-binding protein	AT5G08650	AT5G08650	WT-LD-sp.vs.WT-LD-gr	WT-SD-sp.vs.WT-SD-gr	3.14193	2.03249	-0.628405
252015_at	AtGRF4 (GROWTH-REGULATING FACTOR 4); transcription activator	AtGRF4	AT3G52910	WT-LD-sp.vs.WT-LD-gr	WT-SD-sp.vs.WT-SD-gr	3.52332	2.27882	-0.628651
260049_at	NRPA2; DNA binding / DNA-directed RNA polymerase/ ribonucleoside binding	NRPA2	AT1G29940	WT-LD-sp.vs.WT-LD-gr	WT-SD-sp.vs.WT-SD-gr	5.38885	3.47314	-0.633736
246944_at	cytochrome bd ubiquinol oxidase	AT5G25450	AT5G25450	WT-LD-sp.vs.WT-LD-gr	WT-SD-sp.vs.WT-SD-gr	0.146212	0.0942074	-0.634152
245414_at	hypothetical protein	AT4G17310	AT4G17310	WT-LD-sp.vs.WT-LD-gr	WT-SD-sp.vs.WT-SD-gr	3.75373	2.41573	-0.635865
252131_at	BCS1 (CYTOCHROME BC1 SYNTHESIS); ATP binding / ATPase/ nucleoside-triphosphatase/ nucleotide binding	BCS1	AT3G50930	WT-LD-sp.vs.WT-LD-gr	WT-SD-sp.vs.WT-SD-gr	0.270388	0.173915	-0.636644
264260_at	calreticulin 1b	CRT1b	AT1G09210	WT-LD-sp.vs.WT-LD-gr	WT-SD-sp.vs.WT-SD-gr	4.49318	2.8895	-0.636919
246307_at	ATG2; aminopeptidase/ metalloexopeptidase	ATG2	AT3G51800	WT-LD-sp.vs.WT-LD-gr	WT-SD-sp.vs.WT-SD-gr	3.3996	2.18508	-0.63768
263678_at	NAD(P)-linked oxidoreductase superfamily protein	AT1G04420	AT1G04420	WT-LD-sp.vs.WT-LD-gr	WT-SD-sp.vs.WT-SD-gr	3.85295	2.4763	-0.637775
245121_at	60S ribosomal protein L7a-1	AT2G47610	AT2G47610	WT-LD-sp.vs.WT-LD-gr	WT-SD-sp.vs.WT-SD-gr	3.17357	2.02888	-0.645425
266264_at	hypothetical protein	AT2G27775	AT2G27775	WT-LD-sp.vs.WT-LD-gr	WT-SD-sp.vs.WT-SD-gr	4.39443	2.80504	-0.647653
251181_at	plant invertase/pectin methylesterase inhibitor superfamily protein	AT3G62820	AT3G62820	WT-LD-sp.vs.WT-LD-gr	WT-SD-sp.vs.WT-SD-gr	0.342836	0.218716	-0.648458
246633_at	Leucine-rich repeat transmembrane protein kinase	AT1G29720	AT1G29720	WT-LD-sp.vs.WT-LD-gr	WT-SD-sp.vs.WT-SD-gr	3.64921	2.32253	-0.651883
254784_at	NUDT7; ADP-ribose diphosphatase/ NAD or NADH binding / hydrolase/ nucleoside-diphosphatase/ protein homodimerization	NUDT7	AT4G12720	WT-LD-sp.vs.WT-LD-gr	WT-SD-sp.vs.WT-SD-gr	0.363037	0.230835	-0.653254
255829_at	KT2 (POTASSIUM TRANSPORTER 2); potassium ion transmembrane transporter	KT2	AT2G40540	WT-LD-sp.vs.WT-LD-gr	WT-SD-sp.vs.WT-SD-gr	3.92217	2.49291	-0.653821
266313_at	CIPK3 (CBL-INTERACTING PROTEIN KINASE 3); kinase/ protein kinase/ protein serine/threonine kinase	CIPK3	AT2G26980	WT-LD-sp.vs.WT-LD-gr	WT-SD-sp.vs.WT-SD-gr	3.77354	2.39304	-0.657072
255261_s_at	FUR1 (FUDR RESISTANT 1); nucleoside transmembrane transporter	FUR1	AT4G05110 /// AT4G05120	WT-LD-sp.vs.WT-LD-gr	WT-SD-sp.vs.WT-SD-gr	0.393793	0.248822	-0.662322
255080_at	AGP10 (ARABINOGALACTAN PROTEIN 10)	AGP10	AT4G09030	WT-LD-sp.vs.WT-LD-gr	WT-SD-sp.vs.WT-SD-gr	0.3064	0.193277	-0.664747
259023_at	hypothetical protein	AT3G07510	AT3G07510	WT-LD-sp.vs.WT-LD-gr	WT-SD-sp.vs.WT-SD-gr	3.3101	2.08182	-0.669025
246860_at	hypothetical protein	AT5G25840	AT5G25840	WT-LD-sp.vs.WT-LD-gr	WT-SD-sp.vs.WT-SD-gr	0.478624	0.300719	-0.670477
249315_at	RNA-binding protein NOB1	AT5G41190	AT5G41190	WT-LD-sp.vs.WT-LD-gr	WT-SD-sp.vs.WT-SD-gr	3.57604	2.24582	-0.671123
246809_s_at	putative SAR DNA-binding protein /// NOP56-like pre RNA processing ribonucleoprotein	AT5G27120 /// AT5G27140	AT5G27120 /// AT5G27140	WT-LD-sp.vs.WT-LD-gr	WT-SD-sp.vs.WT-SD-gr	7.33338	4.59702	-0.673779
251951_s_at	hypothetical protein /// hypothetical protein /// hypothetical protein	AT1G55710 /// AT3G53630 /// AT4G18692	AT1G55710 /// AT3G53630 /// AT4G18692	WT-LD-sp.vs.WT-LD-gr	WT-SD-sp.vs.WT-SD-gr	3.27699	2.05322	-0.674481
265128_at	RING/U-box superfamily protein	AT1G30860	AT1G30860	WT-LD-sp.vs.WT-LD-gr	WT-SD-sp.vs.WT-SD-gr	4.40644	2.75933	-0.675295
258609_at	AIG2-like (avirulence induced gene) family protein	AT3G02910	AT3G02910	WT-LD-sp.vs.WT-LD-gr	WT-SD-sp.vs.WT-SD-gr	0.400021	0.250196	-0.677016
250918_at	GDSL esterase/lipase	AT5G03610	AT5G03610	WT-LD-sp.vs.WT-LD-gr	WT-SD-sp.vs.WT-SD-gr	0.231206	0.144071	-0.682395
252671_at	FAD/NAD(P)-binding oxidoreductase family protein	AT3G44190	AT3G44190	WT-LD-sp.vs.WT-LD-gr	WT-SD-sp.vs.WT-SD-gr	0.472881	0.294292	-0.684227
247313_at	SAL1; 3'(2'),5'-bisphosphate nucleotidase/ inositol or phosphatidylinositol phosphatase	SAL1	AT5G63980	WT-LD-sp.vs.WT-LD-gr	WT-SD-sp.vs.WT-SD-gr	0.469457	0.292047	-0.684792
263706_s_at	isopropylmalate dehydrogenase 1 /// 3-isopropylmalate dehydrogenase 1	IMD1 /// IMD3	AT1G31180 /// AT5G14200	WT-LD-sp.vs.WT-LD-gr	WT-SD-sp.vs.WT-SD-gr	4.75854	2.96026	-0.684794
255850_at	50S ribosomal protein L28	AT2G33450	AT2G33450	WT-LD-sp.vs.WT-LD-gr	WT-SD-sp.vs.WT-SD-gr	3.22448	2.00038	-0.688793
266256_at	60S acidic ribosomal protein P2-2	AT2G27710	AT2G27710	WT-LD-sp.vs.WT-LD-gr	WT-SD-sp.vs.WT-SD-gr	4.73624	2.93258	-0.691573
252252_at	RID3 (ROOT INITIATION DEFECTIVE 3); nucleotide binding	RID3	AT3G49180	WT-LD-sp.vs.WT-LD-gr	WT-SD-sp.vs.WT-SD-gr	3.35612	2.07494	-0.693724
258495_at	nucleotide/sugar transporter family protein	AT3G02690	AT3G02690	WT-LD-sp.vs.WT-LD-gr	WT-SD-sp.vs.WT-SD-gr	4.49417	2.77077	-0.697767
265959_at	Thioredoxin superfamily protein	AT2G37240	AT2G37240	WT-LD-sp.vs.WT-LD-gr	WT-SD-sp.vs.WT-SD-gr	6.88296	4.24223	-0.698208
258437_at	putative protein phosphatase 2C 40	AT3G16560	AT3G16560	WT-LD-sp.vs.WT-LD-gr	WT-SD-sp.vs.WT-SD-gr	3.25549	2.00223	-0.701268
254166_at	SHD (SHEPHERD); ATP binding / unfolded protein binding	SHD	AT4G24190	WT-LD-sp.vs.WT-LD-gr	WT-SD-sp.vs.WT-SD-gr	3.35945	2.06485	-0.702188
255874_at	ETG1 (E2F TARGET GENE 1)	ETG1	AT2G40550	WT-LD-sp.vs.WT-LD-gr	WT-SD-sp.vs.WT-SD-gr	4.10273	2.51993	-0.703202
250733_at	2-Cys Prx B (2-Cysteine peroxiredoxin B); antioxidant/ peroxiredoxin	2-Cys Prx B	AT5G06290	WT-LD-sp.vs.WT-LD-gr	WT-SD-sp.vs.WT-SD-gr	3.76142	2.31001	-0.703376
264357_at	ATRRP4 (ARABIDOPSIS THALIANA RIBOSOMAL RNA PROCESSING 4); RNA binding / exonuclease	ATRRP4	AT1G03360	WT-LD-sp.vs.WT-LD-gr	WT-SD-sp.vs.WT-SD-gr	6.45374	3.96112	-0.704225
257717_at	EMB1865 (embryo defective 1865); RNA binding	EMB1865	AT3G18390	WT-LD-sp.vs.WT-LD-gr	WT-SD-sp.vs.WT-SD-gr	3.8456	2.36018	-0.704312
256159_at	JAZ8 (JASMONATE-ZIM-DOMAIN PROTEIN 8)	JAZ8	AT1G30135	WT-LD-sp.vs.WT-LD-gr	WT-SD-sp.vs.WT-SD-gr	0.284886	0.174492	-0.707223
252831_at	DHS1 (3-DEOXY-D-ARABINO-HEPTULOSONATE 7-PHOSPHATE SYNTHASE 1); 3-deoxy-7-phosphoheptulonate synthase	DHS1	AT4G39980	WT-LD-sp.vs.WT-LD-gr	WT-SD-sp.vs.WT-SD-gr	0.388959	0.238076	-0.708195
246623_at	ATNUC-L1; nucleic acid binding / nucleotide binding	ATNUC-L1	AT1G48920	WT-LD-sp.vs.WT-LD-gr	WT-SD-sp.vs.WT-SD-gr	4.2305	2.58783	-0.709087
253911_at	G-type lectin S-receptor-like serine/threonine-protein kinase SD1-1	AT4G27300	AT4G27300	WT-LD-sp.vs.WT-LD-gr	WT-SD-sp.vs.WT-SD-gr	3.39924	2.07453	-0.71243
258046_at	ATMKK5 (ARABIDOPSIS THALIANA MITOGEN-ACTIVATED PROTEIN KINASE KINASE 5); MAP kinase kinase/ kinase	MKK5	AT3G21220	WT-LD-sp.vs.WT-LD-gr	WT-SD-sp.vs.WT-SD-gr	0.497469	0.301752	-0.721246
249899_at	putative 2-carboxy-D-arabinitol 1-phosphate phosphatase	AT5G22620	AT5G22620	WT-LD-sp.vs.WT-LD-gr	WT-SD-sp.vs.WT-SD-gr	5.01849	3.03959	-0.723377
253558_at	SKB1 (SHK1 BINDING PROTEIN 1); protein methyltransferase	SKB1	AT4G31120	WT-LD-sp.vs.WT-LD-gr	WT-SD-sp.vs.WT-SD-gr	4.92732	2.98163	-0.724702
265715_s_at	QUASIMODO2 LIKE 1 /// QUASIMODO2 like 2	QUL1 /// QUL2	AT1G13860 /// AT2G03480	WT-LD-sp.vs.WT-LD-gr	WT-SD-sp.vs.WT-SD-gr	4.92279	2.977	-0.725618
252647_at	protein-tyrosine phosphatase	AT3G44620	AT3G44620	WT-LD-sp.vs.WT-LD-gr	WT-SD-sp.vs.WT-SD-gr	3.52283	2.13004	-0.725852
261524_at	armadillo/beta-catenin-like repeats-containing protein	AT1G14300	AT1G14300	WT-LD-sp.vs.WT-LD-gr	WT-SD-sp.vs.WT-SD-gr	3.45852	2.08906	-0.727299
261206_at	Nucleic acid-binding, OB-fold-like protein	AT1G12800	AT1G12800	WT-LD-sp.vs.WT-LD-gr	WT-SD-sp.vs.WT-SD-gr	3.69953	2.23115	-0.729553
251830_at	PUR5; ATP binding / phosphoribosylformylglycinamidine cyclo-ligase	PUR5	AT3G55010	WT-LD-sp.vs.WT-LD-gr	WT-SD-sp.vs.WT-SD-gr	4.03365	2.41472	-0.740228
256185_at	ADOF1; DNA binding / transcription factor	ADOF1	AT1G51700	WT-LD-sp.vs.WT-LD-gr	WT-SD-sp.vs.WT-SD-gr	0.445227	0.266384	-0.741036
260984_at	hydroxyproline-rich glycoprotein family protein	AT1G53645	AT1G53645	WT-LD-sp.vs.WT-LD-gr	WT-SD-sp.vs.WT-SD-gr	9.29341	5.55285	-0.74298
264372_at	ATGLX1 (GLYOXALASE I HOMOLOG); lactoylglutathione lyase/ metal ion binding	ATGLX1	AT1G11840	WT-LD-sp.vs.WT-LD-gr	WT-SD-sp.vs.WT-SD-gr	3.78344	2.26026	-0.743213
260586_at	hypothetical protein	AT2G43630	AT2G43630	WT-LD-sp.vs.WT-LD-gr	WT-SD-sp.vs.WT-SD-gr	0.494548	0.295348	-0.743696
249134_at	hypothetical protein	AT5G43150	AT5G43150	WT-LD-sp.vs.WT-LD-gr	WT-SD-sp.vs.WT-SD-gr	5.81787	3.46897	-0.745984
254831_at	ribosomal protein L7Ae/L30e/S12e/Gadd45 family protein	AT4G12600	AT4G12600	WT-LD-sp.vs.WT-LD-gr	WT-SD-sp.vs.WT-SD-gr	10.1838	6.06634	-0.747378
255651_at	Dof zinc finger protein DOF4.1	AT4G00940	AT4G00940	WT-LD-sp.vs.WT-LD-gr	WT-SD-sp.vs.WT-SD-gr	0.490482	0.291329	-0.751551
255078_at	APX4 (ASCORBATE PEROXIDASE 4); heme binding / peroxidase	APX4	AT4G09010	WT-LD-sp.vs.WT-LD-gr	WT-SD-sp.vs.WT-SD-gr	11.6692	6.89429	-0.759225
263847_at	UDP-glycosyltransferase 86A1	AT2G36970	AT2G36970	WT-LD-sp.vs.WT-LD-gr	WT-SD-sp.vs.WT-SD-gr	7.80011	4.60839	-0.759233
253364_at	F-box only protein 13	AT4G33160	AT4G33160	WT-LD-sp.vs.WT-LD-gr	WT-SD-sp.vs.WT-SD-gr	0.350239	0.206155	-0.764612
249866_at	MAM1 (METHYLTHIOALKYLMALATE SYNTHASE 1); 2-isopropylmalate synthase/ methylthioalkylmalate synthase	MAM1	AT5G23010	WT-LD-sp.vs.WT-LD-gr	WT-SD-sp.vs.WT-SD-gr	4.39907	2.58211	-0.768647
245201_at	CSK (CHLOROPLAST SENSOR KINASE); ATP binding / kinase	CSK	AT1G67840	WT-LD-sp.vs.WT-LD-gr	WT-SD-sp.vs.WT-SD-gr	4.52613	2.65619	-0.768921
258180_at	BRCT domain-containing DNA repair protein	AT3G21480	AT3G21480	WT-LD-sp.vs.WT-LD-gr	WT-SD-sp.vs.WT-SD-gr	8.85972	5.19662	-0.769687
262272_at	hypothetical protein	AT1G42440	AT1G42440	WT-LD-sp.vs.WT-LD-gr	WT-SD-sp.vs.WT-SD-gr	4.21127	2.46841	-0.770673
257149_at	ATPHB4 (PROHIBITIN 4)	ATPHB4	AT3G27280	WT-LD-sp.vs.WT-LD-gr	WT-SD-sp.vs.WT-SD-gr	4.25694	2.49414	-0.771272
257066_at	Bifunctional inhibitor/lipid-transfer protein/seed storage 2S albumin superfamily protein	AT3G18280	AT3G18280	WT-LD-sp.vs.WT-LD-gr	WT-SD-sp.vs.WT-SD-gr	0.496343	0.290772	-0.77145
257253_at	ABC1 protein kinase 6	AT3G24190	AT3G24190	WT-LD-sp.vs.WT-LD-gr	WT-SD-sp.vs.WT-SD-gr	6.867	4.01387	-0.774687
251593_at	NRPA1; DNA binding / DNA-directed RNA polymerase/ zinc ion binding	NRPA1	AT3G57660	WT-LD-sp.vs.WT-LD-gr	WT-SD-sp.vs.WT-SD-gr	4.73757	2.76243	-0.77821
253189_at	Nucleotide-sugar transporter family protein	AT4G35335	AT4G35335	WT-LD-sp.vs.WT-LD-gr	WT-SD-sp.vs.WT-SD-gr	4.00129	2.33223	-0.778756
259908_at	ATRPAC42; DNA binding / DNA-directed RNA polymerase/ protein dimerization	ATRPAC42	AT1G60850	WT-LD-sp.vs.WT-LD-gr	WT-SD-sp.vs.WT-SD-gr	5.46771	3.18255	-0.780752
251371_at	EDA14 (EMBRYO SAC DEVELOPMENT ARREST 14)	EDA14	AT3G60360	WT-LD-sp.vs.WT-LD-gr	WT-SD-sp.vs.WT-SD-gr	3.95811	2.3027	-0.781484
245355_at	60S ribosomal protein L15-2	AT4G17390	AT4G17390	WT-LD-sp.vs.WT-LD-gr	WT-SD-sp.vs.WT-SD-gr	4.34591	2.52575	-0.782949
263696_at	AK-HSDH I (ASPARTATE KINASE-HOMOSERINE DEHYDROGENASE I); aspartate kinase/ homoserine dehydrogenase	AK-HSDH I	AT1G31230	WT-LD-sp.vs.WT-LD-gr	WT-SD-sp.vs.WT-SD-gr	4.10865	2.3868	-0.783586
264801_at	emb2411 (embryo defective 2411); ATP binding / ATP-dependent DNA helicase/ DNA binding	emb2411	AT1G08840	WT-LD-sp.vs.WT-LD-gr	WT-SD-sp.vs.WT-SD-gr	3.67158	2.10655	-0.801519
254878_at	AT-HSFB2B; transcription factor/ transcription repressor	AT-HSFB2B	AT4G11660	WT-LD-sp.vs.WT-LD-gr	WT-SD-sp.vs.WT-SD-gr	0.383559	0.219932	-0.802391
259981_at	photosystem II reaction center PsbP family protein	AT1G76450	AT1G76450	WT-LD-sp.vs.WT-LD-gr	WT-SD-sp.vs.WT-SD-gr	3.96303	2.27124	-0.80312
251524_at	isopropylmalate isomerase 1	IPMI1	AT3G58990	WT-LD-sp.vs.WT-LD-gr	WT-SD-sp.vs.WT-SD-gr	3.57735	2.04575	-0.806258
246549_at	core-2/I-branching beta-1,6-N-acetylglucosaminyltransferase family protein	AT5G15050	AT5G15050	WT-LD-sp.vs.WT-LD-gr	WT-SD-sp.vs.WT-SD-gr	3.76252	2.15143	-0.806407
245118_at	NTRC (NADPH-DEPENDENT THIOREDOXIN REDUCTASE C); thioredoxin-disulfide reductase	NTRC	AT2G41680	WT-LD-sp.vs.WT-LD-gr	WT-SD-sp.vs.WT-SD-gr	3.77638	2.15722	-0.807831
254355_at	ribosomal protein L7Ae/L30e/S12e/Gadd45 family protein	AT4G22380	AT4G22380	WT-LD-sp.vs.WT-LD-gr	WT-SD-sp.vs.WT-SD-gr	3.93019	2.23571	-0.813865
248045_at	HSP81-2 (HEAT SHOCK PROTEIN 81-2); ATP binding	HSP81-2	AT5G56030	WT-LD-sp.vs.WT-LD-gr	WT-SD-sp.vs.WT-SD-gr	0.395555	0.224754	-0.815531
258545_at	nucleolar GTP-binding protein NSN1	AT3G07050	AT3G07050	WT-LD-sp.vs.WT-LD-gr	WT-SD-sp.vs.WT-SD-gr	8.47553	4.8049	-0.818797
257044_at	ARC5 (ACCUMULATION AND REPLICATION OF CHLOROPLAST 5); GTP binding / GTPase	ARC5	AT3G19720	WT-LD-sp.vs.WT-LD-gr	WT-SD-sp.vs.WT-SD-gr	3.64254	2.06205	-0.820864
266596_at	late embryogenesis abundant hydroxyproline-rich glycoprotein	AT2G46150	AT2G46150	WT-LD-sp.vs.WT-LD-gr	WT-SD-sp.vs.WT-SD-gr	0.287754	0.162706	-0.822569
262806_at	pyrophosphate--fructose 6-phosphate 1-phosphotransferase subunit alpha 1	AT1G20950	AT1G20950	WT-LD-sp.vs.WT-LD-gr	WT-SD-sp.vs.WT-SD-gr	4.51407	2.54848	-0.824791
262504_at	ATPDIL1-1 (PDI-LIKE 1-1); protein disulfide isomerase	ATPDIL1-1	AT1G21750	WT-LD-sp.vs.WT-LD-gr	WT-SD-sp.vs.WT-SD-gr	3.69981	2.08849	-0.82499
263447_s_at	ATX2 (ARABIDOPSIS TRITHORAX-LIKE PROTEIN 2); DNA binding / histone methyltransferase(H3-K4 specific)	ATX2	AT1G05830 /// AT2G31650	WT-LD-sp.vs.WT-LD-gr	WT-SD-sp.vs.WT-SD-gr	3.6597	2.06474	-0.825767
252870_at	AKN2 (APS-kinase 2); ATP binding / adenylylsulfate kinase/ kinase/ transferase, transferring phosphorus-containing groups	AKN2	AT4G39940	WT-LD-sp.vs.WT-LD-gr	WT-SD-sp.vs.WT-SD-gr	0.24217	0.136474	-0.827397
246926_at	hypothetical protein	AT5G25240	AT5G25240	WT-LD-sp.vs.WT-LD-gr	WT-SD-sp.vs.WT-SD-gr	5.05042	2.84314	-0.828921
264438_at	60S ribosomal protein L17-1	AT1G27400	AT1G27400	WT-LD-sp.vs.WT-LD-gr	WT-SD-sp.vs.WT-SD-gr	5.13169	2.88421	-0.831258
252060_at	PAD4 (PHYTOALEXIN DEFICIENT 4); lipase/ protein binding / triacylglycerol lipase	PAD4	AT3G52430	WT-LD-sp.vs.WT-LD-gr	WT-SD-sp.vs.WT-SD-gr	0.392941	0.220099	-0.836163
253048_at	acetamidase/formamidase family protein	AT4G37560	AT4G37560	WT-LD-sp.vs.WT-LD-gr	WT-SD-sp.vs.WT-SD-gr	6.44502	3.60852	-0.836778
258139_at	AT-HSFC1; DNA binding / transcription factor	HSFC1	AT3G24520	WT-LD-sp.vs.WT-LD-gr	WT-SD-sp.vs.WT-SD-gr	7.49287	4.18982	-0.83863
246011_at	transcription factor TCP21	AT5G08330	AT5G08330	WT-LD-sp.vs.WT-LD-gr	WT-SD-sp.vs.WT-SD-gr	0.293834	0.16421	-0.83946
261979_at	NIA2 (NITRATE REDUCTASE 2); nitrate reductase (NADH)/ nitrate reductase	NIA2	AT1G37130	WT-LD-sp.vs.WT-LD-gr	WT-SD-sp.vs.WT-SD-gr	3.79875	2.11595	-0.844222
258100_at	MATE efflux family protein LAL5	AT3G23550	AT3G23550	WT-LD-sp.vs.WT-LD-gr	WT-SD-sp.vs.WT-SD-gr	9.57746	5.33319	-0.844644
267623_at	hypothetical protein	AT2G39650	AT2G39650	WT-LD-sp.vs.WT-LD-gr	WT-SD-sp.vs.WT-SD-gr	0.437451	0.242757	-0.84961
256216_at	CRT1 (CALRETICULIN 1); calcium ion binding / unfolded protein binding	CRT1	AT1G56340	WT-LD-sp.vs.WT-LD-gr	WT-SD-sp.vs.WT-SD-gr	4.25189	2.35559	-0.852017
255455_at	putative elongation factor Tu	AT4G02930	AT4G02930	WT-LD-sp.vs.WT-LD-gr	WT-SD-sp.vs.WT-SD-gr	4.41459	2.44121	-0.854685
262377_at	P-loop containing nucleoside triphosphate hydrolases superfamily protein	AT1G73110	AT1G73110	WT-LD-sp.vs.WT-LD-gr	WT-SD-sp.vs.WT-SD-gr	3.89727	2.1515	-0.85712
260656_at	hypothetical protein	AT1G19380	AT1G19380	WT-LD-sp.vs.WT-LD-gr	WT-SD-sp.vs.WT-SD-gr	0.433976	0.239119	-0.859886
263954_at	putative sucrose-phosphatase 2	AT2G35840	AT2G35840	WT-LD-sp.vs.WT-LD-gr	WT-SD-sp.vs.WT-SD-gr	4.13134	2.27153	-0.862944
245701_at	GLU1 (GLUTAMATE SYNTHASE 1); glutamate synthase (ferredoxin)	GLU1	AT5G04140	WT-LD-sp.vs.WT-LD-gr	WT-SD-sp.vs.WT-SD-gr	29.6665	16.3022	-0.863767
266299_at	ATGSTU5 (ARABIDOPSIS THALIANA GLUTATHIONE S-TRANSFERASE TAU 5); glutathione binding / glutathione transferase	ATGSTU5	AT2G29450	WT-LD-sp.vs.WT-LD-gr	WT-SD-sp.vs.WT-SD-gr	0.488407	0.26774	-0.867251
252362_at	RNA binding	PDE312	AT3G48500	WT-LD-sp.vs.WT-LD-gr	WT-SD-sp.vs.WT-SD-gr	3.8168	2.08923	-0.869394
245078_at	ERF/AP2 transcription factor DEAR3	DEAR3	AT2G23340	WT-LD-sp.vs.WT-LD-gr	WT-SD-sp.vs.WT-SD-gr	0.383383	0.209824	-0.86961
245512_at	RNA binding protein	AT4G15770	AT4G15770	WT-LD-sp.vs.WT-LD-gr	WT-SD-sp.vs.WT-SD-gr	4.11624	2.25192	-0.870173
262566_at	ARF12 (AUXIN RESPONSE FACTOR 12); transcription factor	ARF12	AT1G34310	WT-LD-sp.vs.WT-LD-gr	WT-SD-sp.vs.WT-SD-gr	6.28133	3.43099	-0.872446
254412_at	B160; protein binding / transcription factor/ zinc ion binding	B160	AT4G21430	WT-LD-sp.vs.WT-LD-gr	WT-SD-sp.vs.WT-SD-gr	4.00329	2.18561	-0.873149
260387_at	SOT16 (SULFOTRANSFERASE 16); desulfoglucosinolate sulfotransferase/ sulfotransferase	SOT16	AT1G74100	WT-LD-sp.vs.WT-LD-gr	WT-SD-sp.vs.WT-SD-gr	0.208466	0.113809	-0.873199
257338_s_at	unknown protein	NAD5C	AT2G07711 /// ATMG00513	WT-LD-sp.vs.WT-LD-gr	WT-SD-sp.vs.WT-SD-gr	0.489881	0.267354	-0.873679
255449_at	pentatricopeptide repeat-containing protein	AT4G02820	AT4G02820	WT-LD-sp.vs.WT-LD-gr	WT-SD-sp.vs.WT-SD-gr	4.43282	2.41845	-0.874138
258316_at	putative rRNA-processing protein EBP2-like protein	AT3G22660	AT3G22660	WT-LD-sp.vs.WT-LD-gr	WT-SD-sp.vs.WT-SD-gr	5.33144	2.90781	-0.874592
265961_at	tetratricopeptide repeat domain-containing protein	AT2G37400	AT2G37400	WT-LD-sp.vs.WT-LD-gr	WT-SD-sp.vs.WT-SD-gr	5.02658	2.73911	-0.87587
246268_at	CYP97A3 (CYTOCHROME P450-TYPE MONOOXYGENASE 97A3); carotene beta-ring hydroxylase/ oxygen binding	CYP97A3	AT1G31800	WT-LD-sp.vs.WT-LD-gr	WT-SD-sp.vs.WT-SD-gr	4.29589	2.33499	-0.879541
249836_at	HMGB6; transcription factor	HMGB6	AT5G23420	WT-LD-sp.vs.WT-LD-gr	WT-SD-sp.vs.WT-SD-gr	4.12747	2.24304	-0.8798
262160_at	putative thiol-disulfide oxidoreductase DCC	AT1G52590	AT1G52590	WT-LD-sp.vs.WT-LD-gr	WT-SD-sp.vs.WT-SD-gr	4.17407	2.25738	-0.886808
263435_at	DEAD/DEAH box helicase-like protein	AT2G28600	AT2G28600	WT-LD-sp.vs.WT-LD-gr	WT-SD-sp.vs.WT-SD-gr	4.98539	2.69216	-0.888944
250994_at	heat shock protein 70	AT5G02490	AT5G02490	WT-LD-sp.vs.WT-LD-gr	WT-SD-sp.vs.WT-SD-gr	0.162778	0.0878491	-0.889802
262668_at	LDL1 (LSD1-LIKE1); amine oxidase/ electron carrier/ oxidoreductase	LDL1	AT1G62830	WT-LD-sp.vs.WT-LD-gr	WT-SD-sp.vs.WT-SD-gr	4.64095	2.49726	-0.894076
253628_at	XTH18 (XYLOGLUCAN ENDOTRANSGLUCOSYLASE/HYDROLASE 18); hydrolase, acting on glycosyl bonds / hydrolase, hydrolyzing O-glycosyl compounds / xyloglucan:xyloglucosyl transferase	XTH18	AT4G30280	WT-LD-sp.vs.WT-LD-gr	WT-SD-sp.vs.WT-SD-gr	0.0443851	0.0238255	-0.897573
256245_at	HSP70 (heat shock protein 70); ATP binding	HSP70	AT3G12580	WT-LD-sp.vs.WT-LD-gr	WT-SD-sp.vs.WT-SD-gr	0.0135518	0.0072628	-0.899889
267162_s_at	phosphoribosylaminoimidazole carboxylase family protein / AIR carboxylase family protein /// putative phosphoribosylaminoimidazole carboxylase / AIR carboxylase	AT2G05140 /// AT2G37690	AT2G05140 /// AT2G37690	WT-LD-sp.vs.WT-LD-gr	WT-SD-sp.vs.WT-SD-gr	4.95239	2.64944	-0.902437
266716_at	PSI-P (PHOTOSYSTEM I P SUBUNIT); DNA binding	PSI-P	AT2G46820	WT-LD-sp.vs.WT-LD-gr	WT-SD-sp.vs.WT-SD-gr	4.39	2.33158	-0.912914
265732_at	hypothetical protein	AT2G01300	AT2G01300	WT-LD-sp.vs.WT-LD-gr	WT-SD-sp.vs.WT-SD-gr	0.484732	0.256733	-0.916919
253420_at	F-type H+-transporting ATPase subunit b	AT4G32260	AT4G32260	WT-LD-sp.vs.WT-LD-gr	WT-SD-sp.vs.WT-SD-gr	4.05864	2.14426	-0.920516
266300_at	PIN4 (PIN-FORMED 4); auxin:hydrogen symporter/ transporter	PIN4	AT2G01420	WT-LD-sp.vs.WT-LD-gr	WT-SD-sp.vs.WT-SD-gr	4.5885	2.40733	-0.930589
255764_at	HCF173 (high chlorophyll fluorescence phenotype 173); binding / catalytic/ transcription repressor	HCF173	AT1G16720	WT-LD-sp.vs.WT-LD-gr	WT-SD-sp.vs.WT-SD-gr	6.65274	3.47648	-0.936321
251432_at	LETM1-like protein	AT3G59820	AT3G59820	WT-LD-sp.vs.WT-LD-gr	WT-SD-sp.vs.WT-SD-gr	8.43766	4.40709	-0.937018
260453_s_at	hypothetical protein /// hypothetical protein	AT1G72510 /// AT2G09970	AT1G72510 /// AT2G09970	WT-LD-sp.vs.WT-LD-gr	WT-SD-sp.vs.WT-SD-gr	0.432952	0.225649	-0.940129
262617_at	POR C (PROTOCHLOROPHYLLIDE OXIDOREDUCTASE); NADPH dehydrogenase/ oxidoreductase/ protochlorophyllide reductase	POR C	AT1G06590	WT-LD-sp.vs.WT-LD-gr	WT-SD-sp.vs.WT-SD-gr	6.38702	3.32413	-0.942169
267005_at	NAD(P)-binding Rossmann-fold-containing protein	AT2G34460	AT2G34460	WT-LD-sp.vs.WT-LD-gr	WT-SD-sp.vs.WT-SD-gr	4.69129	2.44117	-0.942411
261947_at	ubiquitin-like protein	AT1G64470	AT1G64470	WT-LD-sp.vs.WT-LD-gr	WT-SD-sp.vs.WT-SD-gr	3.8464	2.00147	-0.942445
254669_at	DEG5 (DEGP PROTEASE 5); catalytic/ serine-type endopeptidase/ serine-type peptidase	DEG5	AT4G18370	WT-LD-sp.vs.WT-LD-gr	WT-SD-sp.vs.WT-SD-gr	6.15176	3.19287	-0.946146
246523_at	COL1 (constans-like 1); transcription factor/ zinc ion binding	COL1	AT5G15850	WT-LD-sp.vs.WT-LD-gr	WT-SD-sp.vs.WT-SD-gr	5.51526	2.85133	-0.951795
248984_at	NRPC2; DNA binding / DNA-directed RNA polymerase/ ribonucleoside binding	NRPC2	AT5G45140	WT-LD-sp.vs.WT-LD-gr	WT-SD-sp.vs.WT-SD-gr	7.88949	4.05957	-0.958607
264217_at	U-box domain-containing protein 19	AT1G60190	AT1G60190	WT-LD-sp.vs.WT-LD-gr	WT-SD-sp.vs.WT-SD-gr	6.96644	3.57331	-0.963161
263906_at	FTSZ2-1; protein binding / structural molecule	FTSZ2-1	AT2G36250	WT-LD-sp.vs.WT-LD-gr	WT-SD-sp.vs.WT-SD-gr	4.8766	2.50125	-0.96323
266284_at	APUM2 (Arabidopsis Pumilio 2); RNA binding / binding	APUM2	AT2G29190	WT-LD-sp.vs.WT-LD-gr	WT-SD-sp.vs.WT-SD-gr	5.35762	2.7446	-0.964999
261667_at	alpha/beta-Hydrolases superfamily protein	AT1G18460	AT1G18460	WT-LD-sp.vs.WT-LD-gr	WT-SD-sp.vs.WT-SD-gr	4.37387	2.24017	-0.965305
262094_at	NOP56 (Arabidopsis homolog of nucleolar protein Nop56)	NOP56	AT1G56110	WT-LD-sp.vs.WT-LD-gr	WT-SD-sp.vs.WT-SD-gr	6.62892	3.38543	-0.969432
249910_at	ADT5 (arogenate dehydratase 5); arogenate dehydratase/ prephenate dehydratase	ADT5	AT5G22630	WT-LD-sp.vs.WT-LD-gr	WT-SD-sp.vs.WT-SD-gr	0.459135	0.234334	-0.970353
257766_at	IAA2 (INDOLE-3-ACETIC ACID INDUCIBLE 2); transcription factor	IAA2	AT3G23030	WT-LD-sp.vs.WT-LD-gr	WT-SD-sp.vs.WT-SD-gr	5.77341	2.94315	-0.972064
265991_at	SCA3 (SCABRA 3); DNA binding / DNA-directed RNA polymerase	SCA3	AT2G24120	WT-LD-sp.vs.WT-LD-gr	WT-SD-sp.vs.WT-SD-gr	5.69057	2.89672	-0.97415
248172_at	class VI heat shock protein 21.7	AT5G54660	AT5G54660	WT-LD-sp.vs.WT-LD-gr	WT-SD-sp.vs.WT-SD-gr	0.415319	0.210696	-0.979055
262861_at	MATE efflux family protein	AT1G64820	AT1G64820	WT-LD-sp.vs.WT-LD-gr	WT-SD-sp.vs.WT-SD-gr	4.00647	2.02704	-0.982954
250667_at	40S ribosomal protein S4-2	AT5G07090	AT5G07090	WT-LD-sp.vs.WT-LD-gr	WT-SD-sp.vs.WT-SD-gr	4.36944	2.21059	-0.983017
257699_at	PGK1 (PHOSPHOGLYCERATE KINASE 1); phosphoglycerate kinase	PGK1	AT3G12780	WT-LD-sp.vs.WT-LD-gr	WT-SD-sp.vs.WT-SD-gr	6.23617	3.15311	-0.983888
251195_at	monothiol glutaredoxin-S6	AT3G62930	AT3G62930	WT-LD-sp.vs.WT-LD-gr	WT-SD-sp.vs.WT-SD-gr	6.34773	3.20431	-0.986226
245897_at	KUP7; potassium ion transmembrane transporter	KUP7	AT5G09400	WT-LD-sp.vs.WT-LD-gr	WT-SD-sp.vs.WT-SD-gr	4.53144	2.28568	-0.987345
258009_at	RNA pseudourine synthase 4	AT3G19440	AT3G19440	WT-LD-sp.vs.WT-LD-gr	WT-SD-sp.vs.WT-SD-gr	4.28612	2.16108	-0.987923
257652_at	APUM24 (Arabidopsis Pumilio 24); RNA binding / binding	APUM24	AT3G16810	WT-LD-sp.vs.WT-LD-gr	WT-SD-sp.vs.WT-SD-gr	4.28754	2.16115	-0.988346
262937_at	FTSH12 (FTSH PROTEASE 12); ATP-dependent peptidase/ ATPase/ metallopeptidase	FTSH12	AT1G79560	WT-LD-sp.vs.WT-LD-gr	WT-SD-sp.vs.WT-SD-gr	5.4409	2.741	-0.989143
251068_at	STN8; kinase/ protein kinase	STN8	AT5G01920	WT-LD-sp.vs.WT-LD-gr	WT-SD-sp.vs.WT-SD-gr	4.00525	2.01465	-0.991366
259633_at	haloacid dehalogenase-like hydrolase family protein	AT1G56500	AT1G56500	WT-LD-sp.vs.WT-LD-gr	WT-SD-sp.vs.WT-SD-gr	4.02427	2.01498	-0.997957
245061_at	RCA (RUBISCO ACTIVASE); ADP binding / ATP binding / enzyme regulator/ ribulose-1,5-bisphosphate carboxylase/oxygenase activator	RCA	AT2G39730	WT-LD-sp.vs.WT-LD-gr	WT-SD-sp.vs.WT-SD-gr	4.81783	2.40838	-1.00032

## Sheet: sp-daylength
Suppl. table S8b Expression of genes in WT samples are regulated by spaceflight conditions and exhibited differentially behavior under the SD versus the LD (fold change≥2 and P<0.05).
probe_set_ID	gene title	gene symbol	ensembl	sample_1	sample_2	value_1	value_2	log2 (value_2/value_1)
253768_at	ethylene-responsive transcription factor ERF114	AT5G61890	AT5G61890	WT-LD-sp.vs.WT-LD-gr	WT-SD-sp.vs.WT-SD-gr	0.172678	0.345477	1.00051
247188_at	SAR1 (suppressor of auxin resistance1)	SAR1	AT1G33410	WT-LD-sp.vs.WT-LD-gr	WT-SD-sp.vs.WT-SD-gr	4.39216	8.82081	1.00598
255635_at	scarecrow-like protein 7	AT3G50650	AT3G50650	WT-LD-sp.vs.WT-LD-gr	WT-SD-sp.vs.WT-SD-gr	0.197978	0.40105	1.01845
251822_at	leucine-rich repeat protein kinase-like protein	AT1G51790	AT1G51790	WT-LD-sp.vs.WT-LD-gr	WT-SD-sp.vs.WT-SD-gr	0.120227	0.244968	1.02683
254975_at	S-ribonuclease binding protein	AT5G47050	AT5G47050	WT-LD-sp.vs.WT-LD-gr	WT-SD-sp.vs.WT-SD-gr	0.104944	0.214187	1.02926
257293_at	hypothetical protein	AT3G05390	AT3G05390	WT-LD-sp.vs.WT-LD-gr	WT-SD-sp.vs.WT-SD-gr	0.138004	0.281706	1.02948
254858_at	zinc finger A20 and AN1 domain-containing stress-associated protein 3	AT2G27580	AT2G27580	WT-LD-sp.vs.WT-LD-gr	WT-SD-sp.vs.WT-SD-gr	0.175537	0.358398	1.02979
253700_at	UNE15 (unfertilized embryo sac 15)	UNE15	AT4G13560	WT-LD-sp.vs.WT-LD-gr	WT-SD-sp.vs.WT-SD-gr	4.86934	10.072	1.04856
245308_at	hypothetical protein	AT1G05575	AT1G05575	WT-LD-sp.vs.WT-LD-gr	WT-SD-sp.vs.WT-SD-gr	0.210325	0.438973	1.06151
266545_at	CYCH;1 (CYCLIN H;1); cyclin-dependent protein kinase/ protein binding / protein kinase	CYCH;1	AT5G27620	WT-LD-sp.vs.WT-LD-gr	WT-SD-sp.vs.WT-SD-gr	2.55241	5.37933	1.07557
252036_at	ankyrin repeat-containing protein	AT1G10340	AT1G10340	WT-LD-sp.vs.WT-LD-gr	WT-SD-sp.vs.WT-SD-gr	0.174213	0.369515	1.08478
258282_at	endonuclease/exonuclease/phosphatase domain-containing protein	AT2G48030	AT2G48030	WT-LD-sp.vs.WT-LD-gr	WT-SD-sp.vs.WT-SD-gr	0.206029	0.43772	1.08716
264960_at	hypothetical protein	AT1G32120	AT1G32120	WT-LD-sp.vs.WT-LD-gr	WT-SD-sp.vs.WT-SD-gr	0.134795	0.286721	1.08888
261339_at	CYP705A33; electron carrier/ heme binding / iron ion binding / monooxygenase/ oxygen binding	CYP705A33	AT3G20960	WT-LD-sp.vs.WT-LD-gr	WT-SD-sp.vs.WT-SD-gr	0.20089	0.429755	1.09711
248951_at	AtGUS3 (Arabidopsis thaliana glucuronidase 3); beta-glucuronidase	AtGUS3	AT5G34940	WT-LD-sp.vs.WT-LD-gr	WT-SD-sp.vs.WT-SD-gr	2.14008	4.58701	1.09989
266834_s_at	hypothetical protein	AT3G50140	AT3G50140	WT-LD-sp.vs.WT-LD-gr	WT-SD-sp.vs.WT-SD-gr	0.201336	0.435903	1.1144
264922_s_at	putative chitinase	AT3G47540	AT3G47540	WT-LD-sp.vs.WT-LD-gr	WT-SD-sp.vs.WT-SD-gr	0.181805	0.397658	1.12914
252178_at	putative endonuclease or glycosyl hydrolase with C2H2-type zinc finger domain	AT5G61190	AT5G61190	WT-LD-sp.vs.WT-LD-gr	WT-SD-sp.vs.WT-SD-gr	0.219772	0.48216	1.13351
249999_at	SAUR-like auxin-responsive protein	AT5G50760	AT5G50760	WT-LD-sp.vs.WT-LD-gr	WT-SD-sp.vs.WT-SD-gr	0.212763	0.467192	1.13477
265107_s_at	LAC8 (laccase 8); laccase	LAC8	AT5G01040 /// AT5G01050	WT-LD-sp.vs.WT-LD-gr	WT-SD-sp.vs.WT-SD-gr	0.119727	0.267327	1.15886
258953_at	putative alpha-mannosidase I MNS4	AT5G43710	AT5G43710	WT-LD-sp.vs.WT-LD-gr	WT-SD-sp.vs.WT-SD-gr	3.84606	8.60349	1.16154
265853_at	PROPEP3 (Elicitor peptide 3 precursor)	PROPEP3	AT5G64905	WT-LD-sp.vs.WT-LD-gr	WT-SD-sp.vs.WT-SD-gr	0.108911	0.244416	1.16619
246462_at	RNI-like superfamily protein	AT4G30640	AT4G30640	WT-LD-sp.vs.WT-LD-gr	WT-SD-sp.vs.WT-SD-gr	0.183874	0.415625	1.17656
266094_at	trihelix transcription factor GT-3b	AT2G38250	AT2G38250	WT-LD-sp.vs.WT-LD-gr	WT-SD-sp.vs.WT-SD-gr	0.144402	0.326669	1.17773
266743_at	hypothetical protein	AT3G50900	AT3G50900	WT-LD-sp.vs.WT-LD-gr	WT-SD-sp.vs.WT-SD-gr	0.196496	0.444525	1.17776
246028_at	UCC2 (UCLACYANIN 2); copper ion binding / electron carrier	UCC2	AT2G44790	WT-LD-sp.vs.WT-LD-gr	WT-SD-sp.vs.WT-SD-gr	0.0613052	0.138957	1.18055
261252_at	putative leucine-rich repeat protein kinase	AT1G51800	AT1G51800	WT-LD-sp.vs.WT-LD-gr	WT-SD-sp.vs.WT-SD-gr	0.153077	0.347341	1.1821
252170_at	FAD/NAD(P)-binding oxidoreductase family protein	AT5G49555	AT5G49555	WT-LD-sp.vs.WT-LD-gr	WT-SD-sp.vs.WT-SD-gr	2.36215	5.45676	1.20794
255059_at	putative calcium-binding protein CML40	AT3G01830	AT3G01830	WT-LD-sp.vs.WT-LD-gr	WT-SD-sp.vs.WT-SD-gr	0.169057	0.391237	1.21053
265333_at	Kinase interacting (KIP1-like) family protein	AT2G30500	AT2G30500	WT-LD-sp.vs.WT-LD-gr	WT-SD-sp.vs.WT-SD-gr	0.168766	0.390628	1.21078
259364_at	S-adenosyl-L-methionine-dependent methyltransferases superfamily protein	AT5G40830	AT5G40830	WT-LD-sp.vs.WT-LD-gr	WT-SD-sp.vs.WT-SD-gr	3.26944	7.58069	1.21328
245866_s_at	APRR3 (ARABIDOPSIS PSEUDO-RESPONSE REGULATOR 3); transcription regulator/ two-component response regulator	APRR3	AT5G60100	WT-LD-sp.vs.WT-LD-gr	WT-SD-sp.vs.WT-SD-gr	0.171864	0.399618	1.21736
253714_at	RING/U-box domain-containing protein	AT1G26800	AT1G26800	WT-LD-sp.vs.WT-LD-gr	WT-SD-sp.vs.WT-SD-gr	0.153076	0.357337	1.22304
253476_at	RING finger domain-containing protein	AT1G14200	AT1G14200	WT-LD-sp.vs.WT-LD-gr	WT-SD-sp.vs.WT-SD-gr	0.143861	0.336028	1.2239
262114_at	ZF14; antiporter/ drug transporter/ transporter	ZF14	AT1G58340	WT-LD-sp.vs.WT-LD-gr	WT-SD-sp.vs.WT-SD-gr	0.122756	0.293806	1.25906
266811_at	SRG1 (SENESCENCE-RELATED GENE 1); oxidoreductase, acting on diphenols and related substances as donors, oxygen as acceptor / oxidoreductase, acting on paired donors, with incorporation or reduction of molecular oxygen, 2-oxoglutarate as one donor, and inc	SRG1	AT1G17020	WT-LD-sp.vs.WT-LD-gr	WT-SD-sp.vs.WT-SD-gr	0.162316	0.388831	1.26034
260610_at	methionine sulfoxide reductase domain-containing protein / SeIR domain-containing protein	ATMSRB7	AT4G21830 /// AT4G21840	WT-LD-sp.vs.WT-LD-gr	WT-SD-sp.vs.WT-SD-gr	0.0837177	0.205214	1.29352
252669_at	FAD-binding and BBE domain-containing protein	AT1G26410	AT1G26410	WT-LD-sp.vs.WT-LD-gr	WT-SD-sp.vs.WT-SD-gr	0.190148	0.468204	1.30001
247137_at	VQ motif-containing protein	AT5G53830	AT5G53830	WT-LD-sp.vs.WT-LD-gr	WT-SD-sp.vs.WT-SD-gr	0.0495797	0.123586	1.3177
250599_at	NIMIN1 (NIM1-INTERACTING 1); protein binding	NIMIN1	AT1G02450	WT-LD-sp.vs.WT-LD-gr	WT-SD-sp.vs.WT-SD-gr	0.059067	0.148477	1.32981
259901_at	ATMRP6; ATPase, coupled to transmembrane movement of substances	MRP6	AT3G21250	WT-LD-sp.vs.WT-LD-gr	WT-SD-sp.vs.WT-SD-gr	2.80541	7.08035	1.33561
245361_at	hypothetical protein	AT2G29995	AT2G29995	WT-LD-sp.vs.WT-LD-gr	WT-SD-sp.vs.WT-SD-gr	0.10248	0.25957	1.34078
250812_at	putative disease resistance protein	AT4G11170	AT4G11170	WT-LD-sp.vs.WT-LD-gr	WT-SD-sp.vs.WT-SD-gr	0.0850417	0.217279	1.35331
248379_at	hypothetical protein	AT3G23170	AT3G23170	WT-LD-sp.vs.WT-LD-gr	WT-SD-sp.vs.WT-SD-gr	0.128963	0.339881	1.39807
250218_at	SAUR-like auxin-responsive protein	AT3G12830	AT3G12830	WT-LD-sp.vs.WT-LD-gr	WT-SD-sp.vs.WT-SD-gr	0.127715	0.337426	1.40164
264951_at	calmodulin-like protein 11	CML11	AT3G22930	WT-LD-sp.vs.WT-LD-gr	WT-SD-sp.vs.WT-SD-gr	0.164957	0.438113	1.40921
267461_at	major facilitator protein	AT2G39210	AT2G39210	WT-LD-sp.vs.WT-LD-gr	WT-SD-sp.vs.WT-SD-gr	0.179749	0.477483	1.40947
248432_at	MIM (hypersensitive to MMS, irradiation and MMC); ATP binding	MIM	AT5G61460	WT-LD-sp.vs.WT-LD-gr	WT-SD-sp.vs.WT-SD-gr	5.34098	14.3534	1.42622
260731_at	protein kinase superfamily protein	AT1G51620	AT1G51620	WT-LD-sp.vs.WT-LD-gr	WT-SD-sp.vs.WT-SD-gr	0.18527	0.498988	1.42937
251328_at	homeodomain-like superfamily protein	AT5G05090	AT5G05090	WT-LD-sp.vs.WT-LD-gr	WT-SD-sp.vs.WT-SD-gr	0.180143	0.485855	1.43138
247532_at	PUB22 (PLANT U-BOX 22); ubiquitin-protein ligase	PUB22	AT3G52450	WT-LD-sp.vs.WT-LD-gr	WT-SD-sp.vs.WT-SD-gr	0.164169	0.448764	1.45078
245127_at	XTR4 (XYLOGLUCAN ENDOTRANSGLYCOSYLASE 4); hydrolase, acting on glycosyl bonds / hydrolase, hydrolyzing O-glycosyl compounds / xyloglucan:xyloglucosyl transferase	XTR4	AT1G32170	WT-LD-sp.vs.WT-LD-gr	WT-SD-sp.vs.WT-SD-gr	0.15166	0.419119	1.46652
251901_at	RNA editing factor OTP81	OTP81	AT2G29760	WT-LD-sp.vs.WT-LD-gr	WT-SD-sp.vs.WT-SD-gr	2.07925	5.78869	1.47718
262660_at	hypothetical protein	AT5G57510	AT5G57510	WT-LD-sp.vs.WT-LD-gr	WT-SD-sp.vs.WT-SD-gr	0.125273	0.351374	1.48793
261317_at	putative protein kinase	AT3G57700	AT3G57700	WT-LD-sp.vs.WT-LD-gr	WT-SD-sp.vs.WT-SD-gr	0.139672	0.399251	1.51526
251342_at	HWI1 (HOPW1-1-INDUCED GENE1)	HWI1	AT1G70690	WT-LD-sp.vs.WT-LD-gr	WT-SD-sp.vs.WT-SD-gr	0.104468	0.302664	1.53466
257477_at	hypothetical protein	AT4G24110	AT4G24110	WT-LD-sp.vs.WT-LD-gr	WT-SD-sp.vs.WT-SD-gr	0.149255	0.453385	1.60296
245023_at	putative cysteine-rich receptor-like protein kinase 20	CRK20	AT4G23280	WT-LD-sp.vs.WT-LD-gr	WT-SD-sp.vs.WT-SD-gr	0.107588	0.328103	1.60863
254679_at	ARAB-1; carboxylesterase/ hydrolase, acting on ester bonds	ARAB-1	AT1G28660 /// AT1G28670	WT-LD-sp.vs.WT-LD-gr	WT-SD-sp.vs.WT-SD-gr	0.130856	0.412242	1.65551
248817_at	AACT1 (anthocyanin 5-aromatic acyltransferase 1); transferase/ transferase, transferring acyl groups other than amino-acyl groups	AACT1	AT5G61160	WT-LD-sp.vs.WT-LD-gr	WT-SD-sp.vs.WT-SD-gr	10.8733	34.271	1.6562
251739_at	pathogenesis-related protein	AT1G78780	AT1G78780	WT-LD-sp.vs.WT-LD-gr	WT-SD-sp.vs.WT-SD-gr	0.0651284	0.205296	1.65634
247789_at	WRKY11; calmodulin binding / transcription factor	WRKY11	AT4G31550	WT-LD-sp.vs.WT-LD-gr	WT-SD-sp.vs.WT-SD-gr	0.148036	0.469959	1.66659
249283_at	ATARFD1A (ADP-ribosylation factor D1A); GTP binding	ATARFD1A	AT1G02430 /// AT1G02440	WT-LD-sp.vs.WT-LD-gr	WT-SD-sp.vs.WT-SD-gr	0.0613963	0.195648	1.67203
264219_at	heavy-metal-associated domain-containing protein	AT2G36950	AT2G36950	WT-LD-sp.vs.WT-LD-gr	WT-SD-sp.vs.WT-SD-gr	0.100185	0.320964	1.67975
246285_at	hypothetical protein	AT1G17744	AT1G17744	WT-LD-sp.vs.WT-LD-gr	WT-SD-sp.vs.WT-SD-gr	2.23998	7.28259	1.70096
258245_at	DNAse I-like superfamily protein	AT3G63240	AT3G63240	WT-LD-sp.vs.WT-LD-gr	WT-SD-sp.vs.WT-SD-gr	2.08613	6.90729	1.72729
248615_at	ORP1A (OSBP(OXYSTEROL BINDING PROTEIN)-RELATED PROTEIN 1A); oxysterol binding	ORP1A	AT2G31020 /// AT2G31030	WT-LD-sp.vs.WT-LD-gr	WT-SD-sp.vs.WT-SD-gr	0.130978	0.439854	1.7477
248609_at	GAPB (GLYCERALDEHYDE-3-PHOSPHATE DEHYDROGENASE B SUBUNIT); glyceraldehyde-3-phosphate dehydrogenase (NADP+)/ glyceraldehyde-3-phosphate dehydrogenase	GAPB	AT5G22300	WT-LD-sp.vs.WT-LD-gr	WT-SD-sp.vs.WT-SD-gr	2.26364	7.60384	1.74808
262881_at	putative chitinase	AT1G02360	AT1G02360	WT-LD-sp.vs.WT-LD-gr	WT-SD-sp.vs.WT-SD-gr	0.0979761	0.339964	1.79488
246895_at	WRKY71; transcription factor	WRKY71	AT1G29860	WT-LD-sp.vs.WT-LD-gr	WT-SD-sp.vs.WT-SD-gr	0.0864031	0.306844	1.82835
252446_at	NIP1;2 (NOD26-LIKE INTRINSIC PROTEIN 1;2); arsenite transmembrane transporter/ water channel	NIP1;2	AT4G18910	WT-LD-sp.vs.WT-LD-gr	WT-SD-sp.vs.WT-SD-gr	0.123693	0.452419	1.8709
250409_at	DFL1 (DWARF IN LIGHT 1); indole-3-acetic acid amido synthetase	DFL1	AT5G54510	WT-LD-sp.vs.WT-LD-gr	WT-SD-sp.vs.WT-SD-gr	0.0671861	0.247738	1.88258
260372_at	hypothetical protein	AT3G13950	AT3G13950	WT-LD-sp.vs.WT-LD-gr	WT-SD-sp.vs.WT-SD-gr	0.124341	0.468974	1.9152
246611_at	methionine sulfoxide reductase domain-containing protein / SeIR domain-containing protein	ATMSRB9	AT4G21850	WT-LD-sp.vs.WT-LD-gr	WT-SD-sp.vs.WT-SD-gr	0.0812977	0.311744	1.93908
257981_at	LECRKA4.2 (LECTIN RECEPTOR KINASE A4.1); ATP binding / kinase/ protein kinase/ protein serine/threonine kinase/ sugar binding	LECRKA4.2	AT5G01550	WT-LD-sp.vs.WT-LD-gr	WT-SD-sp.vs.WT-SD-gr	0.0388459	0.149828	1.94747
263570_at	hypothetical protein	AT1G76070	AT1G76070	WT-LD-sp.vs.WT-LD-gr	WT-SD-sp.vs.WT-SD-gr	0.123928	0.489193	1.9809
260026_at	ALIS5 (ALA-Interacting Subunit 5)	ALIS5	AT1G79450	WT-LD-sp.vs.WT-LD-gr	WT-SD-sp.vs.WT-SD-gr	0.122416	0.489947	2.00083
248916_at	cysteine proteinase inhibitor 2	CYS2	AT2G31980	WT-LD-sp.vs.WT-LD-gr	WT-SD-sp.vs.WT-SD-gr	0.0735094	0.297558	2.01717
258201_at	FSD1 (FE SUPEROXIDE DISMUTASE 1); copper ion binding / superoxide dismutase	FSD1	AT4G25100	WT-LD-sp.vs.WT-LD-gr	WT-SD-sp.vs.WT-SD-gr	2.10923	8.59232	2.02633
265276_at	AT-HSFA7A; DNA binding / transcription factor	HSFA7A	AT3G51910	WT-LD-sp.vs.WT-LD-gr	WT-SD-sp.vs.WT-SD-gr	0.0944256	0.386383	2.03278
247696_at	EXLB3 (EXPANSIN-LIKE B3 PRECURSOR)	EXLB3	AT2G18660	WT-LD-sp.vs.WT-LD-gr	WT-SD-sp.vs.WT-SD-gr	0.0723553	0.296837	2.0365
251217_at	MERI5B (meristem-5); hydrolase, acting on glycosyl bonds / xyloglucan:xyloglucosyl transferase	MERI5B	AT4G30270	WT-LD-sp.vs.WT-LD-gr	WT-SD-sp.vs.WT-SD-gr	0.100624	0.414583	2.04268
251037_at	hypothetical protein	AT5G15120	AT5G15120	WT-LD-sp.vs.WT-LD-gr	WT-SD-sp.vs.WT-SD-gr	0.0548893	0.229384	2.06317
264955_at	ATGSTU11 (GLUTATHIONE S-TRANSFERASE TAU 11); glutathione transferase	ATGSTU11	AT1G69930	WT-LD-sp.vs.WT-LD-gr	WT-SD-sp.vs.WT-SD-gr	0.0556328	0.23335	2.06849
265450_at	peroxidase 4	AT1G14540	AT1G14540	WT-LD-sp.vs.WT-LD-gr	WT-SD-sp.vs.WT-SD-gr	0.10928	0.469993	2.1046
262901_at	O-fucosyltransferase family protein	AT4G17430	AT4G17430	WT-LD-sp.vs.WT-LD-gr	WT-SD-sp.vs.WT-SD-gr	0.452769	2.01128	2.15127
259340_at	MLO12 (MILDEW RESISTANCE LOCUS O 12); calmodulin binding	MLO12	AT2G39200	WT-LD-sp.vs.WT-LD-gr	WT-SD-sp.vs.WT-SD-gr	0.0843003	0.388487	2.20426
263999_at	RING finger-containing protein HEI10	AT1G53490	AT1G53490	WT-LD-sp.vs.WT-LD-gr	WT-SD-sp.vs.WT-SD-gr	0.49713	2.29147	2.20458
258361_at	probable carboxylesterase 6	AT1G68620	AT1G68620	WT-LD-sp.vs.WT-LD-gr	WT-SD-sp.vs.WT-SD-gr	0.0891407	0.416739	2.22499
252474_at	cysteine/histidine-rich C1 domain-containing protein	AT2G44380	AT2G44380	WT-LD-sp.vs.WT-LD-gr	WT-SD-sp.vs.WT-SD-gr	0.0609687	0.295096	2.27505
252075_at	proline-rich family protein	AT2G27390	AT2G27390	WT-LD-sp.vs.WT-LD-gr	WT-SD-sp.vs.WT-SD-gr	0.0902997	0.465264	2.36526
266106_at	AHK2 (ARABIDOPSIS HISTIDINE KINASE 2); cytokinin receptor/ osmosensor/ protein histidine kinase	AHK2	AT5G35750	WT-LD-sp.vs.WT-LD-gr	WT-SD-sp.vs.WT-SD-gr	0.430277	2.22177	2.36837
251367_at	hypothetical protein	AT4G28085	AT4G28085	WT-LD-sp.vs.WT-LD-gr	WT-SD-sp.vs.WT-SD-gr	0.073953	0.405088	2.45355
250900_at	MAP18 (Microtubule-associated Protein 18); microtubule binding	MAP18	AT5G44610	WT-LD-sp.vs.WT-LD-gr	WT-SD-sp.vs.WT-SD-gr	0.0389066	0.223223	2.5204
260959_at	C2H2-type zinc finger-containing protein	AT2G28710	AT2G28710	WT-LD-sp.vs.WT-LD-gr	WT-SD-sp.vs.WT-SD-gr	0.0803246	0.463691	2.52925
256777_at	WRKY58; transcription factor	WRKY58	AT3G01080	WT-LD-sp.vs.WT-LD-gr	WT-SD-sp.vs.WT-SD-gr	0.0364746	0.218957	2.58568
248115_at	thiosulfate sulfurtransferase 18	STR18	AT5G66170	WT-LD-sp.vs.WT-LD-gr	WT-SD-sp.vs.WT-SD-gr	0.0231324	0.145031	2.64837
254116_at	VQ motif-containing protein	AT4G20000	AT4G20000	WT-LD-sp.vs.WT-LD-gr	WT-SD-sp.vs.WT-SD-gr	0.0259458	0.165873	2.6765
260536_at	ACS7; 1-aminocyclopropane-1-carboxylate synthase	ACS7	AT4G26200	WT-LD-sp.vs.WT-LD-gr	WT-SD-sp.vs.WT-SD-gr	0.039601	0.259725	2.71337
259954_at	ATBCAT-2 (ARABIDOPSIS THALIANA BRANCHED-CHAIN AMINO ACID TRANSAMINASE 2); branched-chain-amino-acid transaminase/ catalytic	ATBCAT-2	AT1G10070	WT-LD-sp.vs.WT-LD-gr	WT-SD-sp.vs.WT-SD-gr	0.438818	2.90589	2.72729
254795_at	Toll-Interleukin-Resistance domain-containing protein	AT5G44910	AT5G44910	WT-LD-sp.vs.WT-LD-gr	WT-SD-sp.vs.WT-SD-gr	0.0493699	0.340043	2.78401
249595_at	AAT1 (AMINO ACID TRANSPORTER 1); L-glutamate transmembrane transporter/ L-lysine transmembrane transporter/ arginine transmembrane transporter/ cationic amino acid transmembrane transporter	AAT1	AT4G21120	WT-LD-sp.vs.WT-LD-gr	WT-SD-sp.vs.WT-SD-gr	0.0585983	0.412253	2.8146
250008_at	protein seedling plastid development 1	AT3G10420	AT3G10420	WT-LD-sp.vs.WT-LD-gr	WT-SD-sp.vs.WT-SD-gr	0.347699	2.49603	2.84372
246162_at	PROPEP2 (Elicitor peptide 2 precursor)	PROPEP2	AT5G64890	WT-LD-sp.vs.WT-LD-gr	WT-SD-sp.vs.WT-SD-gr	0.0164897	0.119094	2.85246
247455_at	ATGSTU3 (ARABIDOPSIS THALIANA GLUTATHIONE S-TRANSFERASE TAU 3); glutathione transferase	ATGSTU3	AT2G29470	WT-LD-sp.vs.WT-LD-gr	WT-SD-sp.vs.WT-SD-gr	0.308744	2.26027	2.87201
254190_at	CCoAMT; caffeoyl-CoA O-methyltransferase	CCOAMT	AT1G67980	WT-LD-sp.vs.WT-LD-gr	WT-SD-sp.vs.WT-SD-gr	0.283392	2.14974	2.92329
263305_at	WRKY38; transcription factor	WRKY38	AT5G22570	WT-LD-sp.vs.WT-LD-gr	WT-SD-sp.vs.WT-SD-gr	0.0510921	0.400249	2.96973
247302_at	NAS3 (NICOTIANAMINE SYNTHASE 3); nicotianamine synthase	NAS3	AT1G09240	WT-LD-sp.vs.WT-LD-gr	WT-SD-sp.vs.WT-SD-gr	0.346643	3.03169	3.1286
265248_at	aspartyl protease family protein	AT3G12700	AT3G12700	WT-LD-sp.vs.WT-LD-gr	WT-SD-sp.vs.WT-SD-gr	0.0427495	0.376454	3.13849
259118_at	probable chlorophyll(ide) b reductase NYC1	NYC1	AT4G13250	WT-LD-sp.vs.WT-LD-gr	WT-SD-sp.vs.WT-SD-gr	0.271249	2.5253	3.21877
257754_at	peroxidase 71	AT5G64120	AT5G64120	WT-LD-sp.vs.WT-LD-gr	WT-SD-sp.vs.WT-SD-gr	0.0316002	0.321986	3.34899
264976_at	TPX2 (thioredoxin-dependent peroxidase 2); antioxidant/ oxidoreductase	TPX2	AT1G60740 /// AT1G65970	WT-LD-sp.vs.WT-LD-gr	WT-SD-sp.vs.WT-SD-gr	0.0154181	0.161591	3.38964
248983_at	hypothetical protein	AT1G19530	AT1G19530	WT-LD-sp.vs.WT-LD-gr	WT-SD-sp.vs.WT-SD-gr	0.0241227	0.257689	3.41717
258414_at	PDF1.4	PDF1.4	AT1G19610	WT-LD-sp.vs.WT-LD-gr	WT-SD-sp.vs.WT-SD-gr	0.0327507	0.359141	3.45496
260149_at	putative calcium-transporting ATPase 12	AT3G63380	AT3G63380	WT-LD-sp.vs.WT-LD-gr	WT-SD-sp.vs.WT-SD-gr	0.353034	3.98535	3.49683
265269_at	PAP17; acid phosphatase/ phosphatase/ protein serine/threonine phosphatase	PAP17	AT3G17790	WT-LD-sp.vs.WT-LD-gr	WT-SD-sp.vs.WT-SD-gr	0.17324	2.06499	3.57529
258351_at	FRK1 (FLG22-INDUCED RECEPTOR-LIKE KINASE 1); kinase	FRK1	AT2G19190	WT-LD-sp.vs.WT-LD-gr	WT-SD-sp.vs.WT-SD-gr	0.0262689	0.315962	3.58832
266082_at	UGT73D1 (UDP-glucosyl transferase 73D1); UDP-glycosyltransferase/ transferase, transferring hexosyl groups	UGT73D1	AT3G53150	WT-LD-sp.vs.WT-LD-gr	WT-SD-sp.vs.WT-SD-gr	0.174707	2.22913	3.67347
260468_at	XTR3 (XYLOGLUCAN ENDOTRANSGLYCOSYLASE 3); hydrolase, acting on glycosyl bonds / xyloglucan:xyloglucosyl transferase	XTR3	AT5G57550	WT-LD-sp.vs.WT-LD-gr	WT-SD-sp.vs.WT-SD-gr	0.0118333	0.152479	3.68768
246446_at	hypothetical protein	AT2G25625	AT2G25625	WT-LD-sp.vs.WT-LD-gr	WT-SD-sp.vs.WT-SD-gr	0.216556	2.86339	3.72491
265150_at	putative calcium-binding protein CML41	CML41	AT3G50770	WT-LD-sp.vs.WT-LD-gr	WT-SD-sp.vs.WT-SD-gr	0.186389	2.50682	3.74947
254950_at	putative wound-responsive protein	AT4G10270	AT4G10270	WT-LD-sp.vs.WT-LD-gr	WT-SD-sp.vs.WT-SD-gr	0.148756	2.1755	3.87033
248778_at	BAC2; L-ornithine transmembrane transporter/ binding / carnitine:acyl carnitine antiporter	BAC2	AT1G79900	WT-LD-sp.vs.WT-LD-gr	WT-SD-sp.vs.WT-SD-gr	0.181498	2.66807	3.87777
261209_at	cysteine/histidine-rich C1 domain-containing protein	AT2G44370	AT2G44370	WT-LD-sp.vs.WT-LD-gr	WT-SD-sp.vs.WT-SD-gr	0.0281067	0.468777	4.05992
253074_at	GI (GIGANTEA)	GI	AT1G22770	WT-LD-sp.vs.WT-LD-gr	WT-SD-sp.vs.WT-SD-gr	0.0129734	0.252039	4.28002
258171_at	peroxidase 62	AT5G39580	AT5G39580	WT-LD-sp.vs.WT-LD-gr	WT-SD-sp.vs.WT-SD-gr	0.0106285	0.224758	4.40237
247005_at	Leucine-rich repeat protein kinase family protein	AT1G51850	AT1G51850	WT-LD-sp.vs.WT-LD-gr	WT-SD-sp.vs.WT-SD-gr	0.00413555	0.0995481	4.58924
256250_at	protein kinase-like protein	AT3G46280	AT3G46280	WT-LD-sp.vs.WT-LD-gr	WT-SD-sp.vs.WT-SD-gr	0.0124286	0.365077	4.87647
267423_at	unusual seine protease inhibitor	AT5G43580	AT5G43580	WT-LD-sp.vs.WT-LD-gr	WT-SD-sp.vs.WT-SD-gr	0.00306307	0.107526	5.13356
259383_at	ST2A (SULFOTRANSFERASE 2A); hydroxyjasmonate sulfotransferase/ sulfotransferase	ST2A	AT5G07010	WT-LD-sp.vs.WT-LD-gr	WT-SD-sp.vs.WT-SD-gr	0.0624102	3.80196	5.92882
248551_at	protease inhibitor/seed storage/lipid transfer protein (LTP) family protein	AT4G22470	AT4G22470	WT-LD-sp.vs.WT-LD-gr	WT-SD-sp.vs.WT-SD-gr	0.0313457	2.89008	6.5267
263412_at	Disease resistance protein (TIR-NBS-LRR class) family protein	AT5G46270	AT5G46270	WT-LD-sp.vs.WT-LD-gr	WT-SD-sp.vs.WT-SD-gr	-	2.00044	+
266604_at	HIT1 (HEAT-INTOLERANT 1); transporter	HIT1	AT1G50500	WT-LD-sp.vs.WT-LD-gr	WT-SD-sp.vs.WT-SD-gr	-	2.00059	+
252834_at	transcription factor bHLH48	AT2G42300	AT2G42300	WT-LD-sp.vs.WT-LD-gr	WT-SD-sp.vs.WT-SD-gr	-	2.00092	+
249831_at	putative methyltransferase PMT28	AT1G19430	AT1G19430	WT-LD-sp.vs.WT-LD-gr	WT-SD-sp.vs.WT-SD-gr	-	2.0012	+
259520_at	RING/FYVE/PHD zinc finger superfamily protein	AT2G34200	AT2G34200	WT-LD-sp.vs.WT-LD-gr	WT-SD-sp.vs.WT-SD-gr	-	2.00207	+
252184_at	cytokinin riboside 5'-monophosphate phosphoribohydrolase LOG8	AT5G11950	AT5G11950	WT-LD-sp.vs.WT-LD-gr	WT-SD-sp.vs.WT-SD-gr	-	2.00236	+
254078_at	hypothetical protein	AT5G18130	AT5G18130	WT-LD-sp.vs.WT-LD-gr	WT-SD-sp.vs.WT-SD-gr	-	2.00294	+
252977_at	hypothetical protein	AT5G06980	AT5G06980	WT-LD-sp.vs.WT-LD-gr	WT-SD-sp.vs.WT-SD-gr	-	2.00424	+
259553_x_at	---	---	AT2G38520	WT-LD-sp.vs.WT-LD-gr	WT-SD-sp.vs.WT-SD-gr	-	2.0063	+
257892_at	flavin-containing monooxygenase FMO GS-OX-like 4 /// FAD/NAD(P)-binding oxidoreductase family protein	AT1G62600 /// AT1G63390	AT1G62600 /// AT1G63390	WT-LD-sp.vs.WT-LD-gr	WT-SD-sp.vs.WT-SD-gr	-	2.00686	+
259297_at	FUT7; fucosyltransferase/ transferase, transferring glycosyl groups	FUT7	AT1G14070	WT-LD-sp.vs.WT-LD-gr	WT-SD-sp.vs.WT-SD-gr	-	2.00785	+
249580_at	leucine-rich repeat protein kinase family protein	AT2G42290	AT2G42290	WT-LD-sp.vs.WT-LD-gr	WT-SD-sp.vs.WT-SD-gr	-	2.00831	+
248422_at	Fasciclin-like arabinogalactan family protein	AT3G55820	AT3G55820	WT-LD-sp.vs.WT-LD-gr	WT-SD-sp.vs.WT-SD-gr	-	2.00964	+
261159_s_at	AGL8 (agamous-like 8); transcription factor	AGL8	AT5G60910	WT-LD-sp.vs.WT-LD-gr	WT-SD-sp.vs.WT-SD-gr	-	2.01166	+
261402_at	hypothetical protein	AT1G56260	AT1G56260	WT-LD-sp.vs.WT-LD-gr	WT-SD-sp.vs.WT-SD-gr	-	2.01177	+
262183_at	XIG; motor/ protein binding	XIG	AT2G20290	WT-LD-sp.vs.WT-LD-gr	WT-SD-sp.vs.WT-SD-gr	-	2.01243	+
245034_at	hypothetical protein	AT1G27850	AT1G27850	WT-LD-sp.vs.WT-LD-gr	WT-SD-sp.vs.WT-SD-gr	-	2.01377	+
248692_s_at	SNL5 (SIN3-LIKE 5)	SNL5	AT1G59890	WT-LD-sp.vs.WT-LD-gr	WT-SD-sp.vs.WT-SD-gr	-	2.01411	+
254853_at	glycerophosphoryl diester phosphodiesterase	AT1G74210	AT1G74210	WT-LD-sp.vs.WT-LD-gr	WT-SD-sp.vs.WT-SD-gr	-	2.01511	+
258915_at	EMB2775 (EMBRYO DEFECTIVE 2775); DNA binding / nucleoside-triphosphatase/ nucleotide binding	EMB2775	AT5G27740	WT-LD-sp.vs.WT-LD-gr	WT-SD-sp.vs.WT-SD-gr	-	2.01564	+
262237_at	ring finger and CHY zinc finger domain-containing protein 1	AT3G62970	AT3G62970	WT-LD-sp.vs.WT-LD-gr	WT-SD-sp.vs.WT-SD-gr	-	2.01586	+
251729_at	MKP2 (MAPK PHOSPHATASE 2); MAP kinase phosphatase/ protein tyrosine/serine/threonine phosphatase	MKP2	AT3G06110	WT-LD-sp.vs.WT-LD-gr	WT-SD-sp.vs.WT-SD-gr	-	2.01741	+
255653_at	nucleic acid-binding, OB-fold-like protein	AT2G40660	AT2G40660	WT-LD-sp.vs.WT-LD-gr	WT-SD-sp.vs.WT-SD-gr	-	2.01898	+
259479_at	uridine kinase-like 4	UKL4	AT4G26510	WT-LD-sp.vs.WT-LD-gr	WT-SD-sp.vs.WT-SD-gr	-	2.01952	+
252383_at	transducin family protein / WD-40 repeat family protein	ATCSA-1	AT1G19750 /// AT1G27840	WT-LD-sp.vs.WT-LD-gr	WT-SD-sp.vs.WT-SD-gr	-	2.02115	+
264236_at	major facilitator protein	AT5G14120	AT5G14120	WT-LD-sp.vs.WT-LD-gr	WT-SD-sp.vs.WT-SD-gr	-	2.02161	+
255341_at	diphthamide synthesis DPH2 family protein	AT3G59630	AT3G59630	WT-LD-sp.vs.WT-LD-gr	WT-SD-sp.vs.WT-SD-gr	-	2.0218	+
250644_at	ATP binding / ATPase	AT2G31150	AT2G31150	WT-LD-sp.vs.WT-LD-gr	WT-SD-sp.vs.WT-SD-gr	-	2.02302	+
254014_at	exportin 1-like protein domain-containing protein	AT1G12930	AT1G12930	WT-LD-sp.vs.WT-LD-gr	WT-SD-sp.vs.WT-SD-gr	-	2.02414	+
257888_at	formin-like protein 6	FH6	AT5G67470	WT-LD-sp.vs.WT-LD-gr	WT-SD-sp.vs.WT-SD-gr	-	2.02424	+
247107_at	CYP81D1; electron carrier/ heme binding / iron ion binding / monooxygenase/ oxygen binding	CYP81D1	AT3G28740	WT-LD-sp.vs.WT-LD-gr	WT-SD-sp.vs.WT-SD-gr	-	2.02752	+
253519_at	O-fucosyltransferase family protein	AT3G26370	AT3G26370	WT-LD-sp.vs.WT-LD-gr	WT-SD-sp.vs.WT-SD-gr	-	2.03041	+
247921_at	histidyl-tRNA synthetase	AT3G02760	AT3G02760	WT-LD-sp.vs.WT-LD-gr	WT-SD-sp.vs.WT-SD-gr	-	2.03054	+
247295_at	ATSWI3A (SWITCH/SUCROSE NONFERMENTING 3A); DNA binding	ATSWI3A	AT2G47620	WT-LD-sp.vs.WT-LD-gr	WT-SD-sp.vs.WT-SD-gr	-	2.03267	+
256665_at	peptidase M20/M25/M40 family protein	AT4G38220	AT4G38220	WT-LD-sp.vs.WT-LD-gr	WT-SD-sp.vs.WT-SD-gr	-	2.03339	+
261154_at	Cell differentiation, Rcd1-like protein	AT5G12980	AT5G12980	WT-LD-sp.vs.WT-LD-gr	WT-SD-sp.vs.WT-SD-gr	-	2.03358	+
251026_at	FSD3 (FE SUPEROXIDE DISMUTASE 3); superoxide dismutase	FSD3	AT5G23310	WT-LD-sp.vs.WT-LD-gr	WT-SD-sp.vs.WT-SD-gr	-	2.03541	+
253997_at	ORG4 (OBP3-RESPONSIVE GENE 4)	ORG4	AT2G06010	WT-LD-sp.vs.WT-LD-gr	WT-SD-sp.vs.WT-SD-gr	-	2.03557	+
251427_at	CFIM-25	CFIM-25	AT4G29820	WT-LD-sp.vs.WT-LD-gr	WT-SD-sp.vs.WT-SD-gr	-	2.03633	+
248978_at	FAD2 (FATTY ACID DESATURASE 2); delta12-fatty acid dehydrogenase/ omega-6 fatty acid desaturase	FAD2	AT3G12120	WT-LD-sp.vs.WT-LD-gr	WT-SD-sp.vs.WT-SD-gr	-	2.03714	+
260943_at	serine/threonine-protein kinase SRK2C	AT1G78290	AT1G78290	WT-LD-sp.vs.WT-LD-gr	WT-SD-sp.vs.WT-SD-gr	-	2.0372	+
249221_at	hypothetical protein	AT4G22000	AT4G22000	WT-LD-sp.vs.WT-LD-gr	WT-SD-sp.vs.WT-SD-gr	-	2.03817	+
259859_at	MLO9 (MILDEW RESISTANCE LOCUS O 9); calmodulin binding	MLO9	AT1G42560	WT-LD-sp.vs.WT-LD-gr	WT-SD-sp.vs.WT-SD-gr	-	2.03831	+
258527_at	signal peptide peptidase-like 3	SPPL3	AT2G43070	WT-LD-sp.vs.WT-LD-gr	WT-SD-sp.vs.WT-SD-gr	-	2.03834	+
264968_at	hypothetical protein	AT4G13630	AT4G13630	WT-LD-sp.vs.WT-LD-gr	WT-SD-sp.vs.WT-SD-gr	-	2.03894	+
261814_at	NAM (NO APICAL MERISTEM); transcription factor	NAM	AT1G52880	WT-LD-sp.vs.WT-LD-gr	WT-SD-sp.vs.WT-SD-gr	-	2.03894	+
252117_at	AGC (cAMP-dependent, cGMP-dependent and protein kinase C) kinase family protein	AT3G23310	AT3G23310	WT-LD-sp.vs.WT-LD-gr	WT-SD-sp.vs.WT-SD-gr	-	2.03952	+
265728_at	UGT74F2 (UDP-GLUCOSYLTRANSFERASE 74F2); UDP-glucose:4-aminobenzoate acylglucosyltransferase/ UDP-glucosyltransferase/ UDP-glycosyltransferase/ transferase, transferring glycosyl groups / transferase, transferring hexosyl groups	UGT74F2	AT2G43820	WT-LD-sp.vs.WT-LD-gr	WT-SD-sp.vs.WT-SD-gr	-	2.03964	+
248981_at	putative pectinacetylesterase	AT3G09410	AT3G09410	WT-LD-sp.vs.WT-LD-gr	WT-SD-sp.vs.WT-SD-gr	-	2.04045	+
260243_at	ABF4 (ABRE BINDING FACTOR 4); DNA binding / protein binding / transcription activator/ transcription factor	ABF4	AT3G19290	WT-LD-sp.vs.WT-LD-gr	WT-SD-sp.vs.WT-SD-gr	-	2.04159	+
247874_at	putative calcium-binding protein CML48	AT2G27480	AT2G27480	WT-LD-sp.vs.WT-LD-gr	WT-SD-sp.vs.WT-SD-gr	-	2.0439	+
253477_at	KUP3 (K+ UPTAKE TRANSPORTER 3); potassium ion transmembrane transporter	KUP3	AT3G02050	WT-LD-sp.vs.WT-LD-gr	WT-SD-sp.vs.WT-SD-gr	-	2.04415	+
260706_at	DCL1 (DICER-LIKE 1); ATP-dependent helicase/ double-stranded RNA binding / protein binding / ribonuclease III	DCL1	AT1G01040	WT-LD-sp.vs.WT-LD-gr	WT-SD-sp.vs.WT-SD-gr	-	2.0473	+
263657_at	rps15ae (ribosomal protein S15A E); structural constituent of ribosome	rps15ae	AT4G29430	WT-LD-sp.vs.WT-LD-gr	WT-SD-sp.vs.WT-SD-gr	-	2.04762	+
264835_at	SEC5B	SEC5B	AT1G21170	WT-LD-sp.vs.WT-LD-gr	WT-SD-sp.vs.WT-SD-gr	-	2.04946	+
249750_at	APC8 (ANAPHASE-PROMOTING COMPLEX SUBUNIT 8); binding	APC8	AT3G48150	WT-LD-sp.vs.WT-LD-gr	WT-SD-sp.vs.WT-SD-gr	-	2.04982	+
265414_at	GCN5; DNA binding / H3 histone acetyltransferase/ histone acetyltransferase	HAG1	AT3G54610	WT-LD-sp.vs.WT-LD-gr	WT-SD-sp.vs.WT-SD-gr	-	2.05128	+
254299_at	hypothetical protein	AT5G25210	AT5G25210	WT-LD-sp.vs.WT-LD-gr	WT-SD-sp.vs.WT-SD-gr	-	2.05277	+
256359_at	RING/U-box domain-containing protein	AT2G27950	AT2G27950	WT-LD-sp.vs.WT-LD-gr	WT-SD-sp.vs.WT-SD-gr	-	2.05457	+
265481_at	diacylglycerol O-acyltransferase 2	AT3G51520	AT3G51520	WT-LD-sp.vs.WT-LD-gr	WT-SD-sp.vs.WT-SD-gr	-	2.05494	+
267624_at	radical SAM domain-containing protein	AT3G19630	AT3G19630	WT-LD-sp.vs.WT-LD-gr	WT-SD-sp.vs.WT-SD-gr	-	2.05537	+
260116_at	ATPPOX (A. THALIANA PYRIDOXIN (PYRODOXAMINE) 5'-PHOSPHATE OXIDASE); pyridoxamine-phosphate oxidase	ATPPOX	AT5G49970	WT-LD-sp.vs.WT-LD-gr	WT-SD-sp.vs.WT-SD-gr	-	2.0591	+
256433_at	putative tRNA modification GTPase	AT1G78010	AT1G78010	WT-LD-sp.vs.WT-LD-gr	WT-SD-sp.vs.WT-SD-gr	-	2.05965	+
259842_at	ATNAC3 (ARABIDOPSIS NAC DOMAIN CONTAINING PROTEIN 3); protein heterodimerization/ transcription factor	ATNAC3	AT3G29035	WT-LD-sp.vs.WT-LD-gr	WT-SD-sp.vs.WT-SD-gr	-	2.06006	+
267617_at	Inosine triphosphate pyrophosphatase	AT4G13720	AT4G13720	WT-LD-sp.vs.WT-LD-gr	WT-SD-sp.vs.WT-SD-gr	-	2.06154	+
259511_at	CPSF30; RNA binding / calmodulin binding / endonuclease/ nucleic acid binding / protein binding	CPSF30	AT1G30460	WT-LD-sp.vs.WT-LD-gr	WT-SD-sp.vs.WT-SD-gr	-	2.06183	+
263680_at	TMT2 (TONOPLAST MONOSACCHARIDE TRANSPORTER2); carbohydrate transmembrane transporter/ nucleoside transmembrane transporter/ sugar:hydrogen symporter	TMT2	AT4G35300	WT-LD-sp.vs.WT-LD-gr	WT-SD-sp.vs.WT-SD-gr	-	2.06187	+
256763_at	transmembrane nine protein 6	TMN6	AT1G55130	WT-LD-sp.vs.WT-LD-gr	WT-SD-sp.vs.WT-SD-gr	-	2.06189	+
249274_at	F-box and associated interaction domains-containing protein	AT3G17280	AT3G17280	WT-LD-sp.vs.WT-LD-gr	WT-SD-sp.vs.WT-SD-gr	-	2.06315	+
246957_at	thiamin diphosphate-binding fold protein /// putative ketopantoate reductase	AT1G21400 /// AT5G34780	AT1G21400 /// AT5G34780	WT-LD-sp.vs.WT-LD-gr	WT-SD-sp.vs.WT-SD-gr	-	2.06365	+
252026_at	TIR-NBS-LRR class disease resistance protein /// TIR-NBS-LRR class disease resistance protein	AT4G16940 /// AT4G16960	AT4G16940 /// AT4G16960	WT-LD-sp.vs.WT-LD-gr	WT-SD-sp.vs.WT-SD-gr	-	2.06467	+
251002_at	YbaK/aminoacyl-tRNA synthetase-associated domain-containing protein	AT4G16510	AT4G16510	WT-LD-sp.vs.WT-LD-gr	WT-SD-sp.vs.WT-SD-gr	-	2.0652	+
261926_at	hypothetical protein	AT5G26731	AT5G26731	WT-LD-sp.vs.WT-LD-gr	WT-SD-sp.vs.WT-SD-gr	-	2.06615	+
258939_at	FDH (FORMATE DEHYDROGENASE); NAD or NADH binding / binding / catalytic/ cofactor binding / oxidoreductase, acting on the CH-OH group of donors, NAD or NADP as acceptor	FDH	AT5G14780	WT-LD-sp.vs.WT-LD-gr	WT-SD-sp.vs.WT-SD-gr	-	2.06751	+
260983_at	ETFALPHA (electron transfer flavoprotein alpha); FAD binding / electron carrier	ETFALPHA	AT1G50940	WT-LD-sp.vs.WT-LD-gr	WT-SD-sp.vs.WT-SD-gr	-	2.06755	+
259272_at	IAA10; transcription factor	IAA10	AT1G04100	WT-LD-sp.vs.WT-LD-gr	WT-SD-sp.vs.WT-SD-gr	-	2.06834	+
254897_at	DET1 (DE-ETIOLATED 1); catalytic	DET1	AT4G10180	WT-LD-sp.vs.WT-LD-gr	WT-SD-sp.vs.WT-SD-gr	-	2.06971	+
264866_at	VAR1 (VARIEGATED 1); ATP-dependent peptidase/ ATPase/ metallopeptidase	VAR1	AT5G42270	WT-LD-sp.vs.WT-LD-gr	WT-SD-sp.vs.WT-SD-gr	-	2.07109	+
256113_at	HIS triad family protein 3	HIT3	AT3G56490	WT-LD-sp.vs.WT-LD-gr	WT-SD-sp.vs.WT-SD-gr	-	2.07139	+
256616_at	thioredoxin superfamily protein	AT4G08280	AT4G08280	WT-LD-sp.vs.WT-LD-gr	WT-SD-sp.vs.WT-SD-gr	-	2.07322	+
264574_at	60S ribosomal protein L21-1 /// 60S ribosomal protein L21-1	AT1G09590 /// AT1G09690	AT1G09590 /// AT1G09690	WT-LD-sp.vs.WT-LD-gr	WT-SD-sp.vs.WT-SD-gr	-	2.07394	+
262542_at	AMK2 (Adenosine monophosphate kinase); ATP binding / adenylate kinase/ nucleobase, nucleoside, nucleotide kinase/ nucleotide kinase/ phosphotransferase, phosphate group as acceptor	AMK2	AT5G47840	WT-LD-sp.vs.WT-LD-gr	WT-SD-sp.vs.WT-SD-gr	-	2.07535	+
258822_s_at	S-adenosyl-L-methionine-dependent methyltransferases superfamily protein	AT1G78140	AT1G78140	WT-LD-sp.vs.WT-LD-gr	WT-SD-sp.vs.WT-SD-gr	-	2.07537	+
262888_at	NOT2 / NOT3 / NOT5 family protein	AT1G07705	AT1G07705	WT-LD-sp.vs.WT-LD-gr	WT-SD-sp.vs.WT-SD-gr	-	2.07568	+
256150_at	putative clathrin interactor EPSIN 2	AT2G43160	AT2G43160	WT-LD-sp.vs.WT-LD-gr	WT-SD-sp.vs.WT-SD-gr	-	2.07678	+
267361_at	SAUR-like auxin-responsive protein	AT3G61900	AT3G61900	WT-LD-sp.vs.WT-LD-gr	WT-SD-sp.vs.WT-SD-gr	-	2.07725	+
251644_at	glycosyl hydrolase family protein	AT4G01040	AT4G01040	WT-LD-sp.vs.WT-LD-gr	WT-SD-sp.vs.WT-SD-gr	-	2.07769	+
253172_at	hypothetical protein	AT5G27210	AT5G27210	WT-LD-sp.vs.WT-LD-gr	WT-SD-sp.vs.WT-SD-gr	-	2.07899	+
263157_at	Proteasome component (PCI) domain protein	AT5G15610	AT5G15610	WT-LD-sp.vs.WT-LD-gr	WT-SD-sp.vs.WT-SD-gr	-	2.07926	+
246327_at	nodulin MtN21 /EamA-like transporter family protein	AT4G08300	AT4G08300	WT-LD-sp.vs.WT-LD-gr	WT-SD-sp.vs.WT-SD-gr	-	2.08005	+
247800_at	tRNA synthetase class I (I, L, M and V) family protein	AT4G10320	AT4G10320	WT-LD-sp.vs.WT-LD-gr	WT-SD-sp.vs.WT-SD-gr	-	2.08009	+
252183_at	ATHB22 (HOMEOBOX PROTEIN 22); DNA binding / transcription factor	ATHB22	AT4G24660	WT-LD-sp.vs.WT-LD-gr	WT-SD-sp.vs.WT-SD-gr	-	2.08096	+
246779_at	4-coumarate--CoA ligase-like 6	AT4G19010	AT4G19010	WT-LD-sp.vs.WT-LD-gr	WT-SD-sp.vs.WT-SD-gr	-	2.083	+
266685_at	CYSD2 (CYSTEINE SYNTHASE D2); catalytic/ cysteine synthase/ pyridoxal phosphate binding	CYSD2	AT5G28020	WT-LD-sp.vs.WT-LD-gr	WT-SD-sp.vs.WT-SD-gr	-	2.08372	+
247854_at	GTP-binding protein, HflX	AT3G49725	AT3G49725	WT-LD-sp.vs.WT-LD-gr	WT-SD-sp.vs.WT-SD-gr	-	2.0838	+
261434_at	G-type lectin S-receptor-like serine/threonine-protein kinase	AT1G61430	AT1G61430	WT-LD-sp.vs.WT-LD-gr	WT-SD-sp.vs.WT-SD-gr	-	2.08514	+
251191_at	C2H2-like zinc finger protein	AT1G26610	AT1G26610	WT-LD-sp.vs.WT-LD-gr	WT-SD-sp.vs.WT-SD-gr	-	2.08636	+
264447_at	aspartate-glutamate racemase-like protein	AT1G15410	AT1G15410	WT-LD-sp.vs.WT-LD-gr	WT-SD-sp.vs.WT-SD-gr	-	2.08709	+
259723_at	ABCB19; ATPase, coupled to transmembrane movement of substances / auxin efflux transmembrane transporter	ABCB19	AT3G28860	WT-LD-sp.vs.WT-LD-gr	WT-SD-sp.vs.WT-SD-gr	-	2.088	+
267607_s_at	hypothetical protein /// hypothetical protein	AT4G30710 /// AT4G30740	AT4G30710 /// AT4G30740	WT-LD-sp.vs.WT-LD-gr	WT-SD-sp.vs.WT-SD-gr	-	2.08846	+
267456_at	ATTPS9; transferase, transferring glycosyl groups / trehalose-phosphatase	ATTPS9	AT1G23870	WT-LD-sp.vs.WT-LD-gr	WT-SD-sp.vs.WT-SD-gr	-	2.09111	+
264832_at	F-box protein	AT4G27050	AT4G27050	WT-LD-sp.vs.WT-LD-gr	WT-SD-sp.vs.WT-SD-gr	-	2.09164	+
264658_at	2-oxoglutarate (2OG) and Fe(II)-dependent oxygenase superfamily protein	AT3G18210	AT3G18210	WT-LD-sp.vs.WT-LD-gr	WT-SD-sp.vs.WT-SD-gr	-	2.093	+
267393_at	MOS4-associated complex subunit MAC5B	AT2G29580	AT2G29580	WT-LD-sp.vs.WT-LD-gr	WT-SD-sp.vs.WT-SD-gr	-	2.09349	+
246146_at	hypothetical protein	AT4G23880	AT4G23880	WT-LD-sp.vs.WT-LD-gr	WT-SD-sp.vs.WT-SD-gr	-	2.09506	+
245074_at	UGT74D1 (UDP-glucosyl transferase 74D1); UDP-glycosyltransferase/ abscisic acid glucosyltransferase/ transferase, transferring glycosyl groups / transferase, transferring hexosyl groups	UGT74D1	AT2G31750	WT-LD-sp.vs.WT-LD-gr	WT-SD-sp.vs.WT-SD-gr	-	2.10481	+
258921_at	chaperone DnaJ-domain containing protein	AT3G13310	AT3G13310	WT-LD-sp.vs.WT-LD-gr	WT-SD-sp.vs.WT-SD-gr	-	2.10664	+
261038_at	Alg9-like mannosyltransferase family	AT5G14850	AT5G14850	WT-LD-sp.vs.WT-LD-gr	WT-SD-sp.vs.WT-SD-gr	-	2.10666	+
257623_at	ATNUDX27 (ARABIDOPSIS THALIANA NUDIX HYDROLASE HOMOLOG 27); bis(5'-adenosyl)-pentaphosphatase/ bis(5'-nucleosyl)-tetraphosphatase (asymmetrical)	ATNUDX27	AT5G06340	WT-LD-sp.vs.WT-LD-gr	WT-SD-sp.vs.WT-SD-gr	-	2.10714	+
261640_at	WD40 domain-containing protein	AT5G63010	AT5G63010	WT-LD-sp.vs.WT-LD-gr	WT-SD-sp.vs.WT-SD-gr	-	2.10875	+
263275_at	RNA pseudourine synthase 2	AT1G76050	AT1G76050	WT-LD-sp.vs.WT-LD-gr	WT-SD-sp.vs.WT-SD-gr	-	2.10941	+
255360_at	HAD superfamily, subfamily IIIB acid phosphatase	AT1G04040	AT1G04040	WT-LD-sp.vs.WT-LD-gr	WT-SD-sp.vs.WT-SD-gr	-	2.10954	+
257313_at	hypothetical protein	AT1G53180	AT1G53180	WT-LD-sp.vs.WT-LD-gr	WT-SD-sp.vs.WT-SD-gr	-	2.11053	+
264264_at	sequence-specific DNA binding transcription factor	AT4G03090	AT4G03090	WT-LD-sp.vs.WT-LD-gr	WT-SD-sp.vs.WT-SD-gr	-	2.11105	+
264979_s_at	AtUK/UPRT1 (Uridine kinase/Uracil phosphoribosyltransferase 1); ATP binding / kinase/ uracil phosphoribosyltransferase/ uridine kinase	AtUK/UPRT1	AT5G40870	WT-LD-sp.vs.WT-LD-gr	WT-SD-sp.vs.WT-SD-gr	-	2.11182	+
264543_at	putative plastid-lipid-associated protein 3	AT2G35490	AT2G35490	WT-LD-sp.vs.WT-LD-gr	WT-SD-sp.vs.WT-SD-gr	-	2.11195	+
247433_at	PUMP1 (PLANT UNCOUPLING MITOCHONDRIAL PROTEIN 1); binding / oxidative phosphorylation uncoupler	PUMP1	AT3G54110	WT-LD-sp.vs.WT-LD-gr	WT-SD-sp.vs.WT-SD-gr	-	2.11402	+
247554_at	UGE5 (UDP-D-glucose/UDP-D-galactose 4-epimerase 5); UDP-glucose 4-epimerase/ protein dimerization	UGE5	AT4G10955 /// AT4G10960	WT-LD-sp.vs.WT-LD-gr	WT-SD-sp.vs.WT-SD-gr	-	2.1148	+
246897_at	hypothetical protein	AT4G28760	AT4G28760	WT-LD-sp.vs.WT-LD-gr	WT-SD-sp.vs.WT-SD-gr	-	2.11532	+
252403_at	ATNHD1; potassium:hydrogen antiporter/ sodium:hydrogen antiporter	NHD1	AT3G19490	WT-LD-sp.vs.WT-LD-gr	WT-SD-sp.vs.WT-SD-gr	-	2.11675	+
253392_at	LBA1 (LOW-LEVEL BETA-AMYLASE 1); ATP binding / DNA binding / RNA helicase/ hydrolase	LBA1	AT5G47010	WT-LD-sp.vs.WT-LD-gr	WT-SD-sp.vs.WT-SD-gr	-	2.11756	+
251722_at	IAGLU (INDOLE-3-ACETATE BETA-D-GLUCOSYLTRANSFERASE); UDP-glycosyltransferase/ transferase, transferring glycosyl groups	IAGLU	AT4G15550	WT-LD-sp.vs.WT-LD-gr	WT-SD-sp.vs.WT-SD-gr	-	2.11904	+
251839_at	ERH3 (ECTOPIC ROOT HAIR 3); ATP binding / nucleoside-triphosphatase/ nucleotide binding	ERH3	AT1G80350	WT-LD-sp.vs.WT-LD-gr	WT-SD-sp.vs.WT-SD-gr	-	2.11931	+
250177_at	PMR5 (POWDERY MILDEW RESISTANT 5)	PMR5	AT5G58600	WT-LD-sp.vs.WT-LD-gr	WT-SD-sp.vs.WT-SD-gr	-	2.11977	+
260065_at	SMO1-1 (STEROL-4ALPHA-METHYL OXIDASE 1-1); 4,4-dimethyl-9beta,19-cyclopropylsterol-4alpha-methyl oxidase/ C-4 methylsterol oxidase/ catalytic	SMO1-1	AT4G12110	WT-LD-sp.vs.WT-LD-gr	WT-SD-sp.vs.WT-SD-gr	-	2.12069	+
251011_at	GPI transamidase subunit PIG-U	AT1G63110	AT1G63110	WT-LD-sp.vs.WT-LD-gr	WT-SD-sp.vs.WT-SD-gr	-	2.12114	+
265417_at	MEE18 (maternal effect embryo arrest 18)	MEE18	AT2G34090	WT-LD-sp.vs.WT-LD-gr	WT-SD-sp.vs.WT-SD-gr	-	2.12539	+
256883_at	hypothetical protein	AT1G48840	AT1G48840	WT-LD-sp.vs.WT-LD-gr	WT-SD-sp.vs.WT-SD-gr	-	2.12666	+
250811_at	pentatricopeptide repeat-containing protein	AT1G74750	AT1G74750	WT-LD-sp.vs.WT-LD-gr	WT-SD-sp.vs.WT-SD-gr	-	2.12761	+
254999_at	hypothetical protein	AT4G17240	AT4G17240	WT-LD-sp.vs.WT-LD-gr	WT-SD-sp.vs.WT-SD-gr	-	2.1277	+
254167_at	ATCFM2 (CRM FAMILY MEMBER 2); RNA binding	ATCFM2	AT3G01370	WT-LD-sp.vs.WT-LD-gr	WT-SD-sp.vs.WT-SD-gr	-	2.12796	+
258764_at	DPL1; carboxy-lyase/ catalytic/ pyridoxal phosphate binding	DPL1	AT1G27980	WT-LD-sp.vs.WT-LD-gr	WT-SD-sp.vs.WT-SD-gr	-	2.12981	+
264467_at	ADT1 (arogenate dehydratase 1); arogenate dehydratase/ prephenate dehydratase	ADT1	AT1G11790	WT-LD-sp.vs.WT-LD-gr	WT-SD-sp.vs.WT-SD-gr	-	2.13022	+
257964_at	lactoylglutathione lyase family protein / glyoxalase I family protein	AT5G41650	AT5G41650	WT-LD-sp.vs.WT-LD-gr	WT-SD-sp.vs.WT-SD-gr	-	2.1312	+
249767_at	armadillo/beta-catenin-like repeat-containing protein	AT5G37290	AT5G37290	WT-LD-sp.vs.WT-LD-gr	WT-SD-sp.vs.WT-SD-gr	-	2.13322	+
256500_at	NAD(P)-binding Rossmann-fold superfamily protein	AT1G19690	AT1G19690	WT-LD-sp.vs.WT-LD-gr	WT-SD-sp.vs.WT-SD-gr	-	2.13361	+
256100_at	CTR1 (CONSTITUTIVE TRIPLE RESPONSE 1); kinase/ protein binding / protein serine/threonine kinase/ protein serine/threonine/tyrosine kinase	CTR1	AT5G03730	WT-LD-sp.vs.WT-LD-gr	WT-SD-sp.vs.WT-SD-gr	-	2.13637	+
245769_at	F-box protein	AT1G47340	AT1G47340	WT-LD-sp.vs.WT-LD-gr	WT-SD-sp.vs.WT-SD-gr	-	2.13788	+
265330_at	DML2 (DEMETER-LIKE 2); 4 iron, 4 sulfur cluster binding / catalytic/ endonuclease	DML2	AT3G10010	WT-LD-sp.vs.WT-LD-gr	WT-SD-sp.vs.WT-SD-gr	-	2.13815	+
260555_at	UBP2 (UBIQUITIN-SPECIFIC PROTEASE 2); ubiquitin-specific protease	UBP2	AT1G04860	WT-LD-sp.vs.WT-LD-gr	WT-SD-sp.vs.WT-SD-gr	-	2.13937	+
252095_at	ABI2 (ABA INSENSITIVE 2); protein serine/threonine phosphatase	ABI2	AT5G57050	WT-LD-sp.vs.WT-LD-gr	WT-SD-sp.vs.WT-SD-gr	-	2.13941	+
251584_at	MSH6 (MUTS HOMOLOG 6); damaged DNA binding	MSH6	AT4G02070	WT-LD-sp.vs.WT-LD-gr	WT-SD-sp.vs.WT-SD-gr	-	2.13976	+
250575_at	ERS2 (ETHYLENE RESPONSE SENSOR 2); ethylene binding / glycogen synthase kinase 3/ protein histidine kinase/ receptor	ERS2	AT1G04310	WT-LD-sp.vs.WT-LD-gr	WT-SD-sp.vs.WT-SD-gr	-	2.14071	+
253992_at	glycolate oxidase	AT4G18360	AT4G18360	WT-LD-sp.vs.WT-LD-gr	WT-SD-sp.vs.WT-SD-gr	-	2.14084	+
258162_at	nodule inception protein-like protein 9	AT3G59580	AT3G59580	WT-LD-sp.vs.WT-LD-gr	WT-SD-sp.vs.WT-SD-gr	-	2.14275	+
257535_at	ATLIP1 (Arabidopsis thaliana lipase 1); galactolipase/ hydrolase/ phospholipase/ triacylglycerol lipase	ATLIP1	AT2G15230	WT-LD-sp.vs.WT-LD-gr	WT-SD-sp.vs.WT-SD-gr	-	2.14309	+
266348_at	ATFP6 (FARNESYLATED PROTEIN 6); metal ion binding	ATFP6	AT4G38580	WT-LD-sp.vs.WT-LD-gr	WT-SD-sp.vs.WT-SD-gr	-	2.14393	+
252101_at	UAH (UREIDOGLYCOLATE AMIDOHYDROLASE); allantoate deiminase/ metallopeptidase	UAH	AT5G43600	WT-LD-sp.vs.WT-LD-gr	WT-SD-sp.vs.WT-SD-gr	-	2.14564	+
246702_at	SWIM zinc finger domain-containing protein	AT1G60560	AT1G60560	WT-LD-sp.vs.WT-LD-gr	WT-SD-sp.vs.WT-SD-gr	-	2.14641	+
255980_at	---	---	AT2G30640	WT-LD-sp.vs.WT-LD-gr	WT-SD-sp.vs.WT-SD-gr	-	2.14798	+
255484_at	ACR3; amino acid binding	ACR3	AT1G76990	WT-LD-sp.vs.WT-LD-gr	WT-SD-sp.vs.WT-SD-gr	-	2.15006	+
253382_at	putative plastid-lipid-associated protein 11 /// Chalcone and stilbene synthase family protein	AT4G00030 /// AT4G00040	AT4G00030	WT-LD-sp.vs.WT-LD-gr	WT-SD-sp.vs.WT-SD-gr	-	2.15065	+
267380_at	glycosyl hydrolase family protein	AT5G20950	AT5G20950	WT-LD-sp.vs.WT-LD-gr	WT-SD-sp.vs.WT-SD-gr	-	2.15178	+
254252_at	hypothetical protein	AT5G65440	AT5G65440	WT-LD-sp.vs.WT-LD-gr	WT-SD-sp.vs.WT-SD-gr	-	2.1582	+
257751_at	serine-rich protein-like protein	AT5G25280	AT5G25280	WT-LD-sp.vs.WT-LD-gr	WT-SD-sp.vs.WT-SD-gr	-	2.15977	+
248944_at	mediator of RNA polymerase II transcription subunit 6	MED6	AT3G21350	WT-LD-sp.vs.WT-LD-gr	WT-SD-sp.vs.WT-SD-gr	-	2.1619	+
267288_at	DEAD-box ATP-dependent RNA helicase 18	AT5G05450	AT5G05450	WT-LD-sp.vs.WT-LD-gr	WT-SD-sp.vs.WT-SD-gr	-	2.16341	+
258880_at	ALB4 (ALBINA 4)	ALB4	AT1G24490	WT-LD-sp.vs.WT-LD-gr	WT-SD-sp.vs.WT-SD-gr	-	2.16366	+
249486_at	OTS2 (OVERLY TOLERANT TO SALT 2); SUMO-specific protease/ cysteine-type peptidase	OTS2	AT1G10570	WT-LD-sp.vs.WT-LD-gr	WT-SD-sp.vs.WT-SD-gr	-	2.16377	+
255715_s_at	DCL2 (DICER-LIKE 2); ATP binding / ATP-dependent helicase/ RNA binding / double-stranded RNA binding / helicase/ nucleic acid binding / ribonuclease III	DCL2	AT3G03300	WT-LD-sp.vs.WT-LD-gr	WT-SD-sp.vs.WT-SD-gr	-	2.16424	+
257277_at	ABC transporter A family member 1	ABCA1	AT2G41700	WT-LD-sp.vs.WT-LD-gr	WT-SD-sp.vs.WT-SD-gr	-	2.16511	+
250580_at	U2 small nuclear ribonucleoprotein B'' 2	AT1G06960	AT1G06960	WT-LD-sp.vs.WT-LD-gr	WT-SD-sp.vs.WT-SD-gr	-	2.16737	+
262226_at	TUB_2 domain-containing protein /// hypothetical protein	AT1G53870 /// AT1G53890	AT1G53870 /// AT1G53890	WT-LD-sp.vs.WT-LD-gr	WT-SD-sp.vs.WT-SD-gr	-	2.16917	+
265440_at	ADSS (ADENYLOSUCCINATE SYNTHASE); adenylosuccinate synthase	ADSS	AT3G57610	WT-LD-sp.vs.WT-LD-gr	WT-SD-sp.vs.WT-SD-gr	-	2.17064	+
264506_at	RNA binding (RRM/RBD/RNP motifs) family protein	AT3G45630	AT3G45630	WT-LD-sp.vs.WT-LD-gr	WT-SD-sp.vs.WT-SD-gr	-	2.17084	+
254722_at	VHA-A3 (VACUOLAR PROTON ATPASE A3); ATPase	VHA-A3	AT4G39080	WT-LD-sp.vs.WT-LD-gr	WT-SD-sp.vs.WT-SD-gr	-	2.1717	+
254957_at	DXR (1-DEOXY-D-XYLULOSE 5-PHOSPHATE REDUCTOISOMERASE); 1-deoxy-D-xylulose-5-phosphate reductoisomerase	DXR	AT5G62790	WT-LD-sp.vs.WT-LD-gr	WT-SD-sp.vs.WT-SD-gr	-	2.17182	+
250487_at	KEA6; potassium ion transmembrane transporter/ potassium:hydrogen antiporter	KEA6	AT5G11800	WT-LD-sp.vs.WT-LD-gr	WT-SD-sp.vs.WT-SD-gr	-	2.17342	+
261718_at	RNA-binding KH domain-containing protein	AT3G32940	AT3G32940	WT-LD-sp.vs.WT-LD-gr	WT-SD-sp.vs.WT-SD-gr	-	2.17421	+
254893_at	hypothetical protein	AT1G73350	AT1G73350	WT-LD-sp.vs.WT-LD-gr	WT-SD-sp.vs.WT-SD-gr	-	2.17545	+
248874_at	ATL8; protein binding / zinc ion binding	ATL8	AT1G76410	WT-LD-sp.vs.WT-LD-gr	WT-SD-sp.vs.WT-SD-gr	-	2.1755	+
248738_at	thioesterase family protein	AT1G68260	AT1G68260	WT-LD-sp.vs.WT-LD-gr	WT-SD-sp.vs.WT-SD-gr	-	2.17602	+
256922_at	OTP51 (ORGANELLE TRANSCRIPT PROCESSING 51); RNA splicing factor, transesterification mechanism	OTP51	AT2G15820	WT-LD-sp.vs.WT-LD-gr	WT-SD-sp.vs.WT-SD-gr	-	2.17649	+
263296_at	putative zinc finger transcription factor BZS1	AT4G39070	AT4G39070	WT-LD-sp.vs.WT-LD-gr	WT-SD-sp.vs.WT-SD-gr	-	2.17788	+
250815_s_at	hydrolase	AT3G27325	AT3G27325	WT-LD-sp.vs.WT-LD-gr	WT-SD-sp.vs.WT-SD-gr	-	2.17976	+
245439_at	WRKY57; transcription factor	WRKY57	AT1G69310	WT-LD-sp.vs.WT-LD-gr	WT-SD-sp.vs.WT-SD-gr	-	2.17981	+
251163_at	translin family protein	AT2G37020	AT2G37020	WT-LD-sp.vs.WT-LD-gr	WT-SD-sp.vs.WT-SD-gr	-	2.18052	+
255381_at	NHL domain-containing protein	AT1G23890	AT1G23890	WT-LD-sp.vs.WT-LD-gr	WT-SD-sp.vs.WT-SD-gr	-	2.18126	+
247610_at	ERD5 (EARLY RESPONSIVE TO DEHYDRATION 5); proline dehydrogenase	ERD5	AT3G30775	WT-LD-sp.vs.WT-LD-gr	WT-SD-sp.vs.WT-SD-gr	-	2.18389	+
252303_at	hypothetical protein	AT5G44780	AT5G44780	WT-LD-sp.vs.WT-LD-gr	WT-SD-sp.vs.WT-SD-gr	-	2.1839	+
244966_at	MIRO1 (Miro-related GTP-ase 1); GTP binding	MIRO1	AT5G27540	WT-LD-sp.vs.WT-LD-gr	WT-SD-sp.vs.WT-SD-gr	-	2.18577	+
267034_at	AGL62 (Agamous-like 62); DNA binding / transcription factor	AGL62	AT5G60440	WT-LD-sp.vs.WT-LD-gr	WT-SD-sp.vs.WT-SD-gr	-	2.18754	+
265511_at	polynucleotidyl transferase, ribonuclease H-like superfamily protein	AT4G09490	AT4G09490	WT-LD-sp.vs.WT-LD-gr	WT-SD-sp.vs.WT-SD-gr	-	2.18831	+
253273_at	GLU2 (GLUTAMATE SYNTHASE 2); glutamate synthase (ferredoxin)	GLU2	AT2G41220	WT-LD-sp.vs.WT-LD-gr	WT-SD-sp.vs.WT-SD-gr	-	2.19052	+
248124_at	Nucleoporin autopeptidase	AT1G59660	AT1G59660	WT-LD-sp.vs.WT-LD-gr	WT-SD-sp.vs.WT-SD-gr	-	2.19509	+
249801_at	BTB/POZ domain-containing protein	AT2G30600	AT2G30600	WT-LD-sp.vs.WT-LD-gr	WT-SD-sp.vs.WT-SD-gr	-	2.19801	+
246115_at	P-loop containing nucleoside triphosphate hydrolases superfamily protein	AT3G10350	AT3G10350	WT-LD-sp.vs.WT-LD-gr	WT-SD-sp.vs.WT-SD-gr	-	2.19844	+
256965_at	beta-1,4-N-acetylglucosaminyltransferase-like protein	AT2G13290	AT2G13290	WT-LD-sp.vs.WT-LD-gr	WT-SD-sp.vs.WT-SD-gr	-	2.20139	+
247006_at	lipid transporter	AT5G07630	AT5G07630	WT-LD-sp.vs.WT-LD-gr	WT-SD-sp.vs.WT-SD-gr	-	2.20244	+
252567_at	adrenodoxin-like ferredoxin 2	MFDX1	AT4G05450	WT-LD-sp.vs.WT-LD-gr	WT-SD-sp.vs.WT-SD-gr	-	2.2026	+
257074_at	emb2738 (embryo defective 2738); GTP binding	emb2738	AT3G12080	WT-LD-sp.vs.WT-LD-gr	WT-SD-sp.vs.WT-SD-gr	-	2.20324	+
259560_at	NAP1;1 (NUCLEOSOME ASSEMBLY PROTEIN1;1); DNA binding	NAP1;1	AT4G26110	WT-LD-sp.vs.WT-LD-gr	WT-SD-sp.vs.WT-SD-gr	-	2.20362	+
258207_at	transcription factor jumonji (jmjC) domain-containing protein	AT4G00990	AT4G00990	WT-LD-sp.vs.WT-LD-gr	WT-SD-sp.vs.WT-SD-gr	-	2.20478	+
254197_at	microtubule-associated protein SPIRAL2-like	AT1G50890	AT1G50890	WT-LD-sp.vs.WT-LD-gr	WT-SD-sp.vs.WT-SD-gr	-	2.20551	+
245151_at	KEA2; potassium ion transmembrane transporter/ potassium:hydrogen antiporter	KEA2	AT4G00630	WT-LD-sp.vs.WT-LD-gr	WT-SD-sp.vs.WT-SD-gr	-	2.20689	+
252023_at	pseudouridine synthase family protein	AT5G14460	AT5G14460	WT-LD-sp.vs.WT-LD-gr	WT-SD-sp.vs.WT-SD-gr	-	2.20804	+
260362_at	LysM type receptor kinase-like protein	AT1G51940	AT1G51940	WT-LD-sp.vs.WT-LD-gr	WT-SD-sp.vs.WT-SD-gr	-	2.21005	+
247305_at	guanylate-binding family protein	AT2G38840	AT2G38840	WT-LD-sp.vs.WT-LD-gr	WT-SD-sp.vs.WT-SD-gr	-	2.21278	+
246238_at	ATNUDX23 (ARABIDOPSIS THALIANA NUDIX HYDROLASE HOMOLOG 23); FAD diphosphatase/ hydrolase	ATNUDX23	AT2G42070	WT-LD-sp.vs.WT-LD-gr	WT-SD-sp.vs.WT-SD-gr	-	2.21406	+
248079_at	hypothetical protein	AT2G44760	AT2G44760	WT-LD-sp.vs.WT-LD-gr	WT-SD-sp.vs.WT-SD-gr	-	2.21537	+
263065_at	Nup93/Nic96 nucleoporin interacting component-containing protein	AT2G41620	AT2G41620	WT-LD-sp.vs.WT-LD-gr	WT-SD-sp.vs.WT-SD-gr	-	2.21923	+
252326_at	SH3 domain-containing protein	AT2G07360	AT2G07360	WT-LD-sp.vs.WT-LD-gr	WT-SD-sp.vs.WT-SD-gr	-	2.21942	+
245385_at	HMT2 (HOMOCYSTEINE METHYLTRANSFERASE 2); homocysteine S-methyltransferase	HMT2	AT3G63250	WT-LD-sp.vs.WT-LD-gr	WT-SD-sp.vs.WT-SD-gr	-	2.22367	+
258275_at	CBL (cystathionine beta-lyase); cystathionine beta-lyase	CBL	AT3G57050	WT-LD-sp.vs.WT-LD-gr	WT-SD-sp.vs.WT-SD-gr	-	2.22583	+
247699_at	nucleic acid binding / methyltransferase	AT3G58470	AT3G58470	WT-LD-sp.vs.WT-LD-gr	WT-SD-sp.vs.WT-SD-gr	-	2.22595	+
250962_at	probable peptide/nitrate transporter	AT5G14940	AT5G14940	WT-LD-sp.vs.WT-LD-gr	WT-SD-sp.vs.WT-SD-gr	-	2.22683	+
266228_at	SPP2 (SUCROSE-6F-PHOSPHATE PHOSPHOHYDROLASE 2); catalytic/ magnesium ion binding / phosphatase/ sucrose-phosphatase	SPP2	AT3G52340	WT-LD-sp.vs.WT-LD-gr	WT-SD-sp.vs.WT-SD-gr	-	2.22725	+
262761_at	putative anion-transporting ATPase	AT1G01910	AT1G01910	WT-LD-sp.vs.WT-LD-gr	WT-SD-sp.vs.WT-SD-gr	-	2.22748	+
253640_at	cyclin family protein	CYCA3;2	AT1G47210	WT-LD-sp.vs.WT-LD-gr	WT-SD-sp.vs.WT-SD-gr	-	2.23138	+
256376_s_at	PKL (PICKLE); ATPase/ DNA binding / DNA helicase	PKL	AT2G25170	WT-LD-sp.vs.WT-LD-gr	WT-SD-sp.vs.WT-SD-gr	-	2.23265	+
261114_at	ribosomal protein L36	AT5G20180	AT5G20180	WT-LD-sp.vs.WT-LD-gr	WT-SD-sp.vs.WT-SD-gr	-	2.23329	+
257624_at	RNA-binding KH domain-containing protein	AT1G51580	AT1G51580	WT-LD-sp.vs.WT-LD-gr	WT-SD-sp.vs.WT-SD-gr	-	2.23727	+
248565_at	Galactose oxidase/kelch repeat superfamily protein	AT1G55270	AT1G55270	WT-LD-sp.vs.WT-LD-gr	WT-SD-sp.vs.WT-SD-gr	-	2.23784	+
250784_at	dual specificity protein phosphatase 1	DSPTP1	AT3G23610	WT-LD-sp.vs.WT-LD-gr	WT-SD-sp.vs.WT-SD-gr	-	2.23966	+
260367_at	CLPP5 (NUCLEAR ENCODED CLP PROTEASE 5); serine-type endopeptidase	CLPP5	AT1G02560	WT-LD-sp.vs.WT-LD-gr	WT-SD-sp.vs.WT-SD-gr	-	2.2401	+
255485_at	isocitrate dehydrogenase	AT5G14590	AT5G14590	WT-LD-sp.vs.WT-LD-gr	WT-SD-sp.vs.WT-SD-gr	-	2.24104	+
262918_at	putative UDP-N-acetylglucosamine pyrophosphorylase	GlcNA.1UT2	AT2G35020	WT-LD-sp.vs.WT-LD-gr	WT-SD-sp.vs.WT-SD-gr	-	2.24403	+
248952_at	hypothetical protein	AT5G22310	AT5G22310	WT-LD-sp.vs.WT-LD-gr	WT-SD-sp.vs.WT-SD-gr	-	2.24537	+
247833_at	F-box protein	AT5G51380	AT5G51380	WT-LD-sp.vs.WT-LD-gr	WT-SD-sp.vs.WT-SD-gr	-	2.24543	+
265359_at	CIPK21 (CBL-interacting protein kinase 21); ATP binding / kinase/ protein kinase/ protein serine/threonine kinase	CIPK21	AT5G57630	WT-LD-sp.vs.WT-LD-gr	WT-SD-sp.vs.WT-SD-gr	-	2.24625	+
251758_at	D-aminoacid aminotransferase-like PLP-dependent enzymes superfamily protein	AT3G54970	AT3G54970	WT-LD-sp.vs.WT-LD-gr	WT-SD-sp.vs.WT-SD-gr	-	2.24667	+
245064_at	armadillo/beta-catenin-like repeat-containing protein	AT1G01830	AT1G01830	WT-LD-sp.vs.WT-LD-gr	WT-SD-sp.vs.WT-SD-gr	-	2.24685	+
254736_at	exocyst complex component sec15A	SEC15A	AT3G56640	WT-LD-sp.vs.WT-LD-gr	WT-SD-sp.vs.WT-SD-gr	-	2.24803	+
254063_at	ATS1; glycerol-3-phosphate O-acyltransferase	ATS1	AT1G32200	WT-LD-sp.vs.WT-LD-gr	WT-SD-sp.vs.WT-SD-gr	-	2.24817	+
263413_at	putative methyltransferase family protein	AT2G26810	AT2G26810	WT-LD-sp.vs.WT-LD-gr	WT-SD-sp.vs.WT-SD-gr	-	2.24921	+
258160_at	PSD (PAUSED); nucleobase, nucleoside, nucleotide and nucleic acid transmembrane transporter/ tRNA binding	PSD	AT1G72560	WT-LD-sp.vs.WT-LD-gr	WT-SD-sp.vs.WT-SD-gr	-	2.24953	+
247817_at	beta-1,6-N-acetylglucosaminyl transferase-like protein	AT3G52060	AT3G52060	WT-LD-sp.vs.WT-LD-gr	WT-SD-sp.vs.WT-SD-gr	-	2.24971	+
251273_at	Pseudouridine synthase family protein	AT5G35400	AT5G35400	WT-LD-sp.vs.WT-LD-gr	WT-SD-sp.vs.WT-SD-gr	-	2.25517	+
258110_at	glucose-inhibited division family A protein	AT2G13440	AT2G13440	WT-LD-sp.vs.WT-LD-gr	WT-SD-sp.vs.WT-SD-gr	-	2.25559	+
247771_at	UGT89B1 (UDP-GLUCOSYL TRANSFERASE 89B1); UDP-glycosyltransferase/ quercetin 3-O-glucosyltransferase/ quercetin 4'-O-glucosyltransferase/ quercetin 7-O-glucosyltransferase/ transferase, transferring glycosyl groups / transferase, transferring hexosyl group	UGT89B1	AT1G73880 /// AT1G73885	WT-LD-sp.vs.WT-LD-gr	WT-SD-sp.vs.WT-SD-gr	-	2.25847	+
253022_at	TTN7 (TITAN7); ATP binding / protein binding	TTN7	AT2G27170	WT-LD-sp.vs.WT-LD-gr	WT-SD-sp.vs.WT-SD-gr	-	2.25923	+
259423_at	O-methyltransferase-like protein	AT1G33030	AT1G33030	WT-LD-sp.vs.WT-LD-gr	WT-SD-sp.vs.WT-SD-gr	-	2.2599	+
254410_at	hsp70-interacting protein FES1B-like protein	Fes1B	AT3G53800	WT-LD-sp.vs.WT-LD-gr	WT-SD-sp.vs.WT-SD-gr	-	2.26249	+
256771_at	hypothetical protein	AT2G25800	AT2G25800	WT-LD-sp.vs.WT-LD-gr	WT-SD-sp.vs.WT-SD-gr	-	2.26284	+
249140_at	THY-1 (THYMIDYLATE SYNTHASE 1); dihydrofolate reductase/ thymidylate synthase	THY-1	AT2G16370 /// AT4G34570	WT-LD-sp.vs.WT-LD-gr	WT-SD-sp.vs.WT-SD-gr	-	2.2689	+
257112_at	protein SMALL AUXIN UPREGULATED 41	AT1G16510	AT1G16510	WT-LD-sp.vs.WT-LD-gr	WT-SD-sp.vs.WT-SD-gr	-	2.26985	+
255057_at	GDSL esterase/lipase	AT3G14220	AT3G14220	WT-LD-sp.vs.WT-LD-gr	WT-SD-sp.vs.WT-SD-gr	-	2.27099	+
252570_at	Double Clp-N motif protein	AT4G25370	AT4G25370	WT-LD-sp.vs.WT-LD-gr	WT-SD-sp.vs.WT-SD-gr	-	2.2717	+
259932_at	vacuolar protein sorting-associated protein 26	AT1G48550	AT1G48550	WT-LD-sp.vs.WT-LD-gr	WT-SD-sp.vs.WT-SD-gr	-	2.2728	+
259213_at	putative methyltransferase PMT11	AT2G39750	AT2G39750	WT-LD-sp.vs.WT-LD-gr	WT-SD-sp.vs.WT-SD-gr	-	2.27471	+
265382_at	hypothetical protein	AT4G19390	AT4G19390	WT-LD-sp.vs.WT-LD-gr	WT-SD-sp.vs.WT-SD-gr	-	2.27496	+
246821_at	pfkB-like carbohydrate kinase family protein	AT5G43910	AT5G43910	WT-LD-sp.vs.WT-LD-gr	WT-SD-sp.vs.WT-SD-gr	-	2.27647	+
250400_at	pentatricopeptide repeat-containing protein	AT5G66500	AT5G66500	WT-LD-sp.vs.WT-LD-gr	WT-SD-sp.vs.WT-SD-gr	-	2.27811	+
260302_at	ATEYA (Arabidopsis thaliana EYES ABSENT homolog); protein tyrosine phosphatase, metal-dependent	ATEYA	AT2G35320	WT-LD-sp.vs.WT-LD-gr	WT-SD-sp.vs.WT-SD-gr	-	2.27967	+
246098_at	VQ motif-containing protein	AT1G78410	AT1G78410	WT-LD-sp.vs.WT-LD-gr	WT-SD-sp.vs.WT-SD-gr	-	2.28009	+
255740_at	DEGP1 (DegP protease 1); serine-type endopeptidase/ serine-type peptidase	DEGP1	AT3G27925	WT-LD-sp.vs.WT-LD-gr	WT-SD-sp.vs.WT-SD-gr	-	2.28313	+
251634_at	NAP (NAC-like, activated by AP3/PI); transcription factor	NAP	AT1G69490	WT-LD-sp.vs.WT-LD-gr	WT-SD-sp.vs.WT-SD-gr	-	2.28348	+
248087_at	probable aldo-keto reductase 3	AT1G60690	AT1G60690	WT-LD-sp.vs.WT-LD-gr	WT-SD-sp.vs.WT-SD-gr	-	2.28568	+
252563_at	BSK3 (BR-SIGNALING KINASE 3); ATP binding / binding / kinase/ protein kinase/ protein tyrosine kinase	BSK3	AT4G00710	WT-LD-sp.vs.WT-LD-gr	WT-SD-sp.vs.WT-SD-gr	-	2.2859	+
264501_at	kinetochore Spc25 domain-containing protein	AT3G48210	AT3G48210	WT-LD-sp.vs.WT-LD-gr	WT-SD-sp.vs.WT-SD-gr	-	2.28722	+
260364_at	ARAD2 (ARABINAN DEFICIENT 2); catalytic	ARAD2	AT5G44930	WT-LD-sp.vs.WT-LD-gr	WT-SD-sp.vs.WT-SD-gr	-	2.28849	+
258887_at	emb1027 (embryo defective 1027); ATP binding / aminoacyl-tRNA ligase/ arginine-tRNA ligase/ nucleotide binding	emb1027	AT4G26300	WT-LD-sp.vs.WT-LD-gr	WT-SD-sp.vs.WT-SD-gr	-	2.29534	+
253609_at	emb1688 (embryo defective 1688); GTP binding / GTPase	emb1688	AT1G67440	WT-LD-sp.vs.WT-LD-gr	WT-SD-sp.vs.WT-SD-gr	-	2.30444	+
245987_at	CHR18; ATP binding / DNA binding / helicase/ nucleic acid binding	CHR18	AT1G48310	WT-LD-sp.vs.WT-LD-gr	WT-SD-sp.vs.WT-SD-gr	-	2.30503	+
246888_at	aarF domain-containing protein kinase	AT5G05200	AT5G05200	WT-LD-sp.vs.WT-LD-gr	WT-SD-sp.vs.WT-SD-gr	-	2.30661	+
245082_at	protein AUGMIN 3	AT5G48520	AT5G48520	WT-LD-sp.vs.WT-LD-gr	WT-SD-sp.vs.WT-SD-gr	-	2.30977	+
251300_at	hypothetical protein	AT5G45630	AT5G45630	WT-LD-sp.vs.WT-LD-gr	WT-SD-sp.vs.WT-SD-gr	-	2.3103	+
267477_at	putative guanylate kinase	AT3G06200	AT3G06200	WT-LD-sp.vs.WT-LD-gr	WT-SD-sp.vs.WT-SD-gr	-	2.31321	+
259544_at	SUVH1 (SU(VAR)3-9 HOMOLOG 1); histone methyltransferase	SUVH1	AT5G04940	WT-LD-sp.vs.WT-LD-gr	WT-SD-sp.vs.WT-SD-gr	-	2.31447	+
265136_at	phenylalanyl-tRNA synthetase	AT3G58140	AT3G58140	WT-LD-sp.vs.WT-LD-gr	WT-SD-sp.vs.WT-SD-gr	-	2.31892	+
260154_at	HNH endonuclease domain-containing protein	AT1G18680	AT1G18680	WT-LD-sp.vs.WT-LD-gr	WT-SD-sp.vs.WT-SD-gr	-	2.31949	+
252679_at	DNAJ heat shock N-terminal domain-containing protein	AT2G17880	AT2G17880	WT-LD-sp.vs.WT-LD-gr	WT-SD-sp.vs.WT-SD-gr	-	2.32098	+
267496_at	hypothetical protein	AT1G52550	AT1G52550	WT-LD-sp.vs.WT-LD-gr	WT-SD-sp.vs.WT-SD-gr	-	2.32184	+
254521_at	TOR1 (TORTIFOLIA 1); microtubule binding	TOR1	AT4G27060	WT-LD-sp.vs.WT-LD-gr	WT-SD-sp.vs.WT-SD-gr	-	2.32311	+
255630_at	UBP5 (UBIQUITIN-SPECIFIC PROTEASE 5); ubiquitin-specific protease	UBP5	AT2G40930	WT-LD-sp.vs.WT-LD-gr	WT-SD-sp.vs.WT-SD-gr	-	2.32377	+
252789_s_at	hypothetical protein	AT3G12320	AT3G12320	WT-LD-sp.vs.WT-LD-gr	WT-SD-sp.vs.WT-SD-gr	-	2.32589	+
252420_at	hypothetical protein	AT5G08400	AT5G08400	WT-LD-sp.vs.WT-LD-gr	WT-SD-sp.vs.WT-SD-gr	-	2.32717	+
262653_at	ACT-like protein tyrosine kinase family protein	AT4G38470	AT4G38470	WT-LD-sp.vs.WT-LD-gr	WT-SD-sp.vs.WT-SD-gr	-	2.32795	+
259416_at	CLPP6; serine-type endopeptidase	CLPP6	AT1G11750	WT-LD-sp.vs.WT-LD-gr	WT-SD-sp.vs.WT-SD-gr	-	2.33839	+
247089_at	pentatricopeptide repeat-containing protein-like protein	AT3G59300	AT3G59300	WT-LD-sp.vs.WT-LD-gr	WT-SD-sp.vs.WT-SD-gr	-	2.34135	+
265306_at	EMB1290 (EMBRYO DEFECTIVE 1290); kinase/ protein kinase	EMB1290	AT4G23250	WT-LD-sp.vs.WT-LD-gr	WT-SD-sp.vs.WT-SD-gr	-	2.34262	+
265772_at	mitochondrial glycoprotein family protein	AT4G31930	AT4G31930	WT-LD-sp.vs.WT-LD-gr	WT-SD-sp.vs.WT-SD-gr	-	2.34321	+
257209_at	hypothetical protein /// RNA-directed DNA polymerase (reverse transcriptase)-related protein	AT3G23910 /// AT3G24255	AT3G23910 /// AT3G24255	WT-LD-sp.vs.WT-LD-gr	WT-SD-sp.vs.WT-SD-gr	-	2.34467	+
267499_at	Insulinase (peptidase family M16) protein	AT5G56730	AT5G56730	WT-LD-sp.vs.WT-LD-gr	WT-SD-sp.vs.WT-SD-gr	-	2.34762	+
246799_at	hypothetical protein	AT3G51010	AT3G51010	WT-LD-sp.vs.WT-LD-gr	WT-SD-sp.vs.WT-SD-gr	-	2.3503	+
263370_at	pentatricopeptide repeat-containing protein	AT5G12100	AT5G12100	WT-LD-sp.vs.WT-LD-gr	WT-SD-sp.vs.WT-SD-gr	-	2.35046	+
260915_at	probable phenylalanine--tRNA ligase alpha subunit	AT4G39280	AT4G39280	WT-LD-sp.vs.WT-LD-gr	WT-SD-sp.vs.WT-SD-gr	-	2.351	+
264300_at	pentatricopeptide repeat-containing protein	AT3G20730	AT3G20730	WT-LD-sp.vs.WT-LD-gr	WT-SD-sp.vs.WT-SD-gr	-	2.3522	+
256232_at	thioredoxin-like protein	AT1G21350	AT1G21350	WT-LD-sp.vs.WT-LD-gr	WT-SD-sp.vs.WT-SD-gr	-	2.3544	+
245626_at	NDP1 (RANDOM POTATO CDNA CLONE); binding	NDP1	AT5G02130	WT-LD-sp.vs.WT-LD-gr	WT-SD-sp.vs.WT-SD-gr	-	2.35774	+
264902_at	core-2/I-branching beta-1,6-N-acetylglucosaminyltransferase family protein	AT3G24040	AT3G24040	WT-LD-sp.vs.WT-LD-gr	WT-SD-sp.vs.WT-SD-gr	-	2.35897	+
263112_at	AtRLP43 (Receptor Like Protein 43); kinase/ protein binding	AtRLP43	AT3G28890	WT-LD-sp.vs.WT-LD-gr	WT-SD-sp.vs.WT-SD-gr	-	2.35985	+
262592_at	hypothetical protein	AT4G22830	AT4G22830	WT-LD-sp.vs.WT-LD-gr	WT-SD-sp.vs.WT-SD-gr	-	2.36405	+
258249_s_at	PDX2 (PYRIDOXINE BIOSYNTHESIS 2); glutaminase/ glutaminyl-tRNA synthase (glutamine-hydrolyzing)/ protein heterodimerization	PDX2	AT5G60540	WT-LD-sp.vs.WT-LD-gr	WT-SD-sp.vs.WT-SD-gr	-	2.36463	+
261404_at	pentatricopeptide repeat-containing protein	AT3G23020	AT3G23020	WT-LD-sp.vs.WT-LD-gr	WT-SD-sp.vs.WT-SD-gr	-	2.36869	+
250259_at	cysteine-rich receptor-like protein kinase 4	CRK4	AT3G45860	WT-LD-sp.vs.WT-LD-gr	WT-SD-sp.vs.WT-SD-gr	-	2.371	+
248726_at	IBR3 (IBA-RESPONSE 3); acyl-CoA dehydrogenase/ oxidoreductase	IBR3	AT3G06810	WT-LD-sp.vs.WT-LD-gr	WT-SD-sp.vs.WT-SD-gr	-	2.37199	+
252097_at	SAR3 (SUPPRESSOR OF AUXIN RESISTANCE 3); porin	SAR3	AT1G80680	WT-LD-sp.vs.WT-LD-gr	WT-SD-sp.vs.WT-SD-gr	-	2.3735	+
252989_at	GPI transamidase component PIG-S-related protein	AT3G07180	AT3G07180	WT-LD-sp.vs.WT-LD-gr	WT-SD-sp.vs.WT-SD-gr	-	2.37879	+
267073_at	putative protein kinase	AT1G71410	AT1G71410	WT-LD-sp.vs.WT-LD-gr	WT-SD-sp.vs.WT-SD-gr	-	2.38328	+
245051_at	tRNA/rRNA methyltransferase (SpoU) family protein	AT4G38020	AT4G38020	WT-LD-sp.vs.WT-LD-gr	WT-SD-sp.vs.WT-SD-gr	-	2.38504	+
262749_at	auxin efflux carrier family protein	AT1G76520	AT1G76520	WT-LD-sp.vs.WT-LD-gr	WT-SD-sp.vs.WT-SD-gr	-	2.38857	+
245666_at	vesicle-associated protein 3-1	AT2G23830	AT2G23830	WT-LD-sp.vs.WT-LD-gr	WT-SD-sp.vs.WT-SD-gr	-	2.38994	+
245787_at	---	---	---	WT-LD-sp.vs.WT-LD-gr	WT-SD-sp.vs.WT-SD-gr	-	2.39012	+
245112_at	hypothetical protein	AT5G06180	AT5G06180	WT-LD-sp.vs.WT-LD-gr	WT-SD-sp.vs.WT-SD-gr	-	2.39031	+
267089_at	GR (GLUTATHIONE REDUCTASE); ATP binding / glutathione-disulfide reductase	GR	AT3G54660	WT-LD-sp.vs.WT-LD-gr	WT-SD-sp.vs.WT-SD-gr	-	2.39311	+
261806_at	Histone H3 K4-specific methyltransferase SET7/9 family protein	AT4G17080	AT4G17080	WT-LD-sp.vs.WT-LD-gr	WT-SD-sp.vs.WT-SD-gr	-	2.39378	+
247275_at	SAMC1 (S-ADENOSYLMETHIONINE CARRIER 1); S-adenosylmethionine transmembrane transporter/ binding	SAMC1	AT4G39460	WT-LD-sp.vs.WT-LD-gr	WT-SD-sp.vs.WT-SD-gr	-	2.39523	+
253630_at	ISA1 (ISOAMYLASE 1); alpha-amylase/ isoamylase	ISA1	AT2G39930	WT-LD-sp.vs.WT-LD-gr	WT-SD-sp.vs.WT-SD-gr	-	2.3996	+
256756_at	S-adenosyl-L-methionine-dependent methyltransferases-like protein	AT1G22800	AT1G22800	WT-LD-sp.vs.WT-LD-gr	WT-SD-sp.vs.WT-SD-gr	-	2.40038	+
245637_at	transcription factor bHLH60	AT3G57800	AT3G57800	WT-LD-sp.vs.WT-LD-gr	WT-SD-sp.vs.WT-SD-gr	-	2.40153	+
267135_at	SRF3 (STRUBBELIG-RECEPTOR FAMILY 3); ATP binding / kinase/ protein serine/threonine kinase	SRF3	AT4G03390	WT-LD-sp.vs.WT-LD-gr	WT-SD-sp.vs.WT-SD-gr	-	2.40286	+
253212_s_at	aldehyde reductase	AT3G04000	AT3G04000	WT-LD-sp.vs.WT-LD-gr	WT-SD-sp.vs.WT-SD-gr	-	2.40721	+
262643_at	MRH2 (MORPHOGENESIS OF ROOT HAIR 2); actin binding / microtubule binding / microtubule motor	MRH2	AT3G54870	WT-LD-sp.vs.WT-LD-gr	WT-SD-sp.vs.WT-SD-gr	-	2.40747	+
254561_at	CRTISO (CAROTENOID ISOMERASE); carotenoid isomerase	CRTISO	AT1G06820	WT-LD-sp.vs.WT-LD-gr	WT-SD-sp.vs.WT-SD-gr	-	2.41004	+
248821_at	SNL6 (SIN3-LIKE 6)	SNL6	AT1G10250 /// AT1G10450	WT-LD-sp.vs.WT-LD-gr	WT-SD-sp.vs.WT-SD-gr	-	2.41131	+
252213_at	AtRLP47 (Receptor Like Protein 47); protein binding	AtRLP47	AT4G13810	WT-LD-sp.vs.WT-LD-gr	WT-SD-sp.vs.WT-SD-gr	-	2.41448	+
249869_at	alpha/beta-Hydrolases superfamily protein	AT5G38360	AT5G38360	WT-LD-sp.vs.WT-LD-gr	WT-SD-sp.vs.WT-SD-gr	-	2.41811	+
252175_at	tetratricopeptide repeat (TPR)-containing protein	AT2G39090	AT2G39090	WT-LD-sp.vs.WT-LD-gr	WT-SD-sp.vs.WT-SD-gr	-	2.41836	+
259081_at	PLATZ transcription factor family protein	AT1G76590	AT1G76590	WT-LD-sp.vs.WT-LD-gr	WT-SD-sp.vs.WT-SD-gr	-	2.41949	+
264619_at	serine/threonine-protein phosphatase 7 inactive-like protein	AT5G10900	AT5G10900	WT-LD-sp.vs.WT-LD-gr	WT-SD-sp.vs.WT-SD-gr	-	2.42132	+
265680_at	DHHC-type zinc finger family protein	AT4G24630	AT4G24630	WT-LD-sp.vs.WT-LD-gr	WT-SD-sp.vs.WT-SD-gr	-	2.42151	+
256633_at	zinc finger protein ZAT5	AT2G28200	AT2G28200	WT-LD-sp.vs.WT-LD-gr	WT-SD-sp.vs.WT-SD-gr	-	2.42216	+
256940_at	initiator tRNA phosphoribosyl transferase-like protein	AT2G40570	AT2G40570	WT-LD-sp.vs.WT-LD-gr	WT-SD-sp.vs.WT-SD-gr	-	2.42859	+
245131_s_at	formin-like protein 14	AFH14	AT1G31810	WT-LD-sp.vs.WT-LD-gr	WT-SD-sp.vs.WT-SD-gr	-	2.43026	+
249148_at	IMPA-6 (IMPORTIN ALPHA ISOFORM 6); binding / protein transporter	IMPA-6	AT1G02690	WT-LD-sp.vs.WT-LD-gr	WT-SD-sp.vs.WT-SD-gr	-	2.43628	+
264082_at	hypothetical protein	AT4G31875	AT4G31875	WT-LD-sp.vs.WT-LD-gr	WT-SD-sp.vs.WT-SD-gr	-	2.43788	+
263159_at	ribosomal L32p protein family	AT1G26740	AT1G26740	WT-LD-sp.vs.WT-LD-gr	WT-SD-sp.vs.WT-SD-gr	-	2.43838	+
253125_at	ckl10 (Casein Kinase I-like 10); ATP binding / kinase/ protein kinase/ protein serine/threonine kinase	ckl10	AT3G23340	WT-LD-sp.vs.WT-LD-gr	WT-SD-sp.vs.WT-SD-gr	-	2.44391	+
255859_at	hypothetical protein	AT5G66420	AT5G66420	WT-LD-sp.vs.WT-LD-gr	WT-SD-sp.vs.WT-SD-gr	-	2.45034	+
248845_at	BTB/POZ domain with WD40/YVTN repeat-containing protein	AT5G41330	AT5G41330	WT-LD-sp.vs.WT-LD-gr	WT-SD-sp.vs.WT-SD-gr	-	2.45426	+
249870_at	RNA splicing protein SMU1	SMU1	AT1G73720	WT-LD-sp.vs.WT-LD-gr	WT-SD-sp.vs.WT-SD-gr	-	2.46322	+
256789_at	MSI3 (MULTICOPY SUPPRESSOR OF IRA1 3); protein binding	MSI3	AT4G35050	WT-LD-sp.vs.WT-LD-gr	WT-SD-sp.vs.WT-SD-gr	-	2.47026	+
255590_at	hypothetical protein	AT2G17710	AT2G17710	WT-LD-sp.vs.WT-LD-gr	WT-SD-sp.vs.WT-SD-gr	-	2.4715	+
254952_at	CLE44 (CLAVATA3/ESR-RELATED 44)	CLE44	AT4G13195	WT-LD-sp.vs.WT-LD-gr	WT-SD-sp.vs.WT-SD-gr	-	2.47418	+
250875_at	TBP1 (TELOMERIC DNA BINDING PROTEIN 1); DNA binding / double-stranded telomeric DNA binding	TBP1	AT5G13820	WT-LD-sp.vs.WT-LD-gr	WT-SD-sp.vs.WT-SD-gr	-	2.47752	+
249783_at	PRH75; ATP-dependent helicase/ DEAD/H-box RNA helicase binding	PRH75	AT5G62190	WT-LD-sp.vs.WT-LD-gr	WT-SD-sp.vs.WT-SD-gr	-	2.47895	+
249618_at	DegP7 (DegP protease 7); catalytic/ protein binding / serine-type endopeptidase/ serine-type peptidase	DegP7	AT3G03380	WT-LD-sp.vs.WT-LD-gr	WT-SD-sp.vs.WT-SD-gr	-	2.48271	+
253377_at	ATNEK1 (ARABIDOPSIS THALIANA NIMA-RELATED SERINE/THREONINE KINASE 1); ATP binding / kinase/ protein kinase/ protein serine/threonine kinase	ATNEK1	AT1G54510	WT-LD-sp.vs.WT-LD-gr	WT-SD-sp.vs.WT-SD-gr	-	2.48653	+
266005_at	HUB1 (HISTONE MONO-UBIQUITINATION 1); protein binding / protein homodimerization/ ubiquitin-protein ligase/ zinc ion binding	HUB1	AT2G44950	WT-LD-sp.vs.WT-LD-gr	WT-SD-sp.vs.WT-SD-gr	-	2.48769	+
264708_at	carboxylate clamp-tetratricopeptide repeat protein	AT1G33400	AT1G33400	WT-LD-sp.vs.WT-LD-gr	WT-SD-sp.vs.WT-SD-gr	-	2.4899	+
246222_at	dirigent-like protein DIR5	AT1G64160	AT1G64160	WT-LD-sp.vs.WT-LD-gr	WT-SD-sp.vs.WT-SD-gr	-	2.4902	+
251927_at	hypothetical protein	AT5G11890	AT5G11890	WT-LD-sp.vs.WT-LD-gr	WT-SD-sp.vs.WT-SD-gr	-	2.49172	+
251650_at	transmembrane amino acid transporter family protein	AT5G15240	AT5G15240	WT-LD-sp.vs.WT-LD-gr	WT-SD-sp.vs.WT-SD-gr	-	2.4919	+
252698_at	UBC25 (UBIQUITIN-CONJUGATING ENZYME 25); small conjugating protein ligase	UBC25	AT3G15355	WT-LD-sp.vs.WT-LD-gr	WT-SD-sp.vs.WT-SD-gr	-	2.49597	+
252331_s_at	hydroxyproline-rich glycoprotein family protein	AT5G49280	AT5G49280	WT-LD-sp.vs.WT-LD-gr	WT-SD-sp.vs.WT-SD-gr	-	2.49724	+
256188_at	protein embryo defective 140	EMB140	AT4G24270	WT-LD-sp.vs.WT-LD-gr	WT-SD-sp.vs.WT-SD-gr	-	2.50013	+
260129_at	AtCXE5 (Arabidopsis thaliana carboxyesterase 5); carboxylesterase	AtCXE5	AT1G49660	WT-LD-sp.vs.WT-LD-gr	WT-SD-sp.vs.WT-SD-gr	-	2.50191	+
259583_at	EMB1691 (EMBRYO DEFECTIVE 1691); S-adenosylmethionine-dependent methyltransferase/ methyltransferase/ nucleic acid binding	EMB1691	AT4G09980	WT-LD-sp.vs.WT-LD-gr	WT-SD-sp.vs.WT-SD-gr	-	2.50219	+
253588_at	HPL1 (HYDROPEROXIDE LYASE 1); electron carrier/ heme binding / iron ion binding / monooxygenase	HPL1	AT4G15440	WT-LD-sp.vs.WT-LD-gr	WT-SD-sp.vs.WT-SD-gr	-	2.50397	+
254318_at	catalytic/ hydrolase	AT2G35450	AT2G35450	WT-LD-sp.vs.WT-LD-gr	WT-SD-sp.vs.WT-SD-gr	-	2.51159	+
256942_at	protein binding	AtRLP1	AT1G07390	WT-LD-sp.vs.WT-LD-gr	WT-SD-sp.vs.WT-SD-gr	-	2.51555	+
260887_at	HAD-superfamily hydrolase, subfamily IG, 5'-nucleotidase	AT5G48960	AT5G48960	WT-LD-sp.vs.WT-LD-gr	WT-SD-sp.vs.WT-SD-gr	-	2.51824	+
246460_at	UGT84A3; UDP-glycosyltransferase/ sinapate 1-glucosyltransferase/ transferase, transferring glycosyl groups	UGT84A3	AT4G15490	WT-LD-sp.vs.WT-LD-gr	WT-SD-sp.vs.WT-SD-gr	-	2.52228	+
267500_s_at	CID8 (CTC-INTERACTING DOMAIN 8); RNA binding / protein binding	CID8	AT1G53650	WT-LD-sp.vs.WT-LD-gr	WT-SD-sp.vs.WT-SD-gr	-	2.52482	+
264522_at	F-box/FBD/LRR-repeat protein	AT5G18770	AT5G18770	WT-LD-sp.vs.WT-LD-gr	WT-SD-sp.vs.WT-SD-gr	-	2.52702	+
261981_at	EIL1 (ETHYLENE-INSENSITIVE3-LIKE 1); transcription factor/ transcription regulator	EIL1	AT2G27050	WT-LD-sp.vs.WT-LD-gr	WT-SD-sp.vs.WT-SD-gr	-	2.52736	+
260936_at	putative protein phosphatase 2C	AT3G16800	AT3G16800	WT-LD-sp.vs.WT-LD-gr	WT-SD-sp.vs.WT-SD-gr	-	2.53541	+
253458_at	AAE15 (acyl-activating enzyme 15); long-chain-fatty-acid-[acyl-carrier-protein] ligase	AAE15	AT4G14070	WT-LD-sp.vs.WT-LD-gr	WT-SD-sp.vs.WT-SD-gr	-	2.5408	+
266552_at	BPC7 (BASIC PENTACYSTEINE 7); DNA binding / transcription factor	BPC7	AT2G35550	WT-LD-sp.vs.WT-LD-gr	WT-SD-sp.vs.WT-SD-gr	-	2.54082	+
264537_at	Glutathione S-transferase family protein	AT5G44000	AT5G44000	WT-LD-sp.vs.WT-LD-gr	WT-SD-sp.vs.WT-SD-gr	-	2.54498	+
265289_at	putative wound-responsive protein	AT4G28240	AT4G28240	WT-LD-sp.vs.WT-LD-gr	WT-SD-sp.vs.WT-SD-gr	-	2.54804	+
263931_at	zinc-binding dehydrogenase family protein	AT1G65560	AT1G65560	WT-LD-sp.vs.WT-LD-gr	WT-SD-sp.vs.WT-SD-gr	-	2.55	+
258434_at	hypothetical protein	AT2G33360	AT2G33360	WT-LD-sp.vs.WT-LD-gr	WT-SD-sp.vs.WT-SD-gr	-	2.55114	+
260651_at	O-acyltransferase (WSD1-like) family protein	AT5G12420	AT5G12420	WT-LD-sp.vs.WT-LD-gr	WT-SD-sp.vs.WT-SD-gr	-	2.55412	+
246781_at	PAS domain-containing protein tyrosine kinase	AT5G49470	AT5G49470	WT-LD-sp.vs.WT-LD-gr	WT-SD-sp.vs.WT-SD-gr	-	2.55857	+
246335_at	copper amine oxidase family protein /// copper amine oxidase family protein	AT4G12280 /// AT4G12290	AT4G12280 /// AT4G12290	WT-LD-sp.vs.WT-LD-gr	WT-SD-sp.vs.WT-SD-gr	-	2.55918	+
247574_at	UDP-glycosyltransferase-like protein	AT1G75420	AT1G75420	WT-LD-sp.vs.WT-LD-gr	WT-SD-sp.vs.WT-SD-gr	-	2.562	+
247570_at	hypothetical protein	AT3G19515	AT3G19515	WT-LD-sp.vs.WT-LD-gr	WT-SD-sp.vs.WT-SD-gr	-	2.56542	+
247146_at	PDS3 (PHYTOENE DESATURASE 3); phytoene dehydrogenase	PDS3	AT4G14210	WT-LD-sp.vs.WT-LD-gr	WT-SD-sp.vs.WT-SD-gr	-	2.56558	+
247788_at	SDG14 (SET DOMAIN PROTEIN 14); DNA binding / protein binding / zinc ion binding	SDG14	AT3G61740	WT-LD-sp.vs.WT-LD-gr	WT-SD-sp.vs.WT-SD-gr	-	2.56648	+
250776_at	MATE efflux family protein	AT5G52450	AT5G52450	WT-LD-sp.vs.WT-LD-gr	WT-SD-sp.vs.WT-SD-gr	-	2.5698	+
256062_at	Afadin/alpha-actinin-binding protein	AT5G57410	AT5G57410	WT-LD-sp.vs.WT-LD-gr	WT-SD-sp.vs.WT-SD-gr	-	2.571	+
266130_at	PFK6 (PHOSPHOFRUCTOKINASE 6); 6-phosphofructokinase	PFK6	AT4G32840	WT-LD-sp.vs.WT-LD-gr	WT-SD-sp.vs.WT-SD-gr	-	2.57114	+
262205_at	UDP-glucose 4-epimerase	AT3G28530	AT1G36770 /// AT3G28530	WT-LD-sp.vs.WT-LD-gr	WT-SD-sp.vs.WT-SD-gr	-	2.57266	+
258262_at	RLM3 (RESISTANCE TO LEPTOSPHAERIA MACULANS 3); ATP binding	RLM3	AT4G16990	WT-LD-sp.vs.WT-LD-gr	WT-SD-sp.vs.WT-SD-gr	-	2.58804	+
248689_at	ATCSLE1; cellulose synthase/ transferase, transferring glycosyl groups	CSLE1	AT1G55850	WT-LD-sp.vs.WT-LD-gr	WT-SD-sp.vs.WT-SD-gr	-	2.59255	+
262499_at	AtGolS3 (Arabidopsis thaliana galactinol synthase 3); transferase, transferring glycosyl groups / transferase, transferring hexosyl groups	AtGolS3	AT1G09350	WT-LD-sp.vs.WT-LD-gr	WT-SD-sp.vs.WT-SD-gr	-	2.59604	+
246653_at	transcription factor-related protein	AT4G17020	AT4G17020	WT-LD-sp.vs.WT-LD-gr	WT-SD-sp.vs.WT-SD-gr	-	2.6038	+
252829_at	AtRLP42 (Receptor Like Protein 42); protein binding	AtRLP42	AT3G25020	WT-LD-sp.vs.WT-LD-gr	WT-SD-sp.vs.WT-SD-gr	-	2.60825	+
246114_at	malonate--CoA ligase	AT3G16170	AT3G16170	WT-LD-sp.vs.WT-LD-gr	WT-SD-sp.vs.WT-SD-gr	-	2.60935	+
254265_s_at	DHHC-type zinc finger-containing protein	AT3G04970	AT3G04970	WT-LD-sp.vs.WT-LD-gr	WT-SD-sp.vs.WT-SD-gr	-	2.63236	+
260999_at	TTN5 (TITAN 5); GTP binding / GTPase	TTN5	AT2G18390	WT-LD-sp.vs.WT-LD-gr	WT-SD-sp.vs.WT-SD-gr	-	2.63514	+
248004_at	transcription factor bHLH11	bHLH11	---	WT-LD-sp.vs.WT-LD-gr	WT-SD-sp.vs.WT-SD-gr	-	2.63802	+
248255_at	phosphoinositide-specific phospholipase C family protein	PLC9	AT3G47220 /// AT3G47290	WT-LD-sp.vs.WT-LD-gr	WT-SD-sp.vs.WT-SD-gr	-	2.63873	+
256747_at	Cobalamin biosynthesis CobW-like protein	AT1G26520	AT1G26520	WT-LD-sp.vs.WT-LD-gr	WT-SD-sp.vs.WT-SD-gr	-	2.642	+
252096_at	hypothetical protein	AT1G16040	AT1G16040	WT-LD-sp.vs.WT-LD-gr	WT-SD-sp.vs.WT-SD-gr	-	2.64702	+
245699_at	hypothetical protein	AT4G27620	AT4G27620	WT-LD-sp.vs.WT-LD-gr	WT-SD-sp.vs.WT-SD-gr	-	2.64859	+
250033_at	plasma-membrane choline transporter family protein	AT3G15380	AT3G15380	WT-LD-sp.vs.WT-LD-gr	WT-SD-sp.vs.WT-SD-gr	-	2.65222	+
265265_at	ATNUDX14 (ARABIDOPSIS THALIANA NUDIX HYDROLASE HOMOLOG 14); ADP-glucose pyrophosphohydrolase/ ADP-ribose pyrophosphohydrolase/ ADP-sugar diphosphatase/ hydrolase	ATNUDX14	AT4G11980	WT-LD-sp.vs.WT-LD-gr	WT-SD-sp.vs.WT-SD-gr	-	2.66303	+
256583_at	putative NADPH dependent mannose 6-phosphate reductase /// putative mannose-6P reductase	AT2G21250 /// AT2G21260	AT2G21250 /// AT2G21260	WT-LD-sp.vs.WT-LD-gr	WT-SD-sp.vs.WT-SD-gr	-	2.66403	+
252859_at	putative beta-D-xylosidase 7	AT1G78060	AT1G78060	WT-LD-sp.vs.WT-LD-gr	WT-SD-sp.vs.WT-SD-gr	-	2.6709	+
263897_at	BGLU42 (BETA GLUCOSIDASE 42); beta-glucosidase/ catalytic/ cation binding / hydrolase, hydrolyzing O-glycosyl compounds	BGLU42	AT5G36890	WT-LD-sp.vs.WT-LD-gr	WT-SD-sp.vs.WT-SD-gr	-	2.67157	+
258256_at	tetratricopeptide repeat-containing protein-like protein	AT1G07280	AT1G07280	WT-LD-sp.vs.WT-LD-gr	WT-SD-sp.vs.WT-SD-gr	-	2.68202	+
260772_at	FAD/NAD(P)-binding oxidoreductase domain-containing protein /// FAD/NAD(P)-binding oxidoreductase domain-containing protein	AT1G55980 /// AT1G56000	AT1G55980 /// AT1G56000	WT-LD-sp.vs.WT-LD-gr	WT-SD-sp.vs.WT-SD-gr	-	2.68341	+
266498_at	transducin/WD40 domain-containing protein	AT5G60940	AT5G60940	WT-LD-sp.vs.WT-LD-gr	WT-SD-sp.vs.WT-SD-gr	-	2.68437	+
264987_at	PRMT10; [myelin basic protein]-arginine N-methyltransferase/ histone-arginine N-methyltransferase/ methyltransferase/ protein-arginine omega-N asymmetric methyltransferase/ protein-arginine omega-N monomethyltransferase	PRMT10	AT1G04870	WT-LD-sp.vs.WT-LD-gr	WT-SD-sp.vs.WT-SD-gr	-	2.68581	+
261050_at	RNA helicase family protein	AT2G35920	AT2G35920	WT-LD-sp.vs.WT-LD-gr	WT-SD-sp.vs.WT-SD-gr	-	2.69198	+
265885_at	ATGSTU1 (GLUTATHIONE S-TRANSFERASE TAU 1); glutathione transferase	ATGSTU1	AT2G29490	WT-LD-sp.vs.WT-LD-gr	WT-SD-sp.vs.WT-SD-gr	-	2.70227	+
264402_at	AKRP (ANKYRIN REPEAT PROTEIN); protein binding	AKRP	AT5G66055	WT-LD-sp.vs.WT-LD-gr	WT-SD-sp.vs.WT-SD-gr	-	2.71002	+
248568_at	nodulin MtN21-like transporter family protein UMAMIT45	AT3G28100	AT3G28100	WT-LD-sp.vs.WT-LD-gr	WT-SD-sp.vs.WT-SD-gr	-	2.7113	+
249177_at	mannan endo-1,4-beta-mannosidase 1	MAN1	AT1G02310	WT-LD-sp.vs.WT-LD-gr	WT-SD-sp.vs.WT-SD-gr	-	2.71212	+
259410_at	hypothetical protein /// hypothetical protein	AT2G35070 /// AT2G35090	AT2G35070 /// AT2G35090	WT-LD-sp.vs.WT-LD-gr	WT-SD-sp.vs.WT-SD-gr	-	2.71642	+
265321_at	pentatricopeptide repeat-containing protein /// pentatricopeptide repeat-containing protein /// pentatricopeptide repeat-containing protein	AT3G61520 /// AT5G28370 /// AT5G28460	AT3G61520 /// AT5G28370 /// AT5G28460	WT-LD-sp.vs.WT-LD-gr	WT-SD-sp.vs.WT-SD-gr	-	2.71836	+
252665_at	aspartyl protease family protein	AT5G10760	AT5G10760	WT-LD-sp.vs.WT-LD-gr	WT-SD-sp.vs.WT-SD-gr	-	2.72028	+
252470_at	protein-tyrosine sulfotransferase	TPST	AT1G08030	WT-LD-sp.vs.WT-LD-gr	WT-SD-sp.vs.WT-SD-gr	-	2.72136	+
254581_at	---	---	AT2G11140	WT-LD-sp.vs.WT-LD-gr	WT-SD-sp.vs.WT-SD-gr	-	2.7329	+
261842_at	HSF3 (HEAT SHOCK FACTOR 3); DNA binding / transcription factor	HSF3	AT5G16820	WT-LD-sp.vs.WT-LD-gr	WT-SD-sp.vs.WT-SD-gr	-	2.73366	+
257214_at	phototropic-responsive NPH3-like protein	AT1G30440	AT1G30440	WT-LD-sp.vs.WT-LD-gr	WT-SD-sp.vs.WT-SD-gr	-	2.73768	+
259441_at	putative sodium/metabolite cotransporter BASS6	AT4G22840	AT4G22840	WT-LD-sp.vs.WT-LD-gr	WT-SD-sp.vs.WT-SD-gr	-	2.74572	+
256337_at	ORC4 (ORIGIN RECOGNITION COMPLEX SUBUNIT 4); protein binding	ORC4	AT2G01120	WT-LD-sp.vs.WT-LD-gr	WT-SD-sp.vs.WT-SD-gr	-	2.74929	+
253747_at	MAF3 (MADS AFFECTING FLOWERING 3); transcription factor	MAF3	AT5G65050 /// AT5G65060	WT-LD-sp.vs.WT-LD-gr	WT-SD-sp.vs.WT-SD-gr	-	2.74965	+
259211_at	hypothetical protein	AT4G39380	AT4G39380	WT-LD-sp.vs.WT-LD-gr	WT-SD-sp.vs.WT-SD-gr	-	2.74974	+
264458_at	ISPF; 2-C-methyl-D-erythritol 2,4-cyclodiphosphate synthase	ISPF	AT1G63970	WT-LD-sp.vs.WT-LD-gr	WT-SD-sp.vs.WT-SD-gr	-	2.75979	+
266476_at	nodulin-like and major facilitator domain-containing protein	AT1G18940	AT1G18940	WT-LD-sp.vs.WT-LD-gr	WT-SD-sp.vs.WT-SD-gr	-	2.77046	+
248970_at	REV7; DNA binding	REV7	AT1G16590	WT-LD-sp.vs.WT-LD-gr	WT-SD-sp.vs.WT-SD-gr	-	2.77707	+
262637_at	40S ribosomal protein S10-2	AT5G41520	AT5G41520	WT-LD-sp.vs.WT-LD-gr	WT-SD-sp.vs.WT-SD-gr	-	2.7863	+
262929_at	NRP2 (NAP1-RELATED PROTEIN 2); DNA binding / chromatin binding / histone binding	NRP2	AT1G18800	WT-LD-sp.vs.WT-LD-gr	WT-SD-sp.vs.WT-SD-gr	-	2.7914	+
259952_at	pentatricopeptide repeat-containing protein	AT3G54980	AT3G54980	WT-LD-sp.vs.WT-LD-gr	WT-SD-sp.vs.WT-SD-gr	-	2.79205	+
256785_at	AT hook motif DNA-binding family protein	AT5G46640	AT5G46640	WT-LD-sp.vs.WT-LD-gr	WT-SD-sp.vs.WT-SD-gr	-	2.79987	+
254532_at	hypothetical protein	AT4G25070	AT4G25070	WT-LD-sp.vs.WT-LD-gr	WT-SD-sp.vs.WT-SD-gr	-	2.81189	+
258001_at	Neutral/alkaline non-lysosomal ceramidase	AT1G07380	AT1G07380	WT-LD-sp.vs.WT-LD-gr	WT-SD-sp.vs.WT-SD-gr	-	2.81473	+
266861_at	putative sarcosine oxidase	AT2G24580	AT2G24580	WT-LD-sp.vs.WT-LD-gr	WT-SD-sp.vs.WT-SD-gr	-	2.81993	+
259163_at	camphor resistance CrcB-like protein	AT2G41705	AT2G41705	WT-LD-sp.vs.WT-LD-gr	WT-SD-sp.vs.WT-SD-gr	-	2.82381	+
246311_at	scpl29 (serine carboxypeptidase-like 29); serine-type carboxypeptidase	scpl29	AT4G30810	WT-LD-sp.vs.WT-LD-gr	WT-SD-sp.vs.WT-SD-gr	-	2.83761	+
253874_at	DExD/H box RNA helicase	AT3G46960	AT3G46960	WT-LD-sp.vs.WT-LD-gr	WT-SD-sp.vs.WT-SD-gr	-	2.83822	+
259873_s_at	putative plastid-lipid-associated protein	AT2G42130	AT2G42130	WT-LD-sp.vs.WT-LD-gr	WT-SD-sp.vs.WT-SD-gr	-	2.83988	+
256989_at	RAP2.1 (related to AP2 1); DNA binding / transcription factor	RAP2.1	AT1G46768	WT-LD-sp.vs.WT-LD-gr	WT-SD-sp.vs.WT-SD-gr	-	2.84012	+
261526_at	putative methyltransferase PMT15	AT4G00750	AT4G00750	WT-LD-sp.vs.WT-LD-gr	WT-SD-sp.vs.WT-SD-gr	-	2.84811	+
255622_at	NRPE7; DNA-directed RNA polymerase	NRPE7	AT4G14660	WT-LD-sp.vs.WT-LD-gr	WT-SD-sp.vs.WT-SD-gr	-	2.85616	+
247345_at	nodulin MtN21-like transporter family protein	AT1G01070	AT1G01070	WT-LD-sp.vs.WT-LD-gr	WT-SD-sp.vs.WT-SD-gr	-	2.85912	+
250829_at	ST2B (SULFOTRANSFERASE 2B); hydroxyjasmonate sulfotransferase/ sulfotransferase	ST2B	AT5G07000	WT-LD-sp.vs.WT-LD-gr	WT-SD-sp.vs.WT-SD-gr	-	2.86827	+
254160_at	APO1 (ACCUMULATION OF PHOTOSYSTEM ONE 1)	APO1	AT1G64810	WT-LD-sp.vs.WT-LD-gr	WT-SD-sp.vs.WT-SD-gr	-	2.87413	+
263356_at	hypothetical protein	AT5G19950	AT5G19950	WT-LD-sp.vs.WT-LD-gr	WT-SD-sp.vs.WT-SD-gr	-	2.89363	+
253350_at	phosphoribulokinase/uridine kinase domain protein	AT2G01460	AT2G01460	WT-LD-sp.vs.WT-LD-gr	WT-SD-sp.vs.WT-SD-gr	-	2.89894	+
249839_at	PTAC12 (PLASTID TRANSCRIPTIONALLY ACTIVE12)	PTAC12	AT2G34640	WT-LD-sp.vs.WT-LD-gr	WT-SD-sp.vs.WT-SD-gr	-	2.90853	+
245334_at	tetratricopeptide repeat domain-containing protein	AT5G37130	AT5G37130	WT-LD-sp.vs.WT-LD-gr	WT-SD-sp.vs.WT-SD-gr	-	2.90966	+
267035_at	RING1; protein binding / ubiquitin-protein ligase/ zinc ion binding	RING1	AT5G10380	WT-LD-sp.vs.WT-LD-gr	WT-SD-sp.vs.WT-SD-gr	-	2.91555	+
248865_at	EIF3G2; RNA binding / translation initiation factor	EIF3G2	AT5G06000	WT-LD-sp.vs.WT-LD-gr	WT-SD-sp.vs.WT-SD-gr	-	2.91737	+
246020_at	farnesol kinase	AT5G58560	AT5G58560	WT-LD-sp.vs.WT-LD-gr	WT-SD-sp.vs.WT-SD-gr	-	2.93053	+
247677_at	atnudt20 (Arabidopsis thaliana Nudix hydrolase homolog 20); hydrolase	atnudt20	AT5G19460 /// AT5G19470	WT-LD-sp.vs.WT-LD-gr	WT-SD-sp.vs.WT-SD-gr	-	2.94176	+
254262_at	anac089 (Arabidopsis NAC domain containing protein 89); transcription factor	anac089	AT5G22290	WT-LD-sp.vs.WT-LD-gr	WT-SD-sp.vs.WT-SD-gr	-	2.94186	+
265066_at	hypothetical protein	AT3G48490	AT3G48490	WT-LD-sp.vs.WT-LD-gr	WT-SD-sp.vs.WT-SD-gr	-	2.9435	+
265648_at	CRT (chloroquine-resistance transporter)-like transporter 3	CLT3	AT5G12170	WT-LD-sp.vs.WT-LD-gr	WT-SD-sp.vs.WT-SD-gr	-	2.95112	+
247199_at	GLP6 (GERMIN-LIKE PROTEIN 6); manganese ion binding / nutrient reservoir	GLP6	AT5G39100	WT-LD-sp.vs.WT-LD-gr	WT-SD-sp.vs.WT-SD-gr	-	2.97453	+
267412_at	RNA recognition motif (RRM)-containing protein	AT2G19380	AT2G19380	WT-LD-sp.vs.WT-LD-gr	WT-SD-sp.vs.WT-SD-gr	-	2.97778	+
253268_s_at	phosphoglucosamine mutase family protein	AT5G17530	AT5G17530	WT-LD-sp.vs.WT-LD-gr	WT-SD-sp.vs.WT-SD-gr	-	2.98071	+
262357_at	CLPP3; serine-type endopeptidase	CLPP3	AT1G66670	WT-LD-sp.vs.WT-LD-gr	WT-SD-sp.vs.WT-SD-gr	-	2.98131	+
263135_at	copper transport family protein	AT5G52740	AT5G52740	WT-LD-sp.vs.WT-LD-gr	WT-SD-sp.vs.WT-SD-gr	-	2.98422	+
248713_at	cinnamyl-alcohol dehydrogenase, putative	CAD1	AT1G72680	WT-LD-sp.vs.WT-LD-gr	WT-SD-sp.vs.WT-SD-gr	-	2.99358	+
247266_at	BGL2 (BETA-1,3-GLUCANASE 2); cellulase/ glucan 1,3-beta-glucosidase/ hydrolase, hydrolyzing O-glycosyl compounds	BGL2	AT3G57260	WT-LD-sp.vs.WT-LD-gr	WT-SD-sp.vs.WT-SD-gr	-	3.00761	+
258458_at	nodule inception protein-like protein 6	AT1G64530	AT1G64530	WT-LD-sp.vs.WT-LD-gr	WT-SD-sp.vs.WT-SD-gr	-	3.01372	+
265733_at	hypothetical protein	AT3G55160	AT3G55160	WT-LD-sp.vs.WT-LD-gr	WT-SD-sp.vs.WT-SD-gr	-	3.01378	+
249889_at	PIN7 (PIN-FORMED 7); auxin efflux transmembrane transporter/ auxin:hydrogen symporter/ transporter	PIN7	AT1G23080	WT-LD-sp.vs.WT-LD-gr	WT-SD-sp.vs.WT-SD-gr	-	3.01708	+
256091_at	UDP-glycosyltransferase 91C1	AT5G49690	AT5G49690	WT-LD-sp.vs.WT-LD-gr	WT-SD-sp.vs.WT-SD-gr	-	3.03686	+
264507_at	AXL (AXR1-LIKE); binding / catalytic	AXL	AT2G32410	WT-LD-sp.vs.WT-LD-gr	WT-SD-sp.vs.WT-SD-gr	-	3.0413	+
255928_at	probable sugar phosphate/phosphate translocator	AT1G48230	AT1G48230	WT-LD-sp.vs.WT-LD-gr	WT-SD-sp.vs.WT-SD-gr	-	3.04142	+
246187_at	tetratricopeptide repeat domain-containing protein	AT1G80130	AT1G80130	WT-LD-sp.vs.WT-LD-gr	WT-SD-sp.vs.WT-SD-gr	-	3.05148	+
266388_at	DEA(D/H)-box RNA helicase family protein	AT2G01130	AT2G01130	WT-LD-sp.vs.WT-LD-gr	WT-SD-sp.vs.WT-SD-gr	-	3.06316	+
264113_at	LSH10 (LIGHT SENSITIVE HYPOCOTYLS 10)	LSH10	AT2G42610	WT-LD-sp.vs.WT-LD-gr	WT-SD-sp.vs.WT-SD-gr	-	3.06519	+
258429_at	hypothetical protein	AT3G20490	AT3G20490	WT-LD-sp.vs.WT-LD-gr	WT-SD-sp.vs.WT-SD-gr	-	3.06962	+
247596_at	OEP80 (OUTER ENVELOPE PROTEIN OF 80 KDA)	OEP80	AT5G19620	WT-LD-sp.vs.WT-LD-gr	WT-SD-sp.vs.WT-SD-gr	-	3.07159	+
247831_at	protein kinase	AT1G03740	AT1G03740	WT-LD-sp.vs.WT-LD-gr	WT-SD-sp.vs.WT-SD-gr	-	3.09373	+
250814_at	F-box protein SKIP17	AT4G02740	AT4G02740	WT-LD-sp.vs.WT-LD-gr	WT-SD-sp.vs.WT-SD-gr	-	3.1029	+
266747_at	CYP707A4; (+)-abscisic acid 8'-hydroxylase/ oxygen binding	CYP707A4	AT3G19270	WT-LD-sp.vs.WT-LD-gr	WT-SD-sp.vs.WT-SD-gr	-	3.12036	+
265475_at	protein MODIFIER OF SNC1,7	MOS7	AT5G05680	WT-LD-sp.vs.WT-LD-gr	WT-SD-sp.vs.WT-SD-gr	-	3.15223	+
252906_at	ORP2B (OSBP(OXYSTEROL BINDING PROTEIN)-RELATED PROTEIN 2B); oxysterol binding	ORP2B	AT4G12460	WT-LD-sp.vs.WT-LD-gr	WT-SD-sp.vs.WT-SD-gr	-	3.16923	+
258105_at	ATNAP8; ATPase, coupled to transmembrane movement of substances / transporter	NAP8	---	WT-LD-sp.vs.WT-LD-gr	WT-SD-sp.vs.WT-SD-gr	-	3.16991	+
266296_at	D111/G-patch domain-containing protein	AT1G63980	AT1G63980	WT-LD-sp.vs.WT-LD-gr	WT-SD-sp.vs.WT-SD-gr	-	3.17552	+
245561_at	core-2/I-branching beta-1,6-N-acetylglucosaminyltransferase-like protein	AT1G53100	AT1G53100	WT-LD-sp.vs.WT-LD-gr	WT-SD-sp.vs.WT-SD-gr	-	3.17633	+
261193_at	transcription factor bHLH130	AT2G42280	AT2G42280	WT-LD-sp.vs.WT-LD-gr	WT-SD-sp.vs.WT-SD-gr	-	3.18627	+
259701_at	SDG16 (SET DOMAIN PROTEIN 16); protein binding / zinc ion binding	SDG16	AT4G27910	WT-LD-sp.vs.WT-LD-gr	WT-SD-sp.vs.WT-SD-gr	-	3.19442	+
262844_at	HY2 (ELONGATED HYPOCOTYL 2); phytochromobilin:ferredoxin oxidoreductase	HY2	AT3G09150	WT-LD-sp.vs.WT-LD-gr	WT-SD-sp.vs.WT-SD-gr	-	3.20657	+
267083_at	hypothetical protein	AT2G41230	AT2G41230	WT-LD-sp.vs.WT-LD-gr	WT-SD-sp.vs.WT-SD-gr	-	3.21169	+
257105_at	SQN (SQUINT); peptidyl-prolyl cis-trans isomerase	SQN	AT2G15790	WT-LD-sp.vs.WT-LD-gr	WT-SD-sp.vs.WT-SD-gr	-	3.21284	+
248871_at	RAP2.2; DNA binding / transcription factor	RAP2.2	AT3G14230	WT-LD-sp.vs.WT-LD-gr	WT-SD-sp.vs.WT-SD-gr	-	3.24762	+
266064_at	pfkB-like carbohydrate kinase family protein	AT1G19600	AT1G19600	WT-LD-sp.vs.WT-LD-gr	WT-SD-sp.vs.WT-SD-gr	-	3.25046	+
245796_at	ZIGA4 (ARF GAP-like zinc finger-containing protein ZiGA4); ARF GTPase activator/ DNA binding / zinc ion binding	ZIGA4	AT1G08680	WT-LD-sp.vs.WT-LD-gr	WT-SD-sp.vs.WT-SD-gr	-	3.26666	+
254869_at	protein ORGANELLE TRANSCRIPT PROCESSING 87	AT1G74600	AT1G74600	WT-LD-sp.vs.WT-LD-gr	WT-SD-sp.vs.WT-SD-gr	-	3.34414	+
252908_at	chaperonin 60 subunit beta 3	AT5G56500	AT5G56500	WT-LD-sp.vs.WT-LD-gr	WT-SD-sp.vs.WT-SD-gr	-	3.34457	+
263647_at	CAX3 (CATION EXCHANGER 3); calcium:cation antiporter/ calcium:hydrogen antiporter/ cation:cation antiporter	CAX3	AT3G51860	WT-LD-sp.vs.WT-LD-gr	WT-SD-sp.vs.WT-SD-gr	-	3.34785	+
254396_at	RING-H2 finger protein ATL74	AT5G01880	AT5G01880	WT-LD-sp.vs.WT-LD-gr	WT-SD-sp.vs.WT-SD-gr	-	3.36298	+
253462_at	FMO GS-OX4 (FLAVIN-MONOOXYGENASE GLUCOSINOLATE S-OXYGENASE 4); 4-methylthiopropyl glucosinolate S-oxygenase/ 8-methylthiopropyl glucosinolate S-oxygenase/ flavin-containing monooxygenase/ monooxygenase	FMO GS-OX4	AT1G62570	WT-LD-sp.vs.WT-LD-gr	WT-SD-sp.vs.WT-SD-gr	-	3.38421	+
267532_at	NGA1 (NGATHA1); transcription factor	NGA1	AT2G46870	WT-LD-sp.vs.WT-LD-gr	WT-SD-sp.vs.WT-SD-gr	-	3.39339	+
249385_at	BGAL9 (Beta galactosidase 9); beta-galactosidase/ catalytic/ cation binding / sugar binding	BGAL9	AT2G32810	WT-LD-sp.vs.WT-LD-gr	WT-SD-sp.vs.WT-SD-gr	-	3.41722	+
245119_at	MYB122 (MYB DOMAIN PROTEIN 122); DNA binding / transcription factor	MYB122	AT1G74080	WT-LD-sp.vs.WT-LD-gr	WT-SD-sp.vs.WT-SD-gr	-	3.43321	+
253105_at	AtAGAL2 (Arabidopsis thaliana ALPHA-GALACTOSIDASE 2); alpha-galactosidase/ catalytic/ hydrolase, hydrolyzing O-glycosyl compounds	AtAGAL2	AT5G08370	WT-LD-sp.vs.WT-LD-gr	WT-SD-sp.vs.WT-SD-gr	-	3.5826	+
248722_at	APL2 (ADPGLC-PPASE LARGE SUBUNIT); glucose-1-phosphate adenylyltransferase	APL2	AT1G27680	WT-LD-sp.vs.WT-LD-gr	WT-SD-sp.vs.WT-SD-gr	-	3.58861	+
266230_at	ATNUDX13 (ARABIDOPSIS THALIANA NUDIX HYDROLASE HOMOLOG 13); bis(5'-adenosyl)-pentaphosphatase/ hydrolase	ATNUDX13	AT3G26690	WT-LD-sp.vs.WT-LD-gr	WT-SD-sp.vs.WT-SD-gr	-	3.6334	+
251094_at	PHOT1 (PHOTOTROPIN 1); FMN binding / blue light photoreceptor/ kinase/ protein binding / protein serine/threonine kinase	PHOT1	AT3G45780	WT-LD-sp.vs.WT-LD-gr	WT-SD-sp.vs.WT-SD-gr	-	3.6367	+
259005_at	Rho GTPase activating protein with PAK-box/P21-Rho-binding domain	AT5G22400	AT5G22400	WT-LD-sp.vs.WT-LD-gr	WT-SD-sp.vs.WT-SD-gr	-	3.67238	+
267259_at	BGLU47 (Beta-glucosidase 47); catalytic/ cation binding / hydrolase, hydrolyzing O-glycosyl compounds	BGLU47	AT4G21760	WT-LD-sp.vs.WT-LD-gr	WT-SD-sp.vs.WT-SD-gr	-	3.7503	+
248487_at	SRF4 (STRUBBELIG-RECEPTOR FAMILY 4); ATP binding / kinase/ protein serine/threonine kinase	SRF4	AT3G13065	WT-LD-sp.vs.WT-LD-gr	WT-SD-sp.vs.WT-SD-gr	-	3.76657	+
260190_at	pEARLI 1; lipid binding	pEARLI 1	AT4G12480	WT-LD-sp.vs.WT-LD-gr	WT-SD-sp.vs.WT-SD-gr	-	3.91638	+
266557_at	polynucleotidyl transferase, ribonuclease H-like protein	AT1G74390	AT1G74390	WT-LD-sp.vs.WT-LD-gr	WT-SD-sp.vs.WT-SD-gr	-	3.9166	+
253637_at	EXS (ERD1/XPR1/SYG1) family protein	AT1G69480	AT1G69480	WT-LD-sp.vs.WT-LD-gr	WT-SD-sp.vs.WT-SD-gr	-	3.91699	+
253219_at	hypothetical protein	AT1G68500	AT1G68500	WT-LD-sp.vs.WT-LD-gr	WT-SD-sp.vs.WT-SD-gr	-	3.92607	+
261919_at	BTB/POZ domain-containing protein	AT2G30600	AT2G30600	WT-LD-sp.vs.WT-LD-gr	WT-SD-sp.vs.WT-SD-gr	-	3.93029	+
257967_at	GH3.4; indole-3-acetic acid amido synthetase	GH3.4	AT1G59500 /// AT4G37390	WT-LD-sp.vs.WT-LD-gr	WT-SD-sp.vs.WT-SD-gr	-	3.94257	+
246304_at	Metallopeptidase M24 family protein	AT1G09300	AT1G09300	WT-LD-sp.vs.WT-LD-gr	WT-SD-sp.vs.WT-SD-gr	-	3.99837	+
259439_at	AtAGAL1 (Arabidopsis thaliana ALPHA-GALACTOSIDASE 1); alpha-galactosidase/ catalytic/ hydrolase, hydrolyzing O-glycosyl compounds	AtAGAL1	AT5G08380	WT-LD-sp.vs.WT-LD-gr	WT-SD-sp.vs.WT-SD-gr	-	3.99945	+
262967_at	azelaic acid induced 1	AZI1	AT4G12470	WT-LD-sp.vs.WT-LD-gr	WT-SD-sp.vs.WT-SD-gr	-	4.01528	+
261558_at	CORI3 (CORONATINE INDUCED 1); cystathionine beta-lyase/ transaminase	CORI3	AT4G23600	WT-LD-sp.vs.WT-LD-gr	WT-SD-sp.vs.WT-SD-gr	-	4.05976	+
252939_at	hypothetical protein	AT2G31420	AT2G31420	WT-LD-sp.vs.WT-LD-gr	WT-SD-sp.vs.WT-SD-gr	-	4.07005	+
245999_at	CKX1 (CYTOKININ OXIDASE/DEHYDROGENASE 1); cytokinin dehydrogenase	CKX1	AT2G41510	WT-LD-sp.vs.WT-LD-gr	WT-SD-sp.vs.WT-SD-gr	-	4.10017	+
253908_at	plant invertase/pectin methylesterase inhibitor superfamily protein	AT5G62360	AT5G62360	WT-LD-sp.vs.WT-LD-gr	WT-SD-sp.vs.WT-SD-gr	-	4.13853	+
255561_at	protein translocase subunit SECA2	AT1G21650	AT1G21650	WT-LD-sp.vs.WT-LD-gr	WT-SD-sp.vs.WT-SD-gr	-	4.19276	+
263920_at	putative 60S ribosomal protein L30-1	AT1G36240	AT1G36240	WT-LD-sp.vs.WT-LD-gr	WT-SD-sp.vs.WT-SD-gr	-	4.19635	+
260687_at	B-box type zinc finger-containing protein	AT5G54470	AT5G54470	WT-LD-sp.vs.WT-LD-gr	WT-SD-sp.vs.WT-SD-gr	-	4.26172	+
266235_at	APRR5 (ARABIDOPSIS PSEUDO-RESPONSE REGULATOR 5); transcription regulator/ two-component response regulator	APRR5	AT5G24470	WT-LD-sp.vs.WT-LD-gr	WT-SD-sp.vs.WT-SD-gr	-	4.28071	+
249299_at	ILI1 binding bHLH 1 protein	IBH1	AT2G43060	WT-LD-sp.vs.WT-LD-gr	WT-SD-sp.vs.WT-SD-gr	-	4.37636	+
263243_at	survival protein SurE-like phosphatase/nucleotidase	AT4G14930	AT4G14930	WT-LD-sp.vs.WT-LD-gr	WT-SD-sp.vs.WT-SD-gr	-	4.45415	+
249878_at	ARC5 (ACCUMULATION AND REPLICATION OF CHLOROPLAST 5); GTP binding / GTPase	ARC5	AT3G19720	WT-LD-sp.vs.WT-LD-gr	WT-SD-sp.vs.WT-SD-gr	-	4.47733	+
249265_at	Exostosin family protein	AT5G11610	AT5G11610	WT-LD-sp.vs.WT-LD-gr	WT-SD-sp.vs.WT-SD-gr	-	4.49597	+
266938_at	HD domain-containing metal-dependent phosphohydrolase family protein	AT5G40270	AT5G40270	WT-LD-sp.vs.WT-LD-gr	WT-SD-sp.vs.WT-SD-gr	-	4.51696	+
247652_at	ethylene-responsive transcription factor ERF107	AT5G61590	AT5G61590	WT-LD-sp.vs.WT-LD-gr	WT-SD-sp.vs.WT-SD-gr	-	4.64717	+
266791_at	UGT71C2 (UDP-GLUCOSYL TRANSFERASE 71C2); UDP-glycosyltransferase/ quercetin 3'-O-glucosyltransferase/ quercetin 3-O-glucosyltransferase/ quercetin 7-O-glucosyltransferase/ transferase, transferring glycosyl groups	UGT71C2	AT2G29740	WT-LD-sp.vs.WT-LD-gr	WT-SD-sp.vs.WT-SD-gr	-	4.82265	+
257728_at	IQD28 (IQ67 DOMAIN PROTEIN 28); calmodulin binding	IQD28	AT1G14380	WT-LD-sp.vs.WT-LD-gr	WT-SD-sp.vs.WT-SD-gr	-	4.86419	+
262197_at	TDT (TONOPLAST DICARBOXYLATE TRANSPORTER); malate transmembrane transporter/ sodium:dicarboxylate symporter	TDT	AT5G47560	WT-LD-sp.vs.WT-LD-gr	WT-SD-sp.vs.WT-SD-gr	-	4.97538	+
254652_at	Predicted AT-hook DNA-binding family protein	AT5G49700	AT5G49700	WT-LD-sp.vs.WT-LD-gr	WT-SD-sp.vs.WT-SD-gr	-	5.0686	+
247140_at	CRT (chloroquine-resistance transporter)-like transporter 3	CLT3	AT5G12170	WT-LD-sp.vs.WT-LD-gr	WT-SD-sp.vs.WT-SD-gr	-	5.10403	+
248060_at	Cysteine/Histidine-rich C1 domain family protein	AT2G21830	AT2G21830	WT-LD-sp.vs.WT-LD-gr	WT-SD-sp.vs.WT-SD-gr	-	5.11865	+
262275_at	ATGSTU24 (GLUTATHIONE S-TRANSFERASE TAU 24); glutathione binding / glutathione transferase	ATGSTU24	AT1G17170	WT-LD-sp.vs.WT-LD-gr	WT-SD-sp.vs.WT-SD-gr	-	5.39669	+
245079_at	cytochrome P450, family 704, subfamily B, polypeptide 1	CYP704B1	AT1G69500	WT-LD-sp.vs.WT-LD-gr	WT-SD-sp.vs.WT-SD-gr	-	5.41709	+
249325_at	hypothetical protein	AT1G51090	AT1G51090	WT-LD-sp.vs.WT-LD-gr	WT-SD-sp.vs.WT-SD-gr	-	5.4327	+
258496_at	TRFL10 (TRF-LIKE 10); DNA binding	TRFL10	AT5G03780	WT-LD-sp.vs.WT-LD-gr	WT-SD-sp.vs.WT-SD-gr	-	5.46664	+
250944_at	BTB/POZ domain-containing protein	AT1G55760	AT1G55760	WT-LD-sp.vs.WT-LD-gr	WT-SD-sp.vs.WT-SD-gr	-	5.85708	+
252573_at	ERS1 (ETHYLENE RESPONSE SENSOR 1); ethylene binding / protein histidine kinase/ receptor	ERS1	AT2G40940	WT-LD-sp.vs.WT-LD-gr	WT-SD-sp.vs.WT-SD-gr	-	5.96613	+
254157_at	AMY1 (ALPHA-AMYLASE-LIKE); alpha-amylase	AMY1	AT4G25000	WT-LD-sp.vs.WT-LD-gr	WT-SD-sp.vs.WT-SD-gr	-	6.02345	+
257177_at	BAS1 (PHYB ACTIVATION TAGGED SUPPRESSOR 1); oxygen binding / steroid hydroxylase	BAS1	AT2G26710	WT-LD-sp.vs.WT-LD-gr	WT-SD-sp.vs.WT-SD-gr	-	6.15597	+
253414_at	sequence-specific DNA binding transcription factor	AT4G31270	AT4G31270	WT-LD-sp.vs.WT-LD-gr	WT-SD-sp.vs.WT-SD-gr	-	6.83127	+
261698_at	ABF1 (ABSCISIC ACID RESPONSIVE ELEMENT-BINDING FACTOR 1); DNA binding / protein binding / transcription activator/ transcription factor	ABF1	AT1G49720	WT-LD-sp.vs.WT-LD-gr	WT-SD-sp.vs.WT-SD-gr	-	6.86562	+
247280_at	zinc-binding dehydrogenase family protein	AT5G16980	AT5G16980	WT-LD-sp.vs.WT-LD-gr	WT-SD-sp.vs.WT-SD-gr	-	7.20152	+
264250_at	M10	M10	AT2G41280	WT-LD-sp.vs.WT-LD-gr	WT-SD-sp.vs.WT-SD-gr	-	7.40795	+
255671_at	transmembrane amino acid transporter family protein	AT2G41190	AT2G41190	WT-LD-sp.vs.WT-LD-gr	WT-SD-sp.vs.WT-SD-gr	-	7.432	+
251884_at	hypothetical protein	AT1G47980	AT1G47980	WT-LD-sp.vs.WT-LD-gr	WT-SD-sp.vs.WT-SD-gr	-	7.50463	+
257612_at	hypothetical protein	AT1G28530	AT1G28530	WT-LD-sp.vs.WT-LD-gr	WT-SD-sp.vs.WT-SD-gr	-	7.66923	+
256889_at	EBF2 (EIN3-BINDING F BOX PROTEIN 2); protein binding	EBF2	AT5G25350	WT-LD-sp.vs.WT-LD-gr	WT-SD-sp.vs.WT-SD-gr	-	7.7783	+
251257_at	NBS1 (NIJMEGEN BREAKAGE SYNDROME 1)	NBS1	AT3G02680	WT-LD-sp.vs.WT-LD-gr	WT-SD-sp.vs.WT-SD-gr	-	8.49281	+
267392_at	U3 ribonucleoprotein (Utp) family protein	AT5G08600	AT5G08600	WT-LD-sp.vs.WT-LD-gr	WT-SD-sp.vs.WT-SD-gr	-	9.5733	+
253137_at	P-loop containing nucleoside triphosphate hydrolases superfamily protein	AT3G50620	AT3G50620	WT-LD-sp.vs.WT-LD-gr	WT-SD-sp.vs.WT-SD-gr	-	9.88922	+
262223_at	ATIM (TIMELESS)	ATIM	AT5G52910	WT-LD-sp.vs.WT-LD-gr	WT-SD-sp.vs.WT-SD-gr	-	10.3097	+
258565_at	RNA recognition motif-containing protein	AT2G28540	AT2G28540	WT-LD-sp.vs.WT-LD-gr	WT-SD-sp.vs.WT-SD-gr	-	19.0518	+
261365_at	hypothetical protein	AT1G16850	AT1G16850	WT-LD-sp.vs.WT-LD-gr	WT-SD-sp.vs.WT-SD-gr	-	19.0972	+
248746_at	GH3.3; indole-3-acetic acid amido synthetase	GH3.3	AT2G23170	WT-LD-sp.vs.WT-LD-gr	WT-SD-sp.vs.WT-SD-gr	-	22.3619	+
263379_at	hypothetical protein	AT5G02580	AT5G02580	WT-LD-sp.vs.WT-LD-gr	WT-SD-sp.vs.WT-SD-gr	0.00219554	-	+
253865_at	AAA-type ATPase family protein	AT3G28510	AT3G28510	WT-LD-sp.vs.WT-LD-gr	WT-SD-sp.vs.WT-SD-gr	0.00270041	-	+
247509_at	FAD-binding Berberine family protein	AT1G30700	AT1G30700	WT-LD-sp.vs.WT-LD-gr	WT-SD-sp.vs.WT-SD-gr	0.00300266	-	+
248905_at	hypothetical protein	AT2G39530	AT2G39530	WT-LD-sp.vs.WT-LD-gr	WT-SD-sp.vs.WT-SD-gr	0.00316742	-	+
252469_at	germin-like protein subfamily 1 member 10 /// germin-like protein subfamily 1 member 11	AT5G38930 /// AT5G38940	AT5G38930 /// AT5G38940	WT-LD-sp.vs.WT-LD-gr	WT-SD-sp.vs.WT-SD-gr	0.00461862	-	+
263986_at	short-chain dehydrogenase reductase 4	AT3G29250	AT3G29250	WT-LD-sp.vs.WT-LD-gr	WT-SD-sp.vs.WT-SD-gr	0.00602565	-	+
252684_at	hypothetical protein	AT2G47200	AT2G47200	WT-LD-sp.vs.WT-LD-gr	WT-SD-sp.vs.WT-SD-gr	0.0104802	-	+
247545_at	putative membrane lipoprotein	AT3G18250	AT3G18250	WT-LD-sp.vs.WT-LD-gr	WT-SD-sp.vs.WT-SD-gr	0.0156813	-	+
257780_at	late embryogenesis abundant protein (LEA) family protein	AT2G03850	AT2G03850	WT-LD-sp.vs.WT-LD-gr	WT-SD-sp.vs.WT-SD-gr	0.0167975	-	+
259051_at	TRAF-like family protein	AT5G26280	AT5G26280	WT-LD-sp.vs.WT-LD-gr	WT-SD-sp.vs.WT-SD-gr	0.0176177	-	+
261792_at	DIN2 (DARK INDUCIBLE 2); catalytic/ cation binding / hydrolase, hydrolyzing O-glycosyl compounds	DIN2	AT3G60140	WT-LD-sp.vs.WT-LD-gr	WT-SD-sp.vs.WT-SD-gr	0.0178327	-	+
246170_at	hypothetical protein	AT1G36640	AT1G36640	WT-LD-sp.vs.WT-LD-gr	WT-SD-sp.vs.WT-SD-gr	0.0182634	-	+
252057_at	cysteine/histidine-rich C1 domain-containing protein	AT2G17740	AT2G17740	WT-LD-sp.vs.WT-LD-gr	WT-SD-sp.vs.WT-SD-gr	0.0187343	-	+
262926_s_at	AtRLP22 (Receptor Like Protein 22); kinase/ protein binding	AtRLP22	AT2G32660	WT-LD-sp.vs.WT-LD-gr	WT-SD-sp.vs.WT-SD-gr	0.0218532	-	+
261229_at	B12D protein	AT3G29970	AT3G29970	WT-LD-sp.vs.WT-LD-gr	WT-SD-sp.vs.WT-SD-gr	0.0233754	-	+
246770_at	G-type lectin S-receptor-like serine/threonine-protein kinase	AT1G61460	AT1G61460	WT-LD-sp.vs.WT-LD-gr	WT-SD-sp.vs.WT-SD-gr	0.0243219	-	+
266052_at	FAD-binding and BBE domain-containing protein	AT5G44380	AT5G44380	WT-LD-sp.vs.WT-LD-gr	WT-SD-sp.vs.WT-SD-gr	0.0259829	-	+
264396_at	probable trehalose-phosphate phosphatase D	AT1G35910	AT1G35910	WT-LD-sp.vs.WT-LD-gr	WT-SD-sp.vs.WT-SD-gr	0.0266833	-	+
258786_at	ATCHX17 (CATION/H+ EXCHANGER 17); monovalent cation:proton antiporter/ sodium:hydrogen antiporter	ATCHX17	AT4G23700	WT-LD-sp.vs.WT-LD-gr	WT-SD-sp.vs.WT-SD-gr	0.0283993	-	+
264542_at	hypothetical protein	AT5G12340	AT5G12340	WT-LD-sp.vs.WT-LD-gr	WT-SD-sp.vs.WT-SD-gr	0.0291589	-	+
259226_at	late embryogenesis abundant hydroxyproline-rich glycoprotein	AT4G01410	AT4G01410	WT-LD-sp.vs.WT-LD-gr	WT-SD-sp.vs.WT-SD-gr	0.0317925	-	+
261739_at	GLYOXYLASE I 7	AT1G80160	AT1G80160	WT-LD-sp.vs.WT-LD-gr	WT-SD-sp.vs.WT-SD-gr	0.0322535	-	+
252009_at	BFN1 (BIFUNCTIONAL NUCLEASE I); T/G mismatch-specific endonuclease/ endoribonuclease, producing 5'-phosphomonoesters / nucleic acid binding / single-stranded DNA specific endodeoxyribonuclease	BFN1	AT1G11190	WT-LD-sp.vs.WT-LD-gr	WT-SD-sp.vs.WT-SD-gr	0.0337007	-	+
259764_at	acyl-activating enzyme 2	AT1G77240	AT1G77240	WT-LD-sp.vs.WT-LD-gr	WT-SD-sp.vs.WT-SD-gr	0.0341485	-	+
251922_at	UDP-glycosyltransferase 76E4	AT3G46690	AT3G46690	WT-LD-sp.vs.WT-LD-gr	WT-SD-sp.vs.WT-SD-gr	0.0347892	-	+
257800_at	ATGA2OX2 (GIBBERELLIN 2-OXIDASE); gibberellin 2-beta-dioxygenase	ATGA2OX2	AT1G30040	WT-LD-sp.vs.WT-LD-gr	WT-SD-sp.vs.WT-SD-gr	0.0350261	-	+
252560_at	hypothetical protein	AT5G39520	AT5G39520	WT-LD-sp.vs.WT-LD-gr	WT-SD-sp.vs.WT-SD-gr	0.0371474	-	+
264038_at	putative pectinesterase/pectinesterase inhibitor 17	AT2G45220	AT2G45220	WT-LD-sp.vs.WT-LD-gr	WT-SD-sp.vs.WT-SD-gr	0.038364	-	+
249861_at	AT-HSP17.6A (ARABIDOPSIS THALIANA HEAT SHOCK PROTEIN 17.6A); unfolded protein binding	AT-HSP17.6A	AT5G12030	WT-LD-sp.vs.WT-LD-gr	WT-SD-sp.vs.WT-SD-gr	0.0388445	-	+
254852_at	MES9 (METHYL ESTERASE 9); hydrolase, acting on ester bonds / methyl indole-3-acetate esterase/ methyl jasmonate esterase/ methyl salicylate esterase	MES9	AT4G37150	WT-LD-sp.vs.WT-LD-gr	WT-SD-sp.vs.WT-SD-gr	0.0402249	-	+
247328_at	ABC transporter-like protein	AT3G21080	AT3G21080	WT-LD-sp.vs.WT-LD-gr	WT-SD-sp.vs.WT-SD-gr	0.0406971	-	+
255953_at	Glycosyltransferase family 61 protein	AT3G57380	AT3G57380	WT-LD-sp.vs.WT-LD-gr	WT-SD-sp.vs.WT-SD-gr	0.0441349	-	+
267230_at	GPT2; antiporter/ glucose-6-phosphate transmembrane transporter	GPT2	AT1G61800	WT-LD-sp.vs.WT-LD-gr	WT-SD-sp.vs.WT-SD-gr	0.0465827	-	+
258259_s_at	cysteine/histidine-rich C1 domain-containing protein	AT5G40590	AT5G40590	WT-LD-sp.vs.WT-LD-gr	WT-SD-sp.vs.WT-SD-gr	0.0467379	-	+
261852_at	YSL7 (YELLOW STRIPE LIKE 7); oligopeptide transporter	YSL7	AT1G65730	WT-LD-sp.vs.WT-LD-gr	WT-SD-sp.vs.WT-SD-gr	0.0469397	-	+
263633_at	no apical meristem domain-containing transcriptional regulator	AT3G12910	AT3G12910	WT-LD-sp.vs.WT-LD-gr	WT-SD-sp.vs.WT-SD-gr	0.0495714	-	+
258052_at	concanavalin A-like lectin kinase-like protein	AT5G60280	AT5G60280	WT-LD-sp.vs.WT-LD-gr	WT-SD-sp.vs.WT-SD-gr	0.0497335	-	+
257769_at	lysine-ketoglutarate reductase/saccharopine dehydrogenase bifunctional enzyme	AT4G33150	AT4G33150	WT-LD-sp.vs.WT-LD-gr	WT-SD-sp.vs.WT-SD-gr	0.0498835	-	+
245178_at	Glycosyltransferase family 61 protein	AT3G10320	AT3G10320	WT-LD-sp.vs.WT-LD-gr	WT-SD-sp.vs.WT-SD-gr	0.0550262	-	+
258054_at	PAR1 protein	AT3G54040	AT3G54040	WT-LD-sp.vs.WT-LD-gr	WT-SD-sp.vs.WT-SD-gr	0.0556704	-	+
263150_at	LAS1; lanosterol synthase	LAS1	AT3G45130	WT-LD-sp.vs.WT-LD-gr	WT-SD-sp.vs.WT-SD-gr	0.0564931	-	+
248434_at	probable xyloglucan endotransglucosylase/hydrolase 11	XTH11	AT3G48580	WT-LD-sp.vs.WT-LD-gr	WT-SD-sp.vs.WT-SD-gr	0.0582774	-	+
261899_at	hypothetical protein	AT3G61930	AT3G61930	WT-LD-sp.vs.WT-LD-gr	WT-SD-sp.vs.WT-SD-gr	0.0593949	-	+
264342_at	yippee family putative zinc-binding protein	AT3G55890	AT3G55890	WT-LD-sp.vs.WT-LD-gr	WT-SD-sp.vs.WT-SD-gr	0.0595077	-	+
261570_at	ATARD3 (ACIREDUCTONE DIOXYGENASE 3); acireductone dioxygenase [iron(II)-requiring]/ heteroglycan binding / metal ion binding	ATARD3	AT2G26400	WT-LD-sp.vs.WT-LD-gr	WT-SD-sp.vs.WT-SD-gr	0.0598387	-	+
261175_at	hypothetical protein	AT2G37750	AT2G37750	WT-LD-sp.vs.WT-LD-gr	WT-SD-sp.vs.WT-SD-gr	0.0611821	-	+
260277_at	hypothetical protein	AT5G39890	AT5G39890	WT-LD-sp.vs.WT-LD-gr	WT-SD-sp.vs.WT-SD-gr	0.062027	-	+
255254_at	WRKY61; transcription factor	WRKY61	AT1G18860	WT-LD-sp.vs.WT-LD-gr	WT-SD-sp.vs.WT-SD-gr	0.0665298	-	+
265769_at	hypothetical protein	AT2G44010	AT2G44010	WT-LD-sp.vs.WT-LD-gr	WT-SD-sp.vs.WT-SD-gr	0.0677063	-	+
258377_at	Lactoylglutathione lyase / glyoxalase I family protein	AT1G15380	AT1G15380	WT-LD-sp.vs.WT-LD-gr	WT-SD-sp.vs.WT-SD-gr	0.0683001	-	+
266421_at	COBL2 (COBRA-LIKE PROTEIN 2 PRECURSOR)	COBL2	AT3G29810	WT-LD-sp.vs.WT-LD-gr	WT-SD-sp.vs.WT-SD-gr	0.0692437	-	+
252377_at	putative membrane lipoprotein	AT4G30670	AT4G30670	WT-LD-sp.vs.WT-LD-gr	WT-SD-sp.vs.WT-SD-gr	0.0729611	-	+
253754_at	ATEXO70H1 (exocyst subunit EXO70 family protein H1); protein binding	ATEXO70H1	AT3G55150	WT-LD-sp.vs.WT-LD-gr	WT-SD-sp.vs.WT-SD-gr	0.0730111	-	+
261476_at	G6PD4 (GLUCOSE-6-PHOSPHATE DEHYDROGENASE 4); glucose-6-phosphate dehydrogenase	G6PD4	AT1G09420	WT-LD-sp.vs.WT-LD-gr	WT-SD-sp.vs.WT-SD-gr	0.0787951	-	+
246251_at	sugar transporter ERD6-like 3	ESL1	AT1G08920	WT-LD-sp.vs.WT-LD-gr	WT-SD-sp.vs.WT-SD-gr	0.0816096	-	+
257363_at	kunitz trypsin inhibitor 1	KTI1	AT1G73260	WT-LD-sp.vs.WT-LD-gr	WT-SD-sp.vs.WT-SD-gr	0.082458	-	+
249338_at	ARK3 (A. THALIANA RECEPTOR KINASE 3); kinase/ transmembrane receptor protein serine/threonine kinase	ARK3	AT4G21380	WT-LD-sp.vs.WT-LD-gr	WT-SD-sp.vs.WT-SD-gr	0.0826245	-	+
245399_at	putative LRR receptor-like serine/threonine-protein kinase	AT1G51860	AT1G51860	WT-LD-sp.vs.WT-LD-gr	WT-SD-sp.vs.WT-SD-gr	0.0860582	-	+
259788_at	LOX1; lipoxygenase	LOX1	AT1G55020	WT-LD-sp.vs.WT-LD-gr	WT-SD-sp.vs.WT-SD-gr	0.0863937	-	+
265444_s_at	serine carboxypeptidase-like 16	scpl16	---	WT-LD-sp.vs.WT-LD-gr	WT-SD-sp.vs.WT-SD-gr	0.0866774	-	+
258807_at	hypothetical protein	AT5G05180	AT5G05180	WT-LD-sp.vs.WT-LD-gr	WT-SD-sp.vs.WT-SD-gr	0.0871428	-	+
245612_at	LURP1 (LATE UPREGULATED IN RESPONSE TO HYALOPERONOSPORA PARASITICA)	LURP1	AT2G14560	WT-LD-sp.vs.WT-LD-gr	WT-SD-sp.vs.WT-SD-gr	0.0902813	-	+
244906_at	strictosidine synthase-like protein	AT1G74010	AT1G74010	WT-LD-sp.vs.WT-LD-gr	WT-SD-sp.vs.WT-SD-gr	0.091574	-	+
246406_at	plant invertase/pectin methylesterase inhibitor domain-containing protein	AT1G62760	AT1G62760	WT-LD-sp.vs.WT-LD-gr	WT-SD-sp.vs.WT-SD-gr	0.095233	-	+
265030_at	SCPL7 (SERINE CARBOXYPEPTIDASE-LIKE 7); serine-type carboxypeptidase	SCPL7	AT3G10450	WT-LD-sp.vs.WT-LD-gr	WT-SD-sp.vs.WT-SD-gr	0.0955579	-	+
266069_at	hypothetical protein	AT3G11600	AT3G11600	WT-LD-sp.vs.WT-LD-gr	WT-SD-sp.vs.WT-SD-gr	0.104304	-	+
251706_at	cysteine/histidine-rich C1 domain-containing protein	AT4G01740	AT4G01740	WT-LD-sp.vs.WT-LD-gr	WT-SD-sp.vs.WT-SD-gr	0.104796	-	+
263845_at	AtcwINV6 (6-&1-fructan exohydrolase); hydrolase, hydrolyzing O-glycosyl compounds / inulinase/ levanase	AtcwINV6	AT5G11920	WT-LD-sp.vs.WT-LD-gr	WT-SD-sp.vs.WT-SD-gr	0.105057	-	+
248205_at	KOR2; catalytic/ hydrolase, hydrolyzing O-glycosyl compounds	KOR2	AT1G65610	WT-LD-sp.vs.WT-LD-gr	WT-SD-sp.vs.WT-SD-gr	0.106396	-	+
251984_at	HMT3; homocysteine S-methyltransferase	HMT3	AT3G22740	WT-LD-sp.vs.WT-LD-gr	WT-SD-sp.vs.WT-SD-gr	0.108643	-	+
249743_at	CKX4 (CYTOKININ OXIDASE 4); amine oxidase/ cytokinin dehydrogenase	CKX4	AT4G29740	WT-LD-sp.vs.WT-LD-gr	WT-SD-sp.vs.WT-SD-gr	0.11037	-	+
248769_at	AHB1 (ARABIDOPSIS HEMOGLOBIN 1); oxygen binding / oxygen transporter	AHB1	AT2G16060	WT-LD-sp.vs.WT-LD-gr	WT-SD-sp.vs.WT-SD-gr	0.110538	-	+
247753_at	glutaredoxin ATGRXS13	AT1G03850	AT1G03850	WT-LD-sp.vs.WT-LD-gr	WT-SD-sp.vs.WT-SD-gr	0.110581	-	+
251114_at	hypothetical protein	AT2G31945	AT2G31945	WT-LD-sp.vs.WT-LD-gr	WT-SD-sp.vs.WT-SD-gr	0.114115	-	+
263365_at	ATGLR2.5; intracellular ligand-gated ion channel	GLR2.5	AT5G11210	WT-LD-sp.vs.WT-LD-gr	WT-SD-sp.vs.WT-SD-gr	0.115111	-	+
252739_at	ATNRT2.5 (nitrate transporter2.5); nitrate transmembrane transporter	ATNRT2.5	AT1G12940	WT-LD-sp.vs.WT-LD-gr	WT-SD-sp.vs.WT-SD-gr	0.115787	-	+
250646_at	Inositol monophosphatase family protein	AT5G09290	AT5G09290	WT-LD-sp.vs.WT-LD-gr	WT-SD-sp.vs.WT-SD-gr	0.11619	-	+
261745_at	putative LRR receptor-like serine/threonine protein kinase	AT1G51820	AT1G51820	WT-LD-sp.vs.WT-LD-gr	WT-SD-sp.vs.WT-SD-gr	0.116491	-	+
265588_at	Toll-Interleukin-Resistance domain-containing protein	AT5G44920	AT5G44920	WT-LD-sp.vs.WT-LD-gr	WT-SD-sp.vs.WT-SD-gr	0.116686	-	+
245087_at	anac047 (Arabidopsis NAC domain containing protein 47); transcription factor	anac047	AT3G04070	WT-LD-sp.vs.WT-LD-gr	WT-SD-sp.vs.WT-SD-gr	0.117886	-	+
244950_at	ARSK1 (root-specific kinase 1); kinase	ARSK1	AT2G26290	WT-LD-sp.vs.WT-LD-gr	WT-SD-sp.vs.WT-SD-gr	0.119084	-	+
265151_at	AZF3 (ARABIDOPSIS ZINC-FINGER PROTEIN 3); DNA binding / nucleic acid binding / transcription factor/ transcription repressor/ zinc ion binding	AZF3	AT5G43170	WT-LD-sp.vs.WT-LD-gr	WT-SD-sp.vs.WT-SD-gr	0.120029	-	+
255690_at	auxin-responsive family protein	AT3G25290	AT3G25290	WT-LD-sp.vs.WT-LD-gr	WT-SD-sp.vs.WT-SD-gr	0.120394	-	+
249850_at	---	---	AT3G45120	WT-LD-sp.vs.WT-LD-gr	WT-SD-sp.vs.WT-SD-gr	0.121267	-	+
247464_at	early nodulin-like protein 1	ENODL1	AT5G53870	WT-LD-sp.vs.WT-LD-gr	WT-SD-sp.vs.WT-SD-gr	0.122699	-	+
252193_at	ATMGL (ARABIDOPSIS THALIANA METHIONINE GAMMA-LYASE); catalytic/ methionine gamma-lyase	ATMGL	AT1G64660	WT-LD-sp.vs.WT-LD-gr	WT-SD-sp.vs.WT-SD-gr	0.12299	-	+
253173_at	caltractin, putative / centrin, putative	CEN2	AT4G37010	WT-LD-sp.vs.WT-LD-gr	WT-SD-sp.vs.WT-SD-gr	0.123856	-	+
262382_at	CKX5 (CYTOKININ OXIDASE 5); cytokinin dehydrogenase	CKX5	AT1G75450	WT-LD-sp.vs.WT-LD-gr	WT-SD-sp.vs.WT-SD-gr	0.124445	-	+
251207_at	ACS8; 1-aminocyclopropane-1-carboxylate synthase	ACS8	AT4G37770	WT-LD-sp.vs.WT-LD-gr	WT-SD-sp.vs.WT-SD-gr	0.124787	-	+
255889_at	alpha/beta-Hydrolases superfamily protein	AT5G25770	AT5G25770	WT-LD-sp.vs.WT-LD-gr	WT-SD-sp.vs.WT-SD-gr	0.125126	-	+
253270_at	RING-H2 finger protein ATL40	AT2G42350	AT2G42350	WT-LD-sp.vs.WT-LD-gr	WT-SD-sp.vs.WT-SD-gr	0.125313	-	+
265242_at	PRR7 (PSEUDO-RESPONSE REGULATOR 7); transcription regulator/ two-component response regulator	PRR7	AT5G02810	WT-LD-sp.vs.WT-LD-gr	WT-SD-sp.vs.WT-SD-gr	0.125828	-	+
253832_at	hypothetical protein	AT5G03550	AT5G03550	WT-LD-sp.vs.WT-LD-gr	WT-SD-sp.vs.WT-SD-gr	0.125985	-	+
265797_at	SRG3 (senescence-related gene 3); glycerophosphodiester phosphodiesterase/ phosphoric diester hydrolase	SRG3	AT3G02040	WT-LD-sp.vs.WT-LD-gr	WT-SD-sp.vs.WT-SD-gr	0.126082	-	+
249073_at	oxidoreductase, 2OG-Fe(II) oxygenase family protein	AT5G58660	AT5G58660	WT-LD-sp.vs.WT-LD-gr	WT-SD-sp.vs.WT-SD-gr	0.127294	-	+
267265_at	hypothetical protein	AT4G15610	AT4G15610	WT-LD-sp.vs.WT-LD-gr	WT-SD-sp.vs.WT-SD-gr	0.127941	-	+
251133_at	GPAT1 (GLYCEROL-3-PHOSPHATE ACYLTRANSFERASE 1); 1-acylglycerol-3-phosphate O-acyltransferase/ acyltransferase	GPAT1	AT1G06520	WT-LD-sp.vs.WT-LD-gr	WT-SD-sp.vs.WT-SD-gr	0.128373	-	+
266461_at	hypothetical protein	AT1G65510	AT1G65510	WT-LD-sp.vs.WT-LD-gr	WT-SD-sp.vs.WT-SD-gr	0.128391	-	+
248793_at	protein AtS40-3	AtS40-3	AT4G18980	WT-LD-sp.vs.WT-LD-gr	WT-SD-sp.vs.WT-SD-gr	0.128534	-	+
253348_at	yippee family putative zinc-binding protein /// hypothetical protein	AT3G55890 /// AT3G55910	AT3G55910	WT-LD-sp.vs.WT-LD-gr	WT-SD-sp.vs.WT-SD-gr	0.129411	-	+
266166_at	ATOSM34 (osmotin 34)	ATOSM34	AT4G11650	WT-LD-sp.vs.WT-LD-gr	WT-SD-sp.vs.WT-SD-gr	0.132613	-	+
254740_s_at	peroxidase 50 /// peroxidase 51	AT4G37520 /// AT4G37530	AT4G37520 /// AT4G37530	WT-LD-sp.vs.WT-LD-gr	WT-SD-sp.vs.WT-SD-gr	0.133327	-	+
251330_at	PTR3 (PEPTIDE TRANSPORTER 3); dipeptide transporter/ transporter/ tripeptide transporter	PTR3	AT5G46050	WT-LD-sp.vs.WT-LD-gr	WT-SD-sp.vs.WT-SD-gr	0.13351	-	+
257641_s_at	MYB2 (MYB DOMAIN PROTEIN 2); DNA binding / calmodulin binding / transcription activator/ transcription factor	MYB2	AT2G47190	WT-LD-sp.vs.WT-LD-gr	WT-SD-sp.vs.WT-SD-gr	0.133665	-	+
256168_at	HXXXD-type acyl-transferase family protein	AT3G50280	AT3G50280	WT-LD-sp.vs.WT-LD-gr	WT-SD-sp.vs.WT-SD-gr	0.135464	-	+
245609_at	anac084 (Arabidopsis NAC domain containing protein 84); transcription factor	anac084	AT5G14000	WT-LD-sp.vs.WT-LD-gr	WT-SD-sp.vs.WT-SD-gr	0.136421	-	+
265943_at	AtRABA1e (Arabidopsis Rab GTPase homolog A1e); GTP binding	AtRABA1e	AT4G18430	WT-LD-sp.vs.WT-LD-gr	WT-SD-sp.vs.WT-SD-gr	0.136793	-	+
257956_at	Glutathione S-transferase family protein	AT5G44990	AT5G44990	WT-LD-sp.vs.WT-LD-gr	WT-SD-sp.vs.WT-SD-gr	0.137604	-	+
260881_at	heavy-metal-associated domain-containing protein	AT2G35730	AT2G35730	WT-LD-sp.vs.WT-LD-gr	WT-SD-sp.vs.WT-SD-gr	0.141602	-	+
245401_at	SAUR-like auxin-responsive protein	AT2G45210	AT2G45210	WT-LD-sp.vs.WT-LD-gr	WT-SD-sp.vs.WT-SD-gr	0.141786	-	+
265230_s_at	putative palmitoyl-(protein) hydrolase	AT4G17483	AT4G17483	WT-LD-sp.vs.WT-LD-gr	WT-SD-sp.vs.WT-SD-gr	0.142996	-	+
252412_at	Exostosin family protein	AT5G25820	AT5G25820	WT-LD-sp.vs.WT-LD-gr	WT-SD-sp.vs.WT-SD-gr	0.146046	-	+
257822_at	AtMC6 (metacaspase 6); cysteine-type endopeptidase	AtMC6	AT1G79320	WT-LD-sp.vs.WT-LD-gr	WT-SD-sp.vs.WT-SD-gr	0.147616	-	+
265116_at	hypothetical protein	AT1G33055	AT1G33055	WT-LD-sp.vs.WT-LD-gr	WT-SD-sp.vs.WT-SD-gr	0.148661	-	+
262921_at	Tautomerase/MIF superfamily protein	AT3G51660	AT3G51660	WT-LD-sp.vs.WT-LD-gr	WT-SD-sp.vs.WT-SD-gr	0.148868	-	+
263549_at	cysteine-rich receptor-like protein kinase 28	CRK28	AT4G21400	WT-LD-sp.vs.WT-LD-gr	WT-SD-sp.vs.WT-SD-gr	0.150383	-	+
264415_at	calcineurin-like metallo-phosphoesterase-like protein	AT3G09960	AT3G09960	WT-LD-sp.vs.WT-LD-gr	WT-SD-sp.vs.WT-SD-gr	0.151364	-	+
261023_at	VQ motif-containing protein	AT1G68450	AT1G68450	WT-LD-sp.vs.WT-LD-gr	WT-SD-sp.vs.WT-SD-gr	0.151988	-	+
260666_at	LSU4 (RESPONSE TO LOW SULFUR 4)	LSU4	AT5G24655	WT-LD-sp.vs.WT-LD-gr	WT-SD-sp.vs.WT-SD-gr	0.152284	-	+
250483_at	FAD-binding Berberine family protein /// FAD-binding and BBE domain-containing protein	AT1G30720 /// AT1G30730	AT1G30720 /// AT1G30730	WT-LD-sp.vs.WT-LD-gr	WT-SD-sp.vs.WT-SD-gr	0.152662	-	+
259381_s_at	MIOX2 (MYO-INOSITOL OXYGENASE 2); inositol oxygenase	MIOX2	AT2G19800	WT-LD-sp.vs.WT-LD-gr	WT-SD-sp.vs.WT-SD-gr	0.153111	-	+
250189_at	MAPKKK19; ATP binding / kinase/ protein kinase/ protein serine/threonine kinase	MAPKKK19	AT5G67080	WT-LD-sp.vs.WT-LD-gr	WT-SD-sp.vs.WT-SD-gr	0.154058	-	+
260427_at	UDP-glycosyltransferase 76E3	AT3G46700	AT3G46700	WT-LD-sp.vs.WT-LD-gr	WT-SD-sp.vs.WT-SD-gr	0.155573	-	+
253814_at	strictosidine synthase family protein	AT3G51440	AT3G51440	WT-LD-sp.vs.WT-LD-gr	WT-SD-sp.vs.WT-SD-gr	0.155585	-	+
248619_at	CCD8 (CAROTENOID CLEAVAGE DIOXYGENASE 8); oxidoreductase, acting on single donors with incorporation of molecular oxygen, incorporation of two atoms of oxygen	CCD8	AT4G32810	WT-LD-sp.vs.WT-LD-gr	WT-SD-sp.vs.WT-SD-gr	0.156934	-	+
253044_at	peptidoglycan-binding LysM domain-containing protein	AT5G62150	AT5G62150	WT-LD-sp.vs.WT-LD-gr	WT-SD-sp.vs.WT-SD-gr	0.159339	-	+
254243_at	AtRLP52 (Receptor Like Protein 52); kinase/ protein binding	AtRLP52	AT5G25910	WT-LD-sp.vs.WT-LD-gr	WT-SD-sp.vs.WT-SD-gr	0.161028	-	+
260205_at	heavy-metal-associated domain-containing protein	AT3G07600	AT3G07600	WT-LD-sp.vs.WT-LD-gr	WT-SD-sp.vs.WT-SD-gr	0.162598	-	+
259592_at	hypothetical protein	AT5G48175	AT5G48175	WT-LD-sp.vs.WT-LD-gr	WT-SD-sp.vs.WT-SD-gr	0.163255	-	+
262619_at	GAD; calmodulin binding / glutamate decarboxylase	GAD	AT5G17330	WT-LD-sp.vs.WT-LD-gr	WT-SD-sp.vs.WT-SD-gr	0.163521	-	+
252589_s_at	WRKY36; transcription factor	WRKY36	AT1G69810	WT-LD-sp.vs.WT-LD-gr	WT-SD-sp.vs.WT-SD-gr	0.163665	-	+
261597_at	FRA8 (FRAGILE FIBER 8); glucuronosyltransferase/ transferase	FRA8	AT2G28110	WT-LD-sp.vs.WT-LD-gr	WT-SD-sp.vs.WT-SD-gr	0.164649	-	+
260267_at	hypothetical protein	AT1G63530	AT1G63530	WT-LD-sp.vs.WT-LD-gr	WT-SD-sp.vs.WT-SD-gr	0.165157	-	+
260399_at	SRPBCC ligand-binding domain-containing protein	AT4G32870	AT4G32870	WT-LD-sp.vs.WT-LD-gr	WT-SD-sp.vs.WT-SD-gr	0.166292	-	+
261826_at	tic20-IV (TRANSLOCON AT THE INNER ENVELOPE MEMBRANE OF CHLOROPLASTS 20-IV)	tic20-IV	AT4G03320	WT-LD-sp.vs.WT-LD-gr	WT-SD-sp.vs.WT-SD-gr	0.167373	-	+
257600_at	hypothetical protein	AT3G48020	AT3G48020	WT-LD-sp.vs.WT-LD-gr	WT-SD-sp.vs.WT-SD-gr	0.168839	-	+
252711_at	hypothetical protein	AT3G14280	AT3G14280	WT-LD-sp.vs.WT-LD-gr	WT-SD-sp.vs.WT-SD-gr	0.172208	-	+
248154_at	bifunctional inhibitor/lipid-transfer protein/seed storage 2S albumin-like protein	AT4G12500	AT4G12500	WT-LD-sp.vs.WT-LD-gr	WT-SD-sp.vs.WT-SD-gr	0.174087	-	+
263591_at	wall-associated receptor kinase-like 10	WAKL10	AT1G79680	WT-LD-sp.vs.WT-LD-gr	WT-SD-sp.vs.WT-SD-gr	0.176068	-	+
251036_at	hypothetical protein	AT1G19200	AT1G19200	WT-LD-sp.vs.WT-LD-gr	WT-SD-sp.vs.WT-SD-gr	0.17607	-	+
264886_at	hypothetical protein	AT3G18300	AT3G18300	WT-LD-sp.vs.WT-LD-gr	WT-SD-sp.vs.WT-SD-gr	0.177274	-	+
262873_at	cysteine-rich receptor-like protein kinase 36	CRK36	AT4G04490	WT-LD-sp.vs.WT-LD-gr	WT-SD-sp.vs.WT-SD-gr	0.17739	-	+
264052_at	GDSL esterase/lipase	AT1G73610	AT1G73610	WT-LD-sp.vs.WT-LD-gr	WT-SD-sp.vs.WT-SD-gr	0.177446	-	+
262671_at	Bifunctional inhibitor/lipid-transfer protein/seed storage 2S albumin superfamily protein	AT4G12490	AT4G12490	WT-LD-sp.vs.WT-LD-gr	WT-SD-sp.vs.WT-SD-gr	0.178944	-	+
254370_at	cysteine-rich peptide family protein	AT2G39710	AT2G39710	WT-LD-sp.vs.WT-LD-gr	WT-SD-sp.vs.WT-SD-gr	0.17979	-	+
265740_at	U-box domain-containing protein 43	AT1G76390	AT1G76390	WT-LD-sp.vs.WT-LD-gr	WT-SD-sp.vs.WT-SD-gr	0.180731	-	+
256880_at	Dihydroxyacetone kinase	AT1G48430	AT1G48430	WT-LD-sp.vs.WT-LD-gr	WT-SD-sp.vs.WT-SD-gr	0.181123	-	+
244901_at	probable xyloglucan endotransglucosylase/hydrolase protein 29	XTH29	AT4G18990	WT-LD-sp.vs.WT-LD-gr	WT-SD-sp.vs.WT-SD-gr	0.181812	-	+
267478_at	hypothetical protein	AT3G19900	AT3G19900	WT-LD-sp.vs.WT-LD-gr	WT-SD-sp.vs.WT-SD-gr	0.182171	-	+
258299_at	COR414-TM1	COR414-TM1	AT1G29395	WT-LD-sp.vs.WT-LD-gr	WT-SD-sp.vs.WT-SD-gr	0.182208	-	+
254587_at	hypothetical protein	AT4G19370	AT4G19370	WT-LD-sp.vs.WT-LD-gr	WT-SD-sp.vs.WT-SD-gr	0.183805	-	+
261832_at	SPX1 (SPX DOMAIN GENE 1)	SPX1	AT5G20150	WT-LD-sp.vs.WT-LD-gr	WT-SD-sp.vs.WT-SD-gr	0.184478	-	+
252346_at	WRKY75; transcription factor	WRKY75	AT5G13080	WT-LD-sp.vs.WT-LD-gr	WT-SD-sp.vs.WT-SD-gr	0.184745	-	+
259431_at	aspartyl protease family protein	AT1G44130	AT1G44130	WT-LD-sp.vs.WT-LD-gr	WT-SD-sp.vs.WT-SD-gr	0.185584	-	+
260531_at	matrixin family protein	AT2G45040	AT2G45040	WT-LD-sp.vs.WT-LD-gr	WT-SD-sp.vs.WT-SD-gr	0.187061	-	+
247628_at	hypothetical protein	AT1G19960	AT1G19960	WT-LD-sp.vs.WT-LD-gr	WT-SD-sp.vs.WT-SD-gr	0.189155	-	+
263726_at	Protein kinase family protein /// Protein kinase family protein	AT5G38240 /// AT5G38250	AT5G38240 /// AT5G38250	WT-LD-sp.vs.WT-LD-gr	WT-SD-sp.vs.WT-SD-gr	0.19045	-	+
262085_at	ESM1 (epithiospecifier modifier 1); carboxylesterase/ hydrolase, acting on ester bonds	ESM1	AT3G14210	WT-LD-sp.vs.WT-LD-gr	WT-SD-sp.vs.WT-SD-gr	0.191749	-	+
255674_at	short-chain dehydrogenase reductase 3	AT2G47130	AT2G47130	WT-LD-sp.vs.WT-LD-gr	WT-SD-sp.vs.WT-SD-gr	0.192446	-	+
262092_at	HXXXD-type acyl-transferase-like protein	AT5G01210	AT5G01210	WT-LD-sp.vs.WT-LD-gr	WT-SD-sp.vs.WT-SD-gr	0.193774	-	+
244943_at	histone H2B	AT3G53650	AT3G53650	WT-LD-sp.vs.WT-LD-gr	WT-SD-sp.vs.WT-SD-gr	0.194728	-	+
248091_at	wall-associated receptor kinase-like 14	AT2G23450	AT2G23450	WT-LD-sp.vs.WT-LD-gr	WT-SD-sp.vs.WT-SD-gr	0.195315	-	+
248200_at	GRX480; electron carrier/ protein disulfide oxidoreductase	GRX480	AT1G28480	WT-LD-sp.vs.WT-LD-gr	WT-SD-sp.vs.WT-SD-gr	0.195997	-	+
256471_at	SRPBCC ligand-binding domain-containing protein	AT1G02470	AT1G02470	WT-LD-sp.vs.WT-LD-gr	WT-SD-sp.vs.WT-SD-gr	0.197385	-	+
259822_at	CIPK17 (CBL-INTERACTING PROTEIN KINASE 17); ATP binding / kinase/ protein kinase/ protein serine/threonine kinase	CIPK17	AT1G48260	WT-LD-sp.vs.WT-LD-gr	WT-SD-sp.vs.WT-SD-gr	0.197783	-	+
244953_s_at	CYP81G1; electron carrier/ heme binding / iron ion binding / monooxygenase/ oxygen binding	CYP81G1	AT5G67310	WT-LD-sp.vs.WT-LD-gr	WT-SD-sp.vs.WT-SD-gr	0.198985	-	+
250741_at	hypothetical protein	AT1G15790	AT1G15790	WT-LD-sp.vs.WT-LD-gr	WT-SD-sp.vs.WT-SD-gr	0.19927	-	+
258418_at	ATCSLG2; cellulose synthase/ transferase/ transferase, transferring glycosyl groups	CSLG2	AT4G24000	WT-LD-sp.vs.WT-LD-gr	WT-SD-sp.vs.WT-SD-gr	0.199713	-	+
261518_at	U-box domain-containing protein 48	AT5G18340	AT5G18340	WT-LD-sp.vs.WT-LD-gr	WT-SD-sp.vs.WT-SD-gr	0.199823	-	+
248582_at	hypothetical protein	AT1G49000	AT1G49000	WT-LD-sp.vs.WT-LD-gr	WT-SD-sp.vs.WT-SD-gr	0.201243	-	+
262360_at	phosphoglycerate mutase-like protein	AT1G08940	AT1G08940	WT-LD-sp.vs.WT-LD-gr	WT-SD-sp.vs.WT-SD-gr	0.20136	-	+
245244_at	leucine-rich repeat protein kinase-like protein	AT4G39270	AT4G39270	WT-LD-sp.vs.WT-LD-gr	WT-SD-sp.vs.WT-SD-gr	0.201388	-	+
248199_at	concanavalin A-like lectin kinase-like protein	AT5G60270	AT5G60270	WT-LD-sp.vs.WT-LD-gr	WT-SD-sp.vs.WT-SD-gr	0.201687	-	+
264602_at	hypothetical protein	AT2G38465	AT2G38465	WT-LD-sp.vs.WT-LD-gr	WT-SD-sp.vs.WT-SD-gr	0.201875	-	+
253378_at	Granulin repeat cysteine protease family protein	AT5G43060	AT5G43060	WT-LD-sp.vs.WT-LD-gr	WT-SD-sp.vs.WT-SD-gr	0.201959	-	+
251324_at	proline dehydrogenase 2	AT5G38710	AT5G38710	WT-LD-sp.vs.WT-LD-gr	WT-SD-sp.vs.WT-SD-gr	0.202243	-	+
244902_at	cyclic phosphodiesterase	AT4G18930	AT4G18930	WT-LD-sp.vs.WT-LD-gr	WT-SD-sp.vs.WT-SD-gr	0.202591	-	+
262531_at	AHA4; ATPase/ hydrogen-exporting ATPase, phosphorylative mechanism	AHA4	AT3G47950	WT-LD-sp.vs.WT-LD-gr	WT-SD-sp.vs.WT-SD-gr	0.203773	-	+
249639_at	bifunctional inhibitor/lipid-transfer protein/seed storage 2S albumin superfamily protein	AT5G48490	AT5G48490	WT-LD-sp.vs.WT-LD-gr	WT-SD-sp.vs.WT-SD-gr	0.204325	-	+
251097_at	PRR2 (PINORESINOL REDUCTASE 2); pinoresinol reductase	PRR2	AT4G13660	WT-LD-sp.vs.WT-LD-gr	WT-SD-sp.vs.WT-SD-gr	0.204932	-	+
254575_at	dentin sialophosphoprotein-like protein	AT5G64170	AT5G64170	WT-LD-sp.vs.WT-LD-gr	WT-SD-sp.vs.WT-SD-gr	0.205473	-	+
252014_at	AtMC9 (metacaspase 9); cysteine-type peptidase	AtMC9	AT5G04200	WT-LD-sp.vs.WT-LD-gr	WT-SD-sp.vs.WT-SD-gr	0.205588	-	+
265034_at	G-type lectin S-receptor-like serine/threonine-protein kinase	AT1G61420	AT1G61420	WT-LD-sp.vs.WT-LD-gr	WT-SD-sp.vs.WT-SD-gr	0.205861	-	+
258056_at	F-box protein KMD	AT1G15670	AT1G15670	WT-LD-sp.vs.WT-LD-gr	WT-SD-sp.vs.WT-SD-gr	0.207786	-	+
260237_at	ATGLR1.3; intracellular ligand-gated ion channel	GLR1.3	AT5G48410	WT-LD-sp.vs.WT-LD-gr	WT-SD-sp.vs.WT-SD-gr	0.207908	-	+
266012_s_at	phytyl ester synthase 1	AT1G54570	AT1G54570	WT-LD-sp.vs.WT-LD-gr	WT-SD-sp.vs.WT-SD-gr	0.208149	-	+
256933_at	CYP72C1 (CYTOCHROME P450 72C1); electron carrier/ heme binding / iron ion binding / monooxygenase/ oxygen binding	CYP72C1	AT1G17060	WT-LD-sp.vs.WT-LD-gr	WT-SD-sp.vs.WT-SD-gr	0.208415	-	+
262462_at	ATCHX16 (CATION/H+ EXCHANGER 16); monovalent cation:proton antiporter/ sodium:hydrogen antiporter	ATCHX16	AT1G64170	WT-LD-sp.vs.WT-LD-gr	WT-SD-sp.vs.WT-SD-gr	0.210287	-	+
257858_at	ring domain ligase 3	AT5G63970	AT5G63970	WT-LD-sp.vs.WT-LD-gr	WT-SD-sp.vs.WT-SD-gr	0.21051	-	+
247848_at	MD-2-related lipid recognition domain-containing protein	AT3G11780	AT3G11780	WT-LD-sp.vs.WT-LD-gr	WT-SD-sp.vs.WT-SD-gr	0.210644	-	+
256009_at	MLP329 (MLP-LIKE PROTEIN 329); copper ion binding	MLP329	AT2G01530	WT-LD-sp.vs.WT-LD-gr	WT-SD-sp.vs.WT-SD-gr	0.210938	-	+
261751_at	LHT1; amino acid transmembrane transporter	LTH1	AT5G40780	WT-LD-sp.vs.WT-LD-gr	WT-SD-sp.vs.WT-SD-gr	0.21218	-	+
261409_at	hypothetical protein	AT3G25870	AT3G25870	WT-LD-sp.vs.WT-LD-gr	WT-SD-sp.vs.WT-SD-gr	0.212201	-	+
247443_at	AtRLP35 (Receptor Like Protein 35); kinase/ protein binding	AtRLP35	AT3G11080	WT-LD-sp.vs.WT-LD-gr	WT-SD-sp.vs.WT-SD-gr	0.212631	-	+
251910_at	anac046 (Arabidopsis NAC domain containing protein 46); transcription factor	anac046	AT3G04060	WT-LD-sp.vs.WT-LD-gr	WT-SD-sp.vs.WT-SD-gr	0.213211	-	+
244924_at	ACR6; amino acid binding	ACR6	AT3G01990	WT-LD-sp.vs.WT-LD-gr	WT-SD-sp.vs.WT-SD-gr	0.214576	-	+
248706_at	VQ motif-containing protein	AT1G80450	AT1G80450	WT-LD-sp.vs.WT-LD-gr	WT-SD-sp.vs.WT-SD-gr	0.214729	-	+
248100_at	APRR9 (ARABIDOPSIS PSEUDO-RESPONSE REGULATOR 9); protein binding / transcription regulator/ two-component response regulator	APRR9	AT2G46670 /// AT2G46790	WT-LD-sp.vs.WT-LD-gr	WT-SD-sp.vs.WT-SD-gr	0.214777	-	+
261261_at	aspartyl protease family protein	AT4G33490	AT4G33490	WT-LD-sp.vs.WT-LD-gr	WT-SD-sp.vs.WT-SD-gr	0.215179	-	+
248814_at	putative RING-H2 finger protein ATL12	AT2G20030	AT2G20030	WT-LD-sp.vs.WT-LD-gr	WT-SD-sp.vs.WT-SD-gr	0.215223	-	+
253614_at	proline-rich family protein	AT5G12880	AT5G12880	WT-LD-sp.vs.WT-LD-gr	WT-SD-sp.vs.WT-SD-gr	0.215241	-	+
264053_at	CBS domain-containing protein	AT5G53750	AT5G53750	WT-LD-sp.vs.WT-LD-gr	WT-SD-sp.vs.WT-SD-gr	0.216076	-	+
263179_at	ANAC041 (Arabidopsis NAC domain containing protein 41); transcription factor	ANAC041	AT2G33480	WT-LD-sp.vs.WT-LD-gr	WT-SD-sp.vs.WT-SD-gr	0.216353	-	+
250062_at	TET10 (TETRASPANIN10)	TET10	AT1G63260	WT-LD-sp.vs.WT-LD-gr	WT-SD-sp.vs.WT-SD-gr	0.217199	-	+
247095_at	F-box domain-containing protein	AT5G18780	AT5G18780	WT-LD-sp.vs.WT-LD-gr	WT-SD-sp.vs.WT-SD-gr	0.217425	-	+
253203_at	AtPP2-A7 (Phloem protein 2-A7); carbohydrate binding	AtPP2-A7	AT5G45090	WT-LD-sp.vs.WT-LD-gr	WT-SD-sp.vs.WT-SD-gr	0.217571	-	+
249818_at	hypothetical protein	AT1G26920	AT1G26920	WT-LD-sp.vs.WT-LD-gr	WT-SD-sp.vs.WT-SD-gr	0.217607	-	+
265228_s_at	SEN1 (SENESCENCE 1)	SEN1	AT4G35770	WT-LD-sp.vs.WT-LD-gr	WT-SD-sp.vs.WT-SD-gr	0.218988	-	+
254244_at	Mannose-binding lectin superfamily protein /// Mannose-binding lectin superfamily protein	AT2G43730 /// AT2G43740	AT2G43730 /// AT2G43740	WT-LD-sp.vs.WT-LD-gr	WT-SD-sp.vs.WT-SD-gr	0.218994	-	+
261031_at	ATHB-1 (ARABIDOPSIS THALIANA HOMEOBOX 1); DNA binding / protein homodimerization/ sequence-specific DNA binding / transcription activator/ transcription factor	ATHB-1	AT3G01470 /// AT3G01472	WT-LD-sp.vs.WT-LD-gr	WT-SD-sp.vs.WT-SD-gr	0.219164	-	+
256525_at	nucleobase-ascorbate transporter 8	NAT8	AT1G10540	WT-LD-sp.vs.WT-LD-gr	WT-SD-sp.vs.WT-SD-gr	0.219178	-	+
263838_at	basic leucine zipper 24	BZIP24	AT3G51960	WT-LD-sp.vs.WT-LD-gr	WT-SD-sp.vs.WT-SD-gr	0.219567	-	+
257323_at	KUP6; potassium ion transmembrane transporter	KUP6	AT1G70300	WT-LD-sp.vs.WT-LD-gr	WT-SD-sp.vs.WT-SD-gr	0.220023	-	+
258736_at	Low temperature and salt responsive protein	AT2G24040	AT2G24040	WT-LD-sp.vs.WT-LD-gr	WT-SD-sp.vs.WT-SD-gr	0.220235	-	+
262677_at	UBC5 (ubiquitin-conjugating enzyme 5); ubiquitin-protein ligase	UBC5	AT1G63800	WT-LD-sp.vs.WT-LD-gr	WT-SD-sp.vs.WT-SD-gr	0.221211	-	+
248639_at	MCCA; methylcrotonoyl-CoA carboxylase	MCCA	AT1G03090	WT-LD-sp.vs.WT-LD-gr	WT-SD-sp.vs.WT-SD-gr	0.221215	-	+
246440_at	JAL31 (JACALIN-RELATED LECTIN 31); copper ion binding	JAL31	AT3G16420 /// AT3G16430	WT-LD-sp.vs.WT-LD-gr	WT-SD-sp.vs.WT-SD-gr	0.222567	-	+
248043_s_at	PLAC8 family protein	AT1G52200	AT1G52200	WT-LD-sp.vs.WT-LD-gr	WT-SD-sp.vs.WT-SD-gr	0.22277	-	+
256894_at	bidirectional amino acid transporter SIAR1	AT1G44800	AT1G44800	WT-LD-sp.vs.WT-LD-gr	WT-SD-sp.vs.WT-SD-gr	0.222853	-	+
259969_at	protein kinase family protein	AT4G32250	AT4G32250	WT-LD-sp.vs.WT-LD-gr	WT-SD-sp.vs.WT-SD-gr	0.22399	-	+
252866_at	ATHLECRK (ARABIDOPSIS THALIANA LECTIN-RECEPTOR KINASE); kinase	ATHLECRK	AT3G59700	WT-LD-sp.vs.WT-LD-gr	WT-SD-sp.vs.WT-SD-gr	0.224785	-	+
266749_at	probable LRR receptor-like protein kinase	AT1G51890	AT1G51890	WT-LD-sp.vs.WT-LD-gr	WT-SD-sp.vs.WT-SD-gr	0.224882	-	+
257670_at	GAPC1 (GLYCERALDEHYDE-3-PHOSPHATE DEHYDROGENASE C SUBUNIT 1); glyceraldehyde-3-phosphate dehydrogenase (phosphorylating)/ glyceraldehyde-3-phosphate dehydrogenase	GAPC1	AT3G14060	WT-LD-sp.vs.WT-LD-gr	WT-SD-sp.vs.WT-SD-gr	0.225419	-	+
262868_at	Ser/Thr protein kinase ACIK1b	AT5G35580	AT5G35580	WT-LD-sp.vs.WT-LD-gr	WT-SD-sp.vs.WT-SD-gr	0.226231	-	+
249775_at	hypothetical protein	AT3G23160	AT3G23160	WT-LD-sp.vs.WT-LD-gr	WT-SD-sp.vs.WT-SD-gr	0.226698	-	+
248794_at	APG8A (AUTOPHAGY 8A); APG8 activating enzyme/ APG8-specific protease/ Atg8 ligase	APG8A	AT4G21980	WT-LD-sp.vs.WT-LD-gr	WT-SD-sp.vs.WT-SD-gr	0.227125	-	+
256042_at	MPL1 (MYZUS PERSICAE-INDUCED LIPASE 1); catalytic	MPL1	AT5G14180	WT-LD-sp.vs.WT-LD-gr	WT-SD-sp.vs.WT-SD-gr	0.227629	-	+
266927_at	TIR-NBS-LRR class disease resistance protein	AT5G38350	AT5G38350	WT-LD-sp.vs.WT-LD-gr	WT-SD-sp.vs.WT-SD-gr	0.228038	-	+
254207_at	PLDGAMMA3; phospholipase D	PLDGAMMA3	AT4G11840	WT-LD-sp.vs.WT-LD-gr	WT-SD-sp.vs.WT-SD-gr	0.228157	-	+
262225_at	tudor-like protein	AT2G25590	AT2G25590	WT-LD-sp.vs.WT-LD-gr	WT-SD-sp.vs.WT-SD-gr	0.228199	-	+
264019_at	cysteine-rich receptor-like protein kinase 19	CRK19	AT4G23270	WT-LD-sp.vs.WT-LD-gr	WT-SD-sp.vs.WT-SD-gr	0.228559	-	+
257247_at	hypothetical protein	AT3G26580	AT3G26580	WT-LD-sp.vs.WT-LD-gr	WT-SD-sp.vs.WT-SD-gr	0.22946	-	+
252648_at	ATG8B (autophagy 8b); microtubule binding	ATG8B	AT4G04620	WT-LD-sp.vs.WT-LD-gr	WT-SD-sp.vs.WT-SD-gr	0.230759	-	+
264857_at	ATUPS5 (ARABIDOPSIS THALIANA UREIDE PERMEASE 5)	ATUPS5	AT1G26440	WT-LD-sp.vs.WT-LD-gr	WT-SD-sp.vs.WT-SD-gr	0.231005	-	+
266042_s_at	NAC1; transcription factor	NAC1	AT1G56010	WT-LD-sp.vs.WT-LD-gr	WT-SD-sp.vs.WT-SD-gr	0.231581	-	+
261598_at	serine-rich protein-like protein	AT5G11090	AT5G11090	WT-LD-sp.vs.WT-LD-gr	WT-SD-sp.vs.WT-SD-gr	0.231827	-	+
264153_at	WRKY6; transcription factor	WRKY6	AT1G62300	WT-LD-sp.vs.WT-LD-gr	WT-SD-sp.vs.WT-SD-gr	0.232886	-	+
261500_at	alcohol dehydrogenase-like 6	AT5G24760	AT5G24760	WT-LD-sp.vs.WT-LD-gr	WT-SD-sp.vs.WT-SD-gr	0.233144	-	+
257571_at	probable 3-hydroxyisobutyrate dehydrogenase	AT4G20930	AT4G20930	WT-LD-sp.vs.WT-LD-gr	WT-SD-sp.vs.WT-SD-gr	0.233788	-	+
252373_at	FKF1 (FLAVIN-BINDING, KELCH REPEAT, F BOX 1); signal transducer/ two-component sensor/ ubiquitin-protein ligase	FKF1	AT1G68050 /// AT5G23410 /// AT5G42730	WT-LD-sp.vs.WT-LD-gr	WT-SD-sp.vs.WT-SD-gr	0.235163	-	+
267547_at	GATL2 (Galacturonosyltransferase-like 2); polygalacturonate 4-alpha-galacturonosyltransferase/ transferase, transferring glycosyl groups / transferase, transferring hexosyl groups	GATL2	AT3G50760	WT-LD-sp.vs.WT-LD-gr	WT-SD-sp.vs.WT-SD-gr	0.236187	-	+
247104_at	ATSERAT2;1 (SERINE ACETYLTRANSFERASE 2;1); serine O-acetyltransferase	ATSERAT2;1	AT1G55920	WT-LD-sp.vs.WT-LD-gr	WT-SD-sp.vs.WT-SD-gr	0.237169	-	+
249126_at	cysteine/histidine-rich C1 domain-containing protein	AT4G01920	AT4G01920	WT-LD-sp.vs.WT-LD-gr	WT-SD-sp.vs.WT-SD-gr	0.237798	-	+
251050_at	hypothetical protein	AT5G57910	AT5G57910	WT-LD-sp.vs.WT-LD-gr	WT-SD-sp.vs.WT-SD-gr	0.23794	-	+
250493_at	BTB/POZ domain with WD40/YVTN repeat-containing protein	AT2G24240	AT2G24240	WT-LD-sp.vs.WT-LD-gr	WT-SD-sp.vs.WT-SD-gr	0.238633	-	+
262384_at	UGT76D1 (UDP-GLUCOSYL TRANSFERASE 76D1); UDP-glycosyltransferase/ quercetin 7-O-glucosyltransferase/ transferase, transferring glycosyl groups	UGT76D1	AT2G26480	WT-LD-sp.vs.WT-LD-gr	WT-SD-sp.vs.WT-SD-gr	0.239466	-	+
261212_at	OASA2 (O-ACETYLSERINE (THIOL) LYASE (OAS-TL) ISOFORM A1); catalytic/ cysteine synthase/ pyridoxal phosphate binding	OASA2	AT3G22460	WT-LD-sp.vs.WT-LD-gr	WT-SD-sp.vs.WT-SD-gr	0.239576	-	+
253522_at	SHI (SHORT INTERNODES); protein binding / protein heterodimerization/ transcription factor	SHI	AT5G66350	WT-LD-sp.vs.WT-LD-gr	WT-SD-sp.vs.WT-SD-gr	0.239865	-	+
261575_at	18S pre-ribosomal assembly protein gar2-related protein	AT2G03810	AT2G03810	WT-LD-sp.vs.WT-LD-gr	WT-SD-sp.vs.WT-SD-gr	0.241572	-	+
250281_at	ATUPS1 (ARABIDOPSIS THALIANA UREIDE PERMEASE 1); allantoin uptake transmembrane transporter	ATUPS1	AT2G03590 /// AT2G03600	WT-LD-sp.vs.WT-LD-gr	WT-SD-sp.vs.WT-SD-gr	0.242434	-	+
251368_at	hypothetical protein	AT5G12240	---	WT-LD-sp.vs.WT-LD-gr	WT-SD-sp.vs.WT-SD-gr	0.243965	-	+
251381_at	hypothetical protein	AT5G25570	AT5G25570	WT-LD-sp.vs.WT-LD-gr	WT-SD-sp.vs.WT-SD-gr	0.244346	-	+
262171_at	early-responsive to dehydration stress protein (ERD4)	AT1G32090	AT1G32090	WT-LD-sp.vs.WT-LD-gr	WT-SD-sp.vs.WT-SD-gr	0.245057	-	+
261713_at	SKP2B; ubiquitin-protein ligase	SKP2B	AT1G77000	WT-LD-sp.vs.WT-LD-gr	WT-SD-sp.vs.WT-SD-gr	0.245773	-	+
252374_at	LIM family protein	AT1G01780	AT1G01780	WT-LD-sp.vs.WT-LD-gr	WT-SD-sp.vs.WT-SD-gr	0.246281	-	+
261758_at	PUP1 (PURINE PERMEASE 1); purine nucleoside transmembrane transporter/ purine transmembrane transporter	PUP1	AT1G28230	WT-LD-sp.vs.WT-LD-gr	WT-SD-sp.vs.WT-SD-gr	0.246788	-	+
247175_at	probable peroxidase	AT4G33420	AT4G33420	WT-LD-sp.vs.WT-LD-gr	WT-SD-sp.vs.WT-SD-gr	0.247158	-	+
262609_at	hypothetical protein	AT2G30930	AT2G30930	WT-LD-sp.vs.WT-LD-gr	WT-SD-sp.vs.WT-SD-gr	0.248547	-	+
259749_at	S-adenosyl-L-methionine-dependent methyltransferase domain-containing protein	AT5G66180	AT5G66180	WT-LD-sp.vs.WT-LD-gr	WT-SD-sp.vs.WT-SD-gr	0.248843	-	+
262374_s_at	AML2 (ARABIDOPSIS-MEI2-LIKE 2); RNA binding / nucleic acid binding / nucleotide binding	AML2	AT2G42890	WT-LD-sp.vs.WT-LD-gr	WT-SD-sp.vs.WT-SD-gr	0.249009	-	+
247448_at	SUVH7 (SU(VAR)3-9 HOMOLOG 7); DNA binding / histone-lysine N-methyltransferase/ zinc ion binding	SUVH7	AT1G17770 /// AT2G24740	WT-LD-sp.vs.WT-LD-gr	WT-SD-sp.vs.WT-SD-gr	0.249599	-	+
251827_at	OPT1 (OLIGOPEPTIDE TRANSPORTER 1); oligopeptide transporter	OPT1	AT5G55930	WT-LD-sp.vs.WT-LD-gr	WT-SD-sp.vs.WT-SD-gr	0.249683	-	+
250149_at	RING/U-box domain-containing protein	AT1G63840	AT1G63840	WT-LD-sp.vs.WT-LD-gr	WT-SD-sp.vs.WT-SD-gr	0.250017	-	+
261491_at	GR-RBP8; RNA binding / nucleic acid binding / nucleotide binding	GR-RBP8	AT4G39260	WT-LD-sp.vs.WT-LD-gr	WT-SD-sp.vs.WT-SD-gr	0.250132	-	+
259692_at	LBD41 (LOB DOMAIN-CONTAINING PROTEIN 41)	LBD41	AT3G02550	WT-LD-sp.vs.WT-LD-gr	WT-SD-sp.vs.WT-SD-gr	0.250508	-	+
265918_at	hypothetical protein	AT4G28460	AT4G28460	WT-LD-sp.vs.WT-LD-gr	WT-SD-sp.vs.WT-SD-gr	0.251398	-	+
246495_at	regulator of chromosome condensation repeat-containing protein	AT3G26100	AT3G26100	WT-LD-sp.vs.WT-LD-gr	WT-SD-sp.vs.WT-SD-gr	0.252034	-	+
265452_at	ATN (TANGLED)	ATN	AT3G05330	WT-LD-sp.vs.WT-LD-gr	WT-SD-sp.vs.WT-SD-gr	0.252932	-	+
244920_s_at	hypothetical protein	AT1G01725	AT1G01725	WT-LD-sp.vs.WT-LD-gr	WT-SD-sp.vs.WT-SD-gr	0.253265	-	+
250623_at	IDA (INFLORESCENCE DEFICIENT IN ABSCISSION); receptor binding	IDA	AT1G68765	WT-LD-sp.vs.WT-LD-gr	WT-SD-sp.vs.WT-SD-gr	0.254093	-	+
267382_at	P-loop containing nucleoside triphosphate hydrolases superfamily protein	AT4G13030	AT4G13030	WT-LD-sp.vs.WT-LD-gr	WT-SD-sp.vs.WT-SD-gr	0.2544	-	+
257401_at	WAKL2 (wall associated kinase-like 2); kinase	WAKL2	AT1G16130	WT-LD-sp.vs.WT-LD-gr	WT-SD-sp.vs.WT-SD-gr	0.254587	-	+
259379_at	DREPP plasma membrane polypeptide family protein	PCAP1	AT4G20260	WT-LD-sp.vs.WT-LD-gr	WT-SD-sp.vs.WT-SD-gr	0.254902	-	+
257295_at	hypothetical protein	AT1G13990	AT1G13990	WT-LD-sp.vs.WT-LD-gr	WT-SD-sp.vs.WT-SD-gr	0.255291	-	+
251509_at	hypothetical protein	AT1G07040	AT1G07040	WT-LD-sp.vs.WT-LD-gr	WT-SD-sp.vs.WT-SD-gr	0.255485	-	+
252938_at	lipase class 3 family protein	AT5G24210	AT5G24210	WT-LD-sp.vs.WT-LD-gr	WT-SD-sp.vs.WT-SD-gr	0.256577	-	+
260490_at	RHA3B; protein binding / zinc ion binding	RHA3B	AT4G35480	WT-LD-sp.vs.WT-LD-gr	WT-SD-sp.vs.WT-SD-gr	0.256596	-	+
259547_at	hypothetical protein	AT5G62865	AT5G62865	WT-LD-sp.vs.WT-LD-gr	WT-SD-sp.vs.WT-SD-gr	0.256603	-	+
260601_at	putative S-ribonuclease binding protein	AT1G60610	AT1G60610	WT-LD-sp.vs.WT-LD-gr	WT-SD-sp.vs.WT-SD-gr	0.258103	-	+
260439_at	U-box domain-containing protein kinase family protein	AT5G65500	AT5G65500	WT-LD-sp.vs.WT-LD-gr	WT-SD-sp.vs.WT-SD-gr	0.258772	-	+
247912_at	DAD1-like acylhydrolase	AT1G30370	AT1G30370	WT-LD-sp.vs.WT-LD-gr	WT-SD-sp.vs.WT-SD-gr	0.258863	-	+
261016_at	CYP76C2; electron carrier/ heme binding / iron ion binding / monooxygenase/ oxygen binding	CYP76C2	AT2G45570	WT-LD-sp.vs.WT-LD-gr	WT-SD-sp.vs.WT-SD-gr	0.259197	-	+
247458_at	CPuORF22 (Conserved peptide upstream open reading frame 22)	CPuORF22	AT5G64550 /// AT5G64552	WT-LD-sp.vs.WT-LD-gr	WT-SD-sp.vs.WT-SD-gr	0.25974	-	+
256093_at	galactose oxidase/kelch repeat superfamily protein	AT1G14330	AT1G14330	WT-LD-sp.vs.WT-LD-gr	WT-SD-sp.vs.WT-SD-gr	0.259782	-	+
264774_at	ATGSTU9 (ARABIDOPSIS THALIANA GLUTATHIONE S-TRANSFERASE TAU 9); glutathione transferase	ATGSTU9	AT5G62480	WT-LD-sp.vs.WT-LD-gr	WT-SD-sp.vs.WT-SD-gr	0.260691	-	+
257938_at	hypothetical protein	AT5G64190	AT5G64190	WT-LD-sp.vs.WT-LD-gr	WT-SD-sp.vs.WT-SD-gr	0.261311	-	+
248424_at	protein kinase family protein	AT3G22750	AT3G22750	WT-LD-sp.vs.WT-LD-gr	WT-SD-sp.vs.WT-SD-gr	0.261766	-	+
256720_at	hypothetical protein	AT5G01610	AT5G01610	WT-LD-sp.vs.WT-LD-gr	WT-SD-sp.vs.WT-SD-gr	0.261904	-	+
247282_at	CC-NBS-LRR class disease resistance protein	AT1G12290	AT1G12290	WT-LD-sp.vs.WT-LD-gr	WT-SD-sp.vs.WT-SD-gr	0.261911	-	+
247940_at	hypothetical protein	AT5G40690	AT5G40690	WT-LD-sp.vs.WT-LD-gr	WT-SD-sp.vs.WT-SD-gr	0.262265	-	+
248861_at	CYP710A1 (cytochrome P450, family 710, subfamily A, polypeptide 1); C-22 sterol desaturase/ oxygen binding	CYP710A1	AT2G34500	WT-LD-sp.vs.WT-LD-gr	WT-SD-sp.vs.WT-SD-gr	0.262817	-	+
257715_at	nodulin MtN21 /EamA-like transporter family protein	AT5G40230	AT5G40230	WT-LD-sp.vs.WT-LD-gr	WT-SD-sp.vs.WT-SD-gr	0.262986	-	+
251060_at	hypothetical protein	AT4G12690	AT4G12690	WT-LD-sp.vs.WT-LD-gr	WT-SD-sp.vs.WT-SD-gr	0.263531	-	+
251925_at	phosphatidylinositol N-acetyglucosaminlytransferase subunit P-like protein	AT2G39435	AT2G39435	WT-LD-sp.vs.WT-LD-gr	WT-SD-sp.vs.WT-SD-gr	0.263789	-	+
244903_at	putative calcium-binding protein CML47	AT3G47480	AT3G47480	WT-LD-sp.vs.WT-LD-gr	WT-SD-sp.vs.WT-SD-gr	0.263871	-	+
244945_at	acyl activating enzyme 16	AAE16	AT3G23790	WT-LD-sp.vs.WT-LD-gr	WT-SD-sp.vs.WT-SD-gr	0.264668	-	+
247293_at	hypothetical protein	AT2G48060	AT2G48060	WT-LD-sp.vs.WT-LD-gr	WT-SD-sp.vs.WT-SD-gr	0.265836	-	+
266644_at	CYP94C1; fatty acid (omega-1)-hydroxylase/ oxygen binding	CYP94C1	AT2G27690	WT-LD-sp.vs.WT-LD-gr	WT-SD-sp.vs.WT-SD-gr	0.266128	-	+
256598_at	PDR2 (PLEIOTROPIC DRUG RESISTANCE 2); ATPase, coupled to transmembrane movement of substances	PDR2	AT4G15230	WT-LD-sp.vs.WT-LD-gr	WT-SD-sp.vs.WT-SD-gr	0.266804	-	+
263957_at	ATSBT3.12 (SUBTILASE 3.12); identical protein binding / serine-type endopeptidase	ATSBT3.12	AT4G21326	WT-LD-sp.vs.WT-LD-gr	WT-SD-sp.vs.WT-SD-gr	0.26727	-	+
244951_s_at	APG7 (AUTOPHAGY 7); APG8 activating enzyme	APG7	AT5G45900	WT-LD-sp.vs.WT-LD-gr	WT-SD-sp.vs.WT-SD-gr	0.268039	-	+
265229_s_at	glycine-rich protein	AT2G30560	AT2G30560	WT-LD-sp.vs.WT-LD-gr	WT-SD-sp.vs.WT-SD-gr	0.268349	-	+
253799_at	PROT2 (PROLINE TRANSPORTER 2); L-proline transmembrane transporter/ amino acid transmembrane transporter	PROT2	AT3G55740	WT-LD-sp.vs.WT-LD-gr	WT-SD-sp.vs.WT-SD-gr	0.268645	-	+
258537_at	transmembrane Fragile-X-F-associated protein	AT1G68820	AT1G68820	WT-LD-sp.vs.WT-LD-gr	WT-SD-sp.vs.WT-SD-gr	0.269593	-	+
259072_at	C3HC4 type RING finger protein	AT5G01520	AT5G01520	WT-LD-sp.vs.WT-LD-gr	WT-SD-sp.vs.WT-SD-gr	0.269685	-	+
264365_s_at	PROT1 (PROLINE TRANSPORTER 1); L-proline transmembrane transporter/ amino acid transmembrane transporter	PROT1	AT2G39890	WT-LD-sp.vs.WT-LD-gr	WT-SD-sp.vs.WT-SD-gr	0.269766	-	+
246383_at	F-box/kelch-repeat protein	AT2G44130	AT2G44130	WT-LD-sp.vs.WT-LD-gr	WT-SD-sp.vs.WT-SD-gr	0.270051	-	+
262344_at	ethylene-responsive transcription factor ERF013	AT1G77640	AT1G77640	WT-LD-sp.vs.WT-LD-gr	WT-SD-sp.vs.WT-SD-gr	0.270388	-	+
246989_at	jacalin-like lectin domain-containing protein	AT3G16460	AT3G16460	WT-LD-sp.vs.WT-LD-gr	WT-SD-sp.vs.WT-SD-gr	0.270516	-	+
258122_at	hypothetical protein	AT1G05340	AT1G05340	WT-LD-sp.vs.WT-LD-gr	WT-SD-sp.vs.WT-SD-gr	0.271659	-	+
264852_at	ankyrin repeat-containing protein	AT4G14390	AT4G14390	WT-LD-sp.vs.WT-LD-gr	WT-SD-sp.vs.WT-SD-gr	0.272324	-	+
260051_at	ASD1 (ALPHA-L-ARABINOFURANOSIDASE 1); alpha-N-arabinofuranosidase/ hydrolase, acting on glycosyl bonds / xylan 1,4-beta-xylosidase	ASD1	AT3G10740	WT-LD-sp.vs.WT-LD-gr	WT-SD-sp.vs.WT-SD-gr	0.272667	-	+
248967_at	protein kinase family protein	AT5G46080	AT5G46080	WT-LD-sp.vs.WT-LD-gr	WT-SD-sp.vs.WT-SD-gr	0.272673	-	+
248322_at	protein trichome berefringence-like 7	TBL7	AT1G48880	WT-LD-sp.vs.WT-LD-gr	WT-SD-sp.vs.WT-SD-gr	0.273122	-	+
250286_at	abscisic acid receptor PYL5	PYL5	AT5G05440	WT-LD-sp.vs.WT-LD-gr	WT-SD-sp.vs.WT-SD-gr	0.273702	-	+
246550_at	FAD-binding and BBE domain-containing protein	AT1G26380	AT1G26380	WT-LD-sp.vs.WT-LD-gr	WT-SD-sp.vs.WT-SD-gr	0.273812	-	+
265957_at	peroxidase 49	AT4G36430	AT4G36430	WT-LD-sp.vs.WT-LD-gr	WT-SD-sp.vs.WT-SD-gr	0.275124	-	+
264826_at	LSU2 (RESPONSE TO LOW SULFUR 2)	LSU2	AT5G24660	WT-LD-sp.vs.WT-LD-gr	WT-SD-sp.vs.WT-SD-gr	0.275275	-	+
246488_at	putative LRR receptor-like serine/threonine-protein kinase	AT1G74360	AT1G74360	WT-LD-sp.vs.WT-LD-gr	WT-SD-sp.vs.WT-SD-gr	0.275634	-	+
247945_at	transcription factor bHLH129	AT2G43140	AT2G43140	WT-LD-sp.vs.WT-LD-gr	WT-SD-sp.vs.WT-SD-gr	0.275868	-	+
249918_at	protein kinase family protein	AT1G70740	AT1G70740	WT-LD-sp.vs.WT-LD-gr	WT-SD-sp.vs.WT-SD-gr	0.275979	-	+
267076_at	ARPN (PLANTACYANIN); copper ion binding / electron carrier	ARPN	AT2G02850	WT-LD-sp.vs.WT-LD-gr	WT-SD-sp.vs.WT-SD-gr	0.276405	-	+
253284_at	CAT2 (CATIONIC AMINO ACID TRANSPORTER 2); amino acid transmembrane transporter	CAT2	AT1G58030	WT-LD-sp.vs.WT-LD-gr	WT-SD-sp.vs.WT-SD-gr	0.278452	-	+
262780_at	putative adipose-regulatory protein (Seipin)	AT1G29760	AT1G29760	WT-LD-sp.vs.WT-LD-gr	WT-SD-sp.vs.WT-SD-gr	0.279053	-	+
250910_at	ATCNGC13; calmodulin binding / cyclic nucleotide binding / ion channel	ATCNGC13	AT4G01010	WT-LD-sp.vs.WT-LD-gr	WT-SD-sp.vs.WT-SD-gr	0.280415	-	+
258415_at	Telomerase activating protein Est1	AT1G28260	AT1G28260	WT-LD-sp.vs.WT-LD-gr	WT-SD-sp.vs.WT-SD-gr	0.281732	-	+
249361_at	Yippee family putative zinc-binding protein	AT2G40110	AT2G40110	WT-LD-sp.vs.WT-LD-gr	WT-SD-sp.vs.WT-SD-gr	0.282135	-	+
249480_s_at	nucleotide-diphospho-sugar transferases superfamily protein	AT2G19880	AT2G19880	WT-LD-sp.vs.WT-LD-gr	WT-SD-sp.vs.WT-SD-gr	0.282957	-	+
266600_at	hypothetical protein	AT5G22270	AT5G22270	WT-LD-sp.vs.WT-LD-gr	WT-SD-sp.vs.WT-SD-gr	0.283229	-	+
266039_s_at	DIN9 (DARK INDUCIBLE 9); mannose-6-phosphate isomerase	DIN9	AT1G67070	WT-LD-sp.vs.WT-LD-gr	WT-SD-sp.vs.WT-SD-gr	0.28389	-	+
256045_at	RGL1 (RGA-LIKE 1); transcription factor	RGL1	AT1G66350	WT-LD-sp.vs.WT-LD-gr	WT-SD-sp.vs.WT-SD-gr	0.284132	-	+
246861_at	MYB51 (MYB DOMAIN PROTEIN 51); DNA binding / transcription factor	MYB51	AT1G18570	WT-LD-sp.vs.WT-LD-gr	WT-SD-sp.vs.WT-SD-gr	0.285603	-	+
257840_at	SMT3 (STEROL METHYLTRANSFERASE 3); S-adenosylmethionine-dependent methyltransferase/ sterol 24-C-methyltransferase	SMT3	AT1G76090	WT-LD-sp.vs.WT-LD-gr	WT-SD-sp.vs.WT-SD-gr	0.285996	-	+
250284_at	hypothetical protein	AT2G15830	AT2G15830	WT-LD-sp.vs.WT-LD-gr	WT-SD-sp.vs.WT-SD-gr	0.287646	-	+
251688_at	phenolic glucoside malonyltransferase 1	AT5G39050	AT5G39050	WT-LD-sp.vs.WT-LD-gr	WT-SD-sp.vs.WT-SD-gr	0.288343	-	+
259996_at	hydroxyproline-rich glycoprotein family protein	AT1G23040	AT1G23040	WT-LD-sp.vs.WT-LD-gr	WT-SD-sp.vs.WT-SD-gr	0.288821	-	+
267515_at	F-box/kelch-repeat protein	AT5G03020	AT5G03020	WT-LD-sp.vs.WT-LD-gr	WT-SD-sp.vs.WT-SD-gr	0.288861	-	+
255462_at	vacuolar iron transporter-like protein	AT4G27860	AT4G27860	WT-LD-sp.vs.WT-LD-gr	WT-SD-sp.vs.WT-SD-gr	0.289094	-	+
249138_at	MDHAR (MONODEHYDROASCORBATE REDUCTASE); monodehydroascorbate reductase (NADH)	MDHAR	AT3G09940	WT-LD-sp.vs.WT-LD-gr	WT-SD-sp.vs.WT-SD-gr	0.289585	-	+
255155_at	GLN1;4; glutamate-ammonia ligase	GLN1;4	AT5G16570	WT-LD-sp.vs.WT-LD-gr	WT-SD-sp.vs.WT-SD-gr	0.289649	-	+
248888_at	hypothetical protein	AT1G73750	AT1G73750	WT-LD-sp.vs.WT-LD-gr	WT-SD-sp.vs.WT-SD-gr	0.289906	-	+
266588_at	EXL4 (EXORDIUM LIKE 4)	EXL4	AT5G09440	WT-LD-sp.vs.WT-LD-gr	WT-SD-sp.vs.WT-SD-gr	0.289992	-	+
247864_s_at	THA1 (Threonine Aldolase 1); aldehyde-lyase/ threonine aldolase	THA1	AT1G08630	WT-LD-sp.vs.WT-LD-gr	WT-SD-sp.vs.WT-SD-gr	0.290516	-	+
258707_at	ankyrin repeat-containing protein	AT5G51160	AT5G51160	WT-LD-sp.vs.WT-LD-gr	WT-SD-sp.vs.WT-SD-gr	0.290608	-	+
257985_at	Class V chitinase	AT4G19810	AT4G19810	WT-LD-sp.vs.WT-LD-gr	WT-SD-sp.vs.WT-SD-gr	0.291809	-	+
264752_at	GRAS family transcription factor	AT2G29065	AT2G29065	WT-LD-sp.vs.WT-LD-gr	WT-SD-sp.vs.WT-SD-gr	0.291845	-	+
246582_at	PR1 (PATHOGENESIS-RELATED GENE 1)	PR1	AT2G14610	WT-LD-sp.vs.WT-LD-gr	WT-SD-sp.vs.WT-SD-gr	0.291934	-	+
263559_at	WRKY27; transcription factor	WRKY27	AT5G52830	WT-LD-sp.vs.WT-LD-gr	WT-SD-sp.vs.WT-SD-gr	0.292277	-	+
248204_at	Rap2.6L (related to AP2 6L); DNA binding / transcription factor	Rap2.6L	AT5G13330	WT-LD-sp.vs.WT-LD-gr	WT-SD-sp.vs.WT-SD-gr	0.292833	-	+
257502_at	ATFD3 (ferredoxin 3); 2 iron, 2 sulfur cluster binding / electron carrier/ iron-sulfur cluster binding	ATFD3	AT2G27510	WT-LD-sp.vs.WT-LD-gr	WT-SD-sp.vs.WT-SD-gr	0.293006	-	+
263582_at	ATGSTU27 (GLUTATHIONE S-TRANSFERASE TAU 27); glutathione transferase	ATGSTU27	AT3G43800	WT-LD-sp.vs.WT-LD-gr	WT-SD-sp.vs.WT-SD-gr	0.293544	-	+
267339_at	SUS3 (sucrose synthase 3); UDP-glycosyltransferase/ sucrose synthase/ transferase, transferring glycosyl groups	SUS3	AT4G02280	WT-LD-sp.vs.WT-LD-gr	WT-SD-sp.vs.WT-SD-gr	0.294987	-	+
261084_at	calmodulin like 23	CML23	AT1G66400	WT-LD-sp.vs.WT-LD-gr	WT-SD-sp.vs.WT-SD-gr	0.29526	-	+
259738_at	CCL (CCR-LIKE)	CCL	AT3G26740	WT-LD-sp.vs.WT-LD-gr	WT-SD-sp.vs.WT-SD-gr	0.295891	-	+
264005_at	probable 3-hydroxyisobutyrate dehydrogenase-like 2	AT1G71170	AT1G71170	WT-LD-sp.vs.WT-LD-gr	WT-SD-sp.vs.WT-SD-gr	0.296521	-	+
250358_at	hypothetical protein	AT4G21500	AT4G21500	WT-LD-sp.vs.WT-LD-gr	WT-SD-sp.vs.WT-SD-gr	0.296536	-	+
262215_at	ADF5 (ACTIN DEPOLYMERIZING FACTOR 5); actin binding	ADF5	AT2G16700	WT-LD-sp.vs.WT-LD-gr	WT-SD-sp.vs.WT-SD-gr	0.296654	-	+
265233_s_at	C3H2C3-type RING E3 Ub ligase	AT4G23450	AT4G23450	WT-LD-sp.vs.WT-LD-gr	WT-SD-sp.vs.WT-SD-gr	0.297359	-	+
255597_at	HGO (HOMOGENTISATE 1,2-DIOXYGENASE); homogentisate 1,2-dioxygenase	HGO	AT5G54080	WT-LD-sp.vs.WT-LD-gr	WT-SD-sp.vs.WT-SD-gr	0.297797	-	+
257339_s_at	WRKY45; transcription factor	WRKY45	AT3G01970	WT-LD-sp.vs.WT-LD-gr	WT-SD-sp.vs.WT-SD-gr	0.298232	-	+
244923_s_at	formin-like protein 16	AT5G07770	AT5G07770	WT-LD-sp.vs.WT-LD-gr	WT-SD-sp.vs.WT-SD-gr	0.298347	-	+
259076_at	kunitz family trypsin and protease inhibitor protein	AT1G17860	AT1G17860	WT-LD-sp.vs.WT-LD-gr	WT-SD-sp.vs.WT-SD-gr	0.298534	-	+
256968_at	chaperone DnaJ-domain containing protein	AT1G56300	AT1G56300	WT-LD-sp.vs.WT-LD-gr	WT-SD-sp.vs.WT-SD-gr	0.299375	-	+
246986_at	CYP71B19; electron carrier/ heme binding / iron ion binding / monooxygenase/ oxygen binding	CYP71B19	AT3G26170 /// AT3G26180	WT-LD-sp.vs.WT-LD-gr	WT-SD-sp.vs.WT-SD-gr	0.299685	-	+
253349_at	HFR1 (LONG HYPOCOTYL IN FAR-RED); DNA binding / protein binding / transcription factor	HFR1	AT1G02340	WT-LD-sp.vs.WT-LD-gr	WT-SD-sp.vs.WT-SD-gr	0.300161	-	+
251440_at	ATTI1; serine-type endopeptidase inhibitor	ATTI1	AT2G43510	WT-LD-sp.vs.WT-LD-gr	WT-SD-sp.vs.WT-SD-gr	0.300218	-	+
251962_at	CP12-3	CP12-3	AT1G76560	WT-LD-sp.vs.WT-LD-gr	WT-SD-sp.vs.WT-SD-gr	0.300241	-	+
248151_at	calcium-dependent lipid-binding domain-containing protein	AT3G55470	AT3G55470	WT-LD-sp.vs.WT-LD-gr	WT-SD-sp.vs.WT-SD-gr	0.300773	-	+
255900_at	BETA-OHASE 1 (BETA-HYDROXYLASE 1); carotene beta-ring hydroxylase	BETA-OHASE 1	AT4G25700	WT-LD-sp.vs.WT-LD-gr	WT-SD-sp.vs.WT-SD-gr	0.300992	-	+
245292_at	core-2/I-branching beta-1,6-N-acetylglucosaminyltransferase family protein	AT4G27480	AT4G27480	WT-LD-sp.vs.WT-LD-gr	WT-SD-sp.vs.WT-SD-gr	0.301152	-	+
253258_at	iqd21 (IQ-domain 21); calmodulin binding	iqd21	AT3G49260	WT-LD-sp.vs.WT-LD-gr	WT-SD-sp.vs.WT-SD-gr	0.301392	-	+
265260_at	CYP89A9; electron carrier/ heme binding / iron ion binding / monooxygenase/ oxygen binding	CYP89A9	AT3G03470	WT-LD-sp.vs.WT-LD-gr	WT-SD-sp.vs.WT-SD-gr	0.301544	-	+
266165_at	hypothetical protein	AT1G27590	AT1G27590	WT-LD-sp.vs.WT-LD-gr	WT-SD-sp.vs.WT-SD-gr	0.302442	-	+
247246_at	ATFMN/FHY (riboflavin kinase/FMN hydrolase); FMN adenylyltransferase/ riboflavin kinase	ATFMN/FHY	AT4G21470	WT-LD-sp.vs.WT-LD-gr	WT-SD-sp.vs.WT-SD-gr	0.302483	-	+
260033_at	O-glycosyl hydrolases family 17 protein	AT3G04010	AT3G04010	WT-LD-sp.vs.WT-LD-gr	WT-SD-sp.vs.WT-SD-gr	0.302609	-	+
249046_at	---	---	---	WT-LD-sp.vs.WT-LD-gr	WT-SD-sp.vs.WT-SD-gr	0.303422	-	+
260877_at	ILR1 (IAA-LEUCINE RESISTANT 1); IAA-Leu conjugate hydrolase/ IAA-Phe conjugate hydrolase/ metallopeptidase	ILR1	AT3G02875	WT-LD-sp.vs.WT-LD-gr	WT-SD-sp.vs.WT-SD-gr	0.303897	-	+
244952_at	putative receptor-like protein kinase	AT5G39020	AT5G39020	WT-LD-sp.vs.WT-LD-gr	WT-SD-sp.vs.WT-SD-gr	0.304511	-	+
253064_at	hypothetical protein	AT1G71910	AT1G71910	WT-LD-sp.vs.WT-LD-gr	WT-SD-sp.vs.WT-SD-gr	0.304548	-	+
262731_at	CYP81F2; electron carrier/ heme binding / iron ion binding / monooxygenase/ oxygen binding	CYP81F2	AT5G57220	WT-LD-sp.vs.WT-LD-gr	WT-SD-sp.vs.WT-SD-gr	0.305117	-	+
251663_at	hypothetical protein	AT2G21180	AT2G21180	WT-LD-sp.vs.WT-LD-gr	WT-SD-sp.vs.WT-SD-gr	0.305608	-	+
266798_at	transducin/WD-40 repeat-containing protein	AT1G36070	AT1G36070	WT-LD-sp.vs.WT-LD-gr	WT-SD-sp.vs.WT-SD-gr	0.30577	-	+
246962_s_at	BCDH BETA1 (BRANCHED-CHAIN ALPHA-KETO ACID DECARBOXYLASE E1 BETA SUBUNIT); 3-methyl-2-oxobutanoate dehydrogenase (2-methylpropanoyl-transferring)/ catalytic	BCDH BETA1	AT1G55510	WT-LD-sp.vs.WT-LD-gr	WT-SD-sp.vs.WT-SD-gr	0.306368	-	+
258529_at	1-aminocyclopropane-1-carboxylate oxidase-like protein 9	AT5G43440	AT5G43440	WT-LD-sp.vs.WT-LD-gr	WT-SD-sp.vs.WT-SD-gr	0.306563	-	+
246841_at	AGP24	AGP24	AT5G40730	WT-LD-sp.vs.WT-LD-gr	WT-SD-sp.vs.WT-SD-gr	0.306584	-	+
260735_at	CCR4-associated factor 1B	AT5G22250	AT5G22250	WT-LD-sp.vs.WT-LD-gr	WT-SD-sp.vs.WT-SD-gr	0.306779	-	+
248719_at	alcohol dehydrogenase-like 7	AT5G42250	AT5G42250	WT-LD-sp.vs.WT-LD-gr	WT-SD-sp.vs.WT-SD-gr	0.307237	-	+
257793_at	TMK1 (TRANSMEMBRANE KINASE 1); transmembrane receptor protein serine/threonine kinase	TMK1	AT1G66150	WT-LD-sp.vs.WT-LD-gr	WT-SD-sp.vs.WT-SD-gr	0.307649	-	+
247767_at	strictosidine synthase family protein	AT3G51450	AT3G51450	WT-LD-sp.vs.WT-LD-gr	WT-SD-sp.vs.WT-SD-gr	0.307789	-	+
260419_at	PRXCB (PEROXIDASE CB); peroxidase	PRXCB	AT3G49110 /// AT3G49120	WT-LD-sp.vs.WT-LD-gr	WT-SD-sp.vs.WT-SD-gr	0.308218	-	+
251028_at	Terpenoid cyclases family protein	AT1G66960	AT1G66960	WT-LD-sp.vs.WT-LD-gr	WT-SD-sp.vs.WT-SD-gr	0.308539	-	+
267544_at	glycine-rich protein /// glycine-rich protein 9	AT2G05510 /// GRP9	AT2G05440 /// AT2G05510	WT-LD-sp.vs.WT-LD-gr	WT-SD-sp.vs.WT-SD-gr	0.308587	-	+
248179_at	hypothetical protein	AT3G62650	AT3G62650	WT-LD-sp.vs.WT-LD-gr	WT-SD-sp.vs.WT-SD-gr	0.308613	-	+
245233_at	PLL5; catalytic/ protein serine/threonine phosphatase	PLL5	AT1G07630	WT-LD-sp.vs.WT-LD-gr	WT-SD-sp.vs.WT-SD-gr	0.309513	-	+
260434_at	YLS9 (YELLOW-LEAF-SPECIFIC GENE 9)	YLS9	AT2G35980	WT-LD-sp.vs.WT-LD-gr	WT-SD-sp.vs.WT-SD-gr	0.310219	-	+
264210_at	bHLH protein LJRHL1-like 1	LRL1	AT2G24260	WT-LD-sp.vs.WT-LD-gr	WT-SD-sp.vs.WT-SD-gr	0.310253	-	+
250674_at	hypothetical protein	AT5G66440	AT5G66440	WT-LD-sp.vs.WT-LD-gr	WT-SD-sp.vs.WT-SD-gr	0.31081	-	+
244929_at	gamma-glutamyl peptidase 3	AT4G30550	AT4G30550	WT-LD-sp.vs.WT-LD-gr	WT-SD-sp.vs.WT-SD-gr	0.311733	-	+
256244_at	hypothetical protein	AT5G05190	AT5G05190	WT-LD-sp.vs.WT-LD-gr	WT-SD-sp.vs.WT-SD-gr	0.311767	-	+
253243_at	NAD(P)-binding Rossmann-fold superfamily protein	AT5G02540	AT5G02540	WT-LD-sp.vs.WT-LD-gr	WT-SD-sp.vs.WT-SD-gr	0.312541	-	+
251494_at	TIR-NBS-LRR class disease resistance protein	AT5G38340	AT5G38340	WT-LD-sp.vs.WT-LD-gr	WT-SD-sp.vs.WT-SD-gr	0.3128	-	+
258744_at	phospholipase A(1) LCAT3	LCAT3	AT3G03310	WT-LD-sp.vs.WT-LD-gr	WT-SD-sp.vs.WT-SD-gr	0.313245	-	+
264773_at	SBP1 (s-ribonuclease binding protein 1); protein binding / zinc ion binding	SBP1	AT1G45976	WT-LD-sp.vs.WT-LD-gr	WT-SD-sp.vs.WT-SD-gr	0.313465	-	+
246931_at	UGE1 (UDP-D-glucose/UDP-D-galactose 4-epimerase 1); UDP-glucose 4-epimerase/ protein dimerization	UGE1	AT1G12780	WT-LD-sp.vs.WT-LD-gr	WT-SD-sp.vs.WT-SD-gr	0.31365	-	+
249423_at	CYP71B14; electron carrier/ heme binding / iron ion binding / monooxygenase/ oxygen binding	CYP71B14	AT5G25180	WT-LD-sp.vs.WT-LD-gr	WT-SD-sp.vs.WT-SD-gr	0.313994	-	+
255011_at	WD40 domain-containing protein	AT1G64610	AT1G64610	WT-LD-sp.vs.WT-LD-gr	WT-SD-sp.vs.WT-SD-gr	0.314619	-	+
266265_at	RNA-binding (RRM/RBD/RNP motifs) family protein	AT1G09230	AT1G09230	WT-LD-sp.vs.WT-LD-gr	WT-SD-sp.vs.WT-SD-gr	0.31465	-	+
245686_at	ATGLR1.2; intracellular ligand-gated ion channel	ATGLR1.2	AT5G48400	WT-LD-sp.vs.WT-LD-gr	WT-SD-sp.vs.WT-SD-gr	0.314711	-	+
263510_s_at	ankyrin repeat-containing protein	AT4G11000	AT4G11000	WT-LD-sp.vs.WT-LD-gr	WT-SD-sp.vs.WT-SD-gr	0.314723	-	+
248968_at	ELI3-1 (ELICITOR-ACTIVATED GENE 3-1); binding / catalytic/ oxidoreductase/ zinc ion binding	ELI3-1	AT4G37980	WT-LD-sp.vs.WT-LD-gr	WT-SD-sp.vs.WT-SD-gr	0.314855	-	+
251109_at	MCCB (3-METHYLCROTONYL-COA CARBOXYLASE); biotin carboxylase/ methylcrotonoyl-CoA carboxylase	MCCB	AT4G34030	WT-LD-sp.vs.WT-LD-gr	WT-SD-sp.vs.WT-SD-gr	0.315401	-	+
258641_at	hypothetical protein	AT1G55265	AT1G55265	WT-LD-sp.vs.WT-LD-gr	WT-SD-sp.vs.WT-SD-gr	0.315483	-	+
253489_at	armadillo/beta-catenin-like repeat-containing protein	AT1G08315	AT1G08315	WT-LD-sp.vs.WT-LD-gr	WT-SD-sp.vs.WT-SD-gr	0.315659	-	+
247287_at	MLO2 (MILDEW RESISTANCE LOCUS O 2); calmodulin binding	MLO2	AT1G11310	WT-LD-sp.vs.WT-LD-gr	WT-SD-sp.vs.WT-SD-gr	0.315821	-	+
265238_s_at	Ankyrin repeat family protein	AT2G26210	AT2G26210	WT-LD-sp.vs.WT-LD-gr	WT-SD-sp.vs.WT-SD-gr	0.316024	-	+
262162_at	ethylene response DNA binding factor 3	EDF3	AT3G25730	WT-LD-sp.vs.WT-LD-gr	WT-SD-sp.vs.WT-SD-gr	0.316035	-	+
245557_at	glutaredoxin-C1	AT5G63030	AT5G63030	WT-LD-sp.vs.WT-LD-gr	WT-SD-sp.vs.WT-SD-gr	0.317162	-	+
255698_at	F-box/LRR-repeat protein	AT4G29420	AT4G29420	WT-LD-sp.vs.WT-LD-gr	WT-SD-sp.vs.WT-SD-gr	0.317295	-	+
261086_at	Mob1/phocein family protein /// Mob1/phocein family protein	AT5G20430 /// AT5G20440	AT5G20430 /// AT5G20440	WT-LD-sp.vs.WT-LD-gr	WT-SD-sp.vs.WT-SD-gr	0.317384	-	+
263297_at	delta-OAT; ornithine-oxo-acid transaminase	DELTA-OAT	AT5G46180	WT-LD-sp.vs.WT-LD-gr	WT-SD-sp.vs.WT-SD-gr	0.317849	-	+
266319_s_at	Calcium-binding EF-hand family protein	AT2G46600	AT2G46600	WT-LD-sp.vs.WT-LD-gr	WT-SD-sp.vs.WT-SD-gr	0.317973	-	+
263807_at	CYP71B7; electron carrier/ heme binding / iron ion binding / monooxygenase/ oxygen binding	CYP71B7	AT1G13110	WT-LD-sp.vs.WT-LD-gr	WT-SD-sp.vs.WT-SD-gr	0.31846	-	+
254110_at	DA1 (DA 1); ubiquitin binding	DA1	AT1G19270	WT-LD-sp.vs.WT-LD-gr	WT-SD-sp.vs.WT-SD-gr	0.318544	-	+
249445_at	MP (MONOPTEROS); transcription factor	MP	AT1G19850	WT-LD-sp.vs.WT-LD-gr	WT-SD-sp.vs.WT-SD-gr	0.318606	-	+
245832_at	AtRLP20 (Receptor Like Protein 20); kinase/ protein binding	AtRLP20	AT2G25440	WT-LD-sp.vs.WT-LD-gr	WT-SD-sp.vs.WT-SD-gr	0.318752	-	+
266203_at	protein kinase family protein with leucine-rich repeat domain	AT5G25930	AT5G25930	WT-LD-sp.vs.WT-LD-gr	WT-SD-sp.vs.WT-SD-gr	0.318844	-	+
265986_at	ATTI2; serine-type endopeptidase inhibitor	ATTI2	AT2G43520	WT-LD-sp.vs.WT-LD-gr	WT-SD-sp.vs.WT-SD-gr	0.319837	-	+
245567_at	F-box protein	AT2G27310	AT2G27310	WT-LD-sp.vs.WT-LD-gr	WT-SD-sp.vs.WT-SD-gr	0.320098	-	+
251879_at	PI (PISTILLATA); DNA binding / transcription factor	PI	AT5G20240	WT-LD-sp.vs.WT-LD-gr	WT-SD-sp.vs.WT-SD-gr	0.32016	-	+
257788_at	HAE (HAESA); ATP binding / kinase/ protein kinase/ protein serine/threonine kinase	HAE	AT4G28490	WT-LD-sp.vs.WT-LD-gr	WT-SD-sp.vs.WT-SD-gr	0.320666	-	+
254360_at	AtRLP2 (Receptor Like Protein 2); protein binding / protein kinase	AtRLP2	AT1G17240	WT-LD-sp.vs.WT-LD-gr	WT-SD-sp.vs.WT-SD-gr	0.320666	-	+
253271_s_at	Wall-associated receptor kinase and RING-finger domain-containing protein	AT5G53110	AT5G53110	WT-LD-sp.vs.WT-LD-gr	WT-SD-sp.vs.WT-SD-gr	0.321155	-	+
262153_at	histone H2B	AT2G28720	AT2G28720	WT-LD-sp.vs.WT-LD-gr	WT-SD-sp.vs.WT-SD-gr	0.321219	-	+
260296_at	UBC6 (ubiquitin-conjugating enzyme 6); ubiquitin-protein ligase	UBC6	AT2G46030	WT-LD-sp.vs.WT-LD-gr	WT-SD-sp.vs.WT-SD-gr	0.321535	-	+
255039_at	RING-H2 finger protein ATL32	AT4G40070	AT4G40070	WT-LD-sp.vs.WT-LD-gr	WT-SD-sp.vs.WT-SD-gr	0.323428	-	+
255110_at	RNI-like superfamily protein	AT5G23340	AT5G23340	WT-LD-sp.vs.WT-LD-gr	WT-SD-sp.vs.WT-SD-gr	0.323517	-	+
262944_at	hypothetical protein	AT1G12320	AT1G12320	WT-LD-sp.vs.WT-LD-gr	WT-SD-sp.vs.WT-SD-gr	0.323593	-	+
257784_at	DWF4 (DWARF 4); steroid 22-alpha hydroxylase	DWF4	AT3G50660	WT-LD-sp.vs.WT-LD-gr	WT-SD-sp.vs.WT-SD-gr	0.324197	-	+
261470_at	Galactose oxidase/kelch repeat superfamily protein	AT4G25710	AT4G25710	WT-LD-sp.vs.WT-LD-gr	WT-SD-sp.vs.WT-SD-gr	0.324434	-	+
251676_at	phospholipase like protein (PEARLI 4)	AT4G38560	AT4G38560	WT-LD-sp.vs.WT-LD-gr	WT-SD-sp.vs.WT-SD-gr	0.324518	-	+
259655_at	ATEXT3 (EXTENSIN 3); structural constituent of cell wall	ATEXT3	AT1G21310	WT-LD-sp.vs.WT-LD-gr	WT-SD-sp.vs.WT-SD-gr	0.324774	-	+
246498_at	Adenine nucleotide alpha hydrolases-like superfamily protein	AT3G17020	AT3G17020	WT-LD-sp.vs.WT-LD-gr	WT-SD-sp.vs.WT-SD-gr	0.324842	-	+
266581_at	AtRLP30 (Receptor Like Protein 30); kinase/ protein binding	AtRLP30	AT3G05360	WT-LD-sp.vs.WT-LD-gr	WT-SD-sp.vs.WT-SD-gr	0.325199	-	+
259033_at	calcium-dependent lipid-binding domain-containing protein	AT5G37740	AT5G37740	WT-LD-sp.vs.WT-LD-gr	WT-SD-sp.vs.WT-SD-gr	0.325955	-	+
253276_at	YLS7	YLS7	AT5G51640	WT-LD-sp.vs.WT-LD-gr	WT-SD-sp.vs.WT-SD-gr	0.326484	-	+
256674_at	CYCB1;5 (CYCLIN B1;5); cyclin-dependent protein kinase regulator	CYCB1;5	AT1G34460 /// AT5G06150	WT-LD-sp.vs.WT-LD-gr	WT-SD-sp.vs.WT-SD-gr	0.326897	-	+
266015_at	RFO1 (RESISTANCE TO FUSARIUM OXYSPORUM 1); kinase	RFO1	AT1G79670	WT-LD-sp.vs.WT-LD-gr	WT-SD-sp.vs.WT-SD-gr	0.326997	-	+
262098_at	DNA-directed RNA polymerase II protein	AT1G77890	AT1G77890	WT-LD-sp.vs.WT-LD-gr	WT-SD-sp.vs.WT-SD-gr	0.3271	-	+
248392_at	serpin-Z3	AT2G26390	AT2G26390	WT-LD-sp.vs.WT-LD-gr	WT-SD-sp.vs.WT-SD-gr	0.327717	-	+
252958_at	cysteine/histidine-rich C1 domain-containing protein /// cysteine/histidine-rich C1 domain-containing protein	AT4G15070 /// AT5G48320	AT4G15070 /// AT5G48320	WT-LD-sp.vs.WT-LD-gr	WT-SD-sp.vs.WT-SD-gr	0.327756	-	+
259885_at	AT-hook motif nuclear-localized protein 1	AHL1	AT4G12080	WT-LD-sp.vs.WT-LD-gr	WT-SD-sp.vs.WT-SD-gr	0.32801	-	+
249911_at	VPS60.1	VPS60.1	AT3G10640	WT-LD-sp.vs.WT-LD-gr	WT-SD-sp.vs.WT-SD-gr	0.32844	-	+
255884_at	1,4-dihydroxy-2-naphthoyl-CoA thioesterase 1	AT1G48320	AT1G48320	WT-LD-sp.vs.WT-LD-gr	WT-SD-sp.vs.WT-SD-gr	0.328965	-	+
263776_s_at	melibiase family protein	AT3G56310	AT3G56310	WT-LD-sp.vs.WT-LD-gr	WT-SD-sp.vs.WT-SD-gr	0.329083	-	+
257088_at	protein kinase family protein	AT4G00960	AT4G00960	WT-LD-sp.vs.WT-LD-gr	WT-SD-sp.vs.WT-SD-gr	0.329431	-	+
263421_at	hypothetical protein	AT1G19020	AT1G19020	WT-LD-sp.vs.WT-LD-gr	WT-SD-sp.vs.WT-SD-gr	0.329486	-	+
254660_at	ATATH6; ATPase, coupled to transmembrane movement of substances / transporter	ATH6	AT3G47780	WT-LD-sp.vs.WT-LD-gr	WT-SD-sp.vs.WT-SD-gr	0.330109	-	+
258277_at	hypothetical protein	AT1G54680	AT1G54680	WT-LD-sp.vs.WT-LD-gr	WT-SD-sp.vs.WT-SD-gr	0.331113	-	+
257785_at	cysteine-rich receptor-like protein kinase 37	CRK37	AT4G04500	WT-LD-sp.vs.WT-LD-gr	WT-SD-sp.vs.WT-SD-gr	0.33129	-	+
244912_at	putative protein phosphatase 2C	AT5G06750	AT5G06750	WT-LD-sp.vs.WT-LD-gr	WT-SD-sp.vs.WT-SD-gr	0.331582	-	+
259765_at	regulatory protein NPR2	AT4G26120	AT4G26120	WT-LD-sp.vs.WT-LD-gr	WT-SD-sp.vs.WT-SD-gr	0.331984	-	+
255854_at	heme oxygenase-like, multi-helical protein	AT3G16990	AT3G16990	WT-LD-sp.vs.WT-LD-gr	WT-SD-sp.vs.WT-SD-gr	0.332172	-	+
266045_s_at	STR16 (SULFURTRANSFERASE PROTEIN 16)	STR16	AT5G66040	WT-LD-sp.vs.WT-LD-gr	WT-SD-sp.vs.WT-SD-gr	0.332182	-	+
257184_at	putative nucleoredoxin 3	AT4G31240	AT4G31240	WT-LD-sp.vs.WT-LD-gr	WT-SD-sp.vs.WT-SD-gr	0.333144	-	+
254372_at	zinc finger (B-box type) family protein	COL5	AT5G57660	WT-LD-sp.vs.WT-LD-gr	WT-SD-sp.vs.WT-SD-gr	0.333825	-	+
262933_at	hypothetical protein	AT5G64180	AT5G64180	WT-LD-sp.vs.WT-LD-gr	WT-SD-sp.vs.WT-SD-gr	0.334145	-	+
266500_at	F-box associated ubiquitination effector family protein	AT3G20700	AT3G20700	WT-LD-sp.vs.WT-LD-gr	WT-SD-sp.vs.WT-SD-gr	0.334306	-	+
259864_at	lipid-binding serum glycoprotein family protein	AT1G04970	AT1G04970	WT-LD-sp.vs.WT-LD-gr	WT-SD-sp.vs.WT-SD-gr	0.334534	-	+
265149_at	FHL (FAR-RED-ELONGATED HYPOCOTYL1-LIKE); protein binding	FHL	AT5G02200	WT-LD-sp.vs.WT-LD-gr	WT-SD-sp.vs.WT-SD-gr	0.334573	-	+
246453_at	RPS2 (RESISTANT TO P. SYRINGAE 2); protein binding	RPS2	AT4G26090	WT-LD-sp.vs.WT-LD-gr	WT-SD-sp.vs.WT-SD-gr	0.334898	-	+
257375_at	BGLU16 (BETA GLUCOSIDASE 16); catalytic/ cation binding / hydrolase, hydrolyzing O-glycosyl compounds	BGLU16	AT3G60130	WT-LD-sp.vs.WT-LD-gr	WT-SD-sp.vs.WT-SD-gr	0.33507	-	+
254187_at	AtPP2-A8 (Phloem protein 2-A8); carbohydrate binding	AtPP2-A8	AT5G45070	WT-LD-sp.vs.WT-LD-gr	WT-SD-sp.vs.WT-SD-gr	0.335126	-	+
266175_at	ATTRX5; oxidoreductase, acting on sulfur group of donors, disulfide as acceptor	ATTRX5	AT1G45145	WT-LD-sp.vs.WT-LD-gr	WT-SD-sp.vs.WT-SD-gr	0.33516	-	+
248846_at	protein kinase family protein	AT5G42440	AT5G42440	WT-LD-sp.vs.WT-LD-gr	WT-SD-sp.vs.WT-SD-gr	0.335271	-	+
250053_at	putative protein phosphatase 2C 15	AT1G68410	AT1G68410	WT-LD-sp.vs.WT-LD-gr	WT-SD-sp.vs.WT-SD-gr	0.335365	-	+
251563_at	BCE2; acetyltransferase/ alpha-ketoacid dehydrogenase/ dihydrolipoamide branched chain acyltransferase	BCE2	AT3G06850	WT-LD-sp.vs.WT-LD-gr	WT-SD-sp.vs.WT-SD-gr	0.335521	-	+
256431_s_at	REF/SRPP-like protein	AT1G67360	AT1G67360	WT-LD-sp.vs.WT-LD-gr	WT-SD-sp.vs.WT-SD-gr	0.335788	-	+
260547_at	alpha/beta-Hydrolases superfamily protein	AT1G08310	AT1G08310	WT-LD-sp.vs.WT-LD-gr	WT-SD-sp.vs.WT-SD-gr	0.336376	-	+
250064_at	YLS2; strictosidine synthase	YLS2	AT3G51430	WT-LD-sp.vs.WT-LD-gr	WT-SD-sp.vs.WT-SD-gr	0.336422	-	+
256021_at	Exostosin family protein	AT2G31990	AT2G31990	WT-LD-sp.vs.WT-LD-gr	WT-SD-sp.vs.WT-SD-gr	0.336617	-	+
263513_at	NPR3 (NPR1-LIKE PROTEIN 3); protein binding	NPR3	AT5G45110	WT-LD-sp.vs.WT-LD-gr	WT-SD-sp.vs.WT-SD-gr	0.33725	-	+
260537_at	hypothetical protein	AT1G63720	AT1G63720	WT-LD-sp.vs.WT-LD-gr	WT-SD-sp.vs.WT-SD-gr	0.337255	-	+
263800_at	protein SUPPRESSOR OF MAX2 1	AT5G57710	AT5G57710	WT-LD-sp.vs.WT-LD-gr	WT-SD-sp.vs.WT-SD-gr	0.337376	-	+
250849_at	APX6; L-ascorbate peroxidase/ heme binding / peroxidase	APX6	AT4G32320	WT-LD-sp.vs.WT-LD-gr	WT-SD-sp.vs.WT-SD-gr	0.337972	-	+
260025_at	AOX1D (alternative oxidase 1D); alternative oxidase	AOX1D	AT1G32350	WT-LD-sp.vs.WT-LD-gr	WT-SD-sp.vs.WT-SD-gr	0.338403	-	+
258406_at	CKL13 (CASEIN KINASE LIKE 13); ATP binding / kinase/ protein kinase/ protein serine/threonine kinase	CKL13	AT1G04440	WT-LD-sp.vs.WT-LD-gr	WT-SD-sp.vs.WT-SD-gr	0.338685	-	+
257333_at	secretory carrier-associated membrane protein 2	AT1G03550	AT1G03550	WT-LD-sp.vs.WT-LD-gr	WT-SD-sp.vs.WT-SD-gr	0.338703	-	+
267530_at	hypothetical protein	AT5G24570	AT5G24570	WT-LD-sp.vs.WT-LD-gr	WT-SD-sp.vs.WT-SD-gr	0.338933	-	+
254926_at	Major facilitator superfamily protein	AT2G16660	AT2G16660	WT-LD-sp.vs.WT-LD-gr	WT-SD-sp.vs.WT-SD-gr	0.338994	-	+
257745_at	NYE1 (NON-YELLOWING 1)	NYE1	AT4G22920	WT-LD-sp.vs.WT-LD-gr	WT-SD-sp.vs.WT-SD-gr	0.339032	-	+
264899_at	puttaive serine/threonine protein kinase	AT1G66460	AT1G66460	WT-LD-sp.vs.WT-LD-gr	WT-SD-sp.vs.WT-SD-gr	0.339249	-	+
260257_at	hypothetical protein	AT2G15960	AT2G15960	WT-LD-sp.vs.WT-LD-gr	WT-SD-sp.vs.WT-SD-gr	0.339637	-	+
249042_at	BIK1 (BOTRYTIS-INDUCED KINASE1); kinase	BIK1	AT2G39660	WT-LD-sp.vs.WT-LD-gr	WT-SD-sp.vs.WT-SD-gr	0.340518	-	+
245629_at	AIG1 (AVRRPT2-INDUCED GENE 1); GTP binding	AIG1	AT1G33960	WT-LD-sp.vs.WT-LD-gr	WT-SD-sp.vs.WT-SD-gr	0.340806	-	+
258578_at	SAG20 (SENESCENCE ASSOCIATED GENE 20)	SAG20	AT3G10985	WT-LD-sp.vs.WT-LD-gr	WT-SD-sp.vs.WT-SD-gr	0.340853	-	+
244941_at	CPuORF32 (Conserved peptide upstream open reading frame 32)	CPuORF32	AT1G73600 /// AT1G73602	WT-LD-sp.vs.WT-LD-gr	WT-SD-sp.vs.WT-SD-gr	0.341399	-	+
265059_at	TED4 (REVERSAL OF THE DET PHENOTYPE 4); heme oxygenase (decyclizing)	TED4	AT2G26670	WT-LD-sp.vs.WT-LD-gr	WT-SD-sp.vs.WT-SD-gr	0.341494	-	+
253046_at	ATCCS (COPPER CHAPERONE FOR SOD1); superoxide dismutase/ superoxide dismutase copper chaperone	ATCCS	AT1G12520	WT-LD-sp.vs.WT-LD-gr	WT-SD-sp.vs.WT-SD-gr	0.341586	-	+
267411_at	F-box/kelch-repeat protein	AT1G26930	AT1G26930	WT-LD-sp.vs.WT-LD-gr	WT-SD-sp.vs.WT-SD-gr	0.341753	-	+
262959_at	COBL8 (COBRA-LIKE PROTEIN 8 PRECURSOR)	COBL8	AT3G16860	WT-LD-sp.vs.WT-LD-gr	WT-SD-sp.vs.WT-SD-gr	0.342306	-	+
265467_at	hypothetical protein	AT5G41860	AT5G41860	WT-LD-sp.vs.WT-LD-gr	WT-SD-sp.vs.WT-SD-gr	0.34236	-	+
259685_at	tRNA adenosine deaminase 3	AT5G24670	AT5G24670	WT-LD-sp.vs.WT-LD-gr	WT-SD-sp.vs.WT-SD-gr	0.342464	-	+
248799_at	SRPK4 (Ser/Arg-rich protein kinase 4); kinase/ protein kinase	SRPK4	AT3G53030	WT-LD-sp.vs.WT-LD-gr	WT-SD-sp.vs.WT-SD-gr	0.342708	-	+
263032_at	hypothetical protein	AT5G02680	AT5G02680	WT-LD-sp.vs.WT-LD-gr	WT-SD-sp.vs.WT-SD-gr	0.342799	-	+
252230_at	PATL2 (PATELLIN 2); transporter	PATL2	AT1G22530	WT-LD-sp.vs.WT-LD-gr	WT-SD-sp.vs.WT-SD-gr	0.342848	-	+
250424_at	hypothetical protein	AT3G10020	AT3G10020	WT-LD-sp.vs.WT-LD-gr	WT-SD-sp.vs.WT-SD-gr	0.343194	-	+
252490_at	ribosomal protein L18ae family	AT1G53560	AT1G53560	WT-LD-sp.vs.WT-LD-gr	WT-SD-sp.vs.WT-SD-gr	0.343616	-	+
245449_at	SPFH/Band 7/PHB domain-containing membrane-associated protein	AT3G01290	AT3G01290	WT-LD-sp.vs.WT-LD-gr	WT-SD-sp.vs.WT-SD-gr	0.344247	-	+
259316_at	putative cysteine-rich receptor-like protein kinase 31	CRK31	AT4G11470	WT-LD-sp.vs.WT-LD-gr	WT-SD-sp.vs.WT-SD-gr	0.344356	-	+
264782_at	putative metalloproteinase	AT1G24140	AT1G24140	WT-LD-sp.vs.WT-LD-gr	WT-SD-sp.vs.WT-SD-gr	0.344778	-	+
248914_at	hypothetical protein	AT1G16810	AT1G16810	WT-LD-sp.vs.WT-LD-gr	WT-SD-sp.vs.WT-SD-gr	0.344976	-	+
248710_at	OTU-like cysteine protease family protein	AT3G22260	AT3G22260	WT-LD-sp.vs.WT-LD-gr	WT-SD-sp.vs.WT-SD-gr	0.345014	-	+
251683_at	ZIP5; cation transmembrane transporter/ metal ion transmembrane transporter	ZIP5	AT1G05300	WT-LD-sp.vs.WT-LD-gr	WT-SD-sp.vs.WT-SD-gr	0.345039	-	+
255132_at	anac016 (Arabidopsis NAC domain containing protein 16); transcription factor	anac016	AT1G34180	WT-LD-sp.vs.WT-LD-gr	WT-SD-sp.vs.WT-SD-gr	0.345098	-	+
266832_at	SMAD/FHA domain-containing protein /// SMAD/FHA domain-containing protein	AT3G07220 /// AT3G07260	AT3G07220 /// AT3G07260	WT-LD-sp.vs.WT-LD-gr	WT-SD-sp.vs.WT-SD-gr	0.345212	-	+
254796_at	RDR1 (RNA-DEPENDENT RNA POLYMERASE 1); RNA-directed RNA polymerase/ nucleic acid binding	RDR1	AT1G14790	WT-LD-sp.vs.WT-LD-gr	WT-SD-sp.vs.WT-SD-gr	0.346141	-	+
256273_at	ATFRUCT5 (BETA-FRUCTOFURANOSIDASE 5); hydrolase, hydrolyzing O-glycosyl compounds / levanase	ATFRUCT5	AT1G55120	WT-LD-sp.vs.WT-LD-gr	WT-SD-sp.vs.WT-SD-gr	0.346727	-	+
258919_at	acid phosphatase class IIIB protein	AT2G39920	AT2G39920	WT-LD-sp.vs.WT-LD-gr	WT-SD-sp.vs.WT-SD-gr	0.347299	-	+
263352_at	Remorin family protein	AT3G57540	AT3G57540	WT-LD-sp.vs.WT-LD-gr	WT-SD-sp.vs.WT-SD-gr	0.347367	-	+
256183_at	heavy metal transport/detoxification domain-containing protein	AT4G35060	AT4G35060	WT-LD-sp.vs.WT-LD-gr	WT-SD-sp.vs.WT-SD-gr	0.347747	-	+
254331_s_at	ALDH7B4 (Aldehyde Dehydrogenase 7B4); 3-chloroallyl aldehyde dehydrogenase/ oxidoreductase	ALDH7B4	AT1G54100	WT-LD-sp.vs.WT-LD-gr	WT-SD-sp.vs.WT-SD-gr	0.347922	-	+
246125_at	putative serine/threonine kinase	AT1G16670	AT1G16670	WT-LD-sp.vs.WT-LD-gr	WT-SD-sp.vs.WT-SD-gr	0.347987	-	+
248123_at	hypothetical protein	AT5G58570	AT5G58570	WT-LD-sp.vs.WT-LD-gr	WT-SD-sp.vs.WT-SD-gr	0.348416	-	+
251235_at	UGT72E1 (UDP-glucosyl transferase 72E1); UDP-glycosyltransferase/ coniferyl-alcohol glucosyltransferase/ transferase, transferring glycosyl groups	UGT72E1	AT3G50740	WT-LD-sp.vs.WT-LD-gr	WT-SD-sp.vs.WT-SD-gr	0.349728	-	+
258288_at	PNC2 (PEROXISOMAL ADENINE NUCLEOTIDE CARRIER 2); ADP transmembrane transporter/ ATP transmembrane transporter/ binding	PNC2	AT5G27520	WT-LD-sp.vs.WT-LD-gr	WT-SD-sp.vs.WT-SD-gr	0.349782	-	+
264313_at	Vps4 regulator of MVB pathway	AT2G19710	AT2G19710	WT-LD-sp.vs.WT-LD-gr	WT-SD-sp.vs.WT-SD-gr	0.35015	-	+
247452_at	Calcineurin-like metallo-phosphoesterase superfamily protein	AT5G58200	AT5G58200	WT-LD-sp.vs.WT-LD-gr	WT-SD-sp.vs.WT-SD-gr	0.350178	-	+
244925_at	leucine-rich repeat transmembrane protein kinase	AT1G07650	AT1G07650	WT-LD-sp.vs.WT-LD-gr	WT-SD-sp.vs.WT-SD-gr	0.350381	-	+
262725_at	alpha/beta-Hydrolases superfamily protein	AT3G62590	AT3G62590	WT-LD-sp.vs.WT-LD-gr	WT-SD-sp.vs.WT-SD-gr	0.350814	-	+
249319_s_at	hypothetical protein	AT1G27300	AT1G27300	WT-LD-sp.vs.WT-LD-gr	WT-SD-sp.vs.WT-SD-gr	0.351277	-	+
261372_at	IRT3; cation transmembrane transporter/ metal ion transmembrane transporter	IRT3	AT1G60960	WT-LD-sp.vs.WT-LD-gr	WT-SD-sp.vs.WT-SD-gr	0.351288	-	+
267402_at	ATSEH (Arabidopsis thaliana soluble epoxide hydrolase); epoxide hydrolase	ATSEH	AT2G26740 /// AT2G26750	WT-LD-sp.vs.WT-LD-gr	WT-SD-sp.vs.WT-SD-gr	0.351601	-	+
248896_at	PHO2 (PHOSPHATE 2); ubiquitin-protein ligase	PHO2	AT2G33770	WT-LD-sp.vs.WT-LD-gr	WT-SD-sp.vs.WT-SD-gr	0.351763	-	+
251192_at	ankyrin-repeat containing protein	AT1G03660	AT1G03660	WT-LD-sp.vs.WT-LD-gr	WT-SD-sp.vs.WT-SD-gr	0.351824	-	+
260423_at	rhamnogalacturonate lyase-like protein	AT1G09910	AT1G09910	WT-LD-sp.vs.WT-LD-gr	WT-SD-sp.vs.WT-SD-gr	0.352082	-	+
256865_at	O-fucosyltransferase family protein	AT2G44500	AT2G44500	WT-LD-sp.vs.WT-LD-gr	WT-SD-sp.vs.WT-SD-gr	0.352821	-	+
262741_at	putative receptor-like protein kinase	AT5G20050	AT5G20050	WT-LD-sp.vs.WT-LD-gr	WT-SD-sp.vs.WT-SD-gr	0.353188	-	+
259850_at	putative receptor-like protein kinase	AT2G23200	AT2G23200	WT-LD-sp.vs.WT-LD-gr	WT-SD-sp.vs.WT-SD-gr	0.353266	-	+
264769_at	anac053 (Arabidopsis NAC domain containing protein 53); transcription factor	anac053	AT3G10500	WT-LD-sp.vs.WT-LD-gr	WT-SD-sp.vs.WT-SD-gr	0.353268	-	+
246230_at	hypothetical protein	AT1G17490	AT1G17490	WT-LD-sp.vs.WT-LD-gr	WT-SD-sp.vs.WT-SD-gr	0.353268	-	+
252233_at	CYP71B23; electron carrier/ heme binding / iron ion binding / monooxygenase/ oxygen binding	CYP71B23	AT3G26210	WT-LD-sp.vs.WT-LD-gr	WT-SD-sp.vs.WT-SD-gr	0.353557	-	+
261032_at	nucleobase-ascorbate transporter 4	AT1G49960	AT1G49960	WT-LD-sp.vs.WT-LD-gr	WT-SD-sp.vs.WT-SD-gr	0.353633	-	+
261506_at	ALDH6B2; 3-chloroallyl aldehyde dehydrogenase/ methylmalonate-semialdehyde dehydrogenase (acylating)/ oxidoreductase	ALDH6B2	AT2G14170	WT-LD-sp.vs.WT-LD-gr	WT-SD-sp.vs.WT-SD-gr	0.353705	-	+
267555_at	atypical dual-specificity phosphatase 4	AT4G03960	AT4G03960	WT-LD-sp.vs.WT-LD-gr	WT-SD-sp.vs.WT-SD-gr	0.353934	-	+
259181_at	TIP2 (TONOPLAST INTRINSIC PROTEIN 2); water channel	TIP2	AT3G26520	WT-LD-sp.vs.WT-LD-gr	WT-SD-sp.vs.WT-SD-gr	0.35437	-	+
250110_at	transcription factor bHLH149	AT1G09250	AT1G09250	WT-LD-sp.vs.WT-LD-gr	WT-SD-sp.vs.WT-SD-gr	0.354934	-	+
259385_at	transmembrane receptors / ATP binding protein /// TIR-NBS-LRR class disease resistance protein	AT1G27170 /// AT1G27180	AT1G27170 /// AT1G27180	WT-LD-sp.vs.WT-LD-gr	WT-SD-sp.vs.WT-SD-gr	0.355405	-	+
263315_at	hypothetical protein	AT1G55790	AT1G55790	WT-LD-sp.vs.WT-LD-gr	WT-SD-sp.vs.WT-SD-gr	0.355441	-	+
264704_at	UBC3 (ubiquitin-conjugating enzyme 3); ubiquitin-protein ligase	UBC3	AT5G62540	WT-LD-sp.vs.WT-LD-gr	WT-SD-sp.vs.WT-SD-gr	0.355765	-	+
245251_at	ATEXO70E2 (EXOCYST SUBUNIT EXO70 FAMILY PROTEIN E2); protein binding	ATEXO70E2	AT5G61010	WT-LD-sp.vs.WT-LD-gr	WT-SD-sp.vs.WT-SD-gr	0.355806	-	+
249044_at	CHY and CTCHY and RING-type zinc finger protein	AT5G25560	AT5G25560	WT-LD-sp.vs.WT-LD-gr	WT-SD-sp.vs.WT-SD-gr	0.356082	-	+
257322_at	lipase class 3 family protein / disease resistance protein-related protein	AT3G48080	AT3G48080	WT-LD-sp.vs.WT-LD-gr	WT-SD-sp.vs.WT-SD-gr	0.356366	-	+
264716_at	ATKC1 (ARABIDOPSIS THALIANA K+ RECTIFYING CHANNEL 1); cyclic nucleotide binding / inward rectifier potassium channel	ATKC1	AT4G32650	WT-LD-sp.vs.WT-LD-gr	WT-SD-sp.vs.WT-SD-gr	0.356526	-	+
246253_at	putative amino acid transporter	AT3G56200	AT3G56200	WT-LD-sp.vs.WT-LD-gr	WT-SD-sp.vs.WT-SD-gr	0.356709	-	+
249770_at	PLA IIIA (PATATIN-LIKE PROTEIN 6)	PLA IIIA	AT3G54950	WT-LD-sp.vs.WT-LD-gr	WT-SD-sp.vs.WT-SD-gr	0.356768	-	+
258551_at	RGLG2 (RING domain Ligase2); ubiquitin-protein ligase	RGLG2	AT5G14420	WT-LD-sp.vs.WT-LD-gr	WT-SD-sp.vs.WT-SD-gr	0.357037	-	+
254100_at	RING/U-box domain-containing protein	AT1G73760	AT1G73760	WT-LD-sp.vs.WT-LD-gr	WT-SD-sp.vs.WT-SD-gr	0.357092	-	+
250014_at	HTA12; DNA binding	HTA12	AT5G02560	WT-LD-sp.vs.WT-LD-gr	WT-SD-sp.vs.WT-SD-gr	0.357361	-	+
259737_at	hypothetical protein	AT2G20920	AT2G20920	WT-LD-sp.vs.WT-LD-gr	WT-SD-sp.vs.WT-SD-gr	0.357435	-	+
267488_at	hypothetical protein	AT3G26440	AT3G26440	WT-LD-sp.vs.WT-LD-gr	WT-SD-sp.vs.WT-SD-gr	0.35766	-	+
246113_at	cysteine proteinase inhibitor 7	AT5G05110	AT5G05110	WT-LD-sp.vs.WT-LD-gr	WT-SD-sp.vs.WT-SD-gr	0.358533	-	+
267366_at	hypothetical protein	AT4G09830	AT4G09830	WT-LD-sp.vs.WT-LD-gr	WT-SD-sp.vs.WT-SD-gr	0.358861	-	+
254380_at	CIPK8 (CBL-INTERACTING PROTEIN KINASE 8); kinase/ protein kinase	CIPK8	AT4G24400	WT-LD-sp.vs.WT-LD-gr	WT-SD-sp.vs.WT-SD-gr	0.359167	-	+
245152_at	pectinesterase 25	AT3G10720	AT3G10720	WT-LD-sp.vs.WT-LD-gr	WT-SD-sp.vs.WT-SD-gr	0.359271	-	+
255504_at	hypothetical protein	AT1G10140	AT1G10140	WT-LD-sp.vs.WT-LD-gr	WT-SD-sp.vs.WT-SD-gr	0.359455	-	+
252033_at	phototropic-responsive NPH3 family protein	AT3G19850	AT3G19850	WT-LD-sp.vs.WT-LD-gr	WT-SD-sp.vs.WT-SD-gr	0.360111	-	+
261916_at	chitinase A	CHIA	AT5G24090	WT-LD-sp.vs.WT-LD-gr	WT-SD-sp.vs.WT-SD-gr	0.360319	-	+
262193_at	---	---	AT1G36620	WT-LD-sp.vs.WT-LD-gr	WT-SD-sp.vs.WT-SD-gr	0.361033	-	+
255282_at	Purple acid phosphatases superfamily protein	AT1G13750	AT1G13750	WT-LD-sp.vs.WT-LD-gr	WT-SD-sp.vs.WT-SD-gr	0.361676	-	+
252533_at	INT2 (INOSITOL TRANSPORTER 2); carbohydrate transmembrane transporter/ sugar:hydrogen symporter	INT2	AT1G30220	WT-LD-sp.vs.WT-LD-gr	WT-SD-sp.vs.WT-SD-gr	0.361932	-	+
267627_at	---	---	AT2G18440	WT-LD-sp.vs.WT-LD-gr	WT-SD-sp.vs.WT-SD-gr	0.362295	-	+
246211_at	hypothetical protein	AT2G41780	AT2G41780	WT-LD-sp.vs.WT-LD-gr	WT-SD-sp.vs.WT-SD-gr	0.362338	-	+
245309_at	alpha/beta-Hydrolases superfamily protein	AT3G51000	AT3G51000	WT-LD-sp.vs.WT-LD-gr	WT-SD-sp.vs.WT-SD-gr	0.362411	-	+
250063_at	TTL4 (Tetratricopetide-repeat Thioredoxin-Like 4); binding	TTL4	AT3G58620	WT-LD-sp.vs.WT-LD-gr	WT-SD-sp.vs.WT-SD-gr	0.362714	-	+
261280_at	hypothetical protein	AT5G08240	AT5G08240	WT-LD-sp.vs.WT-LD-gr	WT-SD-sp.vs.WT-SD-gr	0.362987	-	+
248774_at	ribosomal protein L18ae family protein	AT4G26060	AT4G26060	WT-LD-sp.vs.WT-LD-gr	WT-SD-sp.vs.WT-SD-gr	0.363142	-	+
259518_at	putative dihydropyrimidine dehydrogenase	PYD1	AT3G17810	WT-LD-sp.vs.WT-LD-gr	WT-SD-sp.vs.WT-SD-gr	0.363452	-	+
249719_at	tetratricopeptide repeat domain-containing protein	AT3G09490	AT3G09490	WT-LD-sp.vs.WT-LD-gr	WT-SD-sp.vs.WT-SD-gr	0.363566	-	+
249078_at	ATMPK17; MAP kinase	ATMPK17	AT2G01450	WT-LD-sp.vs.WT-LD-gr	WT-SD-sp.vs.WT-SD-gr	0.363755	-	+
258651_at	ROP1 (RHO-RELATED PROTEIN FROM PLANTS 1); GTP binding / GTPase activating protein binding / GTPase/ protein binding	ROP1	AT3G51290 /// AT3G51300	WT-LD-sp.vs.WT-LD-gr	WT-SD-sp.vs.WT-SD-gr	0.363811	-	+
248550_at	Cytidine/deoxycytidylate deaminase family protein	AT5G28050	AT5G28050	WT-LD-sp.vs.WT-LD-gr	WT-SD-sp.vs.WT-SD-gr	0.364153	-	+
261203_at	AIG1 domain-containing protein	AT1G33970	AT1G33970	WT-LD-sp.vs.WT-LD-gr	WT-SD-sp.vs.WT-SD-gr	0.364442	-	+
248330_at	cysteine/histidine-rich C1 domain-containing protein	AT4G02540	AT4G02540	WT-LD-sp.vs.WT-LD-gr	WT-SD-sp.vs.WT-SD-gr	0.364555	-	+
265244_at	glutaredoxin-C6	AT4G33040	AT4G33040	WT-LD-sp.vs.WT-LD-gr	WT-SD-sp.vs.WT-SD-gr	0.365176	-	+
264106_at	CYP711A1; electron carrier/ heme binding / iron ion binding / monooxygenase/ oxygen binding	CYP711A1	AT2G26170	WT-LD-sp.vs.WT-LD-gr	WT-SD-sp.vs.WT-SD-gr	0.365229	-	+
265375_at	putative cysteine-rich receptor-like protein kinase 23	CRK23	AT4G23310	WT-LD-sp.vs.WT-LD-gr	WT-SD-sp.vs.WT-SD-gr	0.365322	-	+
257334_at	MKS1 (MAP kinase substrate 1); protein binding	MKS1	AT3G18690	WT-LD-sp.vs.WT-LD-gr	WT-SD-sp.vs.WT-SD-gr	0.365386	-	+
264800_at	RNI-like superfamily protein	AT5G45500	AT5G45500	WT-LD-sp.vs.WT-LD-gr	WT-SD-sp.vs.WT-SD-gr	0.365897	-	+
245410_at	Cold acclimation protein WCOR413 family	AT2G23680	AT2G23680	WT-LD-sp.vs.WT-LD-gr	WT-SD-sp.vs.WT-SD-gr	0.366042	-	+
263885_at	ATG8H (autophagy 8h); microtubule binding	ATG8H	AT3G06420	WT-LD-sp.vs.WT-LD-gr	WT-SD-sp.vs.WT-SD-gr	0.366109	-	+
263775_at	putative receptor-like protein kinase	AT5G39030	AT5G39030	WT-LD-sp.vs.WT-LD-gr	WT-SD-sp.vs.WT-SD-gr	0.36663	-	+
260684_at	putative F-box/FBD/LRR-repeat protein /// RNI-like superfamily protein	AT4G00320 /// AT5G41830	AT4G00320 /// AT5G41830	WT-LD-sp.vs.WT-LD-gr	WT-SD-sp.vs.WT-SD-gr	0.366803	-	+
262801_at	NB-ARC domain-containing disease resistance protein	AT3G14470	AT3G14470	WT-LD-sp.vs.WT-LD-gr	WT-SD-sp.vs.WT-SD-gr	0.367248	-	+
253631_at	GDH2 (GLUTAMATE DEHYDROGENASE 2); ATP binding / glutamate dehydrogenase [NAD(P)+]/ glutamate dehydrogenase/ oxidoreductase	GDH2	AT5G07440	WT-LD-sp.vs.WT-LD-gr	WT-SD-sp.vs.WT-SD-gr	0.367539	-	+
250011_at	hypothetical protein /// hypothetical protein	AT1G53885 /// AT1G53903	AT1G53885 /// AT1G53903	WT-LD-sp.vs.WT-LD-gr	WT-SD-sp.vs.WT-SD-gr	0.367963	-	+
256178_s_at	pEARLI4	pEARLI4	AT2G20960	WT-LD-sp.vs.WT-LD-gr	WT-SD-sp.vs.WT-SD-gr	0.368169	-	+
246511_at	GLP5 (GERMIN-LIKE PROTEIN 5); manganese ion binding / nutrient reservoir	GLP5	AT1G09560	WT-LD-sp.vs.WT-LD-gr	WT-SD-sp.vs.WT-SD-gr	0.368255	-	+
266060_at	hypothetical protein	AT4G13530	AT4G13530	WT-LD-sp.vs.WT-LD-gr	WT-SD-sp.vs.WT-SD-gr	0.368804	-	+
266216_at	hypothetical protein	AT4G10970	AT4G10970	WT-LD-sp.vs.WT-LD-gr	WT-SD-sp.vs.WT-SD-gr	0.369039	-	+
246630_at	magnesium transporter MRS2-7	MGT7	AT5G09690	WT-LD-sp.vs.WT-LD-gr	WT-SD-sp.vs.WT-SD-gr	0.36928	-	+
256356_s_at	probable serine/threonine-protein kinase	AT1G18390	AT1G18390	WT-LD-sp.vs.WT-LD-gr	WT-SD-sp.vs.WT-SD-gr	0.36963	-	+
263136_at	PLDGAMMA2; phospholipase D	PLDGAMMA2	AT4G11830	WT-LD-sp.vs.WT-LD-gr	WT-SD-sp.vs.WT-SD-gr	0.369915	-	+
248890_at	pentatricopeptide repeat-containing protein	AT5G46460	AT5G46460	WT-LD-sp.vs.WT-LD-gr	WT-SD-sp.vs.WT-SD-gr	0.370082	-	+
261880_at	2-oxoglutarate (2OG) and Fe(II)-dependent oxygenase superfamily protei	AT5G48020	AT5G48020	WT-LD-sp.vs.WT-LD-gr	WT-SD-sp.vs.WT-SD-gr	0.370282	-	+
265880_at	2-oxoglutarate (2OG) and Fe(II)-dependent oxygenase superfamily protein	AT3G19010	AT3G19010	WT-LD-sp.vs.WT-LD-gr	WT-SD-sp.vs.WT-SD-gr	0.370527	-	+
260675_at	calmodulin-binding protein-like protein	AT2G38800	AT2G38800	WT-LD-sp.vs.WT-LD-gr	WT-SD-sp.vs.WT-SD-gr	0.370974	-	+
267048_at	cystatin/monellin-related protein /// cystatin/monellin-related protein	AT5G05040 /// AT5G05060	AT5G05040 /// AT5G05060	WT-LD-sp.vs.WT-LD-gr	WT-SD-sp.vs.WT-SD-gr	0.371652	-	+
250346_at	hypothetical protein	AT4G16670	AT4G16670	WT-LD-sp.vs.WT-LD-gr	WT-SD-sp.vs.WT-SD-gr	0.372975	-	+
250028_at	BRZ-INSENSITIVE-LONG HYPOCOTYLS 4	BIL4	AT3G63310	WT-LD-sp.vs.WT-LD-gr	WT-SD-sp.vs.WT-SD-gr	0.374162	-	+
250665_at	RMA1; protein binding / ubiquitin-protein ligase/ zinc ion binding	RMA1	AT4G03510	WT-LD-sp.vs.WT-LD-gr	WT-SD-sp.vs.WT-SD-gr	0.374348	-	+
266408_at	hypothetical protein	AT5G60630	AT5G60630	WT-LD-sp.vs.WT-LD-gr	WT-SD-sp.vs.WT-SD-gr	0.374889	-	+
261556_s_at	O-acyltransferase (WSD1-like) family protein	AT3G49210	AT3G49210	WT-LD-sp.vs.WT-LD-gr	WT-SD-sp.vs.WT-SD-gr	0.375098	-	+
262665_at	cytochrome B6-F complex subunit 5	petG	ATCG00600	WT-LD-sp.vs.WT-LD-gr	WT-SD-sp.vs.WT-SD-gr	0.37542	-	+
265876_at	abscisic acid receptor PYL4	PYL4	AT2G38310	WT-LD-sp.vs.WT-LD-gr	WT-SD-sp.vs.WT-SD-gr	0.37561	-	+
251756_at	glycine-rich protein	AT2G05540	AT2G05540	WT-LD-sp.vs.WT-LD-gr	WT-SD-sp.vs.WT-SD-gr	0.375698	-	+
247553_at	cyclase family protein	AT4G34180	AT4G34180	WT-LD-sp.vs.WT-LD-gr	WT-SD-sp.vs.WT-SD-gr	0.375889	-	+
256219_at	AtATG18f	ATG18F	AT5G54730	WT-LD-sp.vs.WT-LD-gr	WT-SD-sp.vs.WT-SD-gr	0.376374	-	+
265309_at	CDPK9 (CALMODULIN-LIKE DOMAIN PROTEIN KINASE 9); ATP binding / calcium ion binding / calmodulin-dependent protein kinase/ kinase/ protein kinase/ protein serine/threonine kinase	CDPK9	AT5G23580	WT-LD-sp.vs.WT-LD-gr	WT-SD-sp.vs.WT-SD-gr	0.376943	-	+
245763_at	translocase of chloroplast 90	AT5G20300	AT5G20300	WT-LD-sp.vs.WT-LD-gr	WT-SD-sp.vs.WT-SD-gr	0.377126	-	+
262900_at	DIN4 (DARK INDUCIBLE 4); 3-methyl-2-oxobutanoate dehydrogenase (2-methylpropanoyl-transferring)/ catalytic	DIN4	AT3G13450	WT-LD-sp.vs.WT-LD-gr	WT-SD-sp.vs.WT-SD-gr	0.377271	-	+
260254_at	hypothetical protein	AT5G67490	AT5G67490	WT-LD-sp.vs.WT-LD-gr	WT-SD-sp.vs.WT-SD-gr	0.378293	-	+
246738_at	C2H2-type zinc finger family protein	AT3G46070	AT3G46070	WT-LD-sp.vs.WT-LD-gr	WT-SD-sp.vs.WT-SD-gr	0.378715	-	+
251198_at	hypothetical protein	AT3G19660	AT3G19660	WT-LD-sp.vs.WT-LD-gr	WT-SD-sp.vs.WT-SD-gr	0.378724	-	+
256397_at	WAK2; ATP binding / calcium ion binding / protein kinase/ protein serine/threonine kinase	WAK2	AT1G21270	WT-LD-sp.vs.WT-LD-gr	WT-SD-sp.vs.WT-SD-gr	0.378898	-	+
266057_at	RSH2 (RELA-SPOT HOMOLOG 2); GTP diphosphokinase	RSH2	AT3G14050	WT-LD-sp.vs.WT-LD-gr	WT-SD-sp.vs.WT-SD-gr	0.379016	-	+
253970_at	TRE1 (TREHALASE 1); alpha,alpha-trehalase/ trehalase	TRE1	AT4G24040	WT-LD-sp.vs.WT-LD-gr	WT-SD-sp.vs.WT-SD-gr	0.379252	-	+
245764_s_at	probable pectinesterase/pectinesterase inhibitor 20	AT2G47550	AT2G47550	WT-LD-sp.vs.WT-LD-gr	WT-SD-sp.vs.WT-SD-gr	0.379267	-	+
250217_at	hypothetical protein	AT3G52920	AT3G52920	WT-LD-sp.vs.WT-LD-gr	WT-SD-sp.vs.WT-SD-gr	0.37943	-	+
251474_at	cysteine-rich receptor-like protein kinase 3	CRK3	AT1G70530	WT-LD-sp.vs.WT-LD-gr	WT-SD-sp.vs.WT-SD-gr	0.379437	-	+
266472_at	hypothetical protein	AT5G63905	AT5G63905	WT-LD-sp.vs.WT-LD-gr	WT-SD-sp.vs.WT-SD-gr	0.379558	-	+
261208_at	putative polyol transporter 6	AT4G36670	AT4G36670	WT-LD-sp.vs.WT-LD-gr	WT-SD-sp.vs.WT-SD-gr	0.379621	-	+
246995_at	hypothetical protein	AT5G55790	AT5G55790	WT-LD-sp.vs.WT-LD-gr	WT-SD-sp.vs.WT-SD-gr	0.380121	-	+
256589_at	ATMPK7 (ARABIDOPSIS THALIANA MAP KINASE 7); MAP kinase/ kinase	ATMPK7	AT2G18170	WT-LD-sp.vs.WT-LD-gr	WT-SD-sp.vs.WT-SD-gr	0.38036	-	+
256879_at	GAMMA CAL2 (GAMMA CARBONIC ANHYDRASE-LIKE 2); transferase	GAMMA CAL2	AT3G48680	WT-LD-sp.vs.WT-LD-gr	WT-SD-sp.vs.WT-SD-gr	0.380628	-	+
258601_at	Rapid alkalinization factor (RALF) family protein	AT4G14020	AT4G14020	WT-LD-sp.vs.WT-LD-gr	WT-SD-sp.vs.WT-SD-gr	0.381884	-	+
245149_at	hypothetical protein	AT3G15760	AT3G15760	WT-LD-sp.vs.WT-LD-gr	WT-SD-sp.vs.WT-SD-gr	0.381948	-	+
253033_at	Ras-related small GTP-binding family protein	AT5G59840	AT5G59840	WT-LD-sp.vs.WT-LD-gr	WT-SD-sp.vs.WT-SD-gr	0.382257	-	+
250270_at	putative F-box/kelch-repeat protein	AT5G02990	AT5G02990	WT-LD-sp.vs.WT-LD-gr	WT-SD-sp.vs.WT-SD-gr	0.382363	-	+
249826_at	CXIP4 (CAX INTERACTING PROTEIN 4); nucleic acid binding / zinc ion binding	CXIP4	AT2G28910	WT-LD-sp.vs.WT-LD-gr	WT-SD-sp.vs.WT-SD-gr	0.382376	-	+
265521_at	BSD domain-containing protein	AT1G10720	AT1G10720	WT-LD-sp.vs.WT-LD-gr	WT-SD-sp.vs.WT-SD-gr	0.38244	-	+
253672_at	hypothetical protein	AT4G30630	AT4G30630	WT-LD-sp.vs.WT-LD-gr	WT-SD-sp.vs.WT-SD-gr	0.382917	-	+
256277_at	PXMT1; S-adenosylmethionine-dependent methyltransferase	PXMT1	AT1G66690 /// AT1G66700	WT-LD-sp.vs.WT-LD-gr	WT-SD-sp.vs.WT-SD-gr	0.383041	-	+
260774_at	AtbZIP44 (Arabidopsis thaliana basic leucine-zipper 44); DNA binding / protein heterodimerization/ transcription factor	AtbZIP44	AT1G75388 /// AT1G75390	WT-LD-sp.vs.WT-LD-gr	WT-SD-sp.vs.WT-SD-gr	0.383415	-	+
254345_at	CYP71B3; electron carrier/ heme binding / iron ion binding / monooxygenase/ oxygen binding	CYP71B3	AT3G26220	WT-LD-sp.vs.WT-LD-gr	WT-SD-sp.vs.WT-SD-gr	0.383512	-	+
256544_at	hypothetical protein	AT5G49710	AT5G49710	WT-LD-sp.vs.WT-LD-gr	WT-SD-sp.vs.WT-SD-gr	0.383541	-	+
266445_at	peptide-N4-(N-acetyl-beta-glucosaminyl)asparagine amidase A protein	AT5G05480	AT5G05480	WT-LD-sp.vs.WT-LD-gr	WT-SD-sp.vs.WT-SD-gr	0.383756	-	+
254724_at	hypothetical protein	AT1G69760	AT1G69760	WT-LD-sp.vs.WT-LD-gr	WT-SD-sp.vs.WT-SD-gr	0.383877	-	+
260156_at	hypothetical protein	AT4G02550	AT4G02550	WT-LD-sp.vs.WT-LD-gr	WT-SD-sp.vs.WT-SD-gr	0.38396	-	+
258291_at	hypothetical protein	AT1G65000	AT1G65000	WT-LD-sp.vs.WT-LD-gr	WT-SD-sp.vs.WT-SD-gr	0.384508	-	+
260567_at	hypothetical protein	AT5G45410	AT5G45410	WT-LD-sp.vs.WT-LD-gr	WT-SD-sp.vs.WT-SD-gr	0.3847	-	+
259034_at	hypothetical protein	AT5G58575	AT5G58575	WT-LD-sp.vs.WT-LD-gr	WT-SD-sp.vs.WT-SD-gr	0.384729	-	+
258026_at	MYB7 (MYB DOMAIN PROTEIN 7); DNA binding / transcription factor	MYB7	AT2G16720	WT-LD-sp.vs.WT-LD-gr	WT-SD-sp.vs.WT-SD-gr	0.384808	-	+
265636_at	actin bundler LIM family protein WLIM2b	AT3G55770	AT3G55770	WT-LD-sp.vs.WT-LD-gr	WT-SD-sp.vs.WT-SD-gr	0.385044	-	+
258860_at	LYR family of Fe/S cluster biogenesis protein	AT2G39725	AT2G39725	WT-LD-sp.vs.WT-LD-gr	WT-SD-sp.vs.WT-SD-gr	0.385076	-	+
261584_at	leucine-rich repeat-containing protein	AT4G13820	AT4G13820	WT-LD-sp.vs.WT-LD-gr	WT-SD-sp.vs.WT-SD-gr	0.385154	-	+
253726_at	receptor-like serine/threonine-protein kinase	AT4G25390	AT4G25390	WT-LD-sp.vs.WT-LD-gr	WT-SD-sp.vs.WT-SD-gr	0.38568	-	+
261446_at	BPC4 (BASIC PENTACYSTEINE 4); DNA binding / transcription factor	BPC4	AT2G21240	WT-LD-sp.vs.WT-LD-gr	WT-SD-sp.vs.WT-SD-gr	0.38592	-	+
252349_at	ATGSKB6; copper ion binding / glutamate-ammonia ligase	GLN1.3	AT3G17820	WT-LD-sp.vs.WT-LD-gr	WT-SD-sp.vs.WT-SD-gr	0.386109	-	+
251849_at	Methyltransferase-related protein	AT5G58375	AT5G58375	WT-LD-sp.vs.WT-LD-gr	WT-SD-sp.vs.WT-SD-gr	0.386272	-	+
246929_at	protein kinase family protein	AT3G61960	AT3G61960	WT-LD-sp.vs.WT-LD-gr	WT-SD-sp.vs.WT-SD-gr	0.386351	-	+
264062_at	CYP72A7; electron carrier/ heme binding / iron ion binding / monooxygenase/ oxygen binding	CYP72A7	AT3G14610	WT-LD-sp.vs.WT-LD-gr	WT-SD-sp.vs.WT-SD-gr	0.387528	-	+
252064_at	Ran-binding protein 1	RANBP1	AT5G58590	WT-LD-sp.vs.WT-LD-gr	WT-SD-sp.vs.WT-SD-gr	0.388124	-	+
257018_at	hypothetical protein	AT4G38060	AT4G38060	WT-LD-sp.vs.WT-LD-gr	WT-SD-sp.vs.WT-SD-gr	0.389234	-	+
248560_at	ELM2 domain-containing protein	AT1G13880	AT1G13880	WT-LD-sp.vs.WT-LD-gr	WT-SD-sp.vs.WT-SD-gr	0.389512	-	+
262189_at	cysteine-rich receptor-like protein kinase 29	CRK29	AT4G21410	WT-LD-sp.vs.WT-LD-gr	WT-SD-sp.vs.WT-SD-gr	0.38994	-	+
258059_at	PRA1.F4 (PRENYLATED RAB ACCEPTOR 1.F4)	PRA1.F4	AT3G13700 /// AT3G13710	WT-LD-sp.vs.WT-LD-gr	WT-SD-sp.vs.WT-SD-gr	0.390456	-	+
254686_at	F-box/kelch-repeat protein	AT5G43190	AT5G43190	WT-LD-sp.vs.WT-LD-gr	WT-SD-sp.vs.WT-SD-gr	0.390911	-	+
261798_at	CYP705A21; electron carrier/ heme binding / iron ion binding / monooxygenase/ oxygen binding	CYP705A21	AT3G20120	WT-LD-sp.vs.WT-LD-gr	WT-SD-sp.vs.WT-SD-gr	0.390963	-	+
253188_at	hypothetical protein	AT4G09840	AT4G09840	WT-LD-sp.vs.WT-LD-gr	WT-SD-sp.vs.WT-SD-gr	0.391278	-	+
256151_at	IVD (ISOVALERYL-COA-DEHYDROGENASE); ATP binding / isovaleryl-CoA dehydrogenase	IVD	AT3G45300	WT-LD-sp.vs.WT-LD-gr	WT-SD-sp.vs.WT-SD-gr	0.392152	-	+
258411_at	STOP1 (sensitive to proton rhizotoxicity 1); nucleic acid binding / transcription factor/ zinc ion binding	STOP1	AT1G34370	WT-LD-sp.vs.WT-LD-gr	WT-SD-sp.vs.WT-SD-gr	0.392599	-	+
260900_s_at	protein kinase	AT3G09010	AT3G09010	WT-LD-sp.vs.WT-LD-gr	WT-SD-sp.vs.WT-SD-gr	0.392604	-	+
245457_s_at	gluconokinase domain-containing protein	AT2G16790	AT2G16790	WT-LD-sp.vs.WT-LD-gr	WT-SD-sp.vs.WT-SD-gr	0.392677	-	+
245297_at	CBP60G (CAM-BINDING PROTEIN 60-LIKE.G); calmodulin binding	CBP60G	AT5G26920	WT-LD-sp.vs.WT-LD-gr	WT-SD-sp.vs.WT-SD-gr	0.393106	-	+
246842_at	putative protein phosphatase 2C 69	AT5G10740	AT5G10740	WT-LD-sp.vs.WT-LD-gr	WT-SD-sp.vs.WT-SD-gr	0.393276	-	+
246595_at	molybdate transporter 2	AT1G80310	AT1G80310	WT-LD-sp.vs.WT-LD-gr	WT-SD-sp.vs.WT-SD-gr	0.394366	-	+
256209_at	flavanone 3 hydroxylase-like protein	AT5G20400	AT5G20400	WT-LD-sp.vs.WT-LD-gr	WT-SD-sp.vs.WT-SD-gr	0.394462	-	+
264328_at	protein kinase superfamily protein	AT1G25390	AT1G25390	WT-LD-sp.vs.WT-LD-gr	WT-SD-sp.vs.WT-SD-gr	0.394756	-	+
255799_at	zinc finger AN1 and C2H2 domain-containing stress-associated protein 13	AT3G57480	AT3G57480	WT-LD-sp.vs.WT-LD-gr	WT-SD-sp.vs.WT-SD-gr	0.395181	-	+
249244_at	hypothetical protein	AT5G55060	AT5G55060	WT-LD-sp.vs.WT-LD-gr	WT-SD-sp.vs.WT-SD-gr	0.395377	-	+
251707_at	ATEXLA1 (ARABIDOPSIS THALIANA EXPANSIN-LIKE A1)	ATEXLA1	AT3G45970	WT-LD-sp.vs.WT-LD-gr	WT-SD-sp.vs.WT-SD-gr	0.396122	-	+
255131_at	GDSL esterase/lipase	AT1G09390	AT1G09390	WT-LD-sp.vs.WT-LD-gr	WT-SD-sp.vs.WT-SD-gr	0.396514	-	+
264679_s_at	TAA1 (TRYPTOPHAN AMINOTRANSFERASE OF ARABIDOPSIS 1); L-alanine:2-oxoglutarate aminotransferase/ L-glutamine:2-oxoglutarate aminotransferase/ L-leucine:2-oxoglutarate aminotransferase/ L-methionine:2-oxoglutarate aminotransferase/ L-phenylalanine:2-oxoglut	TAA1	AT1G70560	WT-LD-sp.vs.WT-LD-gr	WT-SD-sp.vs.WT-SD-gr	0.396657	-	+
248748_at	PLDP2; phospholipase D	PLDP2	AT3G05630	WT-LD-sp.vs.WT-LD-gr	WT-SD-sp.vs.WT-SD-gr	0.396691	-	+
260056_at	AHA2; ATPase/ hydrogen-exporting ATPase, phosphorylative mechanism	AHA2	AT4G30190	WT-LD-sp.vs.WT-LD-gr	WT-SD-sp.vs.WT-SD-gr	0.397036	-	+
261465_at	ANAC083 (ARABIDOPSIS NAC DOMAIN CONTAINING PROTEIN 83); transcription factor	ANAC083	AT5G13180	WT-LD-sp.vs.WT-LD-gr	WT-SD-sp.vs.WT-SD-gr	0.397269	-	+
266436_at	hypothetical protein	AT5G26270	AT5G26270	WT-LD-sp.vs.WT-LD-gr	WT-SD-sp.vs.WT-SD-gr	0.397365	-	+
251291_at	hypothetical protein	AT2G23270	AT2G23270	WT-LD-sp.vs.WT-LD-gr	WT-SD-sp.vs.WT-SD-gr	0.397525	-	+
255603_at	serine protease inhibitor, Kazal-type family protein	AT3G61980	AT3G61980	WT-LD-sp.vs.WT-LD-gr	WT-SD-sp.vs.WT-SD-gr	0.397621	-	+
246793_at	PLPB (PAS/LOV PROTEIN B); signal transducer/ two-component sensor	PLPB	AT2G02710	WT-LD-sp.vs.WT-LD-gr	WT-SD-sp.vs.WT-SD-gr	0.397634	-	+
246564_at	CAT3 (CATALASE 3); catalase	CAT3	AT1G20620	WT-LD-sp.vs.WT-LD-gr	WT-SD-sp.vs.WT-SD-gr	0.398035	-	+
255127_at	vesicle-associated protein 1-4	AT1G51270	AT1G51270	WT-LD-sp.vs.WT-LD-gr	WT-SD-sp.vs.WT-SD-gr	0.398197	-	+
255020_at	HTA9 (HISTONE H2A PROTEIN 9); DNA binding	HTA9	AT1G52740	WT-LD-sp.vs.WT-LD-gr	WT-SD-sp.vs.WT-SD-gr	0.399366	-	+
254132_at	putative CCR4-associated factor 1	AT3G44260	AT3G44260	WT-LD-sp.vs.WT-LD-gr	WT-SD-sp.vs.WT-SD-gr	0.399446	-	+
254600_at	phospholipase A1-Igamma2	AT2G30550	AT2G30550	WT-LD-sp.vs.WT-LD-gr	WT-SD-sp.vs.WT-SD-gr	0.399785	-	+
246701_at	Nucleotide-diphospho-sugar transferase family protein	AT5G44820	AT5G44820	WT-LD-sp.vs.WT-LD-gr	WT-SD-sp.vs.WT-SD-gr	0.39981	-	+
252246_at	C2 calcium/lipid-binding plant phosphoribosyltransferase family protein	AT4G00700	AT4G00700	WT-LD-sp.vs.WT-LD-gr	WT-SD-sp.vs.WT-SD-gr	0.399861	-	+
264765_at	hypothetical protein /// hypothetical protein	AT1G21930 /// AT3G42150	AT1G21930 /// AT3G42150	WT-LD-sp.vs.WT-LD-gr	WT-SD-sp.vs.WT-SD-gr	0.399897	-	+
260997_at	pentatricopeptide repeat-containing protein	AT3G47530	AT3G47530	WT-LD-sp.vs.WT-LD-gr	WT-SD-sp.vs.WT-SD-gr	0.400346	-	+
262582_at	2-oxoglutarate (2OG) and Fe(II)-dependent oxygenase-like protein	AT1G14130	AT1G14130	WT-LD-sp.vs.WT-LD-gr	WT-SD-sp.vs.WT-SD-gr	0.400607	-	+
257137_at	putative cathepsin B-like cysteine protease	AT1G02305	AT1G02305	WT-LD-sp.vs.WT-LD-gr	WT-SD-sp.vs.WT-SD-gr	0.401078	-	+
253586_s_at	adenosine dimethyl transferase 1B	AT5G66360	AT5G66360	WT-LD-sp.vs.WT-LD-gr	WT-SD-sp.vs.WT-SD-gr	0.401186	-	+
263019_at	DENN (AEX-3) domain-containing protein	AT2G20320	AT2G20320	WT-LD-sp.vs.WT-LD-gr	WT-SD-sp.vs.WT-SD-gr	0.401217	-	+
253945_at	RKF3 (RECEPTOR-LIKE KINASE IN IN FLOWERS 3); kinase/ receptor signaling protein serine/threonine kinase	RKF3	AT2G48010	WT-LD-sp.vs.WT-LD-gr	WT-SD-sp.vs.WT-SD-gr	0.401243	-	+
258154_at	peptide-N4-(N-acetyl-beta-glucosaminyl)asparagine amidase A protein	AT3G14920	AT3G14920	WT-LD-sp.vs.WT-LD-gr	WT-SD-sp.vs.WT-SD-gr	0.401251	-	+
266240_at	AAA-type ATPase-like protein	AT2G45500	AT2G45500	WT-LD-sp.vs.WT-LD-gr	WT-SD-sp.vs.WT-SD-gr	0.401432	-	+
254178_at	Mg2+-dependent DNA exonuclease	AT5G26940	AT5G26940	WT-LD-sp.vs.WT-LD-gr	WT-SD-sp.vs.WT-SD-gr	0.401543	-	+
263473_at	hypothetical protein	AT2G20500	AT2G20500	WT-LD-sp.vs.WT-LD-gr	WT-SD-sp.vs.WT-SD-gr	0.401558	-	+
257654_at	alpha/beta-Hydrolases superfamily protein	AT1G02660	AT1G02660	WT-LD-sp.vs.WT-LD-gr	WT-SD-sp.vs.WT-SD-gr	0.402298	-	+
246598_at	ATGGH3 (gamma-glutamyl hydrolase 3); catalytic/ hydrolase/ omega peptidase	ATGGH3	AT1G78670	WT-LD-sp.vs.WT-LD-gr	WT-SD-sp.vs.WT-SD-gr	0.402354	-	+
250705_at	FYD	FYD	AT3G12570	WT-LD-sp.vs.WT-LD-gr	WT-SD-sp.vs.WT-SD-gr	0.402392	-	+
247412_at	peptidase C15, pyroglutamyl peptidase I-like protein	AT1G56700	AT1G56700	WT-LD-sp.vs.WT-LD-gr	WT-SD-sp.vs.WT-SD-gr	0.402515	-	+
262672_at	hypothetical protein	AT1G23060	AT1G23060	WT-LD-sp.vs.WT-LD-gr	WT-SD-sp.vs.WT-SD-gr	0.402623	-	+
265042_at	kinase interacting (KIP1-like) protein	AT1G03080	AT1G03080	WT-LD-sp.vs.WT-LD-gr	WT-SD-sp.vs.WT-SD-gr	0.402634	-	+
260639_at	hypothetical protein	AT1G15400	AT1G15400	WT-LD-sp.vs.WT-LD-gr	WT-SD-sp.vs.WT-SD-gr	0.402774	-	+
255409_at	phosphatidic acid phosphatase-related protein /// phosphatidylcholine:diacylglycerol cholinephosphotransferase	AT3G15830 /// ROD1	AT3G15820 /// AT3G15830	WT-LD-sp.vs.WT-LD-gr	WT-SD-sp.vs.WT-SD-gr	0.402856	-	+
249318_at	putative glycosyltransferase 4	AT1G18690	AT1G18690	WT-LD-sp.vs.WT-LD-gr	WT-SD-sp.vs.WT-SD-gr	0.402995	-	+
266638_at	pheophytinase	PPH	AT5G13800	WT-LD-sp.vs.WT-LD-gr	WT-SD-sp.vs.WT-SD-gr	0.403484	-	+
251902_at	ATRABA4C; GTP binding	ATRABA4C	AT5G47960	WT-LD-sp.vs.WT-LD-gr	WT-SD-sp.vs.WT-SD-gr	0.403566	-	+
254959_at	hypothetical protein	AT3G51090	AT3G51090	WT-LD-sp.vs.WT-LD-gr	WT-SD-sp.vs.WT-SD-gr	0.403741	-	+
253739_at	sks9 (SKU5 Similar 9); copper ion binding / oxidoreductase	sks9	AT4G38420	WT-LD-sp.vs.WT-LD-gr	WT-SD-sp.vs.WT-SD-gr	0.403752	-	+
258020_at	ubiquitin-associated protein	AT2G41160	AT2G41160	WT-LD-sp.vs.WT-LD-gr	WT-SD-sp.vs.WT-SD-gr	0.403843	-	+
248816_at	WRKY15; calmodulin binding / transcription factor	WRKY15	AT2G23320	WT-LD-sp.vs.WT-LD-gr	WT-SD-sp.vs.WT-SD-gr	0.404506	-	+
245277_at	GDSL esterase/lipase	AT1G28580	AT1G28580	WT-LD-sp.vs.WT-LD-gr	WT-SD-sp.vs.WT-SD-gr	0.404648	-	+
260289_at	VQ motif-containing protein	AT1G28280	AT1G28280	WT-LD-sp.vs.WT-LD-gr	WT-SD-sp.vs.WT-SD-gr	0.405287	-	+
247786_at	IWS1-like protein	IWS1	AT1G32130	WT-LD-sp.vs.WT-LD-gr	WT-SD-sp.vs.WT-SD-gr	0.406022	-	+
254860_at	GPDHC1; NAD or NADH binding / glycerol-3-phosphate dehydrogenase (NAD+)	GPDHC1	AT2G41540	WT-LD-sp.vs.WT-LD-gr	WT-SD-sp.vs.WT-SD-gr	0.406563	-	+
259687_at	myb-like HTH transcriptional regulator-like protein	AT2G38300	AT2G38300	WT-LD-sp.vs.WT-LD-gr	WT-SD-sp.vs.WT-SD-gr	0.406708	-	+
256715_at	ATRFNR2 (ROOT FNR 2); FAD binding / NADP or NADPH binding / electron carrier/ ferredoxin-NADP+ reductase/ oxidoreductase	ATRFNR2	AT1G30510	WT-LD-sp.vs.WT-LD-gr	WT-SD-sp.vs.WT-SD-gr	0.406833	-	+
245831_at	BETA-UP (beta-ureidopropionase); beta-ureidopropionase	BETA-UP	AT5G64370	WT-LD-sp.vs.WT-LD-gr	WT-SD-sp.vs.WT-SD-gr	0.406844	-	+
262219_at	AFG1-like ATPase family protein	AT4G30490	AT4G30490	WT-LD-sp.vs.WT-LD-gr	WT-SD-sp.vs.WT-SD-gr	0.407161	-	+
245411_at	ATPase E1-E2 type family protein / haloacid dehalogenase-like hydrolase family protein	AT3G25610	AT3G25610	WT-LD-sp.vs.WT-LD-gr	WT-SD-sp.vs.WT-SD-gr	0.407813	-	+
258949_at	Calcineurin-like metallo-phosphoesterase superfamily protein	AT1G25230	AT1G25230	WT-LD-sp.vs.WT-LD-gr	WT-SD-sp.vs.WT-SD-gr	0.407829	-	+
259598_at	ICK1; cyclin-dependent protein kinase inhibitor	ICK1	AT2G23430	WT-LD-sp.vs.WT-LD-gr	WT-SD-sp.vs.WT-SD-gr	0.408714	-	+
262825_at	XDH1 (XANTHINE DEHYDROGENASE 1); xanthine dehydrogenase	XDH1	AT4G34890 /// AT4G34900	WT-LD-sp.vs.WT-LD-gr	WT-SD-sp.vs.WT-SD-gr	0.409768	-	+
249258_at	plant invertase/pectin methylesterase inhibitor domain-containing protein	AT1G62770	AT1G62770	WT-LD-sp.vs.WT-LD-gr	WT-SD-sp.vs.WT-SD-gr	0.410895	-	+
249612_at	hypothetical protein	AT4G19160	AT4G19160	WT-LD-sp.vs.WT-LD-gr	WT-SD-sp.vs.WT-SD-gr	0.411053	-	+
261147_at	protein kinase family protein	AT5G47070	AT5G47070	WT-LD-sp.vs.WT-LD-gr	WT-SD-sp.vs.WT-SD-gr	0.411213	-	+
250911_at	2-oxoglutarate-Fe(II)-dependent oxygenase domain-containing protein	AT3G50210	AT3G50210	WT-LD-sp.vs.WT-LD-gr	WT-SD-sp.vs.WT-SD-gr	0.411311	-	+
261681_at	AAE17 (ACYL-ACTIVATING ENZYME 17); catalytic/ ligase	AAE17	AT5G23050	WT-LD-sp.vs.WT-LD-gr	WT-SD-sp.vs.WT-SD-gr	0.411398	-	+
258931_at	AtIDD2 (Arabidopsis thaliana Indeterminate(ID)-Domain 2); nucleic acid binding / transcription factor/ zinc ion binding	AtIDD2	AT3G50700	WT-LD-sp.vs.WT-LD-gr	WT-SD-sp.vs.WT-SD-gr	0.41147	-	+
261128_at	NHX2 (SODIUM HYDROGEN EXCHANGER 2); sodium ion transmembrane transporter/ sodium:hydrogen antiporter	NHX2	AT3G05030	WT-LD-sp.vs.WT-LD-gr	WT-SD-sp.vs.WT-SD-gr	0.411715	-	+
247957_at	aspartyl protease family protein	AT2G17760	AT2G17760	WT-LD-sp.vs.WT-LD-gr	WT-SD-sp.vs.WT-SD-gr	0.411807	-	+
255562_at	haloacid dehalogenase-like hydrolase domain-containing protein	AT2G32150	AT2G32150	WT-LD-sp.vs.WT-LD-gr	WT-SD-sp.vs.WT-SD-gr	0.412259	-	+
263653_at	GATL10 (Galacturonosyltransferase-like 10); polygalacturonate 4-alpha-galacturonosyltransferase/ transferase, transferring hexosyl groups	GATL10	AT3G28340	WT-LD-sp.vs.WT-LD-gr	WT-SD-sp.vs.WT-SD-gr	0.412284	-	+
254630_at	QQS (QUA-QUINE STARCH)	QQS	AT3G30720	WT-LD-sp.vs.WT-LD-gr	WT-SD-sp.vs.WT-SD-gr	0.412509	-	+
251472_at	emb1067 (embryo defective 1067); tRNA 2'-phosphotransferase/ transferase, transferring phosphorus-containing groups	emb1067	AT2G45330 /// AT5G23600	WT-LD-sp.vs.WT-LD-gr	WT-SD-sp.vs.WT-SD-gr	0.412633	-	+
263359_at	chaperone protein dnaJ-like protein	AT5G43260	AT5G43260	WT-LD-sp.vs.WT-LD-gr	WT-SD-sp.vs.WT-SD-gr	0.412821	-	+
252956_at	hypothetical protein	AT2G28570	AT2G28570	WT-LD-sp.vs.WT-LD-gr	WT-SD-sp.vs.WT-SD-gr	0.412858	-	+
249103_at	RSH3 (RELA/SPOT HOMOLOG 3); GTP diphosphokinase	RSH3	AT1G54130	WT-LD-sp.vs.WT-LD-gr	WT-SD-sp.vs.WT-SD-gr	0.413068	-	+
264965_at	chaperone protein dnaJ 11	AT4G36040	AT4G36040	WT-LD-sp.vs.WT-LD-gr	WT-SD-sp.vs.WT-SD-gr	0.413195	-	+
267576_at	arogenate dehydrogenase	AT5G34930	AT5G34930	WT-LD-sp.vs.WT-LD-gr	WT-SD-sp.vs.WT-SD-gr	0.413473	-	+
264956_at	protein RESISTANT TO P. SYRINGAE 6	RPS6	AT5G46470	WT-LD-sp.vs.WT-LD-gr	WT-SD-sp.vs.WT-SD-gr	0.413498	-	+
255710_at	TGH (TOUGH); RNA binding / protein binding	TGH	AT5G23080	WT-LD-sp.vs.WT-LD-gr	WT-SD-sp.vs.WT-SD-gr	0.413556	-	+
246184_at	seven in absentia (SINA) domain-containing protein	AT3G13672	AT3G13672	WT-LD-sp.vs.WT-LD-gr	WT-SD-sp.vs.WT-SD-gr	0.413865	-	+
247183_at	putative cathepsin B-like cysteine protease	AT4G01610	AT4G01610	WT-LD-sp.vs.WT-LD-gr	WT-SD-sp.vs.WT-SD-gr	0.413875	-	+
246917_at	UGE5 (UDP-D-glucose/UDP-D-galactose 4-epimerase 5); UDP-glucose 4-epimerase/ protein dimerization	UGE5	AT4G10955 /// AT4G10960	WT-LD-sp.vs.WT-LD-gr	WT-SD-sp.vs.WT-SD-gr	0.413938	-	+
256812_at	calmodulin-binding protein	AT5G04020	AT5G04020	WT-LD-sp.vs.WT-LD-gr	WT-SD-sp.vs.WT-SD-gr	0.414216	-	+
250774_at	SOS3 (SALT OVERLY SENSITIVE 3); calcium ion binding / calcium-dependent protein serine/threonine phosphatase	SOS3	AT5G24270	WT-LD-sp.vs.WT-LD-gr	WT-SD-sp.vs.WT-SD-gr	0.414278	-	+
265011_at	U-box domain-containing protein 21	AT5G37490	AT5G37490	WT-LD-sp.vs.WT-LD-gr	WT-SD-sp.vs.WT-SD-gr	0.414414	-	+
263260_at	ADR1-L1 (ADR1-like 1); ATP binding / protein binding	ADR1-L1	AT4G33300	WT-LD-sp.vs.WT-LD-gr	WT-SD-sp.vs.WT-SD-gr	0.414774	-	+
258863_at	RSZ33; nucleic acid binding / nucleotide binding / zinc ion binding	RSZ33	AT2G37340	WT-LD-sp.vs.WT-LD-gr	WT-SD-sp.vs.WT-SD-gr	0.414878	-	+
260496_at	adenine nucleotide alpha hydrolases-like protein	AT1G09740	AT1G09740	WT-LD-sp.vs.WT-LD-gr	WT-SD-sp.vs.WT-SD-gr	0.415211	-	+
256052_at	RAP2.10 (related to AP2 10); DNA binding / transcription factor	RAP2.10	AT4G36900	WT-LD-sp.vs.WT-LD-gr	WT-SD-sp.vs.WT-SD-gr	0.415753	-	+
262259_s_at	Adenine nucleotide alpha hydrolases-like superfamily protein	AT3G53990	AT3G53990	WT-LD-sp.vs.WT-LD-gr	WT-SD-sp.vs.WT-SD-gr	0.416059	-	+
251599_at	hypothetical protein	AT3G57360	AT3G57360	WT-LD-sp.vs.WT-LD-gr	WT-SD-sp.vs.WT-SD-gr	0.417064	-	+
252588_at	putative copper amine oxidase	AT3G43670	AT3G43670	WT-LD-sp.vs.WT-LD-gr	WT-SD-sp.vs.WT-SD-gr	0.41743	-	+
252932_at	SPT1 (SERINE PALMITOYLTRANSFERASE 1); serine C-palmitoyltransferase	SPT1	AT3G48780 /// AT3G48790	WT-LD-sp.vs.WT-LD-gr	WT-SD-sp.vs.WT-SD-gr	0.417764	-	+
247401_at	hypothetical protein	AT1G30160	AT1G30160	WT-LD-sp.vs.WT-LD-gr	WT-SD-sp.vs.WT-SD-gr	0.418077	-	+
250329_at	hypothetical protein	AT1G36380	AT1G36380	WT-LD-sp.vs.WT-LD-gr	WT-SD-sp.vs.WT-SD-gr	0.418374	-	+
256605_at	hypothetical protein	AT1G28070	AT1G28070	WT-LD-sp.vs.WT-LD-gr	WT-SD-sp.vs.WT-SD-gr	0.418515	-	+
245727_at	hypothetical protein	AT4G30790	AT4G30790	WT-LD-sp.vs.WT-LD-gr	WT-SD-sp.vs.WT-SD-gr	0.418624	-	+
259982_at	S-adenosyl-L-methionine-dependent methyltransferase domain-containing protein	AT4G22530	AT4G22530	WT-LD-sp.vs.WT-LD-gr	WT-SD-sp.vs.WT-SD-gr	0.418737	-	+
260441_at	LSH4 (LIGHT SENSITIVE HYPOCOTYLS 4)	LSH4	AT3G23290	WT-LD-sp.vs.WT-LD-gr	WT-SD-sp.vs.WT-SD-gr	0.42017	-	+
265484_at	Dof zinc finger protein	AT1G29160	AT1G29160	WT-LD-sp.vs.WT-LD-gr	WT-SD-sp.vs.WT-SD-gr	0.420254	-	+
252924_at	CSLD2 (CELLULOSE-SYNTHASE LIKE D2); cellulose synthase/ transferase, transferring glycosyl groups	CSLD2	AT5G16910	WT-LD-sp.vs.WT-LD-gr	WT-SD-sp.vs.WT-SD-gr	0.420296	-	+
257709_at	CYP704A1; electron carrier/ heme binding / iron ion binding / monooxygenase/ oxygen binding	CYP704A1	AT2G44890 /// AT2G45510	WT-LD-sp.vs.WT-LD-gr	WT-SD-sp.vs.WT-SD-gr	0.420824	-	+
260337_at	putative glycosyl hydrolase	AT1G10050	AT1G10050	WT-LD-sp.vs.WT-LD-gr	WT-SD-sp.vs.WT-SD-gr	0.420918	-	+
263843_at	GDSL esterase/lipase	AT1G33811	AT1G33811	WT-LD-sp.vs.WT-LD-gr	WT-SD-sp.vs.WT-SD-gr	0.421425	-	+
263036_at	hypothetical protein	AT1G45150	AT1G45150	WT-LD-sp.vs.WT-LD-gr	WT-SD-sp.vs.WT-SD-gr	0.421481	-	+
257315_at	protein PHOX4	AT4G32070	AT4G32070	WT-LD-sp.vs.WT-LD-gr	WT-SD-sp.vs.WT-SD-gr	0.421519	-	+
249019_at	AGP16 (ARABINOGALACTAN PROTEIN 16)	AGP16	AT2G46330	WT-LD-sp.vs.WT-LD-gr	WT-SD-sp.vs.WT-SD-gr	0.42177	-	+
246775_at	BRL1 (BRI 1 LIKE); kinase	BRL1	AT1G55610	WT-LD-sp.vs.WT-LD-gr	WT-SD-sp.vs.WT-SD-gr	0.422019	-	+
247631_at	zinc ion binding protein	AT2G22690	AT2G22690	WT-LD-sp.vs.WT-LD-gr	WT-SD-sp.vs.WT-SD-gr	0.422154	-	+
255031_at	hypothetical protein	AT2G36220	AT2G36220	WT-LD-sp.vs.WT-LD-gr	WT-SD-sp.vs.WT-SD-gr	0.422179	-	+
266365_at	ATEBP (ETHYLENE-RESPONSIVE ELEMENT BINDING PROTEIN); DNA binding / protein binding / transcription activator/ transcription factor	ATEBP	AT3G16770	WT-LD-sp.vs.WT-LD-gr	WT-SD-sp.vs.WT-SD-gr	0.422186	-	+
262124_at	hypothetical protein	AT1G32460	AT1G32460	WT-LD-sp.vs.WT-LD-gr	WT-SD-sp.vs.WT-SD-gr	0.422229	-	+
267523_at	SFP1; carbohydrate transmembrane transporter/ sugar:hydrogen symporter	SFP1	AT5G27350	WT-LD-sp.vs.WT-LD-gr	WT-SD-sp.vs.WT-SD-gr	0.422242	-	+
259148_at	ACD1 (ACCELERATED CELL DEATH 1); iron-sulfur cluster binding / pheophorbide a oxygenase	ACD1	AT3G44880	WT-LD-sp.vs.WT-LD-gr	WT-SD-sp.vs.WT-SD-gr	0.422287	-	+
265366_at	phytochrome interacting ankyrin-repeat protein 2 /// conserved peptide upstream open reading frame 15	AT5G61230 /// CPuORF15	AT5G61228 /// AT5G61230	WT-LD-sp.vs.WT-LD-gr	WT-SD-sp.vs.WT-SD-gr	0.422382	-	+
250586_at	AtGUS1 (Arabidopsis thaliana glucuronidase 1); beta-glucuronidase	AtGUS1	AT5G61250	WT-LD-sp.vs.WT-LD-gr	WT-SD-sp.vs.WT-SD-gr	0.422834	-	+
255233_at	hypothetical protein	AT5G65610	AT5G65610	WT-LD-sp.vs.WT-LD-gr	WT-SD-sp.vs.WT-SD-gr	0.423338	-	+
256274_at	pfkB-like carbohydrate kinase family protein	AT5G58730	AT5G58730	WT-LD-sp.vs.WT-LD-gr	WT-SD-sp.vs.WT-SD-gr	0.424349	-	+
253996_at	FAD/NAD(P)-binding oxidoreductase family protein	AT5G05320	AT5G05320	WT-LD-sp.vs.WT-LD-gr	WT-SD-sp.vs.WT-SD-gr	0.424526	-	+
255656_at	LSH6 (LIGHT SENSITIVE HYPOCOTYLS 6)	LSH6	AT1G07090	WT-LD-sp.vs.WT-LD-gr	WT-SD-sp.vs.WT-SD-gr	0.424588	-	+
256205_at	SNF2 and helicase domain-containing protein	AT2G44980	AT2G44980	WT-LD-sp.vs.WT-LD-gr	WT-SD-sp.vs.WT-SD-gr	0.424697	-	+
255686_at	late embryogenesis abundant hydroxyproline-rich glycoprotein	AT2G01080	AT2G01080	WT-LD-sp.vs.WT-LD-gr	WT-SD-sp.vs.WT-SD-gr	0.424962	-	+
250181_at	hypothetical protein	AT3G15770	AT3G15770	WT-LD-sp.vs.WT-LD-gr	WT-SD-sp.vs.WT-SD-gr	0.425231	-	+
246371_at	PAT1 (phytochrome a signal transduction 1); signal transducer/ transcription factor	PAT1	AT5G48150	WT-LD-sp.vs.WT-LD-gr	WT-SD-sp.vs.WT-SD-gr	0.425267	-	+
263263_at	acyltransferase-like protein	AT1G21770	AT1G21770	WT-LD-sp.vs.WT-LD-gr	WT-SD-sp.vs.WT-SD-gr	0.425458	-	+
267533_at	putative clathrin assembly protein	AT5G35200	AT5G35200	WT-LD-sp.vs.WT-LD-gr	WT-SD-sp.vs.WT-SD-gr	0.425555	-	+
266874_at	ATHB16 (ARABIDOPSIS THALIANA HOMEOBOX PROTEIN 16); sequence-specific DNA binding / transcription activator/ transcription factor	ATHB16	AT4G40060	WT-LD-sp.vs.WT-LD-gr	WT-SD-sp.vs.WT-SD-gr	0.425623	-	+
245116_at	DIN10 (DARK INDUCIBLE 10); hydrolase, hydrolyzing O-glycosyl compounds	DIN10	AT5G20250	WT-LD-sp.vs.WT-LD-gr	WT-SD-sp.vs.WT-SD-gr	0.425995	-	+
265779_at	CRK6 (CYSTEINE-RICH RLK 6); kinase	CRK6	AT4G23140 /// AT4G23160	WT-LD-sp.vs.WT-LD-gr	WT-SD-sp.vs.WT-SD-gr	0.426001	-	+
251175_at	hypothetical protein	AT1G26580	AT1G26580	WT-LD-sp.vs.WT-LD-gr	WT-SD-sp.vs.WT-SD-gr	0.426211	-	+
251666_at	PRA1.G2 (PRENYLATED RAB ACCEPTOR 1.G2)	PRA1.G2	AT5G56230	WT-LD-sp.vs.WT-LD-gr	WT-SD-sp.vs.WT-SD-gr	0.426435	-	+
251537_at	CLPX; ATP binding / ATPase/ nucleoside-triphosphatase/ nucleotide binding / protein binding	CLPX	AT5G53350	WT-LD-sp.vs.WT-LD-gr	WT-SD-sp.vs.WT-SD-gr	0.426903	-	+
246566_at	hypothetical protein	AT3G29180	AT3G29180	WT-LD-sp.vs.WT-LD-gr	WT-SD-sp.vs.WT-SD-gr	0.427097	-	+
256681_at	zinc finger CCCH domain-containing protein 45	AT3G51180	AT3G51180	WT-LD-sp.vs.WT-LD-gr	WT-SD-sp.vs.WT-SD-gr	0.427149	-	+
261627_at	OTU-like cysteine protease family protein	AT5G04250	AT5G04250	WT-LD-sp.vs.WT-LD-gr	WT-SD-sp.vs.WT-SD-gr	0.427772	-	+
260506_at	NCBP (NOVEL CAP-BINDING PROTEIN); RNA binding / translation initiation factor	NCBP	AT5G18110	WT-LD-sp.vs.WT-LD-gr	WT-SD-sp.vs.WT-SD-gr	0.427834	-	+
264384_at	basic secretory protein family protein	AT2G42900	AT2G42900	WT-LD-sp.vs.WT-LD-gr	WT-SD-sp.vs.WT-SD-gr	0.428199	-	+
246073_at	Glutaredoxin-like protein	AT3G28850	AT3G28850	WT-LD-sp.vs.WT-LD-gr	WT-SD-sp.vs.WT-SD-gr	0.428594	-	+
260510_at	ethylene-responsive transcription factor ERF060	AT4G39780	AT4G39780	WT-LD-sp.vs.WT-LD-gr	WT-SD-sp.vs.WT-SD-gr	0.429288	-	+
259667_at	Shikimate kinase	SK1	AT2G21940	WT-LD-sp.vs.WT-LD-gr	WT-SD-sp.vs.WT-SD-gr	0.429875	-	+
258095_at	hypothetical protein	AT3G26890	AT3G26890	WT-LD-sp.vs.WT-LD-gr	WT-SD-sp.vs.WT-SD-gr	0.430073	-	+
260912_at	aspartyl protease	AT1G49050	AT1G49050	WT-LD-sp.vs.WT-LD-gr	WT-SD-sp.vs.WT-SD-gr	0.430711	-	+
250197_at	2-oxoglutarate (2OG) and Fe(II)-dependent oxygenase-like protein	AT2G06960	AT2G06960	WT-LD-sp.vs.WT-LD-gr	WT-SD-sp.vs.WT-SD-gr	0.430831	-	+
267432_at	hypothetical protein	AT1G27030	AT1G27030	WT-LD-sp.vs.WT-LD-gr	WT-SD-sp.vs.WT-SD-gr	0.431359	-	+
249887_at	transcription factor bHLH13	AT1G01260	AT1G01260	WT-LD-sp.vs.WT-LD-gr	WT-SD-sp.vs.WT-SD-gr	0.431619	-	+
248456_at	GC-rich sequence DNA-binding factor-like protein with Tuftelin interacting domain	AT2G42330	AT2G42330	WT-LD-sp.vs.WT-LD-gr	WT-SD-sp.vs.WT-SD-gr	0.431802	-	+
247867_at	CLPB4 (CASEIN LYTIC PROTEINASE B4); ATP binding / ATPase/ nucleoside-triphosphatase/ nucleotide binding / protein binding	CLPB4	AT2G25140	WT-LD-sp.vs.WT-LD-gr	WT-SD-sp.vs.WT-SD-gr	0.432172	-	+
251812_at	leucine-rich repeat protein kinase-like protein	AT5G49760	AT5G49760	WT-LD-sp.vs.WT-LD-gr	WT-SD-sp.vs.WT-SD-gr	0.432625	-	+
261538_at	thioredoxin-like protein Clot	AT5G42850	AT5G42850	WT-LD-sp.vs.WT-LD-gr	WT-SD-sp.vs.WT-SD-gr	0.433225	-	+
251700_at	Regulator of Vps4 activity in the MVB pathway protein	AT1G13340	AT1G13340	WT-LD-sp.vs.WT-LD-gr	WT-SD-sp.vs.WT-SD-gr	0.433477	-	+
245790_at	AtTLP2 (TUBBY LIKE PROTEIN 2); phosphoric diester hydrolase/ transcription factor	AtTLP2	AT2G18280	WT-LD-sp.vs.WT-LD-gr	WT-SD-sp.vs.WT-SD-gr	0.433554	-	+
266852_at	hypothetical protein	AT3G44140	AT3G44140	WT-LD-sp.vs.WT-LD-gr	WT-SD-sp.vs.WT-SD-gr	0.433576	-	+
259919_at	protein kinase family protein	AT3G46930	AT3G46930	WT-LD-sp.vs.WT-LD-gr	WT-SD-sp.vs.WT-SD-gr	0.433578	-	+
252040_at	pentatricopeptide repeat-containing protein	AT4G19440	AT4G19440	WT-LD-sp.vs.WT-LD-gr	WT-SD-sp.vs.WT-SD-gr	0.433871	-	+
246610_at	WAKL5 (wall associated kinase-like 5); kinase	WAKL5	AT1G16160	WT-LD-sp.vs.WT-LD-gr	WT-SD-sp.vs.WT-SD-gr	0.434225	-	+
263053_at	hypothetical protein	AT3G15040	AT3G15040	WT-LD-sp.vs.WT-LD-gr	WT-SD-sp.vs.WT-SD-gr	0.434507	-	+
260379_at	putative cathepsin B-like cysteine protease	AT1G02300	AT1G02300	WT-LD-sp.vs.WT-LD-gr	WT-SD-sp.vs.WT-SD-gr	0.434602	-	+
263569_at	serine-type endopeptidase inhibitor	AT1G72060	AT1G72060	WT-LD-sp.vs.WT-LD-gr	WT-SD-sp.vs.WT-SD-gr	0.434653	-	+
261216_at	Concanavalin A-like lectin protein kinase family protein	AT4G29050	AT4G29050	WT-LD-sp.vs.WT-LD-gr	WT-SD-sp.vs.WT-SD-gr	0.43555	-	+
251919_at	alpha 1,4-glycosyltransferase family protein	AT3G09020	AT3G09020	WT-LD-sp.vs.WT-LD-gr	WT-SD-sp.vs.WT-SD-gr	0.435627	-	+
266650_at	hypothetical protein	AT1G10410	AT1G10410	WT-LD-sp.vs.WT-LD-gr	WT-SD-sp.vs.WT-SD-gr	0.435643	-	+
263601_s_at	hypothetical protein	AT2G31090	AT2G31090	WT-LD-sp.vs.WT-LD-gr	WT-SD-sp.vs.WT-SD-gr	0.435803	-	+
262703_at	urea-proton symporter DUR3	DUR3	AT5G45380	WT-LD-sp.vs.WT-LD-gr	WT-SD-sp.vs.WT-SD-gr	0.436095	-	+
257072_at	2-oxoglutarate-dependent dioxygenase-like protein	AT1G06640	AT1G06640	WT-LD-sp.vs.WT-LD-gr	WT-SD-sp.vs.WT-SD-gr	0.436629	-	+
254072_at	hypothetical protein	AT1G65720	AT1G65720	WT-LD-sp.vs.WT-LD-gr	WT-SD-sp.vs.WT-SD-gr	0.436704	-	+
261299_at	AtRLP12 (Receptor Like Protein 12); protein binding	AtRLP12	AT1G71400	WT-LD-sp.vs.WT-LD-gr	WT-SD-sp.vs.WT-SD-gr	0.436851	-	+
245065_at	PRA8	PRA8	AT3G13720	WT-LD-sp.vs.WT-LD-gr	WT-SD-sp.vs.WT-SD-gr	0.436933	-	+
254580_at	NPR4 (NPR1-like protein 4); protein binding	NPR4	AT4G19660	WT-LD-sp.vs.WT-LD-gr	WT-SD-sp.vs.WT-SD-gr	0.437132	-	+
249096_at	AIG2-like protein	AT3G28950	AT3G28950	WT-LD-sp.vs.WT-LD-gr	WT-SD-sp.vs.WT-SD-gr	0.437783	-	+
247099_at	emb1187 (embryo defective 1187); kinase/ phosphotransferase, alcohol group as acceptor	emb1187	AT2G26830	WT-LD-sp.vs.WT-LD-gr	WT-SD-sp.vs.WT-SD-gr	0.437893	-	+
266547_at	Protein kinase superfamily protein	AT3G01490	AT3G01490	WT-LD-sp.vs.WT-LD-gr	WT-SD-sp.vs.WT-SD-gr	0.437988	-	+
260804_at	HMGB1 (HIGH MOBILITY GROUP B 1); DNA binding / chromatin binding / structural constituent of chromatin / transcription factor	HMGB1	AT3G51880	WT-LD-sp.vs.WT-LD-gr	WT-SD-sp.vs.WT-SD-gr	0.438295	-	+
257222_at	aluminum induced protein with YGL and LRDR motifs	AT4G27450	AT4G27450	WT-LD-sp.vs.WT-LD-gr	WT-SD-sp.vs.WT-SD-gr	0.438455	-	+
256300_at	eukaryotic translation initiation factor 2 (eIF-2) family protein /// translation initiation factor 2 (eIF-2) family protein	AT1G76720 /// AT1G76820	AT1G76720 /// AT1G76820	WT-LD-sp.vs.WT-LD-gr	WT-SD-sp.vs.WT-SD-gr	0.438514	-	+
264911_at	AAA-type ATPase family protein	AT3G28580	AT3G28580	WT-LD-sp.vs.WT-LD-gr	WT-SD-sp.vs.WT-SD-gr	0.439063	-	+
255631_at	APK2A (PROTEIN KINASE 2A); ATP binding / kinase/ protein kinase/ protein serine/threonine kinase	APK2A	AT1G14370	WT-LD-sp.vs.WT-LD-gr	WT-SD-sp.vs.WT-SD-gr	0.439399	-	+
252351_at	GT72B1; UDP-glucosyltransferase/ UDP-glycosyltransferase/ transferase, transferring glycosyl groups	GT72B1	AT4G01070	WT-LD-sp.vs.WT-LD-gr	WT-SD-sp.vs.WT-SD-gr	0.439658	-	+
248976_at	putative E3 ubiquitin-protein ligase ARI15	ARI15	AT5G63760	WT-LD-sp.vs.WT-LD-gr	WT-SD-sp.vs.WT-SD-gr	0.43975	-	+
254004_at	ADR1-L2 (ADR1-like 2); ATP binding / nucleoside-triphosphatase/ nucleotide binding / protein binding	ADR1-L2	AT5G04720	WT-LD-sp.vs.WT-LD-gr	WT-SD-sp.vs.WT-SD-gr	0.440186	-	+
264224_at	SLY1 (SLEEPY1)	SLY1	AT4G24210	WT-LD-sp.vs.WT-LD-gr	WT-SD-sp.vs.WT-SD-gr	0.440293	-	+
262233_at	UBP1 interacting protein 1a (UBA1a)	UBA1A	AT2G22090	WT-LD-sp.vs.WT-LD-gr	WT-SD-sp.vs.WT-SD-gr	0.440356	-	+
250824_at	hypothetical protein	AT4G33690	AT4G33690	WT-LD-sp.vs.WT-LD-gr	WT-SD-sp.vs.WT-SD-gr	0.440643	-	+
248705_at	high mobility group B protein 12	AT5G23405	AT5G23405	WT-LD-sp.vs.WT-LD-gr	WT-SD-sp.vs.WT-SD-gr	0.440662	-	+
248959_at	RALFL33 (ralf-like 33); signal transducer	RALFL33	AT4G15800	WT-LD-sp.vs.WT-LD-gr	WT-SD-sp.vs.WT-SD-gr	0.441041	-	+
256401_at	AGT3 (ALANINE:GLYOXYLATE AMINOTRANSFERASE 3); alanine-glyoxylate transaminase/ catalytic/ pyridoxal phosphate binding / transaminase	AGT3	AT2G38400	WT-LD-sp.vs.WT-LD-gr	WT-SD-sp.vs.WT-SD-gr	0.441074	-	+
250817_at	abscisic acid receptor PYL1	PYL1	AT5G46790	WT-LD-sp.vs.WT-LD-gr	WT-SD-sp.vs.WT-SD-gr	0.441246	-	+
251573_at	Cenp-O domain-containing protein	AT5G10710	AT5G10710	WT-LD-sp.vs.WT-LD-gr	WT-SD-sp.vs.WT-SD-gr	0.441341	-	+
261426_at	ORP3C (OSBP(OXYSTEROL BINDING PROTEIN)-RELATED PROTEIN 3C); oxysterol binding	ORP3C	AT5G59420	WT-LD-sp.vs.WT-LD-gr	WT-SD-sp.vs.WT-SD-gr	0.442128	-	+
264788_at	PLAC8 family protein	AT4G23470	AT4G23470	WT-LD-sp.vs.WT-LD-gr	WT-SD-sp.vs.WT-SD-gr	0.4422	-	+
262127_at	FLA9 (FASCICLIN-LIKE ARABINOOGALACTAN 9)	FLA9	AT1G03870	WT-LD-sp.vs.WT-LD-gr	WT-SD-sp.vs.WT-SD-gr	0.44267	-	+
253923_at	putative glucan endo-1,3-beta-glucosidase	AT2G27500	AT2G27500	WT-LD-sp.vs.WT-LD-gr	WT-SD-sp.vs.WT-SD-gr	0.442817	-	+
245100_at	TGA1; DNA binding / calmodulin binding / transcription factor	TGA1	AT5G65210	WT-LD-sp.vs.WT-LD-gr	WT-SD-sp.vs.WT-SD-gr	0.443124	-	+
256266_at	vacuolar-sorting receptor 5	VSR5	AT2G34940	WT-LD-sp.vs.WT-LD-gr	WT-SD-sp.vs.WT-SD-gr	0.4433	-	+
246057_at	UGT73B2 (UDP-GLUCOSYLTRANSFERASE 73B2); UDP-glucosyltransferase/ UDP-glycosyltransferase/ flavonol 3-O-glucosyltransferase/ quercetin 7-O-glucosyltransferase	UGT73B2	AT4G34131 /// AT4G34135	WT-LD-sp.vs.WT-LD-gr	WT-SD-sp.vs.WT-SD-gr	0.443808	-	+
252991_at	Mannose-binding lectin superfamily protein	AT1G73040	AT1G73040	WT-LD-sp.vs.WT-LD-gr	WT-SD-sp.vs.WT-SD-gr	0.443856	-	+
262823_at	2-oxoglutarate (2OG) and Fe(II)-dependent oxygenase-like protein	AT1G78550	AT1G78550	WT-LD-sp.vs.WT-LD-gr	WT-SD-sp.vs.WT-SD-gr	0.443907	-	+
251493_at	NSP5 (NITRILE SPECIFIER PROTEIN 5)	NSP5	AT5G48180	WT-LD-sp.vs.WT-LD-gr	WT-SD-sp.vs.WT-SD-gr	0.44396	-	+
254246_at	XYL4; hydrolase, hydrolyzing O-glycosyl compounds / xylan 1,4-beta-xylosidase	XYL4	AT5G64570	WT-LD-sp.vs.WT-LD-gr	WT-SD-sp.vs.WT-SD-gr	0.444137	-	+
253452_at	hypothetical protein	AT3G22430	AT3G22430	WT-LD-sp.vs.WT-LD-gr	WT-SD-sp.vs.WT-SD-gr	0.444387	-	+
256902_s_at	Octicosapeptide/Phox/Bem1p family protein	AT2G01190	AT2G01190	WT-LD-sp.vs.WT-LD-gr	WT-SD-sp.vs.WT-SD-gr	0.444791	-	+
247971_at	hypothetical protein	AT5G22540	AT5G22540	WT-LD-sp.vs.WT-LD-gr	WT-SD-sp.vs.WT-SD-gr	0.445016	-	+
252124_at	HMGB2 (HIGH MOBILITY GROUP B 2); DNA binding / chromatin binding / structural constituent of chromatin / transcription factor	HMGB2	AT1G20693	WT-LD-sp.vs.WT-LD-gr	WT-SD-sp.vs.WT-SD-gr	0.446023	-	+
250303_at	NIMIN-3 (NIM1-INTERACTING 3)	NIMIN-3	AT1G09415	WT-LD-sp.vs.WT-LD-gr	WT-SD-sp.vs.WT-SD-gr	0.446847	-	+
252941_at	lysophosphatidylcholine acyltransferase 1	AT1G12640	AT1G12640	WT-LD-sp.vs.WT-LD-gr	WT-SD-sp.vs.WT-SD-gr	0.446927	-	+
257979_at	hypothetical protein	AT5G21020	---	WT-LD-sp.vs.WT-LD-gr	WT-SD-sp.vs.WT-SD-gr	0.447019	-	+
260872_at	TraB family protein	AT2G32340	AT2G32340	WT-LD-sp.vs.WT-LD-gr	WT-SD-sp.vs.WT-SD-gr	0.447108	-	+
251030_at	APG9 (autophagy 9)	APG9	AT2G31260	WT-LD-sp.vs.WT-LD-gr	WT-SD-sp.vs.WT-SD-gr	0.447549	-	+
256908_at	ATTOC120; GTP binding	TOC120	AT3G16620	WT-LD-sp.vs.WT-LD-gr	WT-SD-sp.vs.WT-SD-gr	0.447714	-	+
257139_at	hypothetical protein	AT5G60840	AT5G60840	WT-LD-sp.vs.WT-LD-gr	WT-SD-sp.vs.WT-SD-gr	0.447909	-	+
254303_at	protein kinase family protein	AT5G58540	AT5G58540	WT-LD-sp.vs.WT-LD-gr	WT-SD-sp.vs.WT-SD-gr	0.447947	-	+
247641_at	UBC22 (ubiquitin-conjugating enzyme 22); ubiquitin-protein ligase	UBC22	AT5G05080	WT-LD-sp.vs.WT-LD-gr	WT-SD-sp.vs.WT-SD-gr	0.447988	-	+
257765_at	F-box/kelch-repeat protein SKIP11	AT2G02870	AT2G02870	WT-LD-sp.vs.WT-LD-gr	WT-SD-sp.vs.WT-SD-gr	0.448312	-	+
252549_at	NIR1 (NITRITE REDUCTASE 1); ferredoxin-nitrate reductase/ nitrite reductase (NO-forming)	NIR1	AT2G15620	WT-LD-sp.vs.WT-LD-gr	WT-SD-sp.vs.WT-SD-gr	0.448563	-	+
258525_at	GGT1 (GAMMA-GLUTAMYL TRANSPEPTIDASE 1); gamma-glutamyltransferase/ glutathione gamma-glutamylcysteinyltransferase	GGT1	AT4G39640	WT-LD-sp.vs.WT-LD-gr	WT-SD-sp.vs.WT-SD-gr	0.449045	-	+
261909_at	UBX domain-containing protein	AT3G23605	AT3G23605	WT-LD-sp.vs.WT-LD-gr	WT-SD-sp.vs.WT-SD-gr	0.449378	-	+
258825_at	ATGSTU7 (ARABIDOPSIS THALIANA GLUTATHIONE S-TRANSFERASE TAU 7); glutathione transferase	ATGSTU7	AT2G29420	WT-LD-sp.vs.WT-LD-gr	WT-SD-sp.vs.WT-SD-gr	0.44951	-	+
259950_at	UGT84A4; UDP-glycosyltransferase/ sinapate 1-glucosyltransferase/ transferase, transferring glycosyl groups / transferase, transferring hexosyl groups	UGT84A4	AT4G15500	WT-LD-sp.vs.WT-LD-gr	WT-SD-sp.vs.WT-SD-gr	0.449618	-	+
253020_at	hypothetical protein	AT1G32920	AT1G32920	WT-LD-sp.vs.WT-LD-gr	WT-SD-sp.vs.WT-SD-gr	0.449771	-	+
259980_at	hypothetical protein	AT1G77770	AT1G77770	WT-LD-sp.vs.WT-LD-gr	WT-SD-sp.vs.WT-SD-gr	0.44997	-	+
266571_at	plant invertase/pectin methylesterase inhibitor domain-containing protein	AT1G14890	AT1G14890	WT-LD-sp.vs.WT-LD-gr	WT-SD-sp.vs.WT-SD-gr	0.450208	-	+
251765_at	TCH3 (TOUCH 3); calcium ion binding	TCH3	AT2G41100	WT-LD-sp.vs.WT-LD-gr	WT-SD-sp.vs.WT-SD-gr	0.451143	-	+
250720_at	VQ motif-containing protein	AT3G15300	AT3G15300	WT-LD-sp.vs.WT-LD-gr	WT-SD-sp.vs.WT-SD-gr	0.451535	-	+
251860_at	pentatricopeptide repeat-containing protein	AT5G46680	AT5G46680	WT-LD-sp.vs.WT-LD-gr	WT-SD-sp.vs.WT-SD-gr	0.451682	-	+
245431_at	F-box protein	AT2G18780	AT2G18780	WT-LD-sp.vs.WT-LD-gr	WT-SD-sp.vs.WT-SD-gr	0.451736	-	+
252878_at	RCD1 (RADICAL-INDUCED CELL DEATH1); protein binding	RCD1	AT1G32230	WT-LD-sp.vs.WT-LD-gr	WT-SD-sp.vs.WT-SD-gr	0.451823	-	+
267356_at	receptor-like cytosolic kinase ARCK1	AT4G11890	AT4G11890	WT-LD-sp.vs.WT-LD-gr	WT-SD-sp.vs.WT-SD-gr	0.452058	-	+
264198_at	glycolipid transfer protein	AT4G39670	AT4G39670	WT-LD-sp.vs.WT-LD-gr	WT-SD-sp.vs.WT-SD-gr	0.452087	-	+
251601_at	Pyridoxamine 5'-phosphate oxidase family protein	AT2G04690	AT2G04690	WT-LD-sp.vs.WT-LD-gr	WT-SD-sp.vs.WT-SD-gr	0.452179	-	+
255428_at	nitrate transporter 1.8	NRT1.8	AT4G21680	WT-LD-sp.vs.WT-LD-gr	WT-SD-sp.vs.WT-SD-gr	0.452183	-	+
258815_at	ATVAMP711 (ARABIDOPSIS THALIANA VESICLE-ASSOCIATED MEMBRANE PROTEIN 711)	ATVAMP711	AT4G32150	WT-LD-sp.vs.WT-LD-gr	WT-SD-sp.vs.WT-SD-gr	0.452197	-	+
251863_at	hypothetical protein	AT2G42040	AT2G42040	WT-LD-sp.vs.WT-LD-gr	WT-SD-sp.vs.WT-SD-gr	0.452379	-	+
260821_at	ATTRX2 (THIOREDOXIN 2); oxidoreductase, acting on sulfur group of donors, disulfide as acceptor	ATTRX2	AT5G39950	WT-LD-sp.vs.WT-LD-gr	WT-SD-sp.vs.WT-SD-gr	0.452411	-	+
264450_s_at	Glycosyltransferase family 61 protein	AT2G41640	AT2G41640	WT-LD-sp.vs.WT-LD-gr	WT-SD-sp.vs.WT-SD-gr	0.452467	-	+
254735_at	NEP1-interacting protein 1	AT4G35840	---	WT-LD-sp.vs.WT-LD-gr	WT-SD-sp.vs.WT-SD-gr	0.452542	-	+
249563_at	PFK2 (PHOSPHOFRUCTOKINASE 2); 6-phosphofructokinase	PFK2	AT5G47810	WT-LD-sp.vs.WT-LD-gr	WT-SD-sp.vs.WT-SD-gr	0.452759	-	+
266194_at	U-box E3 ubiquitin ligase	PUB12	AT2G28830	WT-LD-sp.vs.WT-LD-gr	WT-SD-sp.vs.WT-SD-gr	0.45323	-	+
259977_at	hypothetical protein	AT5G01350	AT5G01350	WT-LD-sp.vs.WT-LD-gr	WT-SD-sp.vs.WT-SD-gr	0.453313	-	+
250393_at	major facilitator protein	AT3G01930	AT3G01930	WT-LD-sp.vs.WT-LD-gr	WT-SD-sp.vs.WT-SD-gr	0.453433	-	+
254142_at	hypothetical protein	AT2G23090	AT2G23090	WT-LD-sp.vs.WT-LD-gr	WT-SD-sp.vs.WT-SD-gr	0.453852	-	+
265573_at	ERD1 (EARLY RESPONSIVE TO DEHYDRATION 1); ATP binding / ATPase/ nucleoside-triphosphatase/ nucleotide binding / protein binding	ERD1	AT5G51070	WT-LD-sp.vs.WT-LD-gr	WT-SD-sp.vs.WT-SD-gr	0.45434	-	+
255821_at	lipoxygenase 6	AT1G67560	AT1G67560	WT-LD-sp.vs.WT-LD-gr	WT-SD-sp.vs.WT-SD-gr	0.454537	-	+
246261_at	BYPASS1-related protein	AT2G46080	AT2G46080	WT-LD-sp.vs.WT-LD-gr	WT-SD-sp.vs.WT-SD-gr	0.454738	-	+
260910_at	hypothetical protein	AT4G30390	AT4G30390	WT-LD-sp.vs.WT-LD-gr	WT-SD-sp.vs.WT-SD-gr	0.455006	-	+
253454_at	AtMYB32 (myb domain protein 32); DNA binding / transcription factor	AtMYB32	AT4G34990	WT-LD-sp.vs.WT-LD-gr	WT-SD-sp.vs.WT-SD-gr	0.455259	-	+
261268_at	TPX1 (thioredoxin-dependent peroxidase 1); antioxidant/ oxidoreductase	TPX1	AT1G65980	WT-LD-sp.vs.WT-LD-gr	WT-SD-sp.vs.WT-SD-gr	0.455758	-	+
258300_at	E3 ubiquitin ligase BIG BROTHER-like protein	AT3G19910	AT3G19910	WT-LD-sp.vs.WT-LD-gr	WT-SD-sp.vs.WT-SD-gr	0.455839	-	+
247077_at	ACX4 (ACYL-COA OXIDASE 4); acyl-CoA oxidase/ oxidoreductase	ACX4	AT3G51840	WT-LD-sp.vs.WT-LD-gr	WT-SD-sp.vs.WT-SD-gr	0.456048	-	+
249298_at	ACS2; 1-aminocyclopropane-1-carboxylate synthase	ACS2	AT1G01480	WT-LD-sp.vs.WT-LD-gr	WT-SD-sp.vs.WT-SD-gr	0.456095	-	+
260063_at	hypothetical protein	AT1G75730	AT1G75730	WT-LD-sp.vs.WT-LD-gr	WT-SD-sp.vs.WT-SD-gr	0.456686	-	+
253175_at	hypothetical protein	AT1G01770	AT1G01770	WT-LD-sp.vs.WT-LD-gr	WT-SD-sp.vs.WT-SD-gr	0.456836	-	+
264590_at	NmrA-like negative transcriptional regulator family protein	AT4G39230	AT4G39230	WT-LD-sp.vs.WT-LD-gr	WT-SD-sp.vs.WT-SD-gr	0.456886	-	+
254761_at	COPT5; copper ion transmembrane transporter/ high affinity copper ion transmembrane transporter	COPT5	AT5G20650	WT-LD-sp.vs.WT-LD-gr	WT-SD-sp.vs.WT-SD-gr	0.457009	-	+
250213_at	WES1; indole-3-acetic acid amido synthetase	WES1	AT4G27260	WT-LD-sp.vs.WT-LD-gr	WT-SD-sp.vs.WT-SD-gr	0.457087	-	+
247465_at	sugar transport protein 7	STP7	AT4G02050	WT-LD-sp.vs.WT-LD-gr	WT-SD-sp.vs.WT-SD-gr	0.45772	-	+
259048_at	hypothetical protein	AT2G36410	AT2G36410	WT-LD-sp.vs.WT-LD-gr	WT-SD-sp.vs.WT-SD-gr	0.457732	-	+
263004_at	ATTIM23-1 (TRANSLOCASE OF INNER MITOCHONDRIAL MEMBRANE 23); P-P-bond-hydrolysis-driven protein transmembrane transporter	ATTIM23-1	AT1G17530	WT-LD-sp.vs.WT-LD-gr	WT-SD-sp.vs.WT-SD-gr	0.458097	-	+
266817_at	AtPP2-B10 (Phloem protein 2-B10); carbohydrate binding	AtPP2-B10	AT2G02360	WT-LD-sp.vs.WT-LD-gr	WT-SD-sp.vs.WT-SD-gr	0.458131	-	+
256479_at	UBC4 (UBIQUITIN CONJUGATING ENZYME 4); ubiquitin-protein ligase	UBC4	AT5G41340	WT-LD-sp.vs.WT-LD-gr	WT-SD-sp.vs.WT-SD-gr	0.458302	-	+
262325_at	GLX2-5 (GLYOXALASE 2-5); hydroxyacylglutathione hydrolase/ iron ion binding / zinc ion binding	GLX2-5	AT2G31350	WT-LD-sp.vs.WT-LD-gr	WT-SD-sp.vs.WT-SD-gr	0.458523	-	+
250300_at	NF-YB13 (NUCLEAR FACTOR Y, SUBUNIT B13); transcription factor	NF-YB13	AT5G23090	WT-LD-sp.vs.WT-LD-gr	WT-SD-sp.vs.WT-SD-gr	0.458647	-	+
250161_at	UBC8 (UBIQUITIN CONJUGATING ENZYME 8); protein binding / ubiquitin-protein ligase	UBC8	AT5G41700	WT-LD-sp.vs.WT-LD-gr	WT-SD-sp.vs.WT-SD-gr	0.45872	-	+
258382_at	HPT1 (HOMOGENTISATE PHYTYLTRANSFERASE 1); homogentisate phytyltransferase/ prenyltransferase	HPT1	AT2G18950	WT-LD-sp.vs.WT-LD-gr	WT-SD-sp.vs.WT-SD-gr	0.45904	-	+
248592_at	HTB4; DNA binding	HTB4	AT5G59910	WT-LD-sp.vs.WT-LD-gr	WT-SD-sp.vs.WT-SD-gr	0.459103	-	+
254147_at	RING/FYVE/PHD zinc finger-containing protein	AT2G02960	AT2G02960	WT-LD-sp.vs.WT-LD-gr	WT-SD-sp.vs.WT-SD-gr	0.459133	-	+
261607_at	hypothetical protein	AT3G18295	AT3G18295	WT-LD-sp.vs.WT-LD-gr	WT-SD-sp.vs.WT-SD-gr	0.459781	-	+
255015_at	RAP2.12; DNA binding / transcription factor	RAP2.12	AT1G53910	WT-LD-sp.vs.WT-LD-gr	WT-SD-sp.vs.WT-SD-gr	0.459809	-	+
245253_at	WRKY28; transcription factor	WRKY28	AT4G18170	WT-LD-sp.vs.WT-LD-gr	WT-SD-sp.vs.WT-SD-gr	0.45987	-	+
266620_at	kinectin-related protein	AT5G66250	AT5G66250	WT-LD-sp.vs.WT-LD-gr	WT-SD-sp.vs.WT-SD-gr	0.459925	-	+
261070_at	putative serine/threonine-protein kinase WNK11	AT5G55560	AT5G55560	WT-LD-sp.vs.WT-LD-gr	WT-SD-sp.vs.WT-SD-gr	0.460031	-	+
248628_at	putative phospholipid-transporting ATPase 9	AT1G68710	AT1G68710	WT-LD-sp.vs.WT-LD-gr	WT-SD-sp.vs.WT-SD-gr	0.460145	-	+
245352_at	---	---	AT2G23330	WT-LD-sp.vs.WT-LD-gr	WT-SD-sp.vs.WT-SD-gr	0.460409	-	+
260976_at	UPM1 (UROPHORPHYRIN METHYLASE 1); uroporphyrin-III C-methyltransferase	UPM1	AT5G40850	WT-LD-sp.vs.WT-LD-gr	WT-SD-sp.vs.WT-SD-gr	0.460659	-	+
249961_at	RabGAP/TBC domain-containing protein	AT3G02460	AT3G02460	WT-LD-sp.vs.WT-LD-gr	WT-SD-sp.vs.WT-SD-gr	0.460711	-	+
266302_at	heavy metal transport/detoxification domain-containing protein	AT5G03380	AT5G03380	WT-LD-sp.vs.WT-LD-gr	WT-SD-sp.vs.WT-SD-gr	0.461174	-	+
257650_at	C2H2-like zinc finger protein	AT3G45260	AT3G45260	WT-LD-sp.vs.WT-LD-gr	WT-SD-sp.vs.WT-SD-gr	0.461331	-	+
245621_at	VEP1 (VEIN PATTERNING 1); binding / catalytic	VEP1	AT4G24220	WT-LD-sp.vs.WT-LD-gr	WT-SD-sp.vs.WT-SD-gr	0.462216	-	+
257369_at	CYN (CYANASE); DNA binding / cyanate hydratase/ hydro-lyase	CYN	AT3G23490	WT-LD-sp.vs.WT-LD-gr	WT-SD-sp.vs.WT-SD-gr	0.46266	-	+
249075_at	EDA39 (embryo sac development arrest 39); calmodulin binding	EDA39	AT4G33050	WT-LD-sp.vs.WT-LD-gr	WT-SD-sp.vs.WT-SD-gr	0.462785	-	+
253812_at	hypothetical protein	AT1G32630	AT1G32630	WT-LD-sp.vs.WT-LD-gr	WT-SD-sp.vs.WT-SD-gr	0.463196	-	+
264637_at	EXL2 (EXORDIUM LIKE 2)	EXL2	AT5G64260	WT-LD-sp.vs.WT-LD-gr	WT-SD-sp.vs.WT-SD-gr	0.464189	-	+
255832_at	ATGGH2 (gamma-glutamyl hydrolase 2); omega peptidase	ATGGH2	AT1G78680	WT-LD-sp.vs.WT-LD-gr	WT-SD-sp.vs.WT-SD-gr	0.464454	-	+
245181_at	ATG8-interacting protein 2	AT4G00355	AT4G00355	WT-LD-sp.vs.WT-LD-gr	WT-SD-sp.vs.WT-SD-gr	0.464467	-	+
248604_at	S-adenosyl-L-methionine-dependent methyltransferase-like protein	AT3G54150	AT3G54150	WT-LD-sp.vs.WT-LD-gr	WT-SD-sp.vs.WT-SD-gr	0.464505	-	+
254833_s_at	ARO4 (ARMADILLO REPEAT ONLY 4); binding	ARO4	AT3G26600	WT-LD-sp.vs.WT-LD-gr	WT-SD-sp.vs.WT-SD-gr	0.465243	-	+
261112_at	ING1 (INHIBITOR OF GROWTH 1); DNA binding / methylated histone residue binding	ING1	AT3G24010	WT-LD-sp.vs.WT-LD-gr	WT-SD-sp.vs.WT-SD-gr	0.465565	-	+
256565_at	ATARFA1E (ADP-ribosylation factor A1E); GTP binding / phospholipase activator/ protein binding	ATARFA1E	AT3G62290	WT-LD-sp.vs.WT-LD-gr	WT-SD-sp.vs.WT-SD-gr	0.465598	-	+
245284_at	PEN2 (PENETRATION 2); hydrolase, hydrolyzing O-glycosyl compounds / thioglucosidase	PEN2	AT2G44490	WT-LD-sp.vs.WT-LD-gr	WT-SD-sp.vs.WT-SD-gr	0.465911	-	+
251276_at	protein kinase family protein	AT4G35500	AT4G35500	WT-LD-sp.vs.WT-LD-gr	WT-SD-sp.vs.WT-SD-gr	0.465928	-	+
248335_at	exostosin-like protein	AT1G74680	AT1G74680	WT-LD-sp.vs.WT-LD-gr	WT-SD-sp.vs.WT-SD-gr	0.466042	-	+
247910_at	hypothetical protein	AT3G04350	AT3G04350	WT-LD-sp.vs.WT-LD-gr	WT-SD-sp.vs.WT-SD-gr	0.466966	-	+
253404_at	putative proton pump interactor protein	AT1G53110	AT1G53110	WT-LD-sp.vs.WT-LD-gr	WT-SD-sp.vs.WT-SD-gr	0.467939	-	+
256595_x_at	NADH-ubiquinone oxidoreductase B8 subunit, putative	AT5G47890	AT5G47890	WT-LD-sp.vs.WT-LD-gr	WT-SD-sp.vs.WT-SD-gr	0.468024	-	+
245460_at	RabGAP/TBC domain-containing protein	AT4G28550	AT4G28550	WT-LD-sp.vs.WT-LD-gr	WT-SD-sp.vs.WT-SD-gr	0.468065	-	+
260592_at	GRF8 (GENERAL REGULATORY FACTOR 8); protein binding / protein phosphorylated amino acid binding	GRF8	AT5G65430	WT-LD-sp.vs.WT-LD-gr	WT-SD-sp.vs.WT-SD-gr	0.468266	-	+
264511_at	ATSK32 (SHAGGY-LIKE PROTEIN KINASE 32); ATP binding / kinase/ protein kinase/ protein serine/threonine kinase/ protein tyrosine kinase	ATSK32	AT4G00720	WT-LD-sp.vs.WT-LD-gr	WT-SD-sp.vs.WT-SD-gr	0.468571	-	+
245462_at	hypothetical protein	AT3G55060	AT3G55060	WT-LD-sp.vs.WT-LD-gr	WT-SD-sp.vs.WT-SD-gr	0.468692	-	+
257101_at	oxidoreductase, 2OG-Fe(II) oxygenase family protein	AT4G10500	AT4G10500	WT-LD-sp.vs.WT-LD-gr	WT-SD-sp.vs.WT-SD-gr	0.468765	-	+
258312_at	APG8H (AUTOPHAGY 8H); APG8 activating enzyme/ APG8-specific protease/ Atg8 ligase/ microtubule binding	APG8H	AT3G15580	WT-LD-sp.vs.WT-LD-gr	WT-SD-sp.vs.WT-SD-gr	0.468818	-	+
259088_at	hypothetical protein	AT4G12070	AT4G12070	WT-LD-sp.vs.WT-LD-gr	WT-SD-sp.vs.WT-SD-gr	0.468853	-	+
265337_at	MTO2 (METHIONINE OVER-ACCUMULATOR 2); threonine synthase	MTO2	AT4G29840	WT-LD-sp.vs.WT-LD-gr	WT-SD-sp.vs.WT-SD-gr	0.468854	-	+
253127_at	PPPDE putative thiol peptidase-like protein	AT4G17486	AT4G17486	WT-LD-sp.vs.WT-LD-gr	WT-SD-sp.vs.WT-SD-gr	0.468876	-	+
252459_s_at	hypothetical protein	AT2G35290	AT2G35290	WT-LD-sp.vs.WT-LD-gr	WT-SD-sp.vs.WT-SD-gr	0.469515	-	+
261002_at	hypothetical protein	AT3G52070	AT3G52070	WT-LD-sp.vs.WT-LD-gr	WT-SD-sp.vs.WT-SD-gr	0.469595	-	+
261839_at	hydroxyproline-rich glycoprotein family protein	AT3G26910	AT3G26910	WT-LD-sp.vs.WT-LD-gr	WT-SD-sp.vs.WT-SD-gr	0.469621	-	+
253892_at	ATEXT4 (EXTENSIN 4); structural constituent of cell wall	ATEXT4	AT1G76930	WT-LD-sp.vs.WT-LD-gr	WT-SD-sp.vs.WT-SD-gr	0.469936	-	+
258403_at	putative leucine-rich repeat receptor-like protein kinase	AT1G35710	AT1G35710	WT-LD-sp.vs.WT-LD-gr	WT-SD-sp.vs.WT-SD-gr	0.470062	-	+
254863_at	maintenance of ploidy protein MOB1	AT5G45550	AT5G45550	WT-LD-sp.vs.WT-LD-gr	WT-SD-sp.vs.WT-SD-gr	0.470271	-	+
263758_s_at	putative protein phosphatase 2C 25 /// putative protein phosphatase 2C-like protein 45 /// putative protein phosphatase 2C 53	AT2G30020 /// AT3G27140 /// AT4G08260	AT2G30020 /// AT3G27140 /// AT4G08260	WT-LD-sp.vs.WT-LD-gr	WT-SD-sp.vs.WT-SD-gr	0.47066	-	+
262181_at	RNA recognition motif-containing protein /// Splicing factor U2af large subunit B	AT1G60830 /// AT1G60900	AT1G60830 /// AT1G60900	WT-LD-sp.vs.WT-LD-gr	WT-SD-sp.vs.WT-SD-gr	0.471081	-	+
249636_at	BES1/BZR1 1	BEH1	AT3G50750	WT-LD-sp.vs.WT-LD-gr	WT-SD-sp.vs.WT-SD-gr	0.471307	-	+
261075_at	alpha/beta-Hydrolases superfamily protein	AT5G18640	AT5G18640	WT-LD-sp.vs.WT-LD-gr	WT-SD-sp.vs.WT-SD-gr	0.471514	-	+
262089_s_at	putative ketoacyl-ACP reductase /// Rossmann-fold NAD(P)-binding domain-containing protein	AT1G62610 /// AT1G63380	AT1G62610 /// AT1G63380	WT-LD-sp.vs.WT-LD-gr	WT-SD-sp.vs.WT-SD-gr	0.471541	-	+
247609_at	hypothetical protein	AT3G01430	AT3G01430	WT-LD-sp.vs.WT-LD-gr	WT-SD-sp.vs.WT-SD-gr	0.471692	-	+
261130_at	E3 ubiquitin-protein ligase ATL41	AT2G42360	AT2G42360	WT-LD-sp.vs.WT-LD-gr	WT-SD-sp.vs.WT-SD-gr	0.472049	-	+
263936_at	carbon-sulfur lyase	AT5G16940	AT5G16940	WT-LD-sp.vs.WT-LD-gr	WT-SD-sp.vs.WT-SD-gr	0.472326	-	+
266290_at	Yos1-like protein	AT2G37975	AT2G37975	WT-LD-sp.vs.WT-LD-gr	WT-SD-sp.vs.WT-SD-gr	0.47255	-	+
247079_at	RNS1 (RIBONUCLEASE 1); endoribonuclease/ ribonuclease	RNS1	AT2G02990	WT-LD-sp.vs.WT-LD-gr	WT-SD-sp.vs.WT-SD-gr	0.47256	-	+
257556_at	SNF1-related protein kinase regulatory subunit beta-1	AKINBETA1	AT5G21170	WT-LD-sp.vs.WT-LD-gr	WT-SD-sp.vs.WT-SD-gr	0.472905	-	+
259442_at	RABA5E (RAB GTPASE HOMOLOG A5E); GTP binding	RABA5E	AT1G05810	WT-LD-sp.vs.WT-LD-gr	WT-SD-sp.vs.WT-SD-gr	0.473075	-	+
266550_s_at	HR4 (HOMOLOG OF RPW8 4)	HR4	AT3G50480	WT-LD-sp.vs.WT-LD-gr	WT-SD-sp.vs.WT-SD-gr	0.473133	-	+
246173_s_at	TIR-NBS class of disease resistance protein	AT4G09420	AT4G09420	WT-LD-sp.vs.WT-LD-gr	WT-SD-sp.vs.WT-SD-gr	0.473324	-	+
250445_at	AtHB24 (ARABIDOPSIS THALIANA HOMEOBOX PROTEIN 24); DNA binding / transcription factor	AtHB24	AT2G18350	WT-LD-sp.vs.WT-LD-gr	WT-SD-sp.vs.WT-SD-gr	0.473396	-	+
260647_at	RAV1; DNA binding / transcription factor/ transcription repressor	RAV1	AT1G13260	WT-LD-sp.vs.WT-LD-gr	WT-SD-sp.vs.WT-SD-gr	0.473483	-	+
265978_at	ATPUP18; purine transmembrane transporter	ATPUP18	AT1G57980 /// AT1G57990	WT-LD-sp.vs.WT-LD-gr	WT-SD-sp.vs.WT-SD-gr	0.47367	-	+
246450_at	phosphoinositide-3-kinase, regulatory subunit 4, p150	AT4G29380	AT4G29380	WT-LD-sp.vs.WT-LD-gr	WT-SD-sp.vs.WT-SD-gr	0.473696	-	+
261796_at	SD2-5 (S-DOMAIN-2 5); carbohydrate binding / kinase/ protein kinase	SD2-5	AT4G32300	WT-LD-sp.vs.WT-LD-gr	WT-SD-sp.vs.WT-SD-gr	0.474308	-	+
254281_at	NLA (nitrogen limitation adaptation); ubiquitin-protein ligase	NLA	AT1G02860	WT-LD-sp.vs.WT-LD-gr	WT-SD-sp.vs.WT-SD-gr	0.474592	-	+
262201_at	hypothetical protein	AT2G44850	AT2G44850	WT-LD-sp.vs.WT-LD-gr	WT-SD-sp.vs.WT-SD-gr	0.474647	-	+
247217_s_at	IQD14; calmodulin binding	IQD14	AT2G43680	WT-LD-sp.vs.WT-LD-gr	WT-SD-sp.vs.WT-SD-gr	0.47486	-	+
252889_at	MD-2-related lipid recognition domain-containing protein	AT3G44100	AT3G44100	WT-LD-sp.vs.WT-LD-gr	WT-SD-sp.vs.WT-SD-gr	0.475548	-	+
260324_at	CPK28; ATP binding / calcium ion binding / calmodulin-dependent protein kinase/ protein kinase/ protein serine/threonine kinase	CPK28	AT5G66210	WT-LD-sp.vs.WT-LD-gr	WT-SD-sp.vs.WT-SD-gr	0.47579	-	+
259462_at	hypothetical protein	AT5G07730	AT5G07730	WT-LD-sp.vs.WT-LD-gr	WT-SD-sp.vs.WT-SD-gr	0.475827	-	+
246326_at	AtRLP14 (Receptor Like Protein 14); protein binding	AtRLP14	AT1G74180	WT-LD-sp.vs.WT-LD-gr	WT-SD-sp.vs.WT-SD-gr	0.476068	-	+
249310_at	SNARE associated Golgi protein	AT4G17790	AT4G17790	WT-LD-sp.vs.WT-LD-gr	WT-SD-sp.vs.WT-SD-gr	0.476088	-	+
261406_at	chlorophyll(ide) b reductase NOL	NOL	AT5G04900	WT-LD-sp.vs.WT-LD-gr	WT-SD-sp.vs.WT-SD-gr	0.476849	-	+
251841_at	PBS2 (PPHB SUSCEPTIBLE 2); protein binding / zinc ion binding	PBS2	AT5G51700	WT-LD-sp.vs.WT-LD-gr	WT-SD-sp.vs.WT-SD-gr	0.4775	-	+
248857_at	CHC1	CHC1	AT5G14170	WT-LD-sp.vs.WT-LD-gr	WT-SD-sp.vs.WT-SD-gr	0.47757	-	+
254091_at	Target of Myb protein 1	AT1G76970	AT1G76970	WT-LD-sp.vs.WT-LD-gr	WT-SD-sp.vs.WT-SD-gr	0.477674	-	+
261071_at	dormancy/auxin associated protein	AT2G33830	AT2G33830	WT-LD-sp.vs.WT-LD-gr	WT-SD-sp.vs.WT-SD-gr	0.47816	-	+
263788_at	hypothetical protein	AT5G51390	AT5G51390	WT-LD-sp.vs.WT-LD-gr	WT-SD-sp.vs.WT-SD-gr	0.47858	-	+
260500_at	ATPase E1-E2 type family protein / haloacid dehalogenase-like hydrolase family protein	AT1G17500	AT1G17500	WT-LD-sp.vs.WT-LD-gr	WT-SD-sp.vs.WT-SD-gr	0.478781	-	+
253600_at	ATPOB1; protein binding	ATPOB1	AT3G61600	WT-LD-sp.vs.WT-LD-gr	WT-SD-sp.vs.WT-SD-gr	0.479045	-	+
252443_at	U-box domain-containing protein 51	AT5G61560	AT5G61560	WT-LD-sp.vs.WT-LD-gr	WT-SD-sp.vs.WT-SD-gr	0.47954	-	+
267630_at	ATMHX (ARABIDOPSIS THALIANA MAGNESIUM/PROTON EXCHANGER); calcium:sodium antiporter/ cation:cation antiporter	ATMHX	AT2G47600	WT-LD-sp.vs.WT-LD-gr	WT-SD-sp.vs.WT-SD-gr	0.479663	-	+
245807_at	O-fucosyltransferase family protein	AT3G54100	AT3G54100	WT-LD-sp.vs.WT-LD-gr	WT-SD-sp.vs.WT-SD-gr	0.479779	-	+
255637_at	VIK (VH1-INTERACTING KINASE); ATP binding / protein kinase/ protein serine/threonine/tyrosine kinase	VIK	AT1G14000	WT-LD-sp.vs.WT-LD-gr	WT-SD-sp.vs.WT-SD-gr	0.479892	-	+
245569_at	Cytochrome C oxidase copper chaperone (COX17)	AT1G53030	AT1G53030	WT-LD-sp.vs.WT-LD-gr	WT-SD-sp.vs.WT-SD-gr	0.480401	-	+
261576_at	SAUR-like auxin-responsive protein	AT3G60690	AT3G60690	WT-LD-sp.vs.WT-LD-gr	WT-SD-sp.vs.WT-SD-gr	0.480452	-	+
250657_at	hypothetical protein	AT1G10660	AT1G10660	WT-LD-sp.vs.WT-LD-gr	WT-SD-sp.vs.WT-SD-gr	0.48086	-	+
262860_at	photosystem II protein I	psbI	ATCG00080	WT-LD-sp.vs.WT-LD-gr	WT-SD-sp.vs.WT-SD-gr	0.481096	-	+
246151_at	AML3 (ARABIDOPSIS MEI2-LIKE 3); RNA binding / nucleic acid binding / nucleotide binding	AML3	AT4G18120	WT-LD-sp.vs.WT-LD-gr	WT-SD-sp.vs.WT-SD-gr	0.481108	-	+
266349_at	hypothetical protein	AT5G47020	AT5G47020	WT-LD-sp.vs.WT-LD-gr	WT-SD-sp.vs.WT-SD-gr	0.481152	-	+
266957_at	CAN (CA-2+ DEPENDENT NUCLEASE); nuclease	CAN	AT3G56170	WT-LD-sp.vs.WT-LD-gr	WT-SD-sp.vs.WT-SD-gr	0.481385	-	+
249656_at	ARM repeat superfamily protein	AT5G58680	AT5G58680	WT-LD-sp.vs.WT-LD-gr	WT-SD-sp.vs.WT-SD-gr	0.481689	-	+
250435_at	transmembrane amino acid transporter family protein	AT5G41800	AT5G41800	WT-LD-sp.vs.WT-LD-gr	WT-SD-sp.vs.WT-SD-gr	0.482136	-	+
250758_at	protein reduce transmission through pollen	AT1G60420	AT1G60420	WT-LD-sp.vs.WT-LD-gr	WT-SD-sp.vs.WT-SD-gr	0.482325	-	+
247801_at	hypothetical protein	AT4G36980	AT4G36980	WT-LD-sp.vs.WT-LD-gr	WT-SD-sp.vs.WT-SD-gr	0.48287	-	+
246038_s_at	glycine-rich protein	AT3G29075	AT3G29075	WT-LD-sp.vs.WT-LD-gr	WT-SD-sp.vs.WT-SD-gr	0.482881	-	+
249944_at	AtPNG1 (Arabidopsis thaliana peptide-N-glycanase 1); catalytic/ peptide-N4-(N-acetyl-beta-glucosaminyl)asparagine amidase	AtPNG1	AT5G49570	WT-LD-sp.vs.WT-LD-gr	WT-SD-sp.vs.WT-SD-gr	0.483435	-	+
252361_at	hypothetical protein	AT5G49440	AT5G49440	WT-LD-sp.vs.WT-LD-gr	WT-SD-sp.vs.WT-SD-gr	0.48355	-	+
250307_at	probable folate-biopterin transporter 7	AT1G64890	AT1G64890	WT-LD-sp.vs.WT-LD-gr	WT-SD-sp.vs.WT-SD-gr	0.483812	-	+
249495_at	CID6 (CTC-Interacting Domain 6); protein binding	CID6	AT5G25540	WT-LD-sp.vs.WT-LD-gr	WT-SD-sp.vs.WT-SD-gr	0.483946	-	+
267326_at	glycosyl hydrolase family protein	AT3G47010	AT3G47010	WT-LD-sp.vs.WT-LD-gr	WT-SD-sp.vs.WT-SD-gr	0.484107	-	+
246412_at	CBS domain-containing protein	AT5G10860	AT5G10860	WT-LD-sp.vs.WT-LD-gr	WT-SD-sp.vs.WT-SD-gr	0.484324	-	+
256411_at	phosphoribulokinase/uridine kinase-like protein	AT1G73980	AT1G73980	WT-LD-sp.vs.WT-LD-gr	WT-SD-sp.vs.WT-SD-gr	0.484351	-	+
248321_at	MBD02 (METHYL-CPG-BINDING DOMAIN PROTEIN 02); DNA binding / DNA demethylase	MBD02	AT5G35330	WT-LD-sp.vs.WT-LD-gr	WT-SD-sp.vs.WT-SD-gr	0.484786	-	+
259911_at	EIN3 (ETHYLENE-INSENSITIVE3); transcription factor	EIN3	AT3G20770	WT-LD-sp.vs.WT-LD-gr	WT-SD-sp.vs.WT-SD-gr	0.484814	-	+
251625_at	AAO3 (Abscisic ALDEHYDE OXIDASE 3); abscisic aldehyde oxidase/ aldehyde oxidase/ indole-3-acetaldehyde oxidase	AAO3	AT2G27150	WT-LD-sp.vs.WT-LD-gr	WT-SD-sp.vs.WT-SD-gr	0.484873	-	+
261945_at	RPL18AA (60S RIBOSOMAL PROTEIN L18A-1)	RPL18AA	AT1G29970	WT-LD-sp.vs.WT-LD-gr	WT-SD-sp.vs.WT-SD-gr	0.485014	-	+
251833_at	leucine-rich repeat protein kinase family protein	AT5G45840	AT5G45840	WT-LD-sp.vs.WT-LD-gr	WT-SD-sp.vs.WT-SD-gr	0.485601	-	+
264900_at	hypothetical protein	AT3G13910	AT3G13910	WT-LD-sp.vs.WT-LD-gr	WT-SD-sp.vs.WT-SD-gr	0.485625	-	+
248563_at	hypothetical protein	AT2G28400	AT2G28400	WT-LD-sp.vs.WT-LD-gr	WT-SD-sp.vs.WT-SD-gr	0.485687	-	+
266333_at	MYB59 (MYB DOMAIN PROTEIN 59); DNA binding / transcription factor	MYB59	AT5G59780	WT-LD-sp.vs.WT-LD-gr	WT-SD-sp.vs.WT-SD-gr	0.485753	-	+
262239_at	Ras-related small GTP-binding family protein	AT3G62560	AT3G62560	WT-LD-sp.vs.WT-LD-gr	WT-SD-sp.vs.WT-SD-gr	0.486173	-	+
262050_at	UNE18 (UNFERTILIZED EMBRYO SAC 18); oxysterol binding / sterol binding	UNE18	AT5G02100	WT-LD-sp.vs.WT-LD-gr	WT-SD-sp.vs.WT-SD-gr	0.486321	-	+
265731_at	SKP1-interacting partner 15	AT1G76920	AT1G76920	WT-LD-sp.vs.WT-LD-gr	WT-SD-sp.vs.WT-SD-gr	0.486413	-	+
263498_at	P-loop containing nucleoside triphosphate hydrolases superfamily protein	AT2G46620	AT2G46620	WT-LD-sp.vs.WT-LD-gr	WT-SD-sp.vs.WT-SD-gr	0.486888	-	+
257086_at	formin-like protein 7	AT1G59910	AT1G59910	WT-LD-sp.vs.WT-LD-gr	WT-SD-sp.vs.WT-SD-gr	0.486989	-	+
245914_at	PYK10; beta-glucosidase/ copper ion binding / fucosidase/ hydrolase, hydrolyzing O-glycosyl compounds	PYK10	AT3G03870	WT-LD-sp.vs.WT-LD-gr	WT-SD-sp.vs.WT-SD-gr	0.487163	-	+
264841_at	protein MEDIATOR 18	AT2G22370	AT2G22370	WT-LD-sp.vs.WT-LD-gr	WT-SD-sp.vs.WT-SD-gr	0.487219	-	+
255445_at	phosphatidylinositol-3P 5-kinase-like	FAB1B	AT3G14270	WT-LD-sp.vs.WT-LD-gr	WT-SD-sp.vs.WT-SD-gr	0.487398	-	+
257035_at	C3H4 type zinc finger protein	AT3G46620	AT3G46620	WT-LD-sp.vs.WT-LD-gr	WT-SD-sp.vs.WT-SD-gr	0.487458	-	+
250769_at	saposin B domain-containing protein	AT3G51730	AT3G51730	WT-LD-sp.vs.WT-LD-gr	WT-SD-sp.vs.WT-SD-gr	0.487459	-	+
254817_at	AtATG8e; microtubule binding	ATATG8E	AT2G45170	WT-LD-sp.vs.WT-LD-gr	WT-SD-sp.vs.WT-SD-gr	0.487529	-	+
254067_at	SKIP4 (SKP1 INTERACTING PARTNER 4)	SKIP4	AT3G61350	WT-LD-sp.vs.WT-LD-gr	WT-SD-sp.vs.WT-SD-gr	0.488277	-	+
262346_at	ATB' ALPHA; protein phosphatase type 2A regulator	ATB' ALPHA	AT5G03470	WT-LD-sp.vs.WT-LD-gr	WT-SD-sp.vs.WT-SD-gr	0.488638	-	+
261366_at	hypothetical protein	AT1G06050	AT1G06050	WT-LD-sp.vs.WT-LD-gr	WT-SD-sp.vs.WT-SD-gr	0.489007	-	+
267628_at	SMAD/FHA domain-containing protein	AT3G13780	AT3G13780	WT-LD-sp.vs.WT-LD-gr	WT-SD-sp.vs.WT-SD-gr	0.489014	-	+
253843_at	hypothetical protein	AT5G54870	AT5G54870	WT-LD-sp.vs.WT-LD-gr	WT-SD-sp.vs.WT-SD-gr	0.489274	-	+
259210_at	calcineurin-like metallo-phosphoesterase superfamily protein	AT4G24730	AT4G24730	WT-LD-sp.vs.WT-LD-gr	WT-SD-sp.vs.WT-SD-gr	0.489688	-	+
266364_at	ETFQO (electron-transfer flavoprotein:ubiquinone oxidoreductase); catalytic/ electron carrier/ electron-transferring-flavoprotein dehydrogenase	ETFQO	AT2G43400	WT-LD-sp.vs.WT-LD-gr	WT-SD-sp.vs.WT-SD-gr	0.489971	-	+
265483_at	CYP721A1; electron carrier/ heme binding / iron ion binding / monooxygenase/ oxygen binding	CYP721A1	AT1G75130	WT-LD-sp.vs.WT-LD-gr	WT-SD-sp.vs.WT-SD-gr	0.490046	-	+
258366_at	hypothetical protein	AT4G12990	AT4G12990	WT-LD-sp.vs.WT-LD-gr	WT-SD-sp.vs.WT-SD-gr	0.490122	-	+
261136_at	E3 ubiquitin-protein ligase SINA-like 10	AT5G37930	AT5G37930	WT-LD-sp.vs.WT-LD-gr	WT-SD-sp.vs.WT-SD-gr	0.490157	-	+
264795_at	putative class 3 lipase	AT5G18630	AT5G18630	WT-LD-sp.vs.WT-LD-gr	WT-SD-sp.vs.WT-SD-gr	0.490376	-	+
260217_at	D-2-hydroxyglutarate dehydrogenase	AT4G36400	AT4G36400	WT-LD-sp.vs.WT-LD-gr	WT-SD-sp.vs.WT-SD-gr	0.49043	-	+
248021_at	MYB96 (myb domain protein 96); DNA binding / transcription factor	MYB96	AT5G62470	WT-LD-sp.vs.WT-LD-gr	WT-SD-sp.vs.WT-SD-gr	0.490439	-	+
246302_at	hypothetical protein	AT4G23885	AT4G23885	WT-LD-sp.vs.WT-LD-gr	WT-SD-sp.vs.WT-SD-gr	0.490446	-	+
251066_at	BPC1 (BASIC PENTACYSTEINE1); DNA binding / specific transcriptional repressor/ transcription factor	BPC1	AT2G01930	WT-LD-sp.vs.WT-LD-gr	WT-SD-sp.vs.WT-SD-gr	0.491006	-	+
265119_at	VPS20.1	VPS20.1	AT5G63880	WT-LD-sp.vs.WT-LD-gr	WT-SD-sp.vs.WT-SD-gr	0.49108	-	+
266760_at	PIF4 (phytochrome interacting factor 4); DNA binding / protein binding / transcription factor	PIF4	AT2G43010	WT-LD-sp.vs.WT-LD-gr	WT-SD-sp.vs.WT-SD-gr	0.491221	-	+
267556_at	phosphoglycerate mutase-like protein	AT3G01310	AT3G01310	WT-LD-sp.vs.WT-LD-gr	WT-SD-sp.vs.WT-SD-gr	0.491326	-	+
260394_at	ATRAB7B (ARABIDOPSIS RAB GTPASE HOMOLOG G3F); GTP binding	ATRAB7B	AT3G18820	WT-LD-sp.vs.WT-LD-gr	WT-SD-sp.vs.WT-SD-gr	0.491396	-	+
246036_at	NRT1.6 (NITRATE TRANSPORTER 1.6); low affinity nitrate transmembrane transporter/ transporter	NRT1.6	AT1G27080	WT-LD-sp.vs.WT-LD-gr	WT-SD-sp.vs.WT-SD-gr	0.491445	-	+
261642_at	RHA1 (RAB HOMOLOG 1); GTP binding	RHA1	AT5G45130	WT-LD-sp.vs.WT-LD-gr	WT-SD-sp.vs.WT-SD-gr	0.491565	-	+
257830_at	TRAF-like family protein	AT3G17380	AT3G17380	WT-LD-sp.vs.WT-LD-gr	WT-SD-sp.vs.WT-SD-gr	0.49173	-	+
252543_at	2-oxoglutarate-dependent dioxygenase-related protein	AT1G52810	AT1G52810	WT-LD-sp.vs.WT-LD-gr	WT-SD-sp.vs.WT-SD-gr	0.491752	-	+
249933_at	Magnesium transporter CorA-like family protein	AT2G42950	AT2G42950	WT-LD-sp.vs.WT-LD-gr	WT-SD-sp.vs.WT-SD-gr	0.491794	-	+
254371_at	CNBT1 (CYCLIC NUCLEOTIDE-BINDING TRANSPORTER 1); calmodulin binding / cyclic nucleotide binding / ion channel	CNBT1	AT3G17700	WT-LD-sp.vs.WT-LD-gr	WT-SD-sp.vs.WT-SD-gr	0.491875	-	+
257850_at	---	---	AT2G37830	WT-LD-sp.vs.WT-LD-gr	WT-SD-sp.vs.WT-SD-gr	0.491876	-	+
254805_at	SNF2 , helicase and zinc-finger domain-containing protein	AT1G11100	AT1G11100	WT-LD-sp.vs.WT-LD-gr	WT-SD-sp.vs.WT-SD-gr	0.492156	-	+
260223_at	hypothetical protein	AT5G17640	AT5G17640	WT-LD-sp.vs.WT-LD-gr	WT-SD-sp.vs.WT-SD-gr	0.492173	-	+
256296_at	zinc finger A20 and AN1 domain-containing stress-associated protein 2	AT1G51200	AT1G51200	WT-LD-sp.vs.WT-LD-gr	WT-SD-sp.vs.WT-SD-gr	0.492399	-	+
260264_at	hypothetical protein	AT4G10810	AT4G10810	WT-LD-sp.vs.WT-LD-gr	WT-SD-sp.vs.WT-SD-gr	0.492475	-	+
267524_at	hypothetical protein	AT5G47940	AT5G47940	WT-LD-sp.vs.WT-LD-gr	WT-SD-sp.vs.WT-SD-gr	0.492755	-	+
262099_s_at	proline-rich family protein	AT1G12810	AT1G12810	WT-LD-sp.vs.WT-LD-gr	WT-SD-sp.vs.WT-SD-gr	0.493088	-	+
263707_at	putative TIR-NBS-LRR class disease resistance protein	AT4G36140	AT4G36140	WT-LD-sp.vs.WT-LD-gr	WT-SD-sp.vs.WT-SD-gr	0.493093	-	+
246055_at	Acid phosphatase/vanadium-dependent haloperoxidase-related protein	AT3G21610	AT3G21610	WT-LD-sp.vs.WT-LD-gr	WT-SD-sp.vs.WT-SD-gr	0.493279	-	+
254818_at	adenosine-5'-phosphosulfate kinase 4	APK4	AT5G67520	WT-LD-sp.vs.WT-LD-gr	WT-SD-sp.vs.WT-SD-gr	0.493314	-	+
254232_at	probable sugar phosphate/phosphate translocator	AT3G11320	AT3G11320	WT-LD-sp.vs.WT-LD-gr	WT-SD-sp.vs.WT-SD-gr	0.493391	-	+
257449_at	KUP11; potassium ion transmembrane transporter	KUP11	AT2G35060	WT-LD-sp.vs.WT-LD-gr	WT-SD-sp.vs.WT-SD-gr	0.493611	-	+
245108_at	JR1	JR1	AT3G16470	WT-LD-sp.vs.WT-LD-gr	WT-SD-sp.vs.WT-SD-gr	0.493981	-	+
247478_at	WR3 (WOUND-RESPONSIVE 3); nitrate transmembrane transporter	WR3	AT5G50200	WT-LD-sp.vs.WT-LD-gr	WT-SD-sp.vs.WT-SD-gr	0.494032	-	+
262491_at	CZF1; transcription factor	CZF1	AT2G40140	WT-LD-sp.vs.WT-LD-gr	WT-SD-sp.vs.WT-SD-gr	0.49405	-	+
256460_at	E3 ubiquitin-protein ligase RMA3	RMA3	AT4G27470	WT-LD-sp.vs.WT-LD-gr	WT-SD-sp.vs.WT-SD-gr	0.494051	-	+
248160_at	AT-HSFB2A; DNA binding / transcription factor	HSFB2A	AT5G62020	WT-LD-sp.vs.WT-LD-gr	WT-SD-sp.vs.WT-SD-gr	0.494301	-	+
249741_at	RNA-binding protein	AT5G46250	AT5G46250	WT-LD-sp.vs.WT-LD-gr	WT-SD-sp.vs.WT-SD-gr	0.494359	-	+
265245_at	octicosapeptide/Phox/Bem1p domain-containing protein kinase	AT3G46920	AT3G46920	WT-LD-sp.vs.WT-LD-gr	WT-SD-sp.vs.WT-SD-gr	0.494441	-	+
245330_at	CSY3 (citrate synthase 3); citrate (SI)-synthase	CSY3	AT2G42790	WT-LD-sp.vs.WT-LD-gr	WT-SD-sp.vs.WT-SD-gr	0.49469	-	+
257045_at	TIR-NBS-LRR class disease resistance protein	AT3G44400	AT3G44400	WT-LD-sp.vs.WT-LD-gr	WT-SD-sp.vs.WT-SD-gr	0.495022	-	+
250381_at	uncharacterized Rho GTPase-activating protein	AT5G61530	AT5G61530	WT-LD-sp.vs.WT-LD-gr	WT-SD-sp.vs.WT-SD-gr	0.495106	-	+
249403_at	transcription and mRNA export factor SUS1	AT3G27100	AT3G27100	WT-LD-sp.vs.WT-LD-gr	WT-SD-sp.vs.WT-SD-gr	0.49587	-	+
247540_at	Rossmann-fold NAD(P)-binding domain-containing protein	AT3G03330	AT3G03330	WT-LD-sp.vs.WT-LD-gr	WT-SD-sp.vs.WT-SD-gr	0.495963	-	+
266670_at	CCR1 (CINNAMOYL COA REDUCTASE 1); cinnamoyl-CoA reductase	CCR1	AT1G15950	WT-LD-sp.vs.WT-LD-gr	WT-SD-sp.vs.WT-SD-gr	0.496003	-	+
261479_at	RNA recognition motif (RRM)-containing protein	AT5G32450	AT5G32450	WT-LD-sp.vs.WT-LD-gr	WT-SD-sp.vs.WT-SD-gr	0.496087	-	+
248756_at	hypothetical protein	AT3G52480	AT3G52480	WT-LD-sp.vs.WT-LD-gr	WT-SD-sp.vs.WT-SD-gr	0.496201	-	+
248564_at	ARK1 (A. THALIANA RECEPTOR KINASE 1); kinase/ protein kinase/ protein serine/threonine kinase/ transmembrane receptor protein kinase	ARK1	AT1G65790 /// AT1G65800	WT-LD-sp.vs.WT-LD-gr	WT-SD-sp.vs.WT-SD-gr	0.496384	-	+
250306_at	ROP2 (RHO-RELATED PROTEIN FROM PLANTS 2); GTP binding	ROP2	AT1G20090	WT-LD-sp.vs.WT-LD-gr	WT-SD-sp.vs.WT-SD-gr	0.49661	-	+
263883_at	pentatricopeptide repeat-containing protein	AT5G27460	AT5G27460	WT-LD-sp.vs.WT-LD-gr	WT-SD-sp.vs.WT-SD-gr	0.496792	-	+
262518_at	WRKY55; transcription factor	WRKY55	AT2G40740	WT-LD-sp.vs.WT-LD-gr	WT-SD-sp.vs.WT-SD-gr	0.49683	-	+
256297_at	putative fumarylacetoacetase	AT1G12050	AT1G12050	WT-LD-sp.vs.WT-LD-gr	WT-SD-sp.vs.WT-SD-gr	0.496917	-	+
245749_at	SYP121 (SYNTAXIN OF PLANTS 121); SNAP receptor/ protein anchor	SYP121	AT3G11820	WT-LD-sp.vs.WT-LD-gr	WT-SD-sp.vs.WT-SD-gr	0.496947	-	+
250914_at	hypothetical protein	AT1G55830	AT1G55830	WT-LD-sp.vs.WT-LD-gr	WT-SD-sp.vs.WT-SD-gr	0.497052	-	+
264562_at	ABC1 kinase	AT3G07700	AT3G07700	WT-LD-sp.vs.WT-LD-gr	WT-SD-sp.vs.WT-SD-gr	0.497311	-	+
245098_at	PEX11A (PEROXIN 11A)	PEX11A	AT1G47750	WT-LD-sp.vs.WT-LD-gr	WT-SD-sp.vs.WT-SD-gr	0.497317	-	+
254101_at	zinc finger A20 and AN1 domain-containing stress-associated protein 6	AT3G52800	AT3G52800	WT-LD-sp.vs.WT-LD-gr	WT-SD-sp.vs.WT-SD-gr	0.49741	-	+
267614_at	NPR1 (NONEXPRESSER OF PR GENES 1); protein binding / transcription activator	NPR1	AT1G64280	WT-LD-sp.vs.WT-LD-gr	WT-SD-sp.vs.WT-SD-gr	0.497472	-	+
253543_at	Protein kinase protein with tetratricopeptide repeat domain	AT3G54030	AT3G54030	WT-LD-sp.vs.WT-LD-gr	WT-SD-sp.vs.WT-SD-gr	0.497547	-	+
261613_at	hypothetical protein	AT3G15900	AT3G15900	WT-LD-sp.vs.WT-LD-gr	WT-SD-sp.vs.WT-SD-gr	0.497897	-	+
246464_at	HTB11; DNA binding	HTB11	AT3G46030	WT-LD-sp.vs.WT-LD-gr	WT-SD-sp.vs.WT-SD-gr	0.498001	-	+
266392_at	ubiquinone biosynthesis protein COQ4-like protein	AT2G03690	AT2G03690	WT-LD-sp.vs.WT-LD-gr	WT-SD-sp.vs.WT-SD-gr	0.4982	-	+
267080_at	hypothetical protein	AT5G22875	AT5G22875	WT-LD-sp.vs.WT-LD-gr	WT-SD-sp.vs.WT-SD-gr	0.498312	-	+
259615_at	WRKY19; transcription factor	WRKY19	AT4G12020	WT-LD-sp.vs.WT-LD-gr	WT-SD-sp.vs.WT-SD-gr	0.498313	-	+
262738_at	cAMP-regulated phosphoprotein 19-related protein	AT5G64130	AT5G64130	WT-LD-sp.vs.WT-LD-gr	WT-SD-sp.vs.WT-SD-gr	0.498317	-	+
246935_at	TGA3; DNA binding / calmodulin binding / protein binding / transcription factor	TGA3	AT1G22070	WT-LD-sp.vs.WT-LD-gr	WT-SD-sp.vs.WT-SD-gr	0.498538	-	+
258477_at	ARL (ARGOS-LIKE)	ARL	AT2G44080	WT-LD-sp.vs.WT-LD-gr	WT-SD-sp.vs.WT-SD-gr	0.498978	-	+
250528_at	Esterase/lipase/thioesterase family protein /// phytyl ester synthesis and diacylglycerol acyltransferase activity protein	AT3G26820 /// AT3G26840	AT3G26820 /// AT3G26840	WT-LD-sp.vs.WT-LD-gr	WT-SD-sp.vs.WT-SD-gr	0.499141	-	+
252164_at	RING/FYVE/PHD zinc finger-containing protein	AT1G50440	AT1G50440	WT-LD-sp.vs.WT-LD-gr	WT-SD-sp.vs.WT-SD-gr	0.499158	-	+
248279_at	SCL21 (SCARECROW-LIKE 21); transcription factor	SCL21	AT2G04890	WT-LD-sp.vs.WT-LD-gr	WT-SD-sp.vs.WT-SD-gr	0.499442	-	+
[truncated: 2,712 more rows]
